# Supplementary material for: Coding and Noncoding Uterine Small Extracellular Vesicle Content Differs in the Early Stages of Pregnancies Produced by Artificial Insemination and In Vitro Fertilization in Cattle
Source: Mol Reprod Dev. 2026 Jul 6;93(7):e70132. doi: 10.1002/mrd.70132 (PMC13334345; doi:10.1002/mrd.70132)
Supplement: Supplementary file 5 — Supporting File 5 [file MRD-93-e70132-s009.xlsx]

## Sheet: GenesDE_IVF-ET18xFTAI18
Supplemental table S1 - Differentially expressed (DE) transcripts in IVF-ET18 x FTAI18
GeneID	Gene_name	baseMean	Log2(FC)	lfcSE	stat	pvalue	padj	Biotype	Expression
ENSBTAG00000002786		73.1164	-5.68617	0.863496	-6.58506	4.54692e-11	7.67566e-07	protein_coding	Downregulated
ENSBTAG00000043572		273.729	-4.39267	0.779441	-5.63567	1.74384e-08	0.000147189	Mt_tRNA	Downregulated
ENSBTAG00000019772	OXTR	388.649	-3.0587	0.553987	-5.52125	3.36594e-08	0.000189401	protein_coding	Downregulated
ENSBTAG00000054128		105.876	3.5502	0.666548	5.32625	1.00261e-07	0.000423128	protein_coding	Upregulated
ENSBTAG00000001444	TNXB	129.961	-2.6934	0.525904	-5.12146	3.03173e-07	0.00102357	protein_coding	Downregulated
ENSBTAG00000001176	LRRN1	406.34	-4.12713	0.839673	-4.91516	8.87116e-07	0.0024959	protein_coding	Downregulated
ENSBTAG00000017863	SRGN	456.241	4.99188	1.03839	4.80734	1.52951e-06	0.00332247	protein_coding	Upregulated
ENSBTAG00000000582	LY6G6E	231.835	-3.35163	0.698946	-4.79526	1.62464e-06	0.00332247	protein_coding	Downregulated
ENSBTAG00000043575		47.9217	-4.58147	0.958887	-4.7779	1.77135e-06	0.00332247	Mt_tRNA	Downregulated
ENSBTAG00000004221	ESM1	216.784	6.15041	1.33655	4.6017	4.19063e-06	0.00679984	protein_coding	Upregulated
ENSBTAG00000043574		60.3945	-4.41438	0.961724	-4.59007	4.43091e-06	0.00679984	Mt_tRNA	Downregulated
ENSBTAG00000049919	TFPI	176.154	4.81694	1.05519	4.565	4.9949e-06	0.00702658	protein_coding	Upregulated
ENSBTAG00000004094	SPARCL1	68.8048	-2.55367	0.562608	-4.539	5.65226e-06	0.00733968	protein_coding	Downregulated
ENSBTAG00000013103	COL1A1	375.05	-2.3034	0.510786	-4.50951	6.49765e-06	0.00763615	protein_coding	Downregulated
ENSBTAG00000023600	APOD	43.9985	-3.02544	0.672272	-4.50032	6.78527e-06	0.00763615	protein_coding	Downregulated
ENSBTAG00000043568	ND3	2017.37	-1.48783	0.332081	-4.48033	7.45265e-06	0.00786301	protein_coding	Downregulated
ENSBTAG00000033545	EBD	54.6562	2.79104	0.626885	4.45224	8.49777e-06	0.00843829	protein_coding	Upregulated
ENSBTAG00000024272		113.042	6.71297	1.51957	4.41766	9.97734e-06	0.00935708	protein_coding	Upregulated

## Sheet: Normalized_IVF-ET18xFTAI18
Supplemental table S1 - Normalized Counts in IVF-ET18 x FTAI18
GeneID	IVF-ET1801	IVF-ET1802	IVF-ET1804	FTAI1801	FTAI1802	FTAI1804
ENSBTAG00000006648	27.0225	65.6307	259.65	109.896	711.489	21.0865
ENSBTAG00000054829	3068.55	3736.35	14522.3	6704.46	15650.5	3407.58
ENSBTAG00000001753	66.0549	18.4227	1495.51	84.6606	1730.16	172.066
ENSBTAG00000020035	2253.87	1920.56	7344.69	2776.7	1698.54	3200.08
ENSBTAG00000013841	0	8.05991	10.064	11.3966	14.6815	10.965
ENSBTAG00000011528	363.302	362.696	465.962	328.874	234.904	214.239
ENSBTAG00000054497	5.00416	5.75708	1.0064	2.44213	15.8109	13.4953
ENSBTAG00000012594	1426.19	1725.97	896.7	943.477	249.586	560.057
ENSBTAG00000018278	12763.6	10186.6	9660.41	10572.8	3097.8	7581.86
ENSBTAG00000021997	5155.29	4709.29	5647.9	8112.76	17701.4	6322.57
ENSBTAG00000008490	910.757	928.041	940.981	748.106	968.98	574.396
ENSBTAG00000035175	1238.03	1122.63	746.747	1275.61	530.793	779.356
ENSBTAG00000008482	27576.9	26471.1	29534.7	28317.3	25310.9	23456.6
ENSBTAG00000009188	7250.03	5427.78	4227.87	6323.49	2053.15	5623.34
ENSBTAG00000009187	560.466	689.698	646.107	456.679	361.391	294.367
ENSBTAG00000001258	2938.44	5585.52	1821.58	2494.23	287.984	1135.3
ENSBTAG00000012899	534.444	1195.17	1222.77	525.872	645.987	304.489
ENSBTAG00000021819	638.531	1055.85	1569.98	1011.86	1437.66	667.176
ENSBTAG00000019404	678.564	1035.12	871.54	868.585	586.131	762.487
ENSBTAG00000015212	18.015	20.7255	134.857	50.4707	98.2532	43.0164
ENSBTAG00000037547	63.0524	12.6656	8.05118	12.2107	4.51739	17.7126
ENSBTAG00000003064	3063.55	3853.79	2832	3307.46	3594.71	2205.65
ENSBTAG00000003063	4417.67	5001.75	7156.49	5007.18	4744.39	4679.51
ENSBTAG00000003059	1033.86	1047.79	2976.92	1273.16	2660.74	1333.51
ENSBTAG00000017310	149.124	112.839	564.589	136.759	199.894	156.04
ENSBTAG00000012412	1376.14	1057	1494.5	1745.31	1077.4	1864.89
ENSBTAG00000016619	761.633	654.004	286.823	900.332	31.6217	481.615
ENSBTAG00000020762	466.388	248.706	885.63	435.513	1666.92	711.036
ENSBTAG00000018855	2342.95	1894.08	1607.22	2237.81	1203.88	1983.82
ENSBTAG00000018854	8765.29	6267.16	4787.43	7608.87	1759.52	6253.41
ENSBTAG00000051337	242.201	257.917	91.5821	194.556	60.9847	167.848
ENSBTAG00000017839	2260.88	2460.58	1365.68	1621.58	832.329	1746.8
ENSBTAG00000048631	2537.11	3045.5	1651.5	1812.06	832.329	1748.49
ENSBTAG00000039820	14.0117	35.6939	42.2687	9.76853	50.8206	29.5211
ENSBTAG00000034854	2.00166	6.9085	4.02559	13.8387	30.4924	21.9299
ENSBTAG00000004139	2749.29	2270.59	4950.47	2418.52	3441.12	2729.43
ENSBTAG00000007444	1.00083	3.45425	34.2175	3.25618	12.4228	10.1215
ENSBTAG00000014233	19463.2	12496.3	9562.79	16135.2	4088.24	12759.9
ENSBTAG00000020122	7141.94	8051.85	6156.13	6578.29	5126.11	4437.44
ENSBTAG00000020121	479.399	619.462	774.926	442.84	665.185	342.444
ENSBTAG00000000201	3824.18	3933.24	3463.01	3265.94	2119.78	2555.68
ENSBTAG00000001412	160.133	138.17	67.4286	162.809	25.975	101.215
ENSBTAG00000000648	79.0657	50.6623	43.2751	149.784	84.701	272.437
ENSBTAG00000000706	1354.13	1004.03	270.721	1107.91	86.9597	752.366
ENSBTAG00000050914	450.375	117.444	21.1343	206.767	15.8109	232.795
ENSBTAG00000017753	2115.76	2900.42	3413.7	2249.2	7858	3119.11
ENSBTAG00000019043	8053.7	6417.99	2078.21	4111.74	1509.94	3748.33
ENSBTAG00000000605	9126.59	7639.65	5768.67	8058.22	1944.74	4449.25
ENSBTAG00000000603	13.0108	10.3627	11.0704	13.0247	12.4228	26.9907
ENSBTAG00000019542	2020.68	1754.76	1199.63	1840.55	557.898	971.665
ENSBTAG00000000588	3.0025	1.15142	9.05757	6.51235	16.9402	10.1215
ENSBTAG00000001395	101.084	99.0218	106.678	93.615	20.3282	80.9721
ENSBTAG00000018704	498.414	516.986	994.32	345.155	508.206	595.482
ENSBTAG00000004869	4254.54	6081.78	4809.57	3142.21	4394.29	2864.39
ENSBTAG00000019314	1419.18	1585.5	1999.71	1927.66	1474.93	1303.14
ENSBTAG00000052575	488.406	660.913	692.401	411.092	819.906	523.788
ENSBTAG00000047293	3298.74	3620.05	4492.56	2617.96	5804.84	3232.98
ENSBTAG00000054742	8.00666	19.5741	4.02559	14.6528	10.1641	16.8692
ENSBTAG00000002623	36.03	8.05991	70.4478	19.5371	30.4924	35.4253
ENSBTAG00000012908	380.316	546.923	464.955	352.481	530.793	268.22
ENSBTAG00000054574	33.0275	84.0534	23.1471	29.3056	102.771	16.0257
ENSBTAG00000034347	78.0649	140.473	189.203	53.7269	93.7358	43.0164
ENSBTAG00000038422	22.0183	25.3312	25.1599	20.3511	28.2337	8.43459
ENSBTAG00000010462	2.00166	5.75708	2.01279	34.1898	19.1989	39.6426
ENSBTAG00000009851	83.0691	5.75708	6.03838	28.4915	294.76	51.451
ENSBTAG00000036262	1667.39	914.224	1312.34	1145.36	561.286	891.536
ENSBTAG00000026156	208.173	110.536	258.644	144.9	1041.26	231.108
ENSBTAG00000007939	3472.89	4338.54	3971.24	2695.3	2197.71	1962.73
ENSBTAG00000046959	4182.48	5763.99	5819.99	3628.19	5354.23	2473.87
ENSBTAG00000023675	2121.76	2742.67	2039.97	1505.98	1653.36	1066.13
ENSBTAG00000007970	1584.32	1621.19	1157.36	1213.74	919.289	813.095
ENSBTAG00000023652	503.419	531.954	14.0896	202.697	10.1641	74.2244
ENSBTAG00000005155	656.546	632.127	434.764	470.517	470.938	442.816
ENSBTAG00000005162	272.226	309.731	821.22	378.53	1310.04	269.063
ENSBTAG00000015728	564.469	643.642	574.653	527.5	467.55	340.758
ENSBTAG00000045781	57.0474	123.202	55.3518	13.8387	46.3032	13.4953
ENSBTAG00000034182	26.0216	26.4826	20.1279	29.3056	14.6815	10.965
ENSBTAG00000044111	0	3.45425	3.01919	4.88426	12.4228	10.1215
ENSBTAG00000010091	309.257	331.608	347.207	262.936	264.267	133.267
ENSBTAG00000047147	2231.86	2771.46	1609.23	1279.68	1011.9	1111.68
ENSBTAG00000015546	1276.06	1066.21	779.958	1107.91	595.166	988.534
ENSBTAG00000020996	1779.48	2338.53	1996.69	1305.73	1061.59	790.321
ENSBTAG00000004124	1976.64	1085.79	1085.9	2552.03	680.996	2019.24
ENSBTAG00000004471	65.0541	44.9052	150.96	56.9831	137.78	64.1029
ENSBTAG00000014889	487.405	429.478	448.853	793.693	735.205	328.106
ENSBTAG00000013662	14.0117	2.30283	3.01919	1.62809	18.0696	17.7126
ENSBTAG00000013663	578.481	330.456	169.075	648.793	42.9152	471.494
ENSBTAG00000013664	1014.84	580.314	1913.16	1984.64	2096.07	1468.46
ENSBTAG00000013667	5.00416	5.75708	1.0064	3.25618	20.3282	21.9299
ENSBTAG00000015010	2752.29	2659.77	2230.18	2014.76	1822.77	1326.76
ENSBTAG00000004833	509.424	605.645	435.77	529.943	407.694	291.837
ENSBTAG00000014302	5350.45	4937.27	4245.99	5367.8	2623.47	4094.99
ENSBTAG00000034442	290.241	309.731	202.286	300.382	107.288	197.369
ENSBTAG00000013321	27.0225	59.8736	2.01279	4.07022	2.25869	10.1215
ENSBTAG00000004459	96.0799	149.684	17.1088	56.9831	13.5522	56.5118
ENSBTAG00000012140	13.0108	52.9651	35.2239	10.5826	22.5869	36.2687
ENSBTAG00000016363	8329.93	7881.44	8604.7	8017.52	5630.93	6840.45
ENSBTAG00000026836	28.0233	14.9684	16.1024	4.88426	20.3282	22.7734
ENSBTAG00000015662	161.134	234.889	253.612	177.462	385.107	162.788
ENSBTAG00000016932	1123.93	1364.43	1385.81	810.788	1397	569.335
ENSBTAG00000018731	69.0574	100.173	164.043	75.7061	80.1836	59.0421
ENSBTAG00000024027	1016.85	910.77	1083.89	1094.07	690.031	685.732
ENSBTAG00000015069	5563.63	7326.46	4086.98	4640.05	2980.35	2439.28
ENSBTAG00000013460	3106.58	3000.59	2471.71	2400.62	1949.25	1910.44
ENSBTAG00000013461	14388	18013.9	9943.2	8647.59	5321.48	4908.93
ENSBTAG00000013464	572.476	561.891	765.868	534.827	845.881	404.86
ENSBTAG00000013465	567.472	887.742	1472.36	953.245	1873.59	650.307
ENSBTAG00000010987	437.364	336.213	818.201	320.733	557.898	252.194
ENSBTAG00000000088	203.169	502.017	172.094	284.101	316.217	451.251
ENSBTAG00000013057	505.42	541.166	934.943	586.112	1338.28	631.751
ENSBTAG00000006893	4672.89	4857.82	3781.03	3776.35	3328.19	4030.05
ENSBTAG00000003585	1292.07	1995.4	1665.59	1350.5	2161.57	963.23
ENSBTAG00000005787	424.353	465.172	872.546	524.244	953.169	496.797
ENSBTAG00000018397	4.00333	4.60566	9.05757	3.25618	21.4576	12.6519
ENSBTAG00000018399	11.0092	16.1198	3.01919	4.88426	44.0445	40.486
ENSBTAG00000017140	2188.82	1851.48	513.263	1591.46	298.148	943.831
ENSBTAG00000006158	497.414	703.515	556.538	716.359	1199.37	361.001
ENSBTAG00000049130	324.27	239.495	167.062	211.651	93.7358	125.675
ENSBTAG00000049108	17.0141	27.634	42.2687	6.51235	21.4576	14.3388
ENSBTAG00000020460	4.00333	1.15142	6.03838	8.95448	10.1641	9.27805
ENSBTAG00000038103	148.123	65.6307	110.704	196.999	11.2935	169.535
ENSBTAG00000022275	805.67	739.209	607.864	667.516	460.774	302.802
ENSBTAG00000055085	12.01	5.75708	13.0832	5.69831	12.4228	10.1215
ENSBTAG00000033360	26.0216	3.45425	11.0704	6.51235	14.6815	25.3038
ENSBTAG00000013769	1013.84	1397.82	95.6077	455.865	19.1989	307.019
ENSBTAG00000014441	17.0141	36.8453	52.3327	15.4668	47.4326	35.4253
ENSBTAG00000046637	119.099	59.8736	401.552	58.6112	106.159	226.891
ENSBTAG00000012646	149.124	314.337	330.098	330.502	1058.2	255.568
ENSBTAG00000001209	1557.29	1271.16	10135.4	2304.56	14350.6	3920.4
ENSBTAG00000004601	429.357	522.743	887.642	341.898	589.519	266.533
ENSBTAG00000016554	177.147	202.649	80.5118	162.809	65.5021	85.1894
ENSBTAG00000048550	4.00333	5.75708	10.064	7.32639	19.1989	11.8084
ENSBTAG00000019332	18.015	24.1797	18.1151	20.3511	27.1043	15.1823
ENSBTAG00000009084	3212.67	2674.74	2637.77	2701.81	1556.24	2146.6
ENSBTAG00000009085	1259.05	1938.98	1098.99	880.795	946.393	433.538
ENSBTAG00000010793	114.095	27.634	19.1215	94.4291	47.4326	145.075
ENSBTAG00000006534	401.334	461.718	347.207	382.601	194.248	329.793
ENSBTAG00000005723	328.273	417.964	517.288	402.952	275.561	300.271
ENSBTAG00000000242	77.0641	71.3878	41.2623	61.8673	15.8109	55.6683
ENSBTAG00000013909	401.334	488.2	2268.42	314.221	910.254	426.79
ENSBTAG00000050116	15.0125	18.4227	30.1919	21.1651	22.5869	37.9557
ENSBTAG00000013920	13.0108	25.3312	42.2687	24.4213	37.2685	58.1987
ENSBTAG00000049524	7.00583	21.8769	22.1407	13.0247	25.975	18.5561
ENSBTAG00000013937	1542.28	1763.97	3362.37	1869.86	4859.58	1650.65
ENSBTAG00000013292	290.241	308.579	1491.48	959.758	2188.67	264.003
ENSBTAG00000021000	3204.66	3316.08	2761.55	2765.31	3389.17	2106.96
ENSBTAG00000007784	14313.9	17825.1	9807.34	11229.7	5755.15	5848.55
ENSBTAG00000002703	13737.4	16319	5631.8	11350.2	2795.13	7034.45
ENSBTAG00000004971	2966.47	3790.46	5487.88	2508.88	3350.77	2198.05
ENSBTAG00000004974	816.679	959.13	771.907	1121.75	406.565	712.723
ENSBTAG00000004975	365.304	364.999	344.188	263.75	414.47	258.099
ENSBTAG00000004977	651.542	591.828	948.026	712.288	546.604	626.69
ENSBTAG00000002132	0	2.30283	2.01279	1.62809	13.5522	9.27805
ENSBTAG00000011921	8.00666	6.9085	3.01919	10.5826	30.4924	23.6169
ENSBTAG00000011928	57.0474	46.0566	266.695	119.664	690.031	213.395
ENSBTAG00000049383	3.0025	6.9085	1.0064	7.32639	19.1989	32.8949
ENSBTAG00000045517	28.0233	34.5425	23.1471	39.8881	4.51739	48.0772
ENSBTAG00000045704	69.0574	145.078	573.646	84.6606	173.919	99.5282
ENSBTAG00000009014	243.202	902.71	282.798	151.412	22.5869	229.421
ENSBTAG00000001390	363.302	507.774	749.766	472.959	704.713	637.655
ENSBTAG00000000210	587.489	367.302	2384.15	771.714	2132.21	842.616
ENSBTAG00000000213	424.353	620.613	440.802	514.476	324.123	333.166
ENSBTAG00000008562	199.166	284.4	222.414	195.371	233.775	127.362
ENSBTAG00000012581	343.285	411.056	325.066	345.969	293.63	216.769
ENSBTAG00000009391	74.0616	96.7189	276.759	99.3133	232.646	176.283
ENSBTAG00000002182	1309.09	1282.68	1740.06	993.947	687.772	837.555
ENSBTAG00000001293	36.03	80.5991	115.736	52.0988	197.636	79.2852
ENSBTAG00000019557	1.00083	4.60566	2.01279	5.69831	28.2337	20.243
ENSBTAG00000048057	5210.33	4670.14	4955.5	5064.17	4345.73	4035.95
ENSBTAG00000001464	34.0283	73.6906	70.4478	109.082	134.392	82.659
ENSBTAG00000033170	988.822	1059.3	2670.98	1332.59	1767.43	1163.97
ENSBTAG00000022155	287.239	213.012	458.917	433.885	452.868	215.926
ENSBTAG00000015892	759.632	789.871	683.344	537.269	276.69	328.949
ENSBTAG00000015895	8.00666	13.817	0	5.69831	12.4228	12.6519
ENSBTAG00000015898	1367.14	1754.76	1746.1	1367.59	1155.32	887.319
ENSBTAG00000016848	1554.29	1440.42	1114.08	1299.21	554.509	1015.52
ENSBTAG00000001918	75.0624	89.8105	779.958	89.5448	362.52	91.0936
ENSBTAG00000001920	2488.07	2325.86	335.13	1602.04	98.2532	836.712
ENSBTAG00000014508	50.0416	23.0283	16.1024	8.95448	14.6815	34.5818
ENSBTAG00000001009	94.0782	96.7189	113.723	50.4707	91.4771	143.388
ENSBTAG00000008862	12218.2	16551.6	10745.3	12445.9	10427.3	9535.31
ENSBTAG00000013069	1247.04	886.59	482.064	781.482	531.923	215.082
ENSBTAG00000013070	1233.03	757.632	131.838	346.783	100.512	118.084
ENSBTAG00000033166	466.388	629.825	93.5949	478.658	74.5369	183.874
ENSBTAG00000001442	10.0083	12.6656	5.03199	11.3966	2.25869	2.53038
ENSBTAG00000004705	397.33	481.292	755.804	734.267	781.508	663.802
ENSBTAG00000013118	10.0083	2.30283	4.02559	9.76853	20.3282	23.6169
ENSBTAG00000003865	1.00083	10.3627	6.03838	2.44213	28.2337	28.6776
ENSBTAG00000010688	45.0375	34.5425	5.03199	46.4005	2.25869	39.6426
ENSBTAG00000054520	1770.47	1357.52	1035.58	1681.81	387.366	1120.11
ENSBTAG00000011140	1605.33	1478.42	1202.64	1489.7	442.704	782.73
ENSBTAG00000054326	217.181	303.974	221.407	188.858	229.257	124.832
ENSBTAG00000011143	2382.98	1979.28	1328.44	1951.26	962.204	1708
ENSBTAG00000021791	903.752	1162.93	4744.16	1291.07	3005.19	1252.54
ENSBTAG00000009933	649.54	891.196	2779.67	1191.76	2432.61	704.288
ENSBTAG00000016656	1130.94	1340.25	5135.64	1677.74	5392.63	1799.94
ENSBTAG00000005066	284.236	262.523	375.386	223.862	533.052	274.124
ENSBTAG00000005071	411.342	719.635	624.973	450.166	770.215	483.302
ENSBTAG00000018765	11.0092	17.2712	15.096	17.0949	64.3728	60.7291
ENSBTAG00000018877	411.342	527.349	205.305	459.935	92.6065	432.695
ENSBTAG00000014797	421.35	542.317	282.798	315.849	191.989	194.839
ENSBTAG00000018777	11.0092	18.4227	9.05757	14.6528	54.2087	53.9814
ENSBTAG00000023607	1860.55	2058.73	1354.61	2112.44	1330.37	1427.98
ENSBTAG00000023608	221.184	163.501	126.806	169.321	118.581	103.745
ENSBTAG00000014567	602.501	406.45	186.183	841.721	105.029	640.186
ENSBTAG00000054441	29.0241	39.1481	10.064	35.8179	11.2935	30.3645
ENSBTAG00000000566	409.34	452.507	273.74	350.853	358.003	225.204
ENSBTAG00000006947	10.0083	14.9684	48.3071	27.6775	50.8206	46.3903
ENSBTAG00000002640	40.0333	27.634	70.4478	53.7269	154.721	110.493
ENSBTAG00000053238	494.411	291.308	593.774	658.561	444.963	523.788
ENSBTAG00000013727	2745.28	2225.69	2284.52	4463.4	1408.3	3313.95
ENSBTAG00000013755	5283.39	6707	19186	7319.88	16297.6	10069.2
ENSBTAG00000010382	1915.59	1493.39	3693.48	2341.19	6663.15	2343.97
ENSBTAG00000048794	315.262	270.583	447.847	265.378	1454.6	56.5118
ENSBTAG00000021396	227.189	171.561	551.506	344.341	1437.66	905.875
ENSBTAG00000000496	35.0291	46.0566	6.03838	33.3758	37.2685	65.7898
ENSBTAG00000050482	2220.85	2226.84	2752.5	1972.43	2548.94	1710.54
ENSBTAG00000011383	8882.39	8071.43	7373.87	6905.53	5257.11	5528.03
ENSBTAG00000006471	650.541	613.705	915.821	903.589	819.906	666.333
ENSBTAG00000044172	191.159	249.857	318.022	210.837	327.511	172.909
ENSBTAG00000014208	12128.1	14631	8217.23	7896.22	4191.01	3610.01
ENSBTAG00000018025	90.0749	67.9335	178.132	99.3133	140.039	140.014
ENSBTAG00000032839	2473.06	2806	2683.05	2487.72	2733.02	1973.69
ENSBTAG00000054586	33.0275	33.3911	61.3902	30.1196	1.12935	16.0257
ENSBTAG00000014874	2364.97	2088.67	2043.99	1645.18	1416.2	1465.09
ENSBTAG00000001890	273.227	274.037	438.789	286.543	432.54	285.089
ENSBTAG00000032819	272.226	261.371	424.7	68.3797	173.919	168.692
ENSBTAG00000014721	103.086	270.583	242.542	87.1027	115.193	66.6333
ENSBTAG00000021364	707.588	483.595	1202.64	787.994	1184.69	1089.75
ENSBTAG00000049459	165.137	84.0534	250.593	180.718	280.078	258.099
ENSBTAG00000032719	2085.73	2487.06	2204.01	1685.88	836.846	1038.3
ENSBTAG00000021515	31.0258	24.1797	61.3902	56.169	33.8804	71.694
ENSBTAG00000012347	0	3.45425	5.03199	4.07022	12.4228	22.7734
ENSBTAG00000016979	2181.81	1607.38	1656.53	2580.52	905.736	2119.61
ENSBTAG00000032684	66.0549	48.3595	69.4414	71.6359	20.3282	42.173
ENSBTAG00000007577	2186.82	1915.96	1995.69	1713.56	2056.54	1487.86
ENSBTAG00000013317	1524.27	1539.44	2211.05	1515.75	1943.61	989.378
ENSBTAG00000014660	717.597	621.765	528.359	690.309	348.968	478.241
ENSBTAG00000006388	405.337	369.605	576.666	357.365	332.028	284.246
ENSBTAG00000009614	1.00083	4.60566	6.03838	4.88426	27.1043	28.6776
ENSBTAG00000013192	280.233	299.368	207.318	211.651	101.641	146.762
ENSBTAG00000049165	14.0117	8.05991	30.1919	31.7477	22.5869	21.0865
ENSBTAG00000048195	58.0483	63.3279	64.4094	45.5865	68.8902	46.3903
ENSBTAG00000047856	17335.4	16435.3	12104.9	11182.5	8498.34	8646.3
ENSBTAG00000032674	1462.22	1740.94	919.847	1168.97	738.593	915.997
ENSBTAG00000008873	3071.55	2625.23	2334.84	2311.07	1314.56	1347
ENSBTAG00000048390	161.134	81.7505	159.011	139.201	77.925	122.302
ENSBTAG00000011659	302.251	544.62	134.857	388.299	23.7163	429.321
ENSBTAG00000002998	24.02	119.747	78.499	56.169	529.664	148.449
ENSBTAG00000020378	4912.08	4685.11	3476.1	5248.95	3124.9	3702.79
ENSBTAG00000048225	13.0108	13.817	6.03838	8.14044	5.64674	10.965
ENSBTAG00000000448	815.678	609.099	349.22	326.432	65.5021	608.134
ENSBTAG00000023600	8.00666	16.1198	5.03199	104.198	42.9152	87.7198
ENSBTAG00000006724	6778.64	8368.49	18681.8	6212.78	16960.5	4593.48
ENSBTAG00000003378	522.434	472.081	433.757	509.591	372.685	455.468
ENSBTAG00000054986	1446.2	1286.13	1079.86	1312.24	835.717	1099.87
ENSBTAG00000014564	177.147	284.4	320.034	280.031	364.779	316.297
ENSBTAG00000008462	24.02	23.0283	117.748	31.7477	31.6217	44.7033
ENSBTAG00000008461	927.771	937.253	1074.83	1349.68	788.284	993.595
ENSBTAG00000002394	72.0599	86.3562	446.84	75.7061	402.048	155.197
ENSBTAG00000013204	1442.2	1807.72	2332.83	1954.52	2195.45	1279.53
ENSBTAG00000032656	1.00083	5.75708	2.01279	0.814044	19.1989	15.1823
ENSBTAG00000048497	19.0158	24.1797	27.1727	17.0949	38.3978	31.208
ENSBTAG00000000569	2286.9	1873.35	1146.29	1742.05	1155.32	1933.21
ENSBTAG00000019514	4524.76	4441.01	3849.47	4982.76	2290.32	3753.39
ENSBTAG00000016305	5081.23	7635.04	13918.5	6437.46	10688.1	5750.71
ENSBTAG00000018657	2931.44	4055.29	8551.36	3965.21	12277.1	4314.29
ENSBTAG00000035844	115.096	140.473	223.42	121.293	470.938	116.397
ENSBTAG00000005430	275.229	285.551	654.158	477.03	1079.66	533.91
ENSBTAG00000012413	0	4.60566	2.01279	8.14044	13.5522	6.74767
ENSBTAG00000006945	1903.58	1867.6	2115.45	1799.04	1823.9	1534.25
ENSBTAG00000051592	5.00416	3.45425	43.2751	20.3511	111.805	26.1472
ENSBTAG00000013205	265.221	497.412	85.5438	66.7516	121.969	86.8763
ENSBTAG00000013148	335.279	309.731	185.177	91.9869	190.86	257.255
ENSBTAG00000021025	7.00583	4.60566	11.0704	4.88426	27.1043	31.208
ENSBTAG00000015460	4664.88	5095.02	326.073	1870.67	24.8456	1306.52
ENSBTAG00000032538	7.00583	6.9085	4.02559	14.6528	25.975	10.965
ENSBTAG00000044001	2369.97	1796.21	1779.31	2416.08	2049.77	1801.63
ENSBTAG00000001511	242.201	115.142	248.58	103.384	565.803	225.204
ENSBTAG00000032265	243.202	260.22	1264.03	441.212	1238.89	334.853
ENSBTAG00000012467	13.0108	23.0283	7.04478	12.2107	51.95	38.7991
ENSBTAG00000010357	61.0508	26.4826	40.2559	15.4668	44.0445	66.6333
ENSBTAG00000014727	941.783	771.449	502.192	782.296	251.844	406.547
ENSBTAG00000014724	9384.8	11002.9	16886.3	10335.1	11583.7	5187.27
ENSBTAG00000042702	21.0175	17.2712	21.1343	54.5409	20.3282	12.6519
ENSBTAG00000042475	262.218	172.712	248.58	351.667	749.887	125.675
ENSBTAG00000044311	9.00749	20.7255	15.096	17.0949	1.12935	6.74767
ENSBTAG00000005122	5.00416	17.2712	24.1535	10.5826	51.95	42.173
ENSBTAG00000017531	1727.44	644.793	75.4798	1237.35	12.4228	225.204
ENSBTAG00000000522	2134.78	978.704	188.196	674.028	25.975	217.612
ENSBTAG00000003151	1432.19	1652.28	873.553	1483.19	306.053	1129.39
ENSBTAG00000003143	403.335	512.38	846.38	469.703	703.583	430.164
ENSBTAG00000003140	4815	2327.01	2033.93	2915.09	187.472	4002.21
ENSBTAG00000005091	5.00416	14.9684	2.01279	13.0247	32.7511	44.7033
ENSBTAG00000014915	913.76	1019	1441.16	1234.9	1198.24	989.378
ENSBTAG00000011305	19.0158	24.1797	87.5566	37.446	62.1141	17.7126
ENSBTAG00000001697	12575.5	9979.32	8164.9	10843.1	6437.28	9112.73
ENSBTAG00000007666	1391.16	709.272	1379.77	1189.32	1346.18	1291.34
ENSBTAG00000001749	3763.13	4732.32	3294.94	3669.71	2306.13	2138.17
ENSBTAG00000001535	440.366	618.31	48.3071	301.196	11.2935	123.989
ENSBTAG00000017115	492.409	823.262	622.96	748.92	220.223	605.604
ENSBTAG00000017103	452.376	519.289	670.261	584.483	655.021	483.302
ENSBTAG00000019625	198.165	173.864	292.862	152.226	461.903	253.881
ENSBTAG00000007296	979.815	734.603	439.796	608.091	275.561	481.615
ENSBTAG00000005212	47.0391	37.9967	230.465	62.6814	172.79	92.7805
ENSBTAG00000005209	2690.24	3100.76	2144.63	2670.88	2108.49	1993.09
ENSBTAG00000050932	448.373	520.44	360.29	401.324	336.545	322.201
ENSBTAG00000019014	249.207	163.501	266.695	179.09	381.719	149.292
ENSBTAG00000005313	32.0266	52.9651	151.966	53.7269	210.059	123.989
ENSBTAG00000002878	93.0774	73.6906	25.1599	106.64	79.0543	132.423
ENSBTAG00000000476	8.00666	8.05991	0	4.07022	18.0696	17.7126
ENSBTAG00000040199	2338.94	2094.43	1641.43	2103.49	773.603	1397.61
ENSBTAG00000012284	761.633	1042.03	169.075	888.936	56.4674	560.9
ENSBTAG00000012273	169.141	170.41	447.847	189.672	290.242	261.472
ENSBTAG00000012881	49407.1	39099.8	25007	52879.5	11229.1	49372.7
ENSBTAG00000005660	17679.7	14430.7	11654.1	17055	8251.01	15835.1
ENSBTAG00000005658	35.0291	66.7821	37.2367	68.3797	86.9597	86.0328
ENSBTAG00000005657	41.0341	78.2963	21.1343	64.3095	7.90543	54.8249
ENSBTAG00000051586	636.529	592.979	459.924	625.186	232.646	560.9
ENSBTAG00000005652	264.22	274.037	208.324	368.762	189.73	310.393
ENSBTAG00000040399	10.0083	19.5741	29.1855	11.3966	170.531	43.0164
ENSBTAG00000006920	3877.22	3042.04	4221.84	4241.17	3233.32	4064.63
ENSBTAG00000020106	19073.9	17700.7	11842.3	17257.7	7247.02	11185.1
ENSBTAG00000019336	2063.72	1843.42	1553.88	1877.18	1452.34	1855.61
ENSBTAG00000011414	5352.45	4620.63	3413.7	5286.4	2487.95	5029.55
ENSBTAG00000016624	0	6.9085	1.0064	0.814044	13.5522	11.8084
ENSBTAG00000039011	2.00166	5.75708	10.064	5.69831	21.4576	19.3996
ENSBTAG00000017666	4588.82	5586.67	2591.47	5610.39	2551.2	2995.12
ENSBTAG00000052825	7.00583	14.9684	5.03199	8.14044	19.1989	21.0865
ENSBTAG00000014460	2918.43	2595.29	1795.41	2572.38	976.885	1921.4
ENSBTAG00000014459	43.0358	54.1166	22.1407	62.6814	85.8304	55.6683
ENSBTAG00000014451	3908.25	4298.24	2946.73	3247.22	2580.56	2860.17
ENSBTAG00000014449	74.0616	125.504	60.3838	53.7269	44.0445	50.6076
ENSBTAG00000017450	1173.98	1052.39	2352.96	939.407	1790.02	986.847
ENSBTAG00000037951	9.00749	4.60566	18.1151	5.69831	20.3282	26.9907
ENSBTAG00000049281	7.00583	24.1797	3.01919	3.25618	13.5522	9.27805
ENSBTAG00000010394	65.0541	48.3595	58.371	39.0741	80.1836	75.0679
ENSBTAG00000032217	308.256	229.132	232.478	510.405	281.207	232.795
ENSBTAG00000010397	563.469	805.991	227.446	460.749	101.641	280.872
ENSBTAG00000006552	12.01	14.9684	19.1215	8.14044	21.4576	24.4603
ENSBTAG00000006548	1482.23	1500.3	1525.7	1949.63	1175.65	1551.12
ENSBTAG00000012797	2583.15	2804.85	1628.35	1928.47	1357.48	1289.65
ENSBTAG00000000290	4943.11	6378.84	4513.69	4558.65	4009.18	3545.06
ENSBTAG00000023513	457.38	636.733	269.714	417.604	142.298	211.708
ENSBTAG00000016457	10246.5	9206.72	7736.18	8968.32	8033.05	6390.05
ENSBTAG00000001969	10.0083	32.2396	50.3199	17.0949	57.5967	74.2244
ENSBTAG00000001968	2015.68	2260.23	973.186	2171.87	885.408	1261.82
ENSBTAG00000013219	4.00333	6.9085	39.2495	0.814044	21.4576	17.7126
ENSBTAG00000005946	42.035	71.3878	48.3071	143.272	25.975	136.64
ENSBTAG00000002463	1883.57	2350.04	1133.2	1551.57	448.351	1139.51
ENSBTAG00000002462	1776.48	1732.88	1308.32	1584.94	741.981	1150.48
ENSBTAG00000002460	2155.79	1641.92	1183.52	2050.58	540.957	1346.16
ENSBTAG00000002767	5518.59	4949.94	911.796	3991.26	247.327	1691.98
ENSBTAG00000010485	5002.16	4102.5	4029.61	4132.9	2507.15	3053.32
ENSBTAG00000037393	429.357	500.866	583.71	379.344	552.251	246.29
ENSBTAG00000009235	18.015	14.9684	21.1343	21.9792	31.6217	22.7734
ENSBTAG00000009232	2907.42	2895.81	3407.66	2249.2	2740.93	1918.87
ENSBTAG00000043271	12.01	28.7854	7.04478	12.2107	23.7163	5.06076
ENSBTAG00000012463	868.722	1076.57	971.173	825.44	747.628	609.821
ENSBTAG00000011377	7.00583	6.9085	7.04478	0.814044	21.4576	14.3388
ENSBTAG00000050181	39.0325	34.5425	12.0768	47.2145	4.51739	33.7384
ENSBTAG00000054907	45.0375	20.7255	18.1151	55.355	5.64674	37.1122
ENSBTAG00000035144	597.497	328.154	169.075	373.646	57.5967	512.823
ENSBTAG00000054315	823.685	734.603	1217.74	1181.99	1045.78	1196.87
ENSBTAG00000052803	493.41	421.418	102.653	367.948	86.9597	523.788
ENSBTAG00000021910	6781.64	7420.88	5959.88	5329.54	5192.74	4024.14
ENSBTAG00000054926	556.463	779.509	731.651	459.121	601.942	348.349
ENSBTAG00000048493	395.329	578.011	635.037	547.037	1269.39	429.321
ENSBTAG00000012401	25.0208	20.7255	13.0832	12.2107	4.51739	19.3996
ENSBTAG00000031802	243.202	548.074	115.736	328.874	23.7163	228.577
ENSBTAG00000023814	5111.25	4667.84	1051.69	4158.14	134.392	2508.45
ENSBTAG00000020073	116.097	209.558	217.382	186.416	177.308	85.1894
ENSBTAG00000018994	74.0616	90.9619	553.518	153.04	205.541	78.4417
ENSBTAG00000010874	1.00083	4.60566	2.01279	14.6528	19.1989	7.59113
ENSBTAG00000019376	14528.1	14115.2	19815	13035.3	20377.9	12639.2
ENSBTAG00000050699	15.0125	14.9684	7.04478	33.3758	124.228	37.1122
ENSBTAG00000017490	20763.3	14882.1	29161.4	13564.4	24426.7	14208.9
ENSBTAG00000049814	2182.82	2269.44	242.542	1124.19	77.925	991.908
ENSBTAG00000051079	12.01	39.1481	15.096	16.2809	14.6815	4.2173
ENSBTAG00000011742	3704.08	3811.19	419.668	2366.43	98.2532	2001.53
ENSBTAG00000005386	5.00416	17.2712	0	8.95448	10.1641	9.27805
ENSBTAG00000010550	93.0774	134.716	103.659	173.391	38.3978	82.659
ENSBTAG00000007394	4835.02	6158.92	2057.08	3046.97	464.162	1979.6
ENSBTAG00000016323	2.00166	4.60566	3.01919	0.814044	23.7163	21.9299
ENSBTAG00000004154	1068.89	1147.96	1634.39	1111.17	1822.77	779.356
ENSBTAG00000001403	5028.18	5172.16	2816.91	3550.04	1979.75	2958.86
ENSBTAG00000013938	1209.01	1393.21	2226.15	1310.61	3652.31	1207.83
ENSBTAG00000048011	110.092	125.504	80.5118	77.3342	71.1489	37.9557
ENSBTAG00000045991	10.0083	18.4227	7.04478	8.14044	9.03478	6.74767
ENSBTAG00000039442	2412.01	3416.25	3453.96	2792.98	3869.14	1715.6
ENSBTAG00000006415	0	4.60566	7.04478	4.07022	18.0696	9.27805
ENSBTAG00000006409	11.0092	6.9085	21.1343	22.7932	510.465	81.8155
ENSBTAG00000013142	2172.81	2216.48	3333.19	2260.6	4066.78	1394.24
ENSBTAG00000013141	164.136	171.561	583.71	284.101	1263.74	294.367
ENSBTAG00000043157	712.593	997.126	1246.93	573.087	1307.78	368.592
ENSBTAG00000053891	97.0807	90.9619	159.011	162.809	287.984	113.867
ENSBTAG00000047144	225.187	217.618	676.299	358.993	1305.53	284.246
ENSBTAG00000005871	5692.73	6079.48	27487.7	6406.52	23655.3	8098.9
ENSBTAG00000054693	0	1.15142	2.01279	0	19.1989	8.43459
ENSBTAG00000018727	751.625	1226.26	669.254	833.581	503.689	600.543
ENSBTAG00000012708	29.0241	56.4194	8.05118	22.7932	5.64674	17.7126
ENSBTAG00000031709	2544.12	2834.79	1982.6	2115.7	728.429	1147.95
ENSBTAG00000031618	0	6.9085	9.05757	6.51235	22.5869	20.243
ENSBTAG00000035710	23.0191	25.3312	34.2175	30.9337	82.4423	43.0164
ENSBTAG00000018312	354.295	270.583	102.653	186.416	31.6217	228.577
ENSBTAG00000027213	24.02	28.7854	37.2367	21.9792	12.4228	16.0257
ENSBTAG00000049223	18.015	11.5142	30.1919	22.7932	6.77608	10.965
ENSBTAG00000016228	3735.11	3469.22	2491.84	3380.72	1469.28	2198.9
ENSBTAG00000046104	541.45	979.855	364.316	343.526	142.298	209.178
ENSBTAG00000001274	300.25	379.967	128.819	150.598	24.8456	137.484
ENSBTAG00000049656	166.138	87.5076	81.5182	112.338	90.3478	80.9721
ENSBTAG00000017416	6816.67	6253.34	4460.35	5839.95	2876.45	4154.88
ENSBTAG00000045275	644.536	983.309	1348.57	373.646	498.042	141.701
ENSBTAG00000008078	384.32	513.532	615.915	376.902	383.978	256.412
ENSBTAG00000005862	9436.85	8789.91	2395.23	8611.77	617.753	5911.81
ENSBTAG00000031572	268.223	211.861	104.665	227.932	84.701	124.832
ENSBTAG00000052570	1055.88	1281.53	732.657	1619.13	411.082	826.59
ENSBTAG00000014960	198.165	139.321	22.1407	148.97	24.8456	111.337
ENSBTAG00000009263	1122.93	2376.52	887.642	588.554	610.977	461.372
ENSBTAG00000014713	696.579	802.537	43.2751	92.801	23.7163	87.7198
ENSBTAG00000027795	2723.26	2193.45	1892.03	2946.84	751.016	1774.64
ENSBTAG00000009336	1268.05	1524.47	477.032	520.988	121.969	334.853
ENSBTAG00000004126	73.0608	79.4477	138.883	76.5201	93.7358	78.4417
ENSBTAG00000031561	1838.53	1752.46	848.393	1215.37	665.185	879.728
ENSBTAG00000005230	55.0458	43.7538	11.0704	29.3056	13.5522	36.2687
ENSBTAG00000024643	313.26	279.794	342.175	68.3797	534.181	238.699
ENSBTAG00000009012	15.0125	0	0	15.4668	16.9402	22.7734
ENSBTAG00000003851	2092.74	2914.23	3094.67	1676.93	2472.14	1188.43
ENSBTAG00000012120	2430.02	2069.09	1428.08	1478.3	767.956	1756.08
ENSBTAG00000018471	2557.13	2856.66	1801.45	2374.57	764.568	1985.5
ENSBTAG00000013013	5521.59	4457.13	3290.92	5515.96	2594.11	4253.56
ENSBTAG00000014318	558.464	756.48	631.011	602.392	487.878	411.608
ENSBTAG00000005203	55.0458	90.9619	169.075	95.2431	181.825	67.4767
ENSBTAG00000008307	3258.71	2381.13	8138.73	3505.27	10638.5	5568.52
ENSBTAG00000054182	27.0225	29.9368	32.2047	28.4915	195.377	18.5561
ENSBTAG00000002075	714.594	1723.67	1891.02	691.123	4598.7	736.34
ENSBTAG00000006147	2.00166	2.30283	1.0064	4.88426	16.9402	10.965
ENSBTAG00000006142	6601.49	6239.52	5536.19	6002.76	2786.1	4639.87
ENSBTAG00000013439	1047.87	1274.62	413.629	576.343	176.178	512.823
ENSBTAG00000047341	28.0233	23.0283	37.2367	14.6528	33.8804	41.3295
ENSBTAG00000055257	1988.65	2086.37	906.764	1878.81	420.117	1051.79
ENSBTAG00000001465	576.479	481.292	71.4542	227.932	13.5522	193.152
ENSBTAG00000033740	8.00666	12.6656	19.1215	4.07022	20.3282	24.4603
ENSBTAG00000004564	1803.5	1932.08	3196.32	1826.71	3223.16	1432.19
ENSBTAG00000053581	24.02	31.0882	6.03838	0	13.5522	22.7734
ENSBTAG00000042814	13.0108	32.2396	29.1855	20.3511	31.6217	15.1823
ENSBTAG00000001728	7.00583	5.75708	2.01279	24.4213	30.4924	40.486
ENSBTAG00000021703	327.272	571.102	167.062	382.601	249.586	243.76
ENSBTAG00000020990	25.0208	17.2712	5.03199	18.723	10.1641	12.6519
ENSBTAG00000009848	11.0092	12.6656	12.0768	8.14044	20.3282	6.74767
ENSBTAG00000023445	1037.86	1023.61	1302.28	937.778	928.323	803.817
ENSBTAG00000031435	2662.21	4438.71	2701.17	2571.56	1566.4	1207.83
ENSBTAG00000009106	6695.57	6644.82	4207.75	5461.42	3017.62	3744.96
ENSBTAG00000009104	6895.73	6214.19	3118.82	4449.56	1303.27	3056.7
ENSBTAG00000018402	4450.7	3667.26	2050.03	2695.3	1249.06	2469.65
ENSBTAG00000053963	5.00416	2.30283	7.04478	10.5826	3.38804	8.43459
ENSBTAG00000011150	3369.8	3577.45	2076.2	3707.97	1255.83	2092.62
ENSBTAG00000011147	560.466	1044.33	617.928	462.377	770.215	278.342
ENSBTAG00000005068	1230.02	1493.39	906.764	924.754	779.25	650.307
ENSBTAG00000007814	1569.3	1425.45	539.429	375.274	710.359	391.365
ENSBTAG00000001893	15.0125	11.5142	6.03838	4.07022	13.5522	15.1823
ENSBTAG00000015163	829.69	514.683	1025.52	340.27	36.1391	662.116
ENSBTAG00000012164	8.00666	21.8769	4.02559	8.95448	12.4228	30.3645
ENSBTAG00000002395	792.659	1075.42	799.079	991.505	658.409	603.073
ENSBTAG00000019704	2664.22	2324.71	3048.38	2336.31	2411.16	1869.11
ENSBTAG00000001721	313.26	312.034	652.145	400.51	381.719	214.239
ENSBTAG00000045633	0	4.60566	3.01919	12.2107	24.8456	16.8692
ENSBTAG00000046008	16.0133	11.5142	5.03199	8.95448	9.03478	9.27805
ENSBTAG00000014751	1.00083	0	0	1.62809	12.4228	8.43459
ENSBTAG00000022227	6985.81	6550.41	18735.1	6912.86	15445	8067.69
ENSBTAG00000011986	5524.59	6782.99	1792.39	2763.68	1037.87	2106.12
ENSBTAG00000007331	844.702	1900.99	400.546	639.838	369.297	315.454
ENSBTAG00000007933	457.38	681.638	395.514	562.504	197.636	366.061
ENSBTAG00000031178	16.0133	12.6656	0	3.25618	23.7163	26.9907
ENSBTAG00000011584	17.0141	12.6656	24.1535	49.6567	24.8456	52.2945
ENSBTAG00000009154	3063.55	2971.8	2636.76	2628.55	1757.26	2343.97
ENSBTAG00000016026	15.0125	27.634	80.5118	49.6567	77.925	68.3202
ENSBTAG00000002232	43.0358	49.5109	118.755	57.7971	138.91	64.1029
ENSBTAG00000023429	7778.47	6864.74	7365.82	11581.4	2521.83	8049.13
ENSBTAG00000011529	2020.68	2354.65	1279.13	2275.25	968.98	1302.3
ENSBTAG00000011524	2746.28	3210.15	1831.64	2571.56	1834.06	1911.28
ENSBTAG00000018138	725.603	949.918	675.293	643.095	675.35	421.73
ENSBTAG00000006222	1017.85	952.221	640.069	1430.27	413.341	937.927
ENSBTAG00000014140	1201	1381.7	1192.58	2266.3	221.352	1286.28
ENSBTAG00000002185	328.273	400.693	575.659	332.13	373.814	194.839
ENSBTAG00000054849	2.00166	10.3627	9.05757	9.76853	20.3282	19.3996
ENSBTAG00000015413	1367.14	1576.29	724.606	965.456	457.386	709.349
ENSBTAG00000040061	1234.03	1258.5	3805.19	1389.57	4362.67	1721.5
ENSBTAG00000050763	512.426	439.841	219.395	603.206	142.298	201.587
ENSBTAG00000009115	236.196	393.784	151.966	644.723	29.363	339.071
ENSBTAG00000015310	4973.14	7907.93	6920.99	4691.33	5765.32	2640.87
ENSBTAG00000052041	49.0408	99.0218	34.2175	70.8218	9.03478	41.3295
ENSBTAG00000018346	3.0025	5.75708	1.0064	1.62809	35.0098	13.4953
ENSBTAG00000008714	32.0266	39.1481	57.3646	9.76853	62.1141	57.3552
ENSBTAG00000051936	45.0375	54.1166	77.4926	37.446	72.2782	57.3552
ENSBTAG00000020028	64.0533	27.634	82.5246	43.9584	20.3282	37.9557
ENSBTAG00000014843	13327.1	10266	7342.67	11625.4	4151.48	9749.55
ENSBTAG00000047608	1593.32	1288.43	1469.34	1719.26	854.916	1260.97
ENSBTAG00000051220	52.0433	39.1481	9.05757	48.0286	9.03478	21.9299
ENSBTAG00000031277	11.0092	9.21133	17.1088	45.5865	3.38804	53.9814
ENSBTAG00000006909	18332.2	20489.4	10907.3	22960.9	6298.37	14081.6
ENSBTAG00000023426	145.121	169.258	756.811	327.246	700.195	290.993
ENSBTAG00000018538	1651.37	2169.27	1652.5	1798.22	2163.83	877.198
ENSBTAG00000026861	25.0208	33.3911	19.1215	19.5371	53.0793	35.4253
ENSBTAG00000008111	25.0208	20.7255	71.4542	51.2848	182.954	70.8506
ENSBTAG00000001497	4309.58	4803.71	954.065	2486.9	437.057	2019.24
ENSBTAG00000012850	8.00666	8.05991	14.0896	3.25618	28.2337	37.1122
ENSBTAG00000019952	1205	1380.55	1431.1	1237.35	1125.96	789.478
ENSBTAG00000019949	1522.27	1144.51	1056.72	1363.52	587.261	896.597
ENSBTAG00000001451	3.0025	2.30283	30.1919	4.88426	33.8804	16.8692
ENSBTAG00000015198	44.0366	35.6939	123.787	41.5162	254.103	113.867
ENSBTAG00000008299	218.181	272.886	205.305	257.238	278.949	149.292
ENSBTAG00000018427	2700.25	2305.13	2246.28	2098.6	1668.05	1536.78
ENSBTAG00000054797	472.393	511.229	579.685	472.959	624.529	338.227
ENSBTAG00000035437	1747.45	1935.53	2000.72	1743.68	1790.02	1253.38
ENSBTAG00000015221	3006.5	2591.84	4315.43	2508.88	3514.53	3728.93
ENSBTAG00000052750	73.0608	104.779	108.691	66.7516	100.512	52.2945
ENSBTAG00000000750	2105.75	2168.12	1928.26	2036.74	1328.11	1435.57
ENSBTAG00000023416	2683.23	4405.32	11007	3353.86	6945.49	3289.49
ENSBTAG00000015377	43.0358	42.6024	32.2047	19.5371	193.118	69.1637
ENSBTAG00000051206	2.00166	4.60566	5.03199	3.25618	19.1989	21.9299
ENSBTAG00000007014	996.829	941.858	952.052	879.981	936.229	803.817
ENSBTAG00000014461	584.486	651.701	606.857	560.062	568.062	296.898
ENSBTAG00000000742	2335.94	1329.89	1516.64	2550.4	1425.24	2381.93
ENSBTAG00000016999	2486.07	2918.84	1450.22	2312.7	943.005	1375.68
ENSBTAG00000001324	330.275	257.917	164.043	739.152	29.363	566.805
ENSBTAG00000000905	1607.34	1753.61	213.356	729.383	35.0098	668.863
ENSBTAG00000044075	758.631	1010.94	580.691	660.19	287.984	486.676
ENSBTAG00000007273	375.312	88.659	56.3582	61.8673	16.9402	38.7991
ENSBTAG00000023411	299.249	363.847	1009.42	555.178	871.856	425.103
ENSBTAG00000000526	7099.9	7022.49	3596.86	7139.98	1989.91	5120.64
ENSBTAG00000035556	10123.4	10905.1	6218.53	8934.94	2786.1	6111.71
ENSBTAG00000017659	6.00499	0	4.02559	3.25618	13.5522	10.965
ENSBTAG00000018508	24.02	34.5425	2.01279	12.2107	12.4228	15.1823
ENSBTAG00000005769	622.518	592.979	451.872	550.294	395.272	451.251
ENSBTAG00000004495	5179.31	5135.32	3551.58	3893.57	2134.47	2843.3
ENSBTAG00000031010	1717.43	1211.29	997.34	1422.95	539.828	1016.37
ENSBTAG00000002966	7069.88	7111.15	5597.58	8000.42	5066.25	6051.82
ENSBTAG00000011634	95.0791	141.624	112.716	153.854	290.242	111.337
ENSBTAG00000030942	4136.44	4164.67	4440.22	5014.51	3582.29	3393.24
ENSBTAG00000018749	1220.01	816.354	2634.75	1360.27	2138.98	1211.21
ENSBTAG00000009258	37.0308	61.0251	70.4478	26.8634	70.0195	55.6683
ENSBTAG00000007462	502.418	453.658	489.109	313.407	500.301	272.437
ENSBTAG00000011626	5086.23	6407.63	3179.21	4540.74	3229.93	2890.53
ENSBTAG00000013600	3757.12	3301.11	3738.77	4861.47	4951.06	3544.22
ENSBTAG00000013602	8918.42	9091.58	7511.75	7864.48	6437.28	6144.6
ENSBTAG00000018768	12395.3	12593	6556.68	9870.28	4878.78	5238.73
ENSBTAG00000023106	1512.26	1816.93	1114.08	1392.83	1027.71	951.422
ENSBTAG00000013629	222.185	346.576	340.162	280.845	215.705	200.743
ENSBTAG00000007068	42.035	21.8769	6.03838	43.9584	9.03478	21.0865
ENSBTAG00000023407	430.358	758.783	110.704	607.277	7.90543	388.835
ENSBTAG00000002029	440.366	564.194	947.02	433.885	878.632	402.33
ENSBTAG00000051421	813.677	1327.58	5354.03	616.231	1159.84	187.248
ENSBTAG00000004754	32.0266	112.839	23.1471	10.5826	56.4674	53.9814
ENSBTAG00000048701	0	3.45425	0	6.51235	13.5522	16.8692
ENSBTAG00000000394	462.384	586.071	2304.65	2320.84	6054.43	2121.3
ENSBTAG00000030921	203.169	302.822	676.299	423.303	696.807	274.968
ENSBTAG00000008471	90.0749	554.983	1159.37	918.241	1174.52	1016.37
ENSBTAG00000030913	7542.27	6488.23	39802	18340.4	44765.1	10042.2
ENSBTAG00000009132	21.0175	47.2081	22.1407	34.1898	94.8652	80.1286
ENSBTAG00000021251	1182.98	815.203	2443.53	1893.47	3101.19	2781.73
ENSBTAG00000021253	626.521	605.645	446.84	472.959	463.032	621.629
ENSBTAG00000021259	1017.85	1039.73	352.239	1585.76	152.462	1196.87
ENSBTAG00000030836	727.605	628.673	873.553	689.495	510.465	615.725
ENSBTAG00000021270	5.00416	11.5142	3.01919	8.14044	41.7858	39.6426
ENSBTAG00000021272	206.171	207.255	361.297	48.0286	1963.93	145.918
ENSBTAG00000021276	17.0141	12.6656	21.1343	1.62809	20.3282	8.43459
ENSBTAG00000021280	16.0133	6.9085	1.0064	4.07022	20.3282	28.6776
ENSBTAG00000023398	7.00583	11.5142	5.03199	13.0247	62.1141	45.5468
ENSBTAG00000021284	14.0117	28.7854	55.3518	39.8881	45.1739	84.3459
ENSBTAG00000021286	1671.39	2315.5	989.288	1986.27	426.893	1281.21
ENSBTAG00000021899	33.0275	70.2364	14.0896	48.8426	71.1489	56.5118
ENSBTAG00000021490	906.754	637.884	559.557	1194.2	234.904	955.639
ENSBTAG00000021491	4673.89	3950.51	5206.09	5234.3	2375.02	4597.7
ENSBTAG00000014153	900.749	849.745	736.683	611.347	540.957	528.849
ENSBTAG00000000160	2015.68	1509.51	624.973	2580.52	432.54	1680.17
ENSBTAG00000011645	5707.75	4115.16	3489.18	5324.66	1555.11	4112.71
ENSBTAG00000003134	0	0	1.0064	1.62809	13.5522	11.8084
ENSBTAG00000011437	3327.77	2128.97	9292.07	3449.1	773.603	6860.7
ENSBTAG00000017407	66.0549	102.476	110.704	77.3342	91.4771	96.9978
ENSBTAG00000017418	1690.41	1379.4	1220.76	2306.19	854.916	1965.26
ENSBTAG00000018186	9655.03	8008.1	9132.05	10808.1	6145.91	13017.1
ENSBTAG00000018189	168.14	150.836	74.4734	127.805	16.9402	171.222
ENSBTAG00000000524	8864.37	9397.86	11769.8	8934.94	7312.52	6427.16
ENSBTAG00000003981	1660.38	1128.39	1403.92	1628.9	1186.94	2234.32
ENSBTAG00000020456	1759.46	2031.1	1987.63	3644.47	847.01	2408.08
ENSBTAG00000007100	4135.44	4330.48	3682.41	4088.94	2352.43	3377.21
ENSBTAG00000007105	2136.78	1630.41	1641.43	2569.94	809.742	2671.24
ENSBTAG00000007106	1931.61	1669.55	3903.81	3081.97	2494.73	1593.29
ENSBTAG00000014880	233.194	207.255	460.93	447.724	194.248	501.858
ENSBTAG00000014882	12.01	8.05991	6.03838	8.14044	29.363	34.5818
ENSBTAG00000023393	5.00416	6.9085	6.03838	4.07022	31.6217	25.3038
ENSBTAG00000051579	16.0133	17.2712	3.01919	11.3966	5.64674	17.7126
ENSBTAG00000010658	18136.1	12096.8	9324.27	14822.9	3956.1	17328.9
ENSBTAG00000019589	234.195	199.195	384.444	251.54	248.456	306.176
ENSBTAG00000021901	43.0358	47.2081	66.4222	44.7724	147.944	184.718
ENSBTAG00000017882	25.0208	13.817	24.1535	100.941	39.5272	63.2594
ENSBTAG00000018607	55.0458	28.7854	6.03838	36.632	37.2685	69.1637
ENSBTAG00000048090	4000.33	2727.7	1603.19	2772.63	878.632	2208.18
ENSBTAG00000017321	2095.74	2271.74	2277.48	1812.06	1524.62	1317.48
ENSBTAG00000021771	29701.7	48964	6366.47	15203.1	3260.43	13233
ENSBTAG00000017060	5665.71	5134.16	147.94	1063.14	79.0543	920.214
ENSBTAG00000017010	1354.13	563.042	538.422	1200.71	246.198	1303.99
ENSBTAG00000053509	10.0083	18.4227	8.05118	7.32639	31.6217	26.1472
ENSBTAG00000017486	205.171	128.959	94.6013	94.4291	86.9597	137.484
ENSBTAG00000007818	444.37	453.658	978.218	761.131	735.205	1076.25
ENSBTAG00000023907	308.256	154.29	95.6077	359.807	186.342	546.562
ENSBTAG00000024162	43.0358	47.2081	50.3199	48.0286	58.7261	96.1544
ENSBTAG00000030775	20.0166	23.0283	13.0832	18.723	57.5967	48.9206
ENSBTAG00000011802	142.118	54.1166	84.5374	242.585	175.049	635.968
ENSBTAG00000019269	116.097	42.6024	42.2687	172.577	143.427	583.674
ENSBTAG00000020404	20.0166	11.5142	3.01919	21.1651	32.7511	34.5818
ENSBTAG00000018936	3437.86	2652.86	5989.07	4211.86	2731.89	3777.01
ENSBTAG00000003148	4913.09	4584.94	4112.14	5504.56	3694.09	4597.7
ENSBTAG00000003161	1180.98	941.858	735.676	806.717	483.361	510.293
ENSBTAG00000021984	13.0108	11.5142	6.03838	8.14044	11.2935	12.6519
ENSBTAG00000030670	2740.28	3512.97	2979.94	4482.13	3190.41	3396.61
ENSBTAG00000011495	1207	1006.34	2257.35	1713.56	1934.57	1524.13
ENSBTAG00000004777	246.205	534.257	413.629	281.659	58.7261	146.762
ENSBTAG00000005503	1002.83	968.341	1085.9	797.763	938.488	831.651
ENSBTAG00000052513	132.11	49.5109	66.4222	372.018	36.1391	258.099
ENSBTAG00000007039	908.756	747.269	1812.52	1001.27	2044.12	1018.06
ENSBTAG00000043957	208.173	183.075	273.74	307.709	260.879	170.379
ENSBTAG00000054155	6.00499	5.75708	1.0064	3.25618	25.975	8.43459
ENSBTAG00000053000	22.0183	14.9684	14.0896	9.76853	10.1641	9.27805
ENSBTAG00000004742	9.00749	4.60566	31.1983	19.5371	30.4924	37.1122
ENSBTAG00000018682	425.354	467.475	754.798	710.66	631.305	549.092
ENSBTAG00000023384	74.0616	468.626	923.873	548.666	406.565	1123.49
ENSBTAG00000052342	4.00333	9.21133	2.01279	3.25618	12.4228	16.0257
ENSBTAG00000018688	27.0225	40.2996	15.096	25.2354	12.4228	31.208
ENSBTAG00000053201	119.099	154.29	161.024	97.6853	140.039	125.675
ENSBTAG00000014306	623.518	741.512	984.256	485.984	830.07	832.494
ENSBTAG00000011876	2787.32	3130.7	2807.85	2507.25	2490.21	2000.69
ENSBTAG00000011880	1136.95	846.291	316.009	1057.44	108.417	811.408
ENSBTAG00000030585	2.00166	5.75708	2.01279	0.814044	15.8109	13.4953
ENSBTAG00000021447	6.00499	5.75708	3.01919	0.814044	28.2337	24.4603
ENSBTAG00000033679	184.153	227.98	536.41	267.006	645.987	357.627
ENSBTAG00000055107	73.0608	160.047	278.772	135.945	347.839	156.04
ENSBTAG00000008167	15835.2	22746.2	40014.4	18789.8	42086.3	19723.5
ENSBTAG00000004791	2168.8	1877.96	2265.4	1765.66	1878.1	1589.92
ENSBTAG00000001771	6100.07	6466.35	8974.04	5249.77	8206.97	5027.02
ENSBTAG00000037616	0	5.75708	4.02559	0.814044	12.4228	9.27805
ENSBTAG00000000973	15.0125	6.9085	15.096	6.51235	92.6065	43.8599
ENSBTAG00000011001	1.00083	4.60566	0	4.88426	19.1989	31.208
ENSBTAG00000009214	4218.51	3743.25	1408.96	3485.74	1148.55	2355.78
ENSBTAG00000020787	4935.1	4719.65	3800.16	5053.58	2341.14	3944.86
ENSBTAG00000012837	89.0741	73.6906	35.2239	127.805	44.0445	71.694
ENSBTAG00000049122	210.175	63.3279	37.2367	35.0039	111.805	171.222
ENSBTAG00000006479	1429.19	1407.03	1231.83	1396.09	1058.2	1079.63
ENSBTAG00000023377	3733.1	3506.06	812.163	2884.97	233.775	2407.23
ENSBTAG00000030592	16.0133	11.5142	6.03838	10.5826	4.51739	11.8084
ENSBTAG00000023375	537.447	630.976	718.568	469.703	548.863	368.592
ENSBTAG00000019202	2544.12	2702.37	5517.07	2822.29	3668.12	2702.44
ENSBTAG00000051541	12.01	14.9684	8.05118	14.6528	109.547	24.4603
ENSBTAG00000040193	9.00749	24.1797	5.03199	11.3966	59.8554	20.243
ENSBTAG00000003718	944.786	717.332	1312.34	640.652	1185.81	711.036
ENSBTAG00000019129	77.0641	84.0534	159.011	109.082	271.043	180.5
ENSBTAG00000024815	2206.84	2199.2	1469.34	1767.29	1055.94	1455.81
ENSBTAG00000008240	98.0816	156.593	26.1663	65.9375	28.2337	184.718
ENSBTAG00000051065	2.00166	2.30283	0	2.44213	12.4228	10.1215
ENSBTAG00000003916	1623.35	1731.73	2338.87	1794.97	1214.05	879.728
ENSBTAG00000004891	579.482	606.796	965.135	717.173	670.832	530.536
ENSBTAG00000030593	1057.88	560.74	673.28	694.379	913.642	867.92
ENSBTAG00000051752	188.156	95.5675	109.697	118.036	176.178	151.823
ENSBTAG00000052583	18.015	13.817	7.04478	26.0494	22.5869	33.7384
ENSBTAG00000009942	720.599	637.884	3179.21	1333.4	2614.44	1857.3
ENSBTAG00000030581	1563.3	1524.47	1861.83	1383.87	1738.07	1348.69
ENSBTAG00000021158	2178.81	2217.63	729.638	1286.19	524.017	980.1
ENSBTAG00000012798	13.0108	20.7255	72.4606	32.5618	35.0098	36.2687
ENSBTAG00000013806	16.0133	27.634	26.1663	9.76853	33.8804	41.3295
ENSBTAG00000046385	2327.94	2475.54	2449.57	2280.95	1788.89	1527.5
ENSBTAG00000000746	1904.58	2833.63	2308.68	2238.62	3346.26	1402.67
ENSBTAG00000000752	1686.4	1704.1	342.175	1358.64	47.4326	933.709
ENSBTAG00000049158	108.09	203.801	356.265	122.921	390.754	91.9371
ENSBTAG00000055206	6.00499	4.60566	21.1343	10.5826	15.8109	5.90421
ENSBTAG00000004538	8.00666	1.15142	0	2.44213	24.8456	9.27805
ENSBTAG00000048736	18.015	16.1198	24.1535	39.0741	56.4674	17.7126
ENSBTAG00000037965	36.03	105.93	76.4862	97.6853	283.466	81.8155
ENSBTAG00000012867	1924.6	1462.3	1616.27	1957.78	1788.89	2101.9
ENSBTAG00000002896	4668.88	4074.86	3822.3	4165.46	2876.45	3655.55
ENSBTAG00000049543	34.0283	29.9368	34.2175	27.6775	24.8456	26.9907
ENSBTAG00000016954	99.0824	104.779	173.1	167.693	175.049	139.171
ENSBTAG00000012497	7154.95	5659.21	6722.73	6163.13	6493.75	5850.23
ENSBTAG00000049541	4.00333	4.60566	10.064	10.5826	18.0696	11.8084
ENSBTAG00000053288	30.025	25.3312	41.2623	8.95448	84.701	46.3903
ENSBTAG00000054028	2.00166	4.60566	13.0832	4.88426	24.8456	10.965
ENSBTAG00000000185	72.0599	73.6906	152.972	48.8426	187.472	67.4767
ENSBTAG00000000501	1169.97	861.259	2230.18	401.324	1435.4	836.712
ENSBTAG00000018697	1255.04	1530.23	937.962	1721.7	726.17	1118.43
ENSBTAG00000006439	116.097	169.258	215.369	141.644	327.511	100.372
ENSBTAG00000019338	1636.36	2862.42	2545.18	1987.08	3049.24	1541.84
ENSBTAG00000051018	12.01	12.6656	41.2623	25.2354	47.4326	18.5561
ENSBTAG00000002615	70.0583	52.9651	113.723	78.9622	162.626	118.928
ENSBTAG00000019552	4353.62	6723.12	10344.8	5632.37	6383.07	4191.99
ENSBTAG00000019553	431.359	328.154	776.939	535.641	1029.96	787.791
ENSBTAG00000001007	1331.11	1443.88	2339.87	1125.01	1158.71	1145.42
ENSBTAG00000046037	16921.1	15199.8	9931.13	15262.5	2107.36	11582.4
ENSBTAG00000047169	1060.88	1104.21	846.38	980.109	425.764	589.578
ENSBTAG00000045779	1574.31	1905.59	1159.37	1382.25	604.201	825.747
ENSBTAG00000045744	994.827	981.006	454.892	1239.79	158.109	838.398
ENSBTAG00000004291	216.18	248.706	497.16	169.321	466.42	338.227
ENSBTAG00000046012	12.01	14.9684	26.1663	20.3511	41.7858	18.5561
ENSBTAG00000049833	7793.48	9927.51	5079.29	5030.79	2698.01	1806.69
ENSBTAG00000043128	26.0216	18.4227	19.1215	49.6567	9.03478	9.27805
ENSBTAG00000053038	11.0092	11.5142	5.03199	4.88426	13.5522	3.37384
ENSBTAG00000035615	1107.92	1065.06	906.764	1185.25	814.259	847.677
ENSBTAG00000047098	23.0191	54.1166	9.05757	68.3797	6.77608	16.8692
ENSBTAG00000006034	831.692	629.825	840.342	1087.56	746.498	647.777
ENSBTAG00000006033	1770.47	1546.35	1240.89	1634.6	463.032	723.688
ENSBTAG00000010881	5.00416	3.45425	7.04478	5.69831	12.4228	19.3996
ENSBTAG00000010884	786.654	807.143	1195.6	1155.94	1072.88	953.952
ENSBTAG00000051760	15.0125	3.45425	10.064	11.3966	18.0696	8.43459
ENSBTAG00000017184	1805.5	1945.89	2228.16	1241.42	1546.08	886.476
ENSBTAG00000008920	1.00083	2.30283	4.02559	1.62809	13.5522	17.7126
ENSBTAG00000007399	2677.23	4168.13	1686.72	2495.86	1797.92	1182.53
ENSBTAG00000018569	4087.4	4211.88	5727.41	3855.31	5664.81	2521.1
ENSBTAG00000034992	349.29	469.778	299.906	306.08	154.721	162.788
ENSBTAG00000021410	352.293	447.901	598.806	363.878	463.032	259.785
ENSBTAG00000011833	3.0025	13.817	3.01919	6.51235	25.975	29.5211
ENSBTAG00000008388	7697.4	7275.8	11102.6	7337.79	9483.13	6711.41
ENSBTAG00000040350	1826.52	1707.55	3926.96	1714.38	4534.33	1845.49
ENSBTAG00000009121	10453.7	10201.5	13393.1	9506.4	13956.5	7766.57
ENSBTAG00000018819	21.0175	20.7255	35.2239	56.169	98.2532	107.963
ENSBTAG00000000154	11.0092	18.4227	62.3966	50.4707	67.7608	42.173
ENSBTAG00000002292	2183.82	1271.16	2264.39	1370.85	3388.04	2211.55
ENSBTAG00000018247	3243.7	2915.39	4159.44	2969.63	2798.52	2993.44
ENSBTAG00000049022	9.00749	8.05991	7.04478	9.76853	7.90543	10.965
ENSBTAG00000019993	7.00583	8.05991	9.05757	15.4668	4.51739	15.1823
ENSBTAG00000010345	158.131	219.92	61.3902	113.152	58.7261	204.961
ENSBTAG00000002041	22.0183	16.1198	96.6141	26.8634	64.3728	84.3459
ENSBTAG00000015354	3535.94	3928.63	1889.01	5086.96	1698.54	3451.44
ENSBTAG00000013671	12332.3	15567.1	23016.3	19850.5	32635.9	11368.1
ENSBTAG00000004962	845.703	583.768	1149.31	842.535	1738.07	1384.96
ENSBTAG00000019061	2251.87	2103.64	2658.9	2305.37	2091.55	2270.59
ENSBTAG00000006838	7126.93	4612.57	6947.16	6244.53	3078.6	7525.34
ENSBTAG00000034712	604.503	636.733	380.418	687.867	145.686	473.181
ENSBTAG00000019885	199.166	223.375	217.382	209.209	265.397	167.848
ENSBTAG00000016263	145.121	196.892	247.574	157.11	146.815	64.9464
ENSBTAG00000051880	74.0616	18.4227	51.3263	67.5656	11.2935	53.9814
ENSBTAG00000014771	517.43	659.761	597.8	545.409	692.29	519.571
ENSBTAG00000048581	2.00166	37.9967	39.2495	52.0988	1.12935	21.9299
ENSBTAG00000049641	777.647	944.161	846.38	575.529	520.629	603.917
ENSBTAG00000021189	28.0233	23.0283	3.01919	16.2809	14.6815	78.4417
ENSBTAG00000046476	0	10.3627	2.01279	5.69831	20.3282	15.1823
ENSBTAG00000051508	6.00499	10.3627	9.05757	1.62809	15.8109	11.8084
ENSBTAG00000019652	3822.18	3798.52	2264.39	1688.33	704.713	1270.25
ENSBTAG00000004131	9066.54	11278.1	4387.89	3769.84	2510.54	3079.47
ENSBTAG00000014088	1117.93	1091.54	1469.34	795.321	1378.93	700.915
ENSBTAG00000020644	11.0092	12.6656	1.0064	15.4668	16.9402	18.5561
ENSBTAG00000020406	72.0599	41.451	29.1855	17.0949	140.039	25.3038
ENSBTAG00000036349	73.0608	0	16.1024	10.5826	9.03478	10.965
ENSBTAG00000015196	1019.85	1137.6	929.911	846.606	722.782	603.917
ENSBTAG00000014685	4719.92	4806.01	2844.08	3734.02	657.28	2455.31
ENSBTAG00000030024	18.015	21.8769	27.1727	19.5371	83.5717	16.0257
ENSBTAG00000001886	1231.02	1811.18	1145.28	1029.77	945.264	691.637
ENSBTAG00000013922	1238.03	1633.86	319.028	344.341	160.367	243.76
ENSBTAG00000048173	7.00583	11.5142	14.0896	8.95448	5.64674	4.2173
ENSBTAG00000039890	120.1	127.807	208.324	210.837	224.74	89.4067
ENSBTAG00000047954	880.732	754.178	885.63	626.814	623.4	547.405
ENSBTAG00000050385	165.137	310.882	172.094	242.585	236.034	233.638
ENSBTAG00000047939	136.113	90.9619	167.062	150.598	203.282	190.622
ENSBTAG00000049183	5.00416	11.5142	30.1919	3.25618	28.2337	9.27805
ENSBTAG00000049802	25.0208	14.9684	35.2239	8.14044	37.2685	10.965
ENSBTAG00000054899	7.00583	6.9085	22.1407	12.2107	15.8109	14.3388
ENSBTAG00000014170	11.0092	2.30283	9.05757	17.0949	9.03478	14.3388
ENSBTAG00000054942	63.0524	65.6307	184.171	34.1898	45.1739	97.8413
ENSBTAG00000017850	166.138	171.561	298.9	98.4993	137.78	103.745
ENSBTAG00000051480	46.0383	122.05	386.457	131.875	709.23	131.58
ENSBTAG00000016484	1307.09	2086.37	680.324	1684.26	428.023	883.102
ENSBTAG00000051732	28.0233	62.1765	3.01919	13.0247	4.51739	15.1823
ENSBTAG00000012552	4613.84	3759.37	6564.73	4078.36	4624.68	4115.24
ENSBTAG00000034045	24.02	3.45425	2.01279	26.0494	2.25869	18.5561
ENSBTAG00000020750	820.682	713.878	982.244	511.219	88.0891	419.199
ENSBTAG00000011056	229.191	397.239	824.239	303.638	780.379	474.868
ENSBTAG00000006818	49.0408	59.8736	208.324	109.896	221.352	97.8413
ENSBTAG00000046565	15.0125	14.9684	11.0704	96.0572	7.90543	4.2173
ENSBTAG00000021713	4.00333	2.30283	9.05757	6.51235	31.6217	24.4603
ENSBTAG00000014138	196.163	176.167	286.823	205.139	208.929	171.222
ENSBTAG00000009657	1268.05	1065.06	1054.7	1278.05	884.279	927.805
ENSBTAG00000052670	106.088	138.17	308.964	188.044	498.042	250.507
ENSBTAG00000005150	2847.37	2089.82	3822.3	2989.17	3525.82	3011.15
ENSBTAG00000006296	7672.38	10869.4	4257.06	6788.31	1928.92	3152.01
ENSBTAG00000009775	172.143	165.804	616.921	419.233	1089.82	375.339
ENSBTAG00000006820	1.00083	2.30283	0	0.814044	12.4228	8.43459
ENSBTAG00000020725	0	4.60566	0	4.88426	30.4924	12.6519
ENSBTAG00000013548	6.00499	5.75708	9.05757	4.07022	38.3978	32.0515
ENSBTAG00000006691	0	3.45425	2.01279	0.814044	18.0696	12.6519
ENSBTAG00000013002	1.00083	2.30283	3.01919	3.25618	16.9402	10.1215
ENSBTAG00000007844	1247.04	926.89	2008.77	1501.1	1582.22	1157.23
ENSBTAG00000009231	2964.47	2568.81	2815.9	3576.09	1872.46	2370.12
ENSBTAG00000005776	41.0341	40.2996	180.145	122.921	435.928	160.257
ENSBTAG00000048506	10.0083	9.21133	49.3135	23.6073	54.2087	37.9557
ENSBTAG00000049615	485.404	426.024	485.083	436.327	574.838	298.585
ENSBTAG00000010245	56.0466	62.1765	44.2815	35.8179	95.9945	32.0515
ENSBTAG00000011648	968.806	946.464	1982.6	1225.14	2824.5	832.494
ENSBTAG00000010948	21.0175	5.75708	19.1215	26.8634	153.591	26.1472
ENSBTAG00000053554	20.0166	25.3312	17.1088	15.4668	9.03478	11.8084
ENSBTAG00000023978	147.122	90.9619	179.139	152.226	220.223	178.813
ENSBTAG00000019779	24.02	18.4227	9.05757	21.1651	6.77608	19.3996
ENSBTAG00000052586	26.0216	33.3911	6.03838	19.5371	4.51739	16.0257
ENSBTAG00000017265	1694.41	1572.83	1832.65	2094.53	755.533	1086.38
ENSBTAG00000007817	945.786	862.411	938.969	1080.24	683.255	632.594
ENSBTAG00000007813	40.0333	72.5392	39.2495	30.1196	31.6217	21.0865
ENSBTAG00000045697	53.0441	101.325	85.5438	114.78	126.487	64.1029
ENSBTAG00000016977	2916.43	2871.63	2818.92	2744.14	1673.69	1921.4
ENSBTAG00000010726	268.223	368.453	275.753	280.845	290.242	210.865
ENSBTAG00000033167	155.129	110.536	188.196	139.201	169.402	152.666
ENSBTAG00000013046	9177.63	7257.38	2847.1	5645.39	1019.8	3210.21
ENSBTAG00000013045	7960.62	5800.83	4023.58	9713.98	1628.52	6947.57
ENSBTAG00000013044	22.0183	23.0283	62.3966	26.8634	105.029	32.0515
ENSBTAG00000023820	1.00083	4.60566	4.02559	0.814044	36.1391	25.3038
ENSBTAG00000051663	31.0258	52.9651	93.5949	66.7516	97.1239	73.381
ENSBTAG00000020185	123.102	158.895	303.932	184.788	312.829	227.734
ENSBTAG00000050830	3.0025	2.30283	3.01919	0	12.4228	15.1823
ENSBTAG00000014095	1478.23	1392.06	906.764	1373.29	636.952	1022.27
ENSBTAG00000005250	5.00416	5.75708	30.1919	37.446	55.338	45.5468
ENSBTAG00000000520	8.00666	6.9085	7.04478	2.44213	76.7956	43.8599
ENSBTAG00000011350	250.208	307.428	561.57	315.035	352.356	223.517
ENSBTAG00000008319	12.01	5.75708	0	7.32639	19.1989	9.27805
ENSBTAG00000017430	18.015	9.21133	3.01919	5.69831	20.3282	21.0865
ENSBTAG00000009959	151.126	135.867	480.051	433.071	686.643	394.739
ENSBTAG00000020547	1069.89	1119.18	1295.23	1577.62	955.428	1343.63
ENSBTAG00000020551	507.422	424.873	2697.14	991.505	4536.59	1228.08
ENSBTAG00000010146	34.0283	41.451	243.548	64.3095	499.171	108.806
ENSBTAG00000001058	31.0258	33.3911	20.1279	17.0949	48.5619	39.6426
ENSBTAG00000001059	2577.14	2056.43	2209.04	3133.25	1544.95	1923.93
ENSBTAG00000021421	3653.04	5123.8	3100.71	4043.36	1849.87	1688.61
ENSBTAG00000021422	4.00333	9.21133	25.1599	8.95448	38.3978	63.2594
ENSBTAG00000038379	178.148	241.797	154.985	112.338	90.3478	102.059
ENSBTAG00000013462	12.01	13.817	13.0832	9.76853	74.5369	55.6683
ENSBTAG00000047138	3.0025	1.15142	2.01279	0	19.1989	15.1823
ENSBTAG00000047531	28.0233	19.5741	47.3007	23.6073	83.5717	59.8856
ENSBTAG00000047702	1851.54	1451.94	1484.44	1480.75	582.743	1156.38
ENSBTAG00000047827	757.63	633.279	810.15	1115.24	938.488	666.333
ENSBTAG00000011904	5504.58	4017.29	5347.99	7008.92	4045.32	6993.12
ENSBTAG00000008278	34.0283	46.0566	46.2943	29.3056	67.7608	30.3645
ENSBTAG00000016085	1687.4	1517.57	2343.9	2350.14	1365.38	2253.72
ENSBTAG00000047855	770.641	710.424	1752.14	1074.54	2109.62	1265.19
ENSBTAG00000052492	41.0341	57.5708	50.3199	68.3797	140.039	63.2594
ENSBTAG00000020299	2.00166	2.30283	0	1.62809	23.7163	15.1823
ENSBTAG00000020127	39.0325	21.8769	27.1727	28.4915	95.9945	41.3295
ENSBTAG00000051850	12.01	3.45425	18.1151	4.88426	20.3282	17.7126
ENSBTAG00000011190	21044.5	19378.3	6798.21	20352.7	5170.15	15177.2
ENSBTAG00000022314	1784.48	1372.49	1703.83	1838.11	926.065	1346.16
ENSBTAG00000052040	45.0375	67.9335	179.139	80.5903	202.153	87.7198
ENSBTAG00000007454	22961.1	29690.4	38786.5	32171	19324.3	13982
ENSBTAG00000007455	459.382	670.124	544.461	442.84	579.355	378.713
ENSBTAG00000007456	185.154	232.586	332.111	297.94	396.401	244.603
ENSBTAG00000051720	30.025	67.9335	111.71	55.355	133.263	59.0421
ENSBTAG00000012117	1013.84	952.221	1125.15	1071.28	1202.75	1125.17
ENSBTAG00000012125	4635.85	3989.66	10320.6	5272.56	8847.31	5462.24
ENSBTAG00000033032	2065.72	1479.57	1767.23	2419.34	1343.92	1947.55
ENSBTAG00000008552	84.0699	99.0218	231.471	145.714	563.544	164.475
ENSBTAG00000054868	458.381	322.396	364.316	672.4	194.248	354.253
ENSBTAG00000014331	1104.92	1031.67	1280.14	1190.95	716.006	592.108
ENSBTAG00000014333	416.346	336.213	501.186	761.945	294.76	510.293
ENSBTAG00000012747	187.156	215.315	415.642	333.758	499.171	326.419
ENSBTAG00000019512	4323.6	3800.82	4255.05	5915.66	2971.31	5106.3
ENSBTAG00000006268	1889.57	1205.53	2530.08	2381.08	2023.79	1895.25
ENSBTAG00000048534	32.0266	36.8453	22.1407	13.0247	33.8804	11.8084
ENSBTAG00000036343	2.00166	4.60566	11.0704	8.95448	42.9152	53.1379
ENSBTAG00000033445	0	2.30283	0	0.814044	27.1043	30.3645
ENSBTAG00000051023	41.0341	21.8769	16.1024	17.0949	14.6815	36.2687
ENSBTAG00000019942	15.0125	4.60566	8.05118	11.3966	39.5272	2.53038
ENSBTAG00000033749	10.0083	1.15142	10.064	12.2107	12.4228	5.90421
ENSBTAG00000001911	44.0366	44.9052	134.857	139.201	293.63	165.318
ENSBTAG00000038815	289.241	306.277	281.791	198.627	412.212	239.542
ENSBTAG00000050709	1094.91	1189.41	1294.23	919.869	1339.41	889.006
ENSBTAG00000005395	24.02	18.4227	8.05118	10.5826	9.03478	4.2173
ENSBTAG00000014169	4.00333	0	2.01279	0	22.5869	15.1823
ENSBTAG00000021059	1.00083	5.75708	10.064	11.3966	7.90543	13.4953
ENSBTAG00000045550	146.122	138.17	106.678	135.131	91.4771	70.8506
ENSBTAG00000037686	2.00166	0	1.0064	2.44213	24.8456	13.4953
ENSBTAG00000032875	477.397	325.851	13.0832	178.276	14.6815	56.5118
ENSBTAG00000046608	24.02	26.4826	63.403	26.0494	51.95	26.1472
ENSBTAG00000050607	5.00416	5.75708	11.0704	4.88426	19.1989	10.965
ENSBTAG00000032852	102.085	160.047	397.527	131.061	607.589	159.414
ENSBTAG00000047213	139.116	181.924	179.139	125.363	354.615	187.248
ENSBTAG00000010114	738.614	835.928	742.721	588.554	739.722	400.643
ENSBTAG00000020522	3.0025	3.45425	6.03838	11.3966	21.4576	15.1823
ENSBTAG00000027978	15.0125	5.75708	0	2.44213	21.4576	13.4953
ENSBTAG00000014670	463.385	449.052	540.435	179.09	536.44	319.671
ENSBTAG00000003601	26.0216	51.8137	61.3902	63.4954	290.242	54.8249
ENSBTAG00000019417	17.0141	11.5142	15.096	14.6528	23.7163	10.1215
ENSBTAG00000050056	6.00499	14.9684	54.3454	8.14044	42.9152	12.6519
ENSBTAG00000037996	5912.92	9136.49	2046.01	2681.46	1583.34	2020.08
ENSBTAG00000026139	6.00499	3.45425	25.1599	8.14044	50.8206	20.243
ENSBTAG00000052983	246.205	238.343	3429.8	269.448	1102.24	474.868
ENSBTAG00000050068	16.0133	31.0882	353.245	36.632	112.935	59.0421
ENSBTAG00000007499	7773.46	5544.07	3943.06	5020.21	2623.47	4356.47
ENSBTAG00000019256	4553.79	6968.37	953.058	4264.78	336.545	2106.12
ENSBTAG00000019253	11565.6	13150.3	8204.15	7757.84	3456.93	4220.67
ENSBTAG00000019250	11.0092	5.75708	8.05118	6.51235	29.363	38.7991
ENSBTAG00000022292	2441.03	2533.12	1494.5	2518.65	413.341	1163.13
ENSBTAG00000001975	16.0133	13.817	6.03838	4.88426	40.6565	29.5211
ENSBTAG00000021254	2479.06	2902.72	1358.64	2569.12	533.052	1438.1
ENSBTAG00000021252	62.0516	71.3878	480.051	66.7516	178.437	72.5375
ENSBTAG00000053172	35.0291	42.6024	39.2495	51.2848	50.8206	42.173
ENSBTAG00000020390	5.00416	23.0283	38.2431	61.8673	6.77608	33.7384
ENSBTAG00000005378	50.0416	66.7821	25.1599	50.4707	11.2935	30.3645
ENSBTAG00000016761	3.0025	21.8769	10.064	7.32639	10.1641	7.59113
ENSBTAG00000003547	2685.23	2163.51	2692.11	3007.08	1796.79	2211.55
ENSBTAG00000005724	1006.84	939.555	700.452	1012.67	1017.54	587.891
ENSBTAG00000006026	14.0117	14.9684	15.096	30.9337	21.4576	33.7384
ENSBTAG00000036028	88.0732	102.476	506.218	127.805	546.604	167.848
ENSBTAG00000027843	815.678	640.187	574.653	332.13	350.098	204.961
ENSBTAG00000051378	7.00583	6.9085	0	6.51235	23.7163	12.6519
ENSBTAG00000022204	580.483	413.358	923.873	469.703	830.07	703.445
ENSBTAG00000049730	112.093	112.839	144.921	86.2886	118.581	70.8506
ENSBTAG00000001311	12214.2	11085.8	8057.22	8977.27	5342.94	8074.44
ENSBTAG00000003320	4.00333	5.75708	2.01279	0	16.9402	9.27805
ENSBTAG00000006977	1.00083	3.45425	3.01919	0.814044	13.5522	15.1823
ENSBTAG00000054469	34.0283	43.7538	51.3263	35.0039	91.4771	26.1472
ENSBTAG00000052647	18.015	13.817	72.4606	40.7022	93.7358	29.5211
ENSBTAG00000004008	611.509	647.096	687.369	467.261	539.828	425.947
ENSBTAG00000044025	34.0283	55.268	111.71	36.632	203.282	28.6776
ENSBTAG00000004836	14.0117	10.3627	12.0768	11.3966	49.6913	28.6776
ENSBTAG00000040132	7.00583	2.30283	3.01919	17.909	21.4576	15.1823
ENSBTAG00000003668	632.526	443.295	138.883	672.4	57.5967	492.58
ENSBTAG00000022920	369.307	878.53	43.2751	87.9167	38.3978	97.8413
ENSBTAG00000046314	899.748	1107.66	461.936	634.14	234.904	739.714
ENSBTAG00000044115	1.00083	3.45425	0	2.44213	13.5522	12.6519
ENSBTAG00000005294	3513.92	2479	199.267	1553.2	67.7608	1474.37
ENSBTAG00000045876	1168.97	758.783	84.5374	510.405	19.1989	355.096
ENSBTAG00000000955	498.414	587.222	422.687	507.149	440.445	338.227
ENSBTAG00000052886	9.00749	8.05991	60.3838	18.723	155.85	23.6169
ENSBTAG00000003321	0	2.30283	8.05118	4.07022	16.9402	9.27805
ENSBTAG00000003121	2.00166	6.9085	7.04478	4.07022	47.4326	32.0515
ENSBTAG00000019703	1343.12	855.502	912.802	1620.76	524.017	1335.2
ENSBTAG00000045877	966.804	1097.3	2073.18	556.806	1280.68	611.508
ENSBTAG00000021968	252.21	213.012	702.465	272.705	727.3	310.393
ENSBTAG00000048086	84.0699	100.173	10.064	49.6567	30.4924	61.5725
ENSBTAG00000007859	15.0125	12.6656	10.064	4.07022	49.6913	12.6519
ENSBTAG00000013721	4562.79	3009.8	1764.21	3614.35	737.464	2968.13
ENSBTAG00000013724	1836.53	1829.6	555.531	987.435	205.541	878.885
ENSBTAG00000013760	19.0158	20.7255	19.1215	29.3056	68.8902	35.4253
ENSBTAG00000014575	90.0749	84.0534	494.141	229.56	650.504	272.437
ENSBTAG00000006535	1.00083	3.45425	4.02559	6.51235	19.1989	9.27805
ENSBTAG00000026003	1.00083	8.05991	6.03838	0.814044	23.7163	23.6169
ENSBTAG00000020739	1694.41	2888.9	1523.69	1186.88	705.842	895.754
ENSBTAG00000018986	4264.55	3972.39	4358.71	5014.51	10167.5	5785.29
ENSBTAG00000037413	740.616	1097.3	1777.3	836.837	2001.2	901.658
ENSBTAG00000022288	454.378	711.575	831.284	603.206	906.866	727.062
ENSBTAG00000037650	55.0458	58.7222	210.337	121.293	391.883	117.241
ENSBTAG00000055175	1.00083	5.75708	15.096	8.14044	46.3032	18.5561
ENSBTAG00000004432	19.0158	11.5142	18.1151	15.4668	54.2087	49.7641
ENSBTAG00000015670	58.0483	27.634	16.1024	28.4915	22.5869	36.2687
ENSBTAG00000000828	1821.51	857.805	37.2367	174.205	20.3282	115.554
ENSBTAG00000019591	19.0158	20.7255	31.1983	13.8387	39.5272	22.7734
ENSBTAG00000004586	490.408	412.207	452.879	443.654	334.287	231.108
ENSBTAG00000015251	63.0524	65.6307	46.2943	59.4252	116.323	40.486
ENSBTAG00000010065	526.438	731.149	11.0704	201.069	13.5522	153.51
ENSBTAG00000032485	1.00083	5.75708	1.0064	0.814044	11.2935	10.1215
ENSBTAG00000016221	15906.2	20714	3356.33	14657.7	1185.81	8969.35
ENSBTAG00000016688	408.34	254.463	78.499	249.097	1.12935	176.283
ENSBTAG00000055095	468.389	400.693	378.405	442.026	259.75	329.793
ENSBTAG00000050382	10.0083	11.5142	6.03838	28.4915	3.38804	24.4603
ENSBTAG00000011613	1800.5	1208.99	7724.1	1723.33	4119.86	2668.71
ENSBTAG00000009598	1081.9	1241.23	1855.8	1111.98	1896.17	716.94
ENSBTAG00000046941	209.174	398.39	271.727	224.676	15.8109	135.797
ENSBTAG00000014485	478.398	354.636	751.779	392.369	557.898	304.489
ENSBTAG00000002668	177.147	169.258	52.3327	106.64	146.815	82.659
ENSBTAG00000021790	330.275	492.806	551.506	337.828	544.345	160.257
ENSBTAG00000027867	0	4.60566	0	4.07022	11.2935	9.27805
ENSBTAG00000002015	761.633	1135.3	1347.57	671.586	1288.59	548.249
ENSBTAG00000010587	263.219	322.396	903.745	473.773	1980.87	290.993
ENSBTAG00000001877	353.294	248.706	196.247	284.101	206.671	235.325
ENSBTAG00000051240	184.153	187.681	94.6013	113.966	95.9945	84.3459
ENSBTAG00000016230	4366.63	4269.45	2643.81	3305.02	2232.72	2692.32
ENSBTAG00000000895	295.246	327.002	272.734	253.982	302.665	140.858
ENSBTAG00000000894	37145.9	26288	15138.2	32950.1	4337.82	25168.8
ENSBTAG00000010018	2748.29	3166.39	2152.68	2175.12	2381.79	1458.34
ENSBTAG00000047768	6393.32	5113.44	3325.14	4197.21	1016.41	2553.99
ENSBTAG00000045931	2687.23	5194.04	1154.34	1691.58	914.771	789.478
ENSBTAG00000053487	12.01	5.75708	5.03199	10.5826	1.12935	21.0865
ENSBTAG00000038434	8910.41	10617.2	7639.56	6641.78	9144.32	6465.12
ENSBTAG00000051706	293.244	260.22	132.844	188.044	85.8304	193.996
ENSBTAG00000003609	1372.14	1242.38	1060.74	1414.81	347.839	1006.25
ENSBTAG00000008047	31.0258	29.9368	79.5054	32.5618	133.263	26.9907
ENSBTAG00000052760	40.0333	49.5109	110.704	36.632	151.333	48.0772
ENSBTAG00000004549	1132.94	926.89	623.966	940.221	265.397	581.143
ENSBTAG00000011028	1645.37	1975.83	746.747	1318.75	479.973	745.618
ENSBTAG00000000300	90.0749	96.7189	241.535	93.615	146.815	118.084
ENSBTAG00000015630	6512.42	6437.57	6099.77	5245.7	5185.96	4245.13
ENSBTAG00000002585	12.01	11.5142	18.1151	17.909	22.5869	32.0515
ENSBTAG00000028938	32.0266	23.0283	4.02559	2.44213	13.5522	10.1215
ENSBTAG00000051239	1060.88	1932.08	1874.92	1578.43	4327.66	1201.09
ENSBTAG00000029828	16.0133	44.9052	54.3454	44.7724	136.651	39.6426
ENSBTAG00000051000	63.0524	75.9935	34.2175	70.0078	48.5619	38.7991
ENSBTAG00000049983	43.0358	81.7505	12.0768	63.4954	40.6565	19.3996
ENSBTAG00000054758	16.0133	10.3627	38.2431	140.83	164.885	15.1823
ENSBTAG00000020826	90.0749	133.564	94.6013	142.458	161.497	97.8413
ENSBTAG00000001726	13.0108	17.2712	5.03199	0	3.38804	9.27805
ENSBTAG00000051767	235.196	187.681	276.759	212.465	233.775	234.482
ENSBTAG00000015848	834.694	808.294	1027.53	770.085	952.04	829.12
ENSBTAG00000046092	1695.41	1625.8	3018.19	1492.14	1951.51	1292.18
ENSBTAG00000052692	6.00499	12.6656	2.01279	8.14044	27.1043	11.8084
ENSBTAG00000045925	955.795	827.868	117.748	442.026	12.4228	345.818
ENSBTAG00000018800	42593.4	51935.8	26351.5	31522.2	14097.6	15352.6
ENSBTAG00000005607	2693.24	2590.69	664.222	2500.74	82.4423	1438.1
ENSBTAG00000047376	840.699	589.525	589.749	516.918	208.929	456.311
ENSBTAG00000045565	24.02	25.3312	11.0704	17.0949	58.7261	50.6076
ENSBTAG00000047545	403.335	468.626	104.665	142.458	216.835	172.909
ENSBTAG00000014798	0	0	4.02559	1.62809	13.5522	10.1215
ENSBTAG00000000902	3870.22	5760.53	3005.1	4799.6	3275.11	2624.85
ENSBTAG00000006878	3393.82	3769.74	2671.98	3716.11	2712.69	2735.34
ENSBTAG00000004110	111.092	142.776	99.6333	105.012	66.6315	79.2852
ENSBTAG00000012163	32.0266	74.842	10.064	34.1898	30.4924	16.0257
ENSBTAG00000012152	16107.4	14968.4	8445.69	12778.9	8808.91	11447.4
ENSBTAG00000008492	1441.2	1031.67	1232.84	1536.1	2375.02	1249.16
ENSBTAG00000020512	77.0641	74.842	59.3774	78.9622	41.7858	70.8506
ENSBTAG00000007708	19.0158	52.9651	39.2495	30.9337	88.0891	64.1029
ENSBTAG00000021351	4446.7	3948.21	3740.78	3911.48	4520.78	3477.58
ENSBTAG00000007626	22.0183	34.5425	40.2559	13.8387	54.2087	28.6776
ENSBTAG00000004879	10844	9578.63	520.307	866.957	853.786	708.506
ENSBTAG00000007871	3116.59	3249.3	2011.79	2587.85	1902.95	1732.47
ENSBTAG00000007403	3.0025	1.15142	1.0064	4.07022	13.5522	11.8084
ENSBTAG00000016272	7.00583	2.30283	20.1279	17.909	29.363	10.1215
ENSBTAG00000011291	4695.9	4587.24	2735.39	4095.45	2414.54	3066.82
ENSBTAG00000012863	42.035	33.3911	51.3263	17.0949	154.721	59.8856
ENSBTAG00000012861	3681.06	4052.98	733.664	3035.57	59.8554	2430.85
ENSBTAG00000012860	1622.35	1497.99	2151.68	1558.08	1653.36	1477.74
ENSBTAG00000012856	0	3.45425	2.01279	2.44213	12.4228	16.0257
ENSBTAG00000018839	0	3.45425	2.01279	0	18.0696	8.43459
ENSBTAG00000007798	9.00749	3.45425	0	3.25618	14.6815	8.43459
ENSBTAG00000007797	2534.11	2437.55	2289.55	1969.99	1838.58	1622.82
ENSBTAG00000012281	6.00499	4.60566	0	2.44213	18.0696	10.965
ENSBTAG00000012543	14.0117	9.21133	76.4862	17.0949	70.0195	27.8342
ENSBTAG00000022278	497.414	531.954	382.431	421.675	311.7	217.612
ENSBTAG00000011310	80.0666	72.5392	330.098	170.949	452.868	215.926
ENSBTAG00000021026	2414.01	1790.45	362.303	1694.84	88.0891	1583.17
ENSBTAG00000015801	923.768	1054.7	796.06	766.829	212.317	760.8
ENSBTAG00000033702	81.0674	137.019	54.3454	173.391	59.8554	151.823
ENSBTAG00000001977	2190.82	3694.89	1978.58	1906.49	1486.22	964.917
ENSBTAG00000055120	667.555	696.607	519.301	578.785	509.336	387.991
ENSBTAG00000022255	47.0391	14.9684	13.0832	53.7269	21.4576	81.8155
ENSBTAG00000050199	2.00166	3.45425	4.02559	2.44213	29.363	21.9299
ENSBTAG00000047411	69.0574	79.4477	65.4158	27.6775	752.145	484.146
ENSBTAG00000003290	17.0141	13.817	24.1535	26.0494	50.8206	42.173
ENSBTAG00000005496	634.528	658.61	437.783	489.24	206.671	364.374
ENSBTAG00000005124	4914.09	4956.85	1204.66	3270.83	865.08	2122.14
ENSBTAG00000046155	204.17	215.315	23.1471	118.036	9.03478	51.451
ENSBTAG00000051287	3026.52	2158.91	2822.94	2151.52	2180.77	1837.9
ENSBTAG00000002890	5868.88	4344.29	4911.22	5472	4455.27	5733.84
ENSBTAG00000016764	16845	13546.4	12601.1	18202	9052.85	16097.4
ENSBTAG00000016769	2396.99	2748.43	2489.83	2519.47	2099.46	2182.87
ENSBTAG00000016772	2529.1	2278.65	3822.3	3208.96	3880.44	3143.57
ENSBTAG00000002113	110.092	156.593	164.043	116.408	265.397	76.7548
ENSBTAG00000005039	1924.6	1746.7	2085.25	1956.15	1780.98	1411.95
ENSBTAG00000005042	336.28	344.273	57.3646	271.077	33.8804	43.8599
ENSBTAG00000015815	89.0741	134.716	48.3071	78.9622	105.029	54.8249
ENSBTAG00000015817	2262.88	2287.86	1020.49	2018.01	658.409	1239.04
ENSBTAG00000015820	582.484	673.578	331.105	437.956	89.2184	176.283
ENSBTAG00000039794	501.417	659.761	1562.93	1006.16	4590.8	708.506
ENSBTAG00000039285	14.0117	66.7821	67.4286	10.5826	59.8554	10.965
ENSBTAG00000005866	381.317	325.851	1073.83	572.273	2332.1	565.961
ENSBTAG00000050826	14.0117	31.0882	37.2367	85.4746	186.342	47.2337
ENSBTAG00000046774	204.17	284.4	300.913	205.953	388.495	218.456
ENSBTAG00000011854	19.0158	14.9684	3.01919	18.723	37.2685	16.8692
ENSBTAG00000031829	1633.36	1466.9	1050.68	1479.93	684.384	1220.49
ENSBTAG00000009282	42.035	27.634	14.0896	32.5618	24.8456	24.4603
ENSBTAG00000009287	363.302	386.876	347.207	304.452	385.107	174.596
ENSBTAG00000009288	382.318	295.914	760.836	474.588	530.793	618.256
ENSBTAG00000025848	5001.16	4558.46	3795.12	4210.23	2153.67	4003.9
ENSBTAG00000018060	742.618	827.868	1413.99	991.505	1435.4	816.469
ENSBTAG00000046555	11.0092	10.3627	27.1727	21.1651	44.0445	41.3295
ENSBTAG00000004706	894.744	807.143	326.073	835.209	254.103	616.569
ENSBTAG00000003184	1.00083	3.45425	3.01919	1.62809	11.2935	11.8084
ENSBTAG00000013244	1228.02	1107.66	1763.21	1260.95	1531.39	1077.1
ENSBTAG00000012954	36.03	19.5741	47.3007	42.3303	63.2434	61.5725
ENSBTAG00000018496	1649.37	1346.01	1157.36	1195.02	562.415	872.137
ENSBTAG00000018498	1371.14	1096.15	1223.78	1221.07	778.12	1352.91
ENSBTAG00000002768	407.339	598.736	286.823	398.881	160.367	385.461
ENSBTAG00000004597	530.441	466.323	182.158	498.195	138.91	334.853
ENSBTAG00000004600	4331.6	3355.23	3791.1	3217.1	4660.82	3333.35
ENSBTAG00000009024	71.0591	74.842	68.435	52.0988	95.9945	55.6683
ENSBTAG00000007788	3132.6	2635.59	3009.13	2695.3	3128.29	2928.49
ENSBTAG00000008523	2255.88	2206.11	2134.57	2333.86	1814.86	1992.25
ENSBTAG00000002561	812.676	753.026	1170.44	895.448	1114.67	945.518
ENSBTAG00000002562	59.0491	96.7189	125.8	104.198	204.412	144.232
ENSBTAG00000002563	403.335	322.396	630.005	516.104	685.514	420.043
ENSBTAG00000002568	1818.51	1250.44	1801.45	1815.32	1333.76	1709.69
ENSBTAG00000054928	1.00083	5.75708	8.05118	7.32639	18.0696	8.43459
ENSBTAG00000013278	247.206	307.428	584.717	345.969	536.44	182.187
ENSBTAG00000016093	2716.26	3891.79	3137.95	2783.22	2229.33	1541.84
ENSBTAG00000016095	776.646	779.509	970.167	774.97	540.957	763.331
ENSBTAG00000016096	4.00333	5.75708	8.05118	15.4668	31.6217	20.243
ENSBTAG00000016097	8.00666	10.3627	7.04478	12.2107	58.7261	47.2337
ENSBTAG00000013277	1487.24	1039.73	1214.72	1558.89	745.369	1431.35
ENSBTAG00000013279	19.0158	16.1198	21.1343	22.7932	54.2087	35.4253
ENSBTAG00000021100	35.0291	52.9651	69.4414	40.7022	152.462	97.8413
ENSBTAG00000037728	109.091	158.895	22.1407	179.904	11.2935	539.814
ENSBTAG00000039391	476.396	290.157	278.772	418.419	309.441	307.863
ENSBTAG00000001507	688.573	892.347	352.239	510.405	259.75	354.253
ENSBTAG00000016399	4.00333	2.30283	2.01279	1.62809	14.6815	10.965
ENSBTAG00000046286	574.478	556.134	441.808	497.381	268.785	456.311
ENSBTAG00000022962	18.015	21.8769	35.2239	32.5618	68.8902	46.3903
ENSBTAG00000002996	266.221	339.668	1282.15	890.564	3830.75	724.531
ENSBTAG00000052977	111.092	157.744	27.1727	50.4707	14.6815	43.8599
ENSBTAG00000013311	331.275	344.273	584.717	442.84	671.962	384.617
ENSBTAG00000008733	7892.56	5552.13	1988.64	5168.36	1805.83	4405.39
ENSBTAG00000054753	39.0325	151.987	17.1088	78.9622	9.03478	30.3645
ENSBTAG00000055060	20.0166	13.817	11.0704	151.412	5.64674	58.1987
ENSBTAG00000053562	0	4.60566	1.0064	0.814044	20.3282	12.6519
ENSBTAG00000017767	1.00083	1.15142	0	1.62809	33.8804	15.1823
ENSBTAG00000017783	1218.01	1152.57	1347.57	897.076	1214.05	1023.12
ENSBTAG00000007493	19.0158	27.634	1.0064	21.9792	16.9402	13.4953
ENSBTAG00000014943	5602.66	4603.36	6458.05	6194.06	5951.66	6999.02
ENSBTAG00000014945	154.128	172.712	401.552	159.553	437.057	212.552
ENSBTAG00000017761	9610.99	8916.57	3809.21	9791.32	2545.55	8167.22
ENSBTAG00000017769	18.015	24.1797	40.2559	24.4213	75.6663	70.0071
ENSBTAG00000017779	2648.2	1886.02	1894.04	2196.29	1159.84	1976.23
ENSBTAG00000006122	34055.3	26669.1	17096.7	29391.9	14103.3	25917
ENSBTAG00000013289	1579.31	1396.67	1368.7	1498.65	1186.94	1613.54
ENSBTAG00000003855	840.699	632.127	638.056	771.714	921.547	787.791
ENSBTAG00000023182	43.0358	31.0882	16.1024	77.3342	18.0696	60.7291
ENSBTAG00000015858	2452.04	1883.72	2530.08	2270.37	1839.71	2396.27
ENSBTAG00000015860	524.436	459.415	1682.7	535.641	1375.54	835.868
ENSBTAG00000019370	41.0341	81.7505	33.2111	22.7932	14.6815	27.8342
ENSBTAG00000031564	3707.08	3454.25	4906.19	4031.96	5136.27	4163.31
ENSBTAG00000039888	4253.54	3466.91	22147.8	6426.06	26173.8	8335.91
ENSBTAG00000042654	1.00083	1.15142	22.1407	9.76853	49.6913	12.6519
ENSBTAG00000000172	6.00499	3.45425	0	3.25618	12.4228	11.8084
ENSBTAG00000013177	1109.92	925.738	1526.7	1375.73	1207.27	1390.86
ENSBTAG00000013178	4949.12	8256.8	136.87	240.143	32.7511	231.951
ENSBTAG00000039090	135.112	102.476	212.35	140.016	415.6	218.456
ENSBTAG00000012980	147.122	141.624	387.463	193.742	578.226	245.447
ENSBTAG00000053434	3.0025	3.45425	5.03199	2.44213	23.7163	13.4953
ENSBTAG00000005852	3.0025	16.1198	10.064	8.14044	19.1989	11.8084
ENSBTAG00000021843	2274.89	1781.24	968.154	2320.84	911.383	1205.3
ENSBTAG00000054746	80.0666	67.9335	98.6269	69.1937	105.029	37.9557
ENSBTAG00000013260	226.188	186.529	162.03	175.019	211.188	141.701
ENSBTAG00000046769	2.00166	0	1.0064	4.88426	12.4228	10.965
ENSBTAG00000047416	29.0241	12.6656	8.05118	17.909	29.363	28.6776
ENSBTAG00000015769	4.00333	0	2.01279	2.44213	13.5522	19.3996
ENSBTAG00000003418	31929.6	31939.1	5297.67	22706.9	1227.6	21498.9
ENSBTAG00000002210	4261.54	4245.27	3095.68	4992.53	2641.54	4848.2
ENSBTAG00000003779	157.131	157.744	340.162	218.164	485.619	188.091
ENSBTAG00000035705	34.0283	39.1481	92.5885	84.6606	72.2782	60.7291
ENSBTAG00000046004	11.0092	11.5142	8.05118	4.07022	6.77608	6.74767
ENSBTAG00000008839	524.436	629.825	496.154	593.438	674.22	614.882
ENSBTAG00000012729	89.0741	95.5675	333.117	150.598	546.604	193.996
ENSBTAG00000008911	103.086	93.2647	318.022	117.222	277.819	164.475
ENSBTAG00000031523	80.0666	52.9651	238.516	66.7516	276.69	146.762
ENSBTAG00000002956	192.16	287.854	483.071	240.143	749.887	248.82
ENSBTAG00000020717	2.00166	3.45425	1.0064	2.44213	22.5869	14.3388
ENSBTAG00000003740	3103.58	3527.94	3535.47	3769.02	3324.8	2307.7
ENSBTAG00000001637	440.366	541.166	558.55	545.409	356.874	323.888
ENSBTAG00000053072	4.00333	51.8137	28.1791	10.5826	29.363	21.0865
ENSBTAG00000012623	2.00166	2.30283	3.01919	18.723	27.1043	16.8692
ENSBTAG00000001288	240.2	49.5109	26.1663	116.408	33.8804	153.51
ENSBTAG00000016206	205.171	87.5076	45.2879	53.7269	14.6815	87.7198
ENSBTAG00000020136	1128.94	944.161	1662.57	1647.62	1280.68	1125.17
ENSBTAG00000020144	159.132	302.822	50.3199	215.722	6.77608	77.5983
ENSBTAG00000046407	5.00416	10.3627	13.0832	8.14044	23.7163	23.6169
ENSBTAG00000035907	28928.1	21068.6	26933.2	23203.5	12426.2	17602.2
ENSBTAG00000006242	19737.4	23274.7	19211.1	21813.9	17306.1	17180.4
ENSBTAG00000011790	1776.48	1704.1	1832.65	2077.44	1380.06	1780.54
ENSBTAG00000011788	424.353	392.633	644.094	386.671	216.835	443.66
ENSBTAG00000017801	1531.27	2274.05	1705.84	1181.18	894.443	913.466
ENSBTAG00000047339	772.642	878.53	1908.13	1727.4	2726.24	1427.98
ENSBTAG00000051797	3.0025	5.75708	1.0064	7.32639	14.6815	19.3996
ENSBTAG00000011463	1566.3	1166.38	2742.43	2237.81	1537.04	1758.61
ENSBTAG00000008966	19.0158	20.7255	22.1407	34.1898	41.7858	30.3645
ENSBTAG00000001488	10.0083	9.21133	2.01279	18.723	2.25869	18.5561
ENSBTAG00000045867	394.328	443.295	439.796	357.365	459.644	385.461
ENSBTAG00000004280	131.109	306.277	74.4734	93.615	46.3032	108.806
ENSBTAG00000004955	151.126	73.6906	10.064	10.5826	19.1989	22.7734
ENSBTAG00000038156	4597.82	4777.23	3013.15	3038.83	2868.54	1558.71
ENSBTAG00000019953	497.414	797.931	174.107	451.794	120.84	319.671
ENSBTAG00000003088	25.0208	8.05991	28.1791	13.0247	40.6565	14.3388
ENSBTAG00000050233	316.263	414.51	928.905	407.836	1437.66	420.043
ENSBTAG00000050715	12.01	8.05991	42.2687	20.3511	111.805	36.2687
ENSBTAG00000047410	7.00583	13.817	4.02559	8.14044	13.5522	18.5561
ENSBTAG00000040406	58.0483	65.6307	45.2879	79.7763	7.90543	26.1472
ENSBTAG00000014304	77.0641	62.1765	87.5566	90.3589	63.2434	57.3552
ENSBTAG00000046838	12.01	8.05991	29.1855	27.6775	58.7261	93.624
ENSBTAG00000008248	3067.55	2537.72	7735.17	3571.21	10909.5	3493.61
ENSBTAG00000048159	2654.21	2479	1891.02	2201.17	1474.93	1434.72
ENSBTAG00000008124	705.587	388.027	385.45	475.402	35.0098	718.627
ENSBTAG00000008170	4148.45	4109.4	2413.34	4819.95	1371.03	3093.81
ENSBTAG00000016107	10.0083	16.1198	104.665	21.1651	84.701	47.2337
ENSBTAG00000017832	957.796	667.821	1051.69	739.152	760.051	761.644
ENSBTAG00000006383	4585.81	5067.38	3056.43	2571.56	1910.86	1051.79
ENSBTAG00000007730	3709.08	4173.88	4585.15	3871.59	4028.38	2479.77
ENSBTAG00000014337	26261.8	27657	17434.8	27077.5	12835	12517.8
ENSBTAG00000020561	1344.12	1469.21	1935.3	1245.49	2538.77	1011.31
ENSBTAG00000010939	11.0092	17.2712	28.1791	14.6528	38.3978	5.06076
ENSBTAG00000010937	634.528	481.292	483.071	627.628	220.223	420.886
ENSBTAG00000017363	4859.04	7283.86	5731.43	2482.02	3512.27	1791.51
ENSBTAG00000011258	2046.7	2089.82	1573	2015.57	697.937	1509.79
ENSBTAG00000006165	345.287	360.393	217.382	296.312	131.004	261.472
ENSBTAG00000020987	1.00083	5.75708	4.02559	0	12.4228	9.27805
ENSBTAG00000000419	35.0291	17.2712	7.04478	9.76853	10.1641	23.6169
ENSBTAG00000052700	1309.09	1015.55	1110.06	408.65	553.38	851.894
ENSBTAG00000018382	4557.79	4214.18	3099.7	3222.8	2496.99	1841.27
ENSBTAG00000008183	154.128	285.551	259.65	248.283	308.312	206.648
ENSBTAG00000044202	5.00416	6.9085	2.01279	17.909	7.90543	11.8084
ENSBTAG00000047699	109.091	116.293	70.4478	178.276	50.8206	92.7805
ENSBTAG00000017639	4549.78	4972.97	4293.29	3922.06	2562.49	3253.22
ENSBTAG00000017633	7291.06	5708.72	5930.7	5890.42	2010.24	4073.06
ENSBTAG00000017628	108.09	59.8736	175.113	34.1898	204.412	108.806
ENSBTAG00000021962	1169.97	1243.53	1405.94	986.621	1547.21	891.536
ENSBTAG00000003727	4038.36	3795.07	1006.4	3453.99	423.505	2406.39
ENSBTAG00000019855	888.739	755.329	653.152	779.854	818.777	770.078
ENSBTAG00000019852	15584	12788.8	19302.7	20896.5	22811.7	13809.1
ENSBTAG00000051616	4.00333	1.15142	3.01919	0	16.9402	8.43459
ENSBTAG00000038660	13.0108	12.6656	2.01279	4.07022	25.975	29.5211
ENSBTAG00000000576	9.00749	5.75708	20.1279	22.7932	163.755	16.0257
ENSBTAG00000015355	102.085	116.293	82.5246	89.5448	231.516	169.535
ENSBTAG00000009545	139.116	133.564	325.066	135.131	303.794	142.545
ENSBTAG00000007428	884.736	1063.91	395.514	802.647	385.107	622.473
ENSBTAG00000009420	23.0191	23.0283	85.5438	17.0949	12.4228	33.7384
ENSBTAG00000039049	1.00083	5.75708	93.5949	8.95448	48.5619	21.0865
ENSBTAG00000017649	37.0308	61.0251	115.736	52.0988	199.894	44.7033
ENSBTAG00000039195	755.628	1839.96	3766.94	1485.63	5276.31	1645.59
ENSBTAG00000031261	77.0641	130.11	304.938	163.623	455.127	127.362
ENSBTAG00000002820	12650.5	10147.4	6863.63	12647	3017.62	10247.2
ENSBTAG00000001768	1141.95	1023.61	810.15	1475.05	640.34	946.361
ENSBTAG00000003316	1984.65	1613.13	2869.24	1649.25	1811.47	1848.86
ENSBTAG00000017017	957.796	1112.27	1622.31	1018.37	1289.71	1071.19
ENSBTAG00000017020	2586.15	1456.54	2404.28	836.837	1489.61	635.968
ENSBTAG00000020420	377.314	355.788	623.966	353.295	439.316	285.933
ENSBTAG00000020419	348.29	315.488	435.77	387.485	557.898	224.36
ENSBTAG00000052635	69.0574	73.6906	79.5054	120.478	102.771	65.7898
ENSBTAG00000020418	171.142	231.435	286.823	131.061	389.625	145.918
ENSBTAG00000049489	21.0175	40.2996	32.2047	31.7477	45.1739	25.3038
ENSBTAG00000048296	184.153	208.406	254.618	183.974	252.974	89.4067
ENSBTAG00000034402	20.0166	8.05991	3.01919	10.5826	14.6815	35.4253
ENSBTAG00000009477	123.102	146.23	240.529	142.458	171.661	108.806
ENSBTAG00000009476	1.00083	2.30283	5.03199	0	18.0696	8.43459
ENSBTAG00000007646	318.265	344.273	209.331	380.158	208.929	134.953
ENSBTAG00000001514	178.148	231.435	228.452	143.272	272.173	112.18
ENSBTAG00000009198	9.00749	9.21133	4.02559	7.32639	11.2935	15.1823
ENSBTAG00000018292	2604.17	2238.35	1675.65	2308.63	1189.2	1250.85
ENSBTAG00000016433	428.356	487.049	76.4862	494.939	12.4228	190.622
ENSBTAG00000010289	1073.89	796.78	1082.88	1089.19	1010.77	829.12
ENSBTAG00000009260	22.0183	25.3312	58.371	27.6775	40.6565	70.0071
ENSBTAG00000004461	935.778	902.71	1022.5	905.217	1881.49	790.321
ENSBTAG00000010922	959.798	1464.6	1511.61	962.2	867.339	461.372
ENSBTAG00000010923	1231.02	1205.53	1824.6	1483.19	1439.92	1052.64
ENSBTAG00000017945	232.193	224.526	265.689	174.205	144.556	126.519
ENSBTAG00000038488	16432.7	27300.1	13754.4	11656.3	8018.36	7818.02
ENSBTAG00000031020	1.00083	1.15142	7.04478	4.07022	20.3282	10.1215
ENSBTAG00000022161	65.0541	58.7222	16.1024	26.0494	13.5522	30.3645
ENSBTAG00000047997	3019.51	2343.13	1380.78	2696.11	800.707	2058.04
ENSBTAG00000017785	1.00083	1.15142	2.01279	6.51235	32.7511	31.208
ENSBTAG00000009278	1927.6	2029.95	1770.25	1825.09	1904.08	1561.24
ENSBTAG00000010152	808.672	740.361	1656.53	1002.09	1447.82	695.01
ENSBTAG00000011121	91.0757	145.078	583.71	246.655	964.462	285.089
ENSBTAG00000013824	18125.1	16156.7	4947.45	16585.3	1946.99	11695.4
ENSBTAG00000009932	4.00333	2.30283	0	9.76853	13.5522	10.965
ENSBTAG00000000211	662.551	469.778	702.465	678.098	623.4	960.7
ENSBTAG00000006472	44.0366	3.45425	7.04478	22.7932	19.1989	32.8949
ENSBTAG00000018112	11782.8	11868.8	9591.97	10420.6	10154	8285.3
ENSBTAG00000015849	141.117	208.406	116.742	122.107	138.91	134.953
ENSBTAG00000020789	29.0241	57.5708	6.03838	10.5826	27.1043	53.1379
ENSBTAG00000000207	7343.11	7145.69	1225.79	3059.18	311.7	3712.91
ENSBTAG00000027841	9.00749	5.75708	1.0064	4.88426	30.4924	26.9907
ENSBTAG00000014367	4367.63	4263.69	2152.68	3154.42	1874.72	3102.24
ENSBTAG00000022150	43.0358	48.3595	36.2303	34.1898	63.2434	129.049
ENSBTAG00000047161	32.0266	32.2396	64.4094	21.9792	102.771	51.451
ENSBTAG00000014932	315.262	427.175	136.87	44.7724	97.1239	174.596
ENSBTAG00000051224	27.0225	46.0566	77.4926	61.0533	145.686	56.5118
ENSBTAG00000013341	744.619	596.434	2165.77	777.412	1630.78	1261.82
ENSBTAG00000046328	45.0375	84.0534	332.111	206.767	2119.78	320.515
ENSBTAG00000008114	1588.32	1592.41	3616.99	1077.79	2847.08	1756.93
ENSBTAG00000049411	144.12	145.078	256.631	168.507	312.829	197.369
ENSBTAG00000009831	71.0591	82.902	189.203	227.118	448.351	105.432
ENSBTAG00000013916	8929.43	9243.57	15146.3	12242.4	28414.4	13106.5
ENSBTAG00000002316	155.129	240.646	586.73	248.283	825.553	245.447
ENSBTAG00000016895	2393.99	3514.12	3729.71	2777.52	2649.45	1889.35
ENSBTAG00000016894	10472.7	9236.66	15002.4	9791.32	9940.51	11080.5
ENSBTAG00000014714	1414.18	1273.47	1055.71	1219.44	886.538	892.38
ENSBTAG00000015841	2521.1	1905.59	881.604	1925.21	322.993	1162.29
ENSBTAG00000003225	2712.26	2438.7	2097.33	3745.42	1421.85	2640.03
ENSBTAG00000011658	1209.01	1075.42	1724.96	910.101	1093.21	653.681
ENSBTAG00000015834	185.154	200.346	70.4478	204.325	112.935	145.075
ENSBTAG00000034978	5658.71	5312.63	5215.15	4819.14	3999.02	3561.08
ENSBTAG00000000941	12181.1	12871.7	10692	10978.2	10873.4	6311.61
ENSBTAG00000050824	477.397	445.598	2882.32	942.663	2455.2	1315.8
ENSBTAG00000005444	3012.51	4784.13	1750.12	2417.71	1561.89	1512.32
ENSBTAG00000050981	93.0774	130.11	51.3263	87.1027	57.5967	34.5818
ENSBTAG00000006003	2782.31	2321.25	1667.6	2307	1404.91	2122.99
ENSBTAG00000008089	1756.46	1957.41	2736.39	1984.64	2691.23	1507.26
ENSBTAG00000053244	2170.81	2119.76	1811.51	1926.84	1266	1460.03
ENSBTAG00000005987	4948.11	4569.97	4361.73	4700.29	4509.48	4094.15
ENSBTAG00000005986	24.02	29.9368	68.435	35.8179	38.3978	44.7033
ENSBTAG00000050571	2.00166	4.60566	4.02559	4.88426	23.7163	16.0257
ENSBTAG00000006262	63.0524	32.2396	35.2239	70.0078	44.0445	89.4067
ENSBTAG00000006261	2.00166	3.45425	0	4.07022	14.6815	14.3388
ENSBTAG00000039803	8.00666	27.634	12.0768	19.5371	102.771	75.0679
ENSBTAG00000021172	6166.13	5005.21	4377.83	5009.63	3376.75	5309.58
ENSBTAG00000018275	137.114	111.687	38.2431	103.384	112.935	78.4417
ENSBTAG00000003950	9.00749	12.6656	5.03199	0.814044	33.8804	11.8084
ENSBTAG00000004216	1628.35	1506.05	2413.34	1486.44	1308.91	1192.65
ENSBTAG00000020777	2656.21	2449.06	2111.42	2641.57	1688.37	2295.05
ENSBTAG00000038275	2.00166	12.6656	5.03199	0	21.4576	10.965
ENSBTAG00000019177	2569.14	1814.63	3088.63	2174.31	1961.68	2855.95
ENSBTAG00000000266	5964.96	6245.28	5095.39	4466.66	2668.65	3323.23
ENSBTAG00000015678	114.095	249.857	86.5502	153.854	64.3728	103.745
ENSBTAG00000007719	671.558	957.978	657.177	923.126	677.608	671.394
ENSBTAG00000007584	624.519	421.418	804.111	715.544	697.937	457.998
ENSBTAG00000007787	2004.67	1775.48	4090	2139.31	2640.41	2229.26
ENSBTAG00000026994	99.0824	42.6024	31.1983	11.3966	9.03478	103.745
ENSBTAG00000011808	14.0117	10.3627	90.5757	64.3095	245.068	86.0328
ENSBTAG00000018795	1080.9	1028.21	568.614	876.725	355.744	576.926
ENSBTAG00000012561	470.391	809.445	378.405	356.551	260.879	204.961
ENSBTAG00000012557	327.272	330.456	445.834	280.031	303.794	218.456
ENSBTAG00000000492	2688.24	3534.85	3342.25	2528.42	1997.82	1449.06
ENSBTAG00000010498	768.639	2097.88	16676	1009.41	1250.19	672.237
ENSBTAG00000003002	5152.28	4452.53	4060.81	4405.6	1788.89	3313.11
ENSBTAG00000027020	96.0799	28.7854	23.1471	100.941	45.1739	214.239
ENSBTAG00000021466	758.631	117.444	340.162	1856.02	600.813	2297.58
ENSBTAG00000007141	83.0691	34.5425	55.3518	130.247	126.487	67.4767
ENSBTAG00000049919	741.617	264.826	14.0896	6.51235	18.0696	11.8084
ENSBTAG00000008483	536.446	640.187	12.0768	244.213	11.2935	203.274
ENSBTAG00000050392	451.375	1252.74	227.446	117.222	158.109	958.17
ENSBTAG00000019929	2146.79	2806	1888	1203.16	1053.68	1203.62
ENSBTAG00000021762	8289.89	7046.67	5178.92	7236.85	2585.08	5399.83
ENSBTAG00000049344	19.0158	28.7854	1.0064	17.909	1.12935	4.2173
ENSBTAG00000003645	14.0117	16.1198	4.02559	4.88426	27.1043	38.7991
ENSBTAG00000048749	38.0316	26.4826	58.371	49.6567	50.8206	24.4603
ENSBTAG00000048935	6.00499	8.05991	4.02559	10.5826	7.90543	9.27805
ENSBTAG00000009777	1614.34	1392.06	937.962	1360.27	806.354	915.997
ENSBTAG00000020961	621.517	779.509	1725.97	490.054	2485.69	359.314
ENSBTAG00000033662	13557.3	14823.3	13091.2	12051.1	12305.4	7858.51
ENSBTAG00000010977	106.088	92.1133	6.03838	15.4668	15.8109	21.9299
ENSBTAG00000008390	2952.46	3747.86	2016.82	2707.51	2321.94	1617.75
ENSBTAG00000051395	95.0791	84.0534	68.435	100.941	28.2337	49.7641
ENSBTAG00000012100	10.0083	13.817	40.2559	30.9337	76.7956	17.7126
ENSBTAG00000050322	268.223	299.368	197.254	280.031	528.534	171.222
ENSBTAG00000000937	10174.5	11319.6	27633.7	10782.8	13766.7	12521.2
ENSBTAG00000009256	16.0133	6.9085	7.04478	12.2107	23.7163	19.3996
ENSBTAG00000043956	2969.47	3691.44	1149.31	2426.66	851.528	1242.42
ENSBTAG00000021726	2322.93	2341.98	2217.09	2130.35	2128.82	1880.07
ENSBTAG00000001861	3287.73	5008.66	9270.93	3797.51	6848.36	4543.71
ENSBTAG00000027875	19.0158	25.3312	8.05118	17.909	39.5272	25.3038
ENSBTAG00000053626	9.00749	39.1481	0	11.3966	11.2935	10.1215
ENSBTAG00000052709	10.0083	25.3312	6.03838	31.7477	3.38804	7.59113
ENSBTAG00000001098	588.489	690.85	704.478	506.335	479.973	335.697
ENSBTAG00000001097	77.0641	75.9935	14.0896	57.7971	10.1641	36.2687
ENSBTAG00000033254	23.0191	27.634	5.03199	8.14044	2.25869	7.59113
ENSBTAG00000001096	316.263	338.516	31.1983	131.061	14.6815	78.4417
ENSBTAG00000014405	925.77	1095	378.405	1164.9	135.522	903.345
ENSBTAG00000006168	3013.51	2639.05	1648.48	2337.12	983.661	1807.53
ENSBTAG00000016396	3.0025	5.75708	9.05757	0.814044	21.4576	26.9907
ENSBTAG00000027694	275.229	214.163	613.902	236.073	570.32	270.75
ENSBTAG00000027696	70.0583	62.1765	279.778	83.0325	125.358	87.7198
ENSBTAG00000009897	10806	12012.7	5067.21	8027.29	3281.88	4471.18
ENSBTAG00000049074	21.0175	24.1797	7.04478	17.909	20.3282	4.2173
ENSBTAG00000019255	9475.88	9567.12	14345.2	10046.9	13900	9126.23
ENSBTAG00000021580	28135.4	18456	17244.6	25540.6	12593.4	26224.8
ENSBTAG00000006693	1447.2	1303.4	1561.93	1083.49	685.514	825.747
ENSBTAG00000048896	34.0283	40.2996	197.254	87.9167	153.591	96.1544
ENSBTAG00000004835	74.0616	116.293	24.1535	103.384	18.0696	78.4417
ENSBTAG00000039581	6.00499	20.7255	5.03199	28.4915	4.51739	21.9299
ENSBTAG00000049845	35.0291	61.0251	48.3071	52.9128	11.2935	36.2687
ENSBTAG00000016033	18.015	28.7854	17.1088	25.2354	10.1641	36.2687
ENSBTAG00000016030	3.0025	3.45425	4.02559	18.723	6.77608	16.8692
ENSBTAG00000033330	1.00083	8.05991	5.03199	7.32639	18.0696	14.3388
ENSBTAG00000018061	559.465	694.304	336.137	446.096	388.495	207.491
ENSBTAG00000031711	59.0491	54.1166	80.5118	55.355	74.5369	62.416
ENSBTAG00000002944	14227.8	11727.2	8865.35	12300.2	1895.04	7419.91
ENSBTAG00000002295	2284.9	2553.84	1769.25	1683.44	1919.89	1153.01
ENSBTAG00000053120	4.00333	6.9085	11.0704	13.0247	19.1989	9.27805
ENSBTAG00000008028	130.108	150.836	249.586	123.735	176.178	56.5118
ENSBTAG00000018253	17.0141	27.634	2.01279	5.69831	11.2935	10.1215
ENSBTAG00000001585	2158.8	1852.63	691.395	923.126	389.625	909.249
ENSBTAG00000021636	298.248	513.532	31.1983	124.549	14.6815	67.4767
ENSBTAG00000012966	596.496	688.547	708.504	850.676	1355.22	399.8
ENSBTAG00000038620	1405.17	1197.47	1092.95	1400.97	1112.41	1063.6
ENSBTAG00000006970	5788.81	5586.67	2727.34	4631.1	1596.9	3031.39
ENSBTAG00000000176	3777.14	3805.43	3380.49	3169.07	3262.68	2137.33
ENSBTAG00000050579	118.098	42.6024	54.3454	35.0039	41.7858	34.5818
ENSBTAG00000003458	6160.12	5692.6	5957.87	5717.84	5525.9	4434.07
ENSBTAG00000053580	17.0141	10.3627	1.0064	8.95448	3.38804	9.27805
ENSBTAG00000001083	4116.42	3925.18	1610.24	3789.37	754.404	2484.83
ENSBTAG00000020984	4.00333	10.3627	2.01279	1.62809	27.1043	27.8342
ENSBTAG00000016836	3533.94	4407.62	1271.08	2307.81	1215.18	1198.56
ENSBTAG00000017266	15335.8	23418.7	10425.3	8921.92	7067.45	6570.55
ENSBTAG00000005741	1006.84	777.206	44.2815	164.437	9.03478	269.907
ENSBTAG00000015217	13.0108	29.9368	7.04478	7.32639	6.77608	16.0257
ENSBTAG00000019075	712.593	527.349	262.67	577.157	281.207	299.428
ENSBTAG00000010118	4652.87	3692.59	2037.95	3058.36	907.995	2286.62
ENSBTAG00000016762	5221.34	5932.1	1509.6	1857.65	708.101	1569.68
ENSBTAG00000002646	6684.56	6616.04	5228.23	5477.7	4179.71	4555.52
ENSBTAG00000007898	105.087	143.927	319.028	183.16	718.265	134.11
ENSBTAG00000007683	543.452	785.266	533.391	508.777	538.699	313.767
ENSBTAG00000016430	508.423	360.393	510.243	326.432	631.305	334.853
ENSBTAG00000049842	1216.01	1068.51	1089.93	1015.93	1316.82	935.396
ENSBTAG00000006918	4089.4	4301.69	3899.79	3738.9	4075.81	2583.52
ENSBTAG00000013218	5037.19	4063.35	2982.96	4871.24	1980.87	3475.9
ENSBTAG00000007258	6.00499	11.5142	17.1088	16.2809	29.363	32.0515
ENSBTAG00000051169	128.107	502.017	971.173	99.3133	136.651	340.758
ENSBTAG00000003626	46.0383	35.6939	44.2815	43.1443	46.3032	66.6333
ENSBTAG00000020296	4634.85	4786.44	3553.59	3818.68	2710.43	2678.83
ENSBTAG00000026008	914.761	885.439	551.506	670.772	337.675	387.148
ENSBTAG00000008716	10713.9	8155.48	4750.19	9889.82	1944.74	7381.96
ENSBTAG00000001093	385.32	553.831	61.3902	285.729	30.4924	156.883
ENSBTAG00000001092	286.238	508.926	187.19	183.974	131.004	69.1637
ENSBTAG00000001090	6.00499	8.05991	26.1663	4.07022	24.8456	10.1215
ENSBTAG00000027789	6293.23	5145.68	3929.98	5180.57	3363.2	4359.84
ENSBTAG00000010743	1259.05	1648.83	1086.91	1170.59	778.12	533.066
ENSBTAG00000010741	11.0092	21.8769	23.1471	9.76853	19.1989	18.5561
ENSBTAG00000010736	183.152	231.435	494.141	180.718	242.81	136.64
ENSBTAG00000004555	13436.2	15833.1	9093.8	26800.8	4101.79	11191
ENSBTAG00000004557	1605.33	1299.95	79.5054	338.642	15.8109	196.526
ENSBTAG00000026885	1000.83	1639.62	149.953	734.267	59.8554	348.349
ENSBTAG00000010048	1920.6	1506.05	490.115	1365.97	91.4771	854.424
ENSBTAG00000010362	525.437	333.911	1886.99	377.716	1525.75	464.746
ENSBTAG00000044179	52.0433	111.687	557.544	120.478	711.489	167.848
ENSBTAG00000017162	235.196	133.564	681.331	131.875	723.912	531.379
ENSBTAG00000017743	2.00166	5.75708	4.02559	6.51235	22.5869	38.7991
ENSBTAG00000002425	27.0225	35.6939	8.05118	17.909	27.1043	32.8949
ENSBTAG00000018520	34.0283	8.05991	13.0832	44.7724	101.641	92.7805
ENSBTAG00000016512	2083.73	808.294	1316.37	1527.96	3203.96	1402.67
ENSBTAG00000013957	2362.96	2613.71	1087.92	2250.02	503.689	1645.59
ENSBTAG00000039091	4.00333	3.45425	0	1.62809	12.4228	21.9299
ENSBTAG00000038180	2.00166	4.60566	6.03838	10.5826	7.90543	23.6169
ENSBTAG00000019385	15.0125	14.9684	18.1151	10.5826	24.8456	22.7734
ENSBTAG00000007650	4.00333	6.9085	2.01279	13.0247	2.25869	10.965
ENSBTAG00000005501	3288.73	2026.49	1868.88	4239.54	1845.35	3166.35
ENSBTAG00000019291	6.00499	20.7255	19.1215	0.814044	6.77608	9.27805
ENSBTAG00000008704	260.216	206.103	41.2623	129.433	21.4576	131.58
ENSBTAG00000001899	13.0108	32.2396	78.499	80.5903	202.153	75.0679
ENSBTAG00000018446	5555.62	4111.71	1047.66	2105.12	330.899	1332.67
ENSBTAG00000008142	709.59	715.029	2554.24	1072.1	2446.17	930.336
ENSBTAG00000008140	2.00166	8.05991	11.0704	13.0247	20.3282	36.2687
ENSBTAG00000048246	423.352	211.861	595.787	482.728	869.597	276.655
ENSBTAG00000021692	4.00333	10.3627	11.0704	4.07022	21.4576	19.3996
ENSBTAG00000021691	5788.81	4856.67	3624.04	4465.03	1372.16	3366.25
ENSBTAG00000006654	887.738	1080.03	671.267	783.924	496.913	457.998
ENSBTAG00000005180	2032.69	1815.78	868.521	1587.39	376.073	948.048
ENSBTAG00000009080	463.385	739.209	1811.51	670.772	985.92	589.578
ENSBTAG00000032515	1798.5	3316.08	168.068	1527.96	45.1739	894.067
ENSBTAG00000017797	20.0166	31.0882	33.2111	83.8465	100.512	100.372
ENSBTAG00000038195	39.0325	54.1166	102.653	42.3303	230.387	37.1122
ENSBTAG00000008755	4907.08	6384.6	4025.59	4240.35	4070.17	2792.69
ENSBTAG00000020654	1721.43	2316.65	2886.35	1624.02	5164.5	2034.42
ENSBTAG00000004184	601.5	587.222	524.333	578.785	363.65	408.234
ENSBTAG00000004177	1472.22	1113.42	2371.07	1418.88	2195.45	1530.88
ENSBTAG00000013773	13456.2	17981.7	12697.7	13131.3	7832.02	10677.4
ENSBTAG00000004267	8.00666	85.2048	81.5182	11.3966	55.338	38.7991
ENSBTAG00000011909	453.377	438.69	463.949	392.369	520.629	448.72
ENSBTAG00000008329	292.243	362.696	549.493	278.403	671.962	328.949
ENSBTAG00000017376	6.00499	9.21133	4.02559	5.69831	30.4924	28.6776
ENSBTAG00000009770	8524.09	12558.5	2549.2	5044.63	1845.35	4204.64
ENSBTAG00000003650	225.187	224.526	859.463	306.895	121.969	362.687
ENSBTAG00000021526	19.0158	11.5142	51.3263	35.0039	125.358	49.7641
ENSBTAG00000012816	277.231	193.438	215.369	196.999	127.616	157.727
ENSBTAG00000033143	26.0216	29.9368	21.1343	13.0247	16.9402	9.27805
ENSBTAG00000001435	983.818	1316.07	547.48	813.23	400.918	612.351
ENSBTAG00000047365	254.211	291.308	236.503	242.585	308.312	207.491
ENSBTAG00000048151	10737.9	10192.3	6500.32	8864.94	4020.48	6639.71
ENSBTAG00000026851	4286.56	4467.49	410.61	1097.33	588.39	1302.3
ENSBTAG00000001887	2232.86	1850.33	1791.39	1747.75	1415.07	1332.67
ENSBTAG00000002297	1.00083	9.21133	3.01919	0.814044	20.3282	21.9299
ENSBTAG00000002293	2562.13	2855.51	2012.79	2876.83	1128.22	1589.08
ENSBTAG00000006907	28.0233	34.5425	11.0704	4.88426	99.3826	113.867
ENSBTAG00000021020	10062.4	10913.1	6360.43	9782.36	4523.04	6935.77
ENSBTAG00000032369	1083.9	850.896	2278.48	1130.71	1768.56	1142.89
ENSBTAG00000016217	28.0233	19.5741	184.171	61.8673	231.516	87.7198
ENSBTAG00000039731	297.247	198.044	85.5438	498.195	22.5869	195.683
ENSBTAG00000015962	5601.66	4717.35	3174.18	3812.17	1741.45	2934.39
ENSBTAG00000047426	1169.97	1259.65	1034.58	776.598	316.217	516.197
ENSBTAG00000019683	46.0383	79.4477	132.844	69.1937	131.004	86.8763
ENSBTAG00000018125	2997.49	3602.78	432.751	1856.02	60.9847	1802.47
ENSBTAG00000018581	1480.23	1539.44	2131.55	1207.23	2293.7	1032.39
ENSBTAG00000019592	498.414	679.335	772.913	516.104	957.686	387.991
ENSBTAG00000051947	200.166	173.864	181.151	123.735	42.9152	129.049
ENSBTAG00000054442	112.093	137.019	132.844	109.896	179.566	65.7898
ENSBTAG00000015291	1519.26	1565.93	1042.63	1266.65	791.672	741.401
ENSBTAG00000018114	418.348	639.036	730.644	481.1	760.051	320.515
ENSBTAG00000054108	15.0125	13.817	10.064	9.76853	3.38804	5.06076
ENSBTAG00000048810	6.00499	3.45425	8.05118	13.8387	6.77608	17.7126
ENSBTAG00000012615	42.035	21.8769	48.3071	62.6814	38.3978	107.119
ENSBTAG00000001132	542.451	677.033	733.664	465.633	610.977	305.332
ENSBTAG00000050589	4.00333	1.15142	1.0064	0	14.6815	14.3388
ENSBTAG00000032289	13.0108	9.21133	16.1024	13.8387	12.4228	16.8692
ENSBTAG00000032277	30.025	23.0283	8.05118	32.5618	4.51739	63.2594
ENSBTAG00000054433	57.0474	0	380.418	0.814044	18.0696	0
ENSBTAG00000024632	4.00333	12.6656	3.01919	6.51235	32.7511	45.5468
ENSBTAG00000013455	1519.26	1496.84	1057.72	1241.42	723.912	817.312
ENSBTAG00000001627	13.0108	11.5142	8.05118	4.88426	10.1641	10.1215
ENSBTAG00000014432	4.00333	1.15142	21.1343	9.76853	24.8456	9.27805
ENSBTAG00000044055	0	11.5142	0	4.07022	24.8456	31.208
ENSBTAG00000021755	42.035	33.3911	19.1215	25.2354	22.5869	32.0515
ENSBTAG00000001060	11.0092	14.9684	71.4542	23.6073	24.8456	15.1823
ENSBTAG00000009949	4786.98	3743.25	4182.59	4136.16	2692.36	3415.17
ENSBTAG00000015172	7615.33	5990.82	2302.64	7569.79	931.711	4954.48
ENSBTAG00000015170	14.0117	29.9368	4.02559	0	39.5272	37.1122
ENSBTAG00000015169	4917.09	5225.13	5676.08	4639.24	8304.09	4852.42
ENSBTAG00000013302	4856.04	4818.68	2766.59	4015.68	2981.48	2989.22
ENSBTAG00000026842	819.682	778.357	641.075	680.541	653.892	501.015
ENSBTAG00000013449	3303.75	2698.92	3210.41	3651.8	3303.34	3118.27
ENSBTAG00000014409	4.00333	20.7255	18.1151	13.8387	39.5272	40.486
ENSBTAG00000014158	1951.62	2230.29	2635.75	1856.83	2318.55	1395.93
ENSBTAG00000008039	5.00416	12.6656	7.04478	0	28.2337	24.4603
ENSBTAG00000018753	29.0241	26.4826	111.71	56.169	116.323	39.6426
ENSBTAG00000018744	652.543	1040.88	1061.75	915.799	1368.77	667.176
ENSBTAG00000005238	469.39	289.005	670.261	237.701	571.45	397.269
ENSBTAG00000005234	1.00083	10.3627	1.0064	258.866	6.77608	16.0257
ENSBTAG00000047036	18.015	49.5109	111.71	27.6775	102.771	63.2594
ENSBTAG00000021103	1316.09	2020.74	1120.12	1253.63	504.818	627.534
ENSBTAG00000003401	33048.5	29521.2	13417.3	20203.8	5798.07	13998.9
ENSBTAG00000005235	0	0	1.0064	0.814044	11.2935	15.1823
ENSBTAG00000015077	4210.5	3533.7	2749.48	4325.83	1487.35	3527.35
ENSBTAG00000010221	2725.27	2499.72	2144.63	2276.88	1351.83	1899.47
ENSBTAG00000002112	199.166	270.583	205.305	202.697	136.651	86.0328
ENSBTAG00000018473	7.00583	10.3627	2.01279	3.25618	15.8109	15.1823
ENSBTAG00000007111	147.122	240.646	733.664	172.577	975.756	320.515
ENSBTAG00000010599	207.172	217.618	171.088	197.813	154.721	112.18
ENSBTAG00000009517	10681.9	8833.66	13579.3	7766.79	13924.9	5996.15
ENSBTAG00000026825	7.00583	27.634	12.0768	12.2107	38.3978	10.965
ENSBTAG00000013619	6.00499	6.9085	3.01919	4.88426	33.8804	27.8342
ENSBTAG00000054356	2.00166	6.9085	7.04478	20.3511	44.0445	16.0257
ENSBTAG00000009057	2.00166	5.75708	5.03199	8.14044	31.6217	7.59113
ENSBTAG00000009058	204.17	238.343	377.399	327.246	359.132	292.68
ENSBTAG00000020855	2660.21	3229.72	2659.91	2818.22	2637.03	1910.44
ENSBTAG00000018236	3897.24	3297.66	2133.56	3945.67	1851	2789.32
ENSBTAG00000026829	172.143	192.286	161.024	238.515	136.651	186.404
ENSBTAG00000032021	4607.83	4925.76	5468.76	4543.18	4230.53	2759.8
ENSBTAG00000049058	22.0183	34.5425	270.721	127.805	869.597	64.9464
ENSBTAG00000019464	11.0092	5.75708	10.064	8.95448	6.77608	16.0257
ENSBTAG00000050089	0	2.30283	0	2.44213	35.0098	15.1823
ENSBTAG00000011682	6.00499	8.05991	6.03838	20.3511	49.6913	54.8249
ENSBTAG00000007765	5396.49	4249.88	742.721	3195.94	570.32	2327.95
ENSBTAG00000019781	5609.66	6389.21	3521.38	4144.3	2976.96	4299.96
ENSBTAG00000043135	125.104	201.498	121.774	43.9584	80.1836	23.6169
ENSBTAG00000019387	5371.47	4462.89	3112.79	4002.65	1228.73	3011.99
ENSBTAG00000006059	4487.73	4797.95	2615.63	3988	1481.7	2757.27
ENSBTAG00000031898	15.0125	6.9085	0	4.88426	27.1043	11.8084
ENSBTAG00000014863	10.0083	8.05991	24.1535	18.723	36.1391	37.9557
ENSBTAG00000007863	1615.34	1217.05	773.919	1290.26	600.813	947.205
ENSBTAG00000051479	363.302	277.491	109.697	247.469	82.4423	126.519
ENSBTAG00000007867	3194.66	3012.1	9014.3	3646.1	6575.06	3767.73
ENSBTAG00000046699	50.0416	26.4826	30.1919	27.6775	25.975	19.3996
ENSBTAG00000011256	13959.6	12251.1	15470.3	20164.7	9897.6	14870.2
ENSBTAG00000018653	4085.4	4004.62	922.866	2499.11	587.261	1422.07
ENSBTAG00000051167	20.0166	62.1765	3.01919	26.8634	12.4228	11.8084
ENSBTAG00000009976	211.176	119.747	156.998	70.8218	188.601	296.898
ENSBTAG00000016782	824.686	1662.64	226.439	328.874	207.8	210.021
ENSBTAG00000016784	447.372	650.55	1756.16	729.383	1614.97	992.752
ENSBTAG00000013196	1010.84	756.48	1313.35	586.926	484.49	1001.19
ENSBTAG00000020696	1103.92	1303.4	1048.67	2028.6	2862.9	2824.75
ENSBTAG00000017695	307.255	221.072	200.273	279.217	321.864	355.096
ENSBTAG00000007779	1808.5	1872.2	1411.98	1975.68	1009.64	1316.64
ENSBTAG00000020416	245.204	309.731	168.068	253.982	212.317	209.178
ENSBTAG00000031696	914.761	899.256	832.29	669.144	630.176	557.527
ENSBTAG00000008915	27208.6	26783.1	22367.2	22703.7	24833.2	16907.1
ENSBTAG00000004659	1295.08	1166.38	1142.26	1118.5	543.216	665.489
ENSBTAG00000012586	39279.7	28745.1	24297.4	44818.8	12760.5	30717.9
ENSBTAG00000012589	11501.6	10754.2	7283.3	8308.13	3864.63	4963.76
ENSBTAG00000019116	2030.69	2375.37	1294.23	1254.44	721.653	648.62
ENSBTAG00000007652	3.0025	9.21133	7.04478	15.4668	23.7163	22.7734
ENSBTAG00000002056	849.707	788.72	645.101	934.522	356.874	772.609
ENSBTAG00000007635	15.0125	17.2712	6.03838	13.8387	11.2935	21.9299
ENSBTAG00000016334	7790.48	6604.52	996.333	4769.48	123.099	3644.59
ENSBTAG00000031595	63.0524	78.2963	43.2751	45.5865	40.6565	41.3295
ENSBTAG00000009952	582.484	541.166	317.015	402.952	159.238	312.08
ENSBTAG00000019232	608.506	710.424	474.013	520.988	399.789	329.793
ENSBTAG00000019231	445.37	491.655	446.84	518.546	350.098	388.835
ENSBTAG00000016092	1185.99	1260.8	1328.44	1183.62	1909.73	1051.79
ENSBTAG00000002272	445.37	444.447	780.964	393.183	741.981	414.982
ENSBTAG00000031579	3173.64	3777.8	1291.21	3073.02	1017.54	2029.36
ENSBTAG00000009725	1369.14	1887.17	1369.71	2826.36	2869.67	2648.46
ENSBTAG00000038878	124.103	227.98	455.898	679.727	1359.73	161.101
ENSBTAG00000026812	8.00666	12.6656	15.096	47.2145	77.925	50.6076
ENSBTAG00000006049	20253.8	22849.9	11278.7	18690.4	6934.19	10759.2
ENSBTAG00000005408	1606.34	1502.6	2000.72	1827.53	2419.06	965.761
ENSBTAG00000005416	679.565	725.392	565.595	659.375	245.068	319.671
ENSBTAG00000018282	927.771	818.657	804.111	870.213	358.003	545.718
ENSBTAG00000031473	1644.37	1815.78	1092.95	1417.25	956.557	942.987
ENSBTAG00000021201	1940.61	1732.88	1087.92	1150.24	603.071	673.08
ENSBTAG00000012760	1617.34	1425.45	1387.82	1241.42	397.53	822.373
ENSBTAG00000010998	1179.98	1877.96	1777.3	982.551	1140.64	1233.98
ENSBTAG00000015718	2425.02	2558.45	5862.26	1906.49	3627.46	4061.26
ENSBTAG00000012334	1.00083	4.60566	6.03838	4.88426	21.4576	17.7126
ENSBTAG00000014933	2122.77	2987.92	3128.89	1816.13	1939.09	1631.25
ENSBTAG00000019298	1484.23	1959.71	1686.72	1308.17	983.661	695.01
ENSBTAG00000017436	28.0233	33.3911	35.2239	3.25618	14.6815	11.8084
ENSBTAG00000017437	106.088	154.29	114.729	106.64	57.5967	69.1637
ENSBTAG00000052816	2.00166	3.45425	2.01279	2.44213	16.9402	13.4953
ENSBTAG00000007395	9863.2	5504.92	14886.6	12056	28834.5	11953.5
ENSBTAG00000002283	42.035	17.2712	21.1343	39.8881	29.363	43.8599
ENSBTAG00000034192	10.0083	12.6656	29.1855	15.4668	58.7261	89.4067
ENSBTAG00000049402	1676.39	1713.31	1426.06	1380.62	1096.6	982.63
ENSBTAG00000005517	11484.5	9686.86	6616.06	9786.43	3269.46	7954.66
ENSBTAG00000043261	40.0333	42.6024	13.0832	54.5409	12.4228	16.0257
ENSBTAG00000006420	2729.27	3403.59	4395.94	3106.39	6051.04	2329.63
ENSBTAG00000048876	856.712	655.156	2275.46	953.245	2694.62	943.831
ENSBTAG00000008673	189.157	74.842	363.309	157.11	328.64	122.302
ENSBTAG00000015424	2579.14	2051.82	2188.91	2490.97	863.951	2171.91
ENSBTAG00000016000	616.513	688.547	877.578	559.248	1122.57	374.496
ENSBTAG00000019994	50.0416	61.0251	20.1279	30.9337	29.363	22.7734
ENSBTAG00000014469	4918.09	5797.38	4305.37	4745.88	4520.78	3695.19
ENSBTAG00000000851	414.345	595.282	416.648	608.091	729.558	376.183
ENSBTAG00000011017	42.035	33.3911	145.928	74.078	217.964	73.381
ENSBTAG00000027201	8524.09	9091.58	6621.09	6868.9	13149	8058.41
ENSBTAG00000040367	2908.42	1712.16	1650.49	284.101	1480.57	1010.46
ENSBTAG00000051630	162.135	184.227	188.196	143.272	167.143	145.918
ENSBTAG00000010293	1764.47	2003.46	2047.01	1865.79	1866.81	1551.12
ENSBTAG00000053833	1091.91	1076.57	962.116	854.746	562.415	661.272
ENSBTAG00000011971	16.0133	12.6656	8.05118	17.0949	58.7261	44.7033
ENSBTAG00000028809	1017.85	435.235	1612.25	389.113	740.852	387.148
ENSBTAG00000014407	905.753	1008.64	1678.67	1002.09	1983.13	1123.49
ENSBTAG00000054879	64.0533	75.9935	153.979	93.615	239.422	70.8506
ENSBTAG00000021976	8654.2	7097.33	7905.25	8651.66	3426.44	7276.52
ENSBTAG00000021979	13421.2	16399.6	8176.98	9924.01	3407.24	4720
ENSBTAG00000042507	10.0083	24.1797	12.0768	19.5371	3.38804	4.2173
ENSBTAG00000031166	12.01	8.05991	6.03838	18.723	4.51739	20.243
ENSBTAG00000019694	3.0025	2.30283	5.03199	15.4668	16.9402	19.3996
ENSBTAG00000046454	3.0025	6.9085	0	0	29.363	11.8084
ENSBTAG00000016192	30.025	44.9052	115.736	47.2145	80.1836	39.6426
ENSBTAG00000016193	829.69	756.48	844.367	958.944	408.824	586.204
ENSBTAG00000044097	201.167	234.889	293.868	228.746	322.993	161.944
ENSBTAG00000005474	1485.24	1641.92	1424.05	1462.02	1224.21	978.413
ENSBTAG00000052083	244.203	265.977	214.363	296.312	144.556	157.727
ENSBTAG00000016297	1176.98	1643.07	962.116	1193.39	395.272	719.471
ENSBTAG00000020957	519.432	575.708	2007.76	918.241	5739.34	1548.59
ENSBTAG00000007830	316.263	279.794	459.924	310.965	565.803	386.304
ENSBTAG00000012888	21.0175	10.3627	18.1151	1.62809	6.77608	16.0257
ENSBTAG00000020527	41510.5	35080.2	53994.2	60268.5	13392.9	34930.2
ENSBTAG00000055312	61.0508	87.5076	67.4286	95.2431	162.626	59.0421
ENSBTAG00000002177	1544.28	1692.58	2040.97	2070.11	1854.39	1441.47
ENSBTAG00000011992	5.00416	8.05991	3.01919	19.5371	7.90543	9.27805
ENSBTAG00000018130	7734.43	10560.8	31656.2	15804.7	46836.3	8797.28
ENSBTAG00000015415	18.015	35.6939	31.1983	13.0247	297.018	312.08
ENSBTAG00000054647	2821.35	3276.93	1601.18	2311.88	937.358	1339.41
ENSBTAG00000021600	162.135	248.706	243.548	159.553	417.858	136.64
ENSBTAG00000010579	42.035	17.2712	75.4798	69.1937	30.4924	59.8856
ENSBTAG00000015066	2376.98	2857.81	2371.07	1930.91	2072.35	1566.3
ENSBTAG00000016662	3.0025	8.05991	2.01279	2.44213	19.1989	17.7126
ENSBTAG00000012647	9.00749	4.60566	9.05757	0.814044	12.4228	22.7734
ENSBTAG00000048438	6.00499	16.1198	89.5693	20.3511	46.3032	18.5561
ENSBTAG00000037804	74.0616	130.11	644.094	141.644	486.749	132.423
ENSBTAG00000018549	2.00166	8.05991	7.04478	4.07022	44.0445	16.0257
ENSBTAG00000053460	3.0025	3.45425	1.0064	0	12.4228	13.4953
ENSBTAG00000033690	4671.88	4525.07	1326.43	4532.6	518.37	2844.14
ENSBTAG00000051517	13.0108	19.5741	10.064	16.2809	6.77608	6.74767
ENSBTAG00000003472	5.00416	13.817	2.01279	3.25618	20.3282	20.243
ENSBTAG00000019274	12402.3	12155.5	13686	14226.2	7597.12	13421.1
ENSBTAG00000008300	7887.56	3978.14	680.324	7785.51	936.229	2296.74
ENSBTAG00000013215	24.02	40.2996	13.0832	15.4668	9.03478	21.9299
ENSBTAG00000010413	33.0275	28.7854	9.05757	15.4668	74.5369	21.0865
ENSBTAG00000006821	839.698	617.159	712.529	704.148	930.582	444.503
ENSBTAG00000010426	2148.79	2012.68	1570.99	2004.18	3437.73	1571.36
ENSBTAG00000049897	2.00166	5.75708	5.03199	2.44213	30.4924	14.3388
ENSBTAG00000003843	2037.69	1598.17	2107.4	1748.57	2871.93	1845.49
ENSBTAG00000051254	10068.4	12561.9	9917.04	6658.06	6470.03	3469.15
ENSBTAG00000005596	253.211	59.8736	28.1791	126.177	47.4326	122.302
ENSBTAG00000054218	287.239	318.942	19.1215	35.0039	27.1043	69.1637
ENSBTAG00000002485	346.288	239.495	1096.97	1561.34	5332.78	1519.07
ENSBTAG00000003327	8.00666	2.30283	6.03838	7.32639	30.4924	35.4253
ENSBTAG00000010386	18504.4	18055.4	10772.5	14069.1	5748.38	10076
ENSBTAG00000042880	69.0574	85.2048	35.2239	67.5656	51.95	32.8949
ENSBTAG00000003927	6414.33	4375.38	4836.74	6470.83	2736.41	6590.79
ENSBTAG00000051631	440.366	293.611	328.085	382.601	225.869	287.62
ENSBTAG00000003935	9867.21	16533.2	5590.54	12336.8	1543.82	10374.5
ENSBTAG00000003936	1897.58	1503.75	495.147	2582.15	287.984	1942.49
ENSBTAG00000003944	1.00083	14.9684	10.064	8.14044	36.1391	21.9299
ENSBTAG00000015520	19.0158	19.5741	8.05118	21.9792	24.8456	35.4253
ENSBTAG00000008362	1656.38	1480.72	2751.49	2711.58	2281.28	2083.34
ENSBTAG00000018543	107.089	34.5425	13.0832	84.6606	51.95	87.7198
ENSBTAG00000016572	3089.57	3456.55	2102.36	2652.97	1596.9	1648.96
ENSBTAG00000003807	3306.75	3118.03	2126.52	3207.33	1025.45	2024.3
ENSBTAG00000003809	18.015	27.634	17.1088	20.3511	51.95	49.7641
ENSBTAG00000026772	708.589	622.916	1248.94	1098.96	1320.21	1226.39
ENSBTAG00000003813	1050.87	910.77	796.06	1052.56	248.456	755.739
ENSBTAG00000003817	912.759	735.755	776.939	971.154	711.489	732.123
ENSBTAG00000003819	322.268	262.523	559.557	353.295	747.628	450.407
ENSBTAG00000018415	1135.94	930.344	1871.9	1658.21	1557.37	1786.45
ENSBTAG00000013489	2439.03	1686.82	15263	3834.96	15406.6	5723.71
ENSBTAG00000013492	29.0241	27.634	280.785	24.4213	58.7261	36.2687
ENSBTAG00000013990	1649.37	1293.04	753.791	2502.37	54.2087	1722.34
ENSBTAG00000009217	72.0599	88.659	14.0896	55.355	7.90543	37.1122
ENSBTAG00000026751	11.0092	23.0283	40.2559	21.1651	103.9	81.8155
ENSBTAG00000008452	51.0424	36.8453	77.4926	125.363	90.3478	80.9721
ENSBTAG00000031041	374.311	487.049	236.503	318.291	225.869	193.996
ENSBTAG00000012618	10.0083	2.30283	15.096	9.76853	76.7956	32.8949
ENSBTAG00000012619	1446.2	1304.55	2163.75	1382.25	2100.59	1844.65
ENSBTAG00000012620	1428.19	1767.42	3552.58	2361.54	3875.92	2182.03
ENSBTAG00000020606	514.428	493.957	580.691	496.567	476.585	346.662
ENSBTAG00000020607	383.319	590.676	905.757	843.349	862.821	628.377
ENSBTAG00000020608	341.284	428.327	732.657	523.43	989.308	578.613
ENSBTAG00000020610	754.628	724.241	755.804	877.539	577.096	684.045
ENSBTAG00000020611	19.0158	43.7538	123.787	51.2848	167.143	66.6333
ENSBTAG00000020613	1920.6	2207.26	2398.24	1777.87	1272.77	1233.98
ENSBTAG00000030974	1576.31	2026.49	3373.44	949.175	1864.55	1333.51
ENSBTAG00000030973	25.0208	50.6623	166.056	97.6853	198.765	204.961
ENSBTAG00000013782	1547.29	1370.19	1463.3	1293.52	1168.87	1160.6
ENSBTAG00000013798	58.0483	28.7854	31.1983	63.4954	50.8206	73.381
ENSBTAG00000013799	320.266	241.797	54.3454	176.648	13.5522	119.771
ENSBTAG00000010897	3.0025	6.9085	3.01919	0	13.5522	16.8692
ENSBTAG00000021514	1769.47	1237.77	1795.41	1911.37	919.289	1555.34
ENSBTAG00000005353	1005.84	791.023	15.096	95.2431	47.4326	138.327
ENSBTAG00000046176	59.0491	43.7538	27.1727	48.8426	129.875	102.059
ENSBTAG00000002995	5027.18	4143.95	1585.08	3304.2	373.814	2900.66
ENSBTAG00000020537	2.00166	11.5142	6.03838	8.14044	27.1043	24.4603
ENSBTAG00000020539	508.423	598.736	570.627	884.866	459.644	1074.57
ENSBTAG00000020540	8.00666	12.6656	17.1088	15.4668	30.4924	22.7734
ENSBTAG00000040338	281.234	178.469	348.213	363.878	1220.82	686.576
ENSBTAG00000038992	683.568	531.954	1180.5	1001.27	1087.56	1302.3
ENSBTAG00000014975	22.0183	47.2081	69.4414	24.4213	95.9945	68.3202
ENSBTAG00000010030	477.397	583.768	26.1663	228.746	12.4228	137.484
ENSBTAG00000009950	6.00499	2.30283	2.01279	0.814044	19.1989	16.0257
ENSBTAG00000046649	98.0816	77.1449	338.149	129.433	356.874	131.58
ENSBTAG00000011649	6460.37	5287.3	3801.16	7449.31	1596.9	4930.02
ENSBTAG00000000301	7.00583	11.5142	18.1151	10.5826	30.4924	21.0865
ENSBTAG00000008431	872.726	1093.85	1187.55	2123.84	312.829	1546.9
ENSBTAG00000017258	4144.45	5053.57	4329.52	8541.76	2175.12	3818.34
ENSBTAG00000005315	742.618	1122.63	665.229	684.611	456.256	350.036
ENSBTAG00000006432	6.00499	3.45425	2.01279	5.69831	18.0696	13.4953
ENSBTAG00000027962	370.308	221.072	140.896	192.114	228.128	118.084
ENSBTAG00000011133	711.592	854.351	1421.03	546.223	1238.89	433.538
ENSBTAG00000016951	2160.8	2520.45	3352.31	1967.54	4708.25	2058.88
ENSBTAG00000011514	1829.52	1541.75	2436.49	2057.09	1804.7	1470.15
ENSBTAG00000008717	826.687	1298.8	130.832	203.511	95.9945	162.788
ENSBTAG00000038700	134.112	104.779	1392.85	144.9	466.42	132.423
ENSBTAG00000021769	9526.92	10051.9	13858.1	9430.7	11735	6914.68
ENSBTAG00000000581	101.084	62.1765	253.612	92.801	154.721	151.823
ENSBTAG00000021308	1428.19	982.158	3131.91	1055.81	2362.59	1843.8
ENSBTAG00000023963	135.112	124.353	194.235	118.85	208.929	104.589
ENSBTAG00000021310	26.0216	19.5741	191.215	56.169	283.466	64.1029
ENSBTAG00000021316	57.0474	46.0566	313.996	83.0325	273.302	105.432
ENSBTAG00000021319	3445.87	4717.35	2737.4	1921.96	1887.14	1209.52
ENSBTAG00000021323	3747.12	4009.23	4236.93	3929.39	2456.33	2672.92
ENSBTAG00000021325	121.101	322.396	114.729	117.222	117.452	71.694
ENSBTAG00000007127	181.151	101.325	66.4222	150.598	54.2087	125.675
ENSBTAG00000021327	7.00583	13.817	18.1151	7.32639	18.0696	32.8949
ENSBTAG00000021328	5.00416	5.75708	1.0064	6.51235	51.95	37.1122
ENSBTAG00000037640	40.0333	13.817	18.1151	22.7932	67.7608	62.416
ENSBTAG00000016063	0	3.45425	5.03199	13.0247	24.8456	16.8692
ENSBTAG00000039046	2935.44	4548.09	481.058	1676.12	12.4228	797.912
ENSBTAG00000021653	34901	39668.6	15333.5	27863.1	15032.7	20612.5
ENSBTAG00000010338	31.0258	47.2081	91.5821	30.9337	115.193	47.2337
ENSBTAG00000010344	71.0591	72.5392	158.004	85.4746	361.391	111.337
ENSBTAG00000005584	70.0583	43.7538	55.3518	105.012	32.7511	71.694
ENSBTAG00000015752	321.267	320.094	1048.67	631.698	1246.8	462.216
ENSBTAG00000009664	340.283	469.778	1547.84	595.88	1363.12	573.552
ENSBTAG00000047133	161.134	162.35	651.139	207.581	469.808	193.152
ENSBTAG00000054636	25.0208	25.3312	104.665	49.6567	93.7358	17.7126
ENSBTAG00000037702	343.285	312.034	1009.42	525.058	1356.35	453.781
ENSBTAG00000040055	13364.1	15461.2	14254.6	11741	10544.7	8756.79
ENSBTAG00000017855	325.27	350.03	375.386	341.084	516.112	423.417
ENSBTAG00000026710	95.0791	19.5741	86.5502	52.9128	127.616	63.2594
ENSBTAG00000005119	12522.4	11058.2	6216.52	11836.2	2770.29	9580.85
ENSBTAG00000018502	240.2	264.826	266.695	224.676	416.729	235.325
ENSBTAG00000001359	544.453	434.084	69.4414	401.324	20.3282	591.265
ENSBTAG00000016174	72500.3	53631.8	32919.3	66229.8	17527.5	66367.6
ENSBTAG00000054422	26.0216	31.0882	7.04478	12.2107	16.9402	23.6169
ENSBTAG00000050503	7.00583	12.6656	7.04478	8.95448	16.9402	12.6519
ENSBTAG00000002549	36515.4	38641.5	49261.1	28356.4	12498.5	22245.4
ENSBTAG00000019480	754.628	869.319	1911.15	730.197	1125.96	775.983
ENSBTAG00000014988	1.00083	113.99	40.2559	41.5162	4.51739	91.9371
ENSBTAG00000005207	2184.82	1911.35	1382.79	2114.89	834.588	1413.64
ENSBTAG00000003253	138.115	36.8453	12.0768	30.1196	98.2532	24.4603
ENSBTAG00000011964	986.821	868.168	1232.84	1092.45	2172.86	1381.59
ENSBTAG00000053448	12.01	23.0283	0	14.6528	29.363	31.208
ENSBTAG00000016748	11.0092	4.60566	2.01279	4.88426	19.1989	29.5211
ENSBTAG00000051665	8.00666	4.60566	2.01279	0.814044	28.2337	30.3645
ENSBTAG00000039346	2.00166	9.21133	1.0064	3.25618	22.5869	16.8692
ENSBTAG00000004519	2.00166	9.21133	0	3.25618	13.5522	30.3645
ENSBTAG00000012363	4.00333	4.60566	1.0064	3.25618	13.5522	14.3388
ENSBTAG00000021050	11.0092	21.8769	9.05757	8.14044	38.3978	32.8949
ENSBTAG00000048397	3.0025	6.9085	17.1088	3.25618	21.4576	25.3038
ENSBTAG00000011390	4.00333	2.30283	0	4.07022	25.975	25.3038
ENSBTAG00000045943	0	8.05991	7.04478	4.07022	37.2685	27.8342
ENSBTAG00000010598	3074.56	2979.86	2458.63	3279.78	2022.66	2246.13
ENSBTAG00000004603	3235.69	3325.29	2257.35	3143.84	1378.93	2392.05
ENSBTAG00000012629	66.0549	65.6307	433.757	138.387	766.827	241.229
ENSBTAG00000020671	439.365	528.5	451.872	311.779	367.038	352.566
ENSBTAG00000020548	2.00166	11.5142	2.01279	4.07022	33.8804	42.173
ENSBTAG00000017605	10173.5	8092.15	9924.08	10432.8	3636.5	6782.26
ENSBTAG00000008330	606.504	554.983	1467.33	515.29	739.722	491.737
ENSBTAG00000008331	288.24	323.548	183.164	152.226	105.029	149.292
ENSBTAG00000008336	94.0782	109.385	15.096	52.9128	14.6815	51.451
ENSBTAG00000051540	176.146	200.346	60.3838	43.9584	63.2434	46.3903
ENSBTAG00000018067	3432.85	4659.78	3672.34	3011.15	2790.62	1930.68
ENSBTAG00000018065	7994.65	7701.82	10322.6	8022.4	4692.44	9068.87
ENSBTAG00000018062	1539.28	1438.12	4668.68	1823.46	3357.55	2720.16
ENSBTAG00000026684	126.105	145.078	244.555	138.387	287.984	172.909
ENSBTAG00000005904	7628.34	6865.89	5545.25	5690.17	4625.81	4881.94
ENSBTAG00000027159	907.755	894.65	645.101	654.491	456.256	473.181
ENSBTAG00000018199	317.264	358.09	714.542	362.249	608.718	303.645
ENSBTAG00000046044	164.136	143.927	397.527	459.121	1371.03	431.851
ENSBTAG00000020655	1564.3	1362.13	2063.11	1633.79	2033.95	1627.88
ENSBTAG00000020652	102.085	111.687	121.774	77.3342	102.771	75.0679
ENSBTAG00000037902	12.01	19.5741	46.2943	12.2107	39.5272	15.1823
ENSBTAG00000046862	3600.99	2809.46	634.03	2315.14	206.671	1963.57
ENSBTAG00000012698	6416.34	5986.21	7025.66	6640.97	7758.62	5274.15
ENSBTAG00000012695	197.164	274.037	1591.11	604.835	5310.19	520.414
ENSBTAG00000014390	76.0633	86.3562	575.659	240.143	2541.03	170.379
ENSBTAG00000014388	6735.6	5979.3	7443.31	6620.62	8746.79	5262.34
ENSBTAG00000009163	159.132	170.41	266.695	183.16	184.084	142.545
ENSBTAG00000026696	8.00666	11.5142	14.0896	17.0949	59.8554	54.8249
ENSBTAG00000015103	530.441	476.686	362.303	381.787	341.063	433.538
ENSBTAG00000015104	173.144	163.501	60.3838	155.482	127.616	108.806
ENSBTAG00000019486	438.365	694.304	291.855	384.229	239.422	240.386
ENSBTAG00000051364	1757.46	356.939	503.199	89.5448	398.66	96.9978
ENSBTAG00000054661	239.199	222.223	2574.36	185.602	1297.62	1388.33
ENSBTAG00000040518	1095.91	1038.58	2093.31	2578.89	1576.57	1129.39
ENSBTAG00000039121	14773.3	21703	8808.99	11397.4	4783.91	7381.11
ENSBTAG00000015715	6.00499	12.6656	3.01919	7.32639	30.4924	57.3552
ENSBTAG00000010657	16.0133	14.9684	11.0704	27.6775	107.288	79.2852
ENSBTAG00000010050	29.0241	25.3312	17.1088	35.8179	83.5717	131.58
ENSBTAG00000010378	1776.48	1447.33	2584.43	1696.47	2134.47	1482.8
ENSBTAG00000010366	908.756	572.254	1846.74	1341.54	6461	2003.22
ENSBTAG00000013235	5679.72	3207.85	9262.88	5580.27	12021.9	6294.74
ENSBTAG00000039994	3.0025	5.75708	7.04478	2.44213	19.1989	16.0257
ENSBTAG00000035081	4418.67	7100.78	3305.01	5017.77	1339.41	4449.25
ENSBTAG00000016819	5449.53	4271.75	4349.65	4643.31	447.221	6700.44
ENSBTAG00000016818	4599.82	6427.2	3113.79	4475.61	1568.66	2539.66
ENSBTAG00000016817	2767.3	2530.81	1476.38	2665.18	863.951	1837.05
ENSBTAG00000020159	94.0782	37.9967	53.3391	144.086	40.6565	117.241
ENSBTAG00000018979	8256.87	8627.56	9618.14	7236.04	7296.71	6208.7
ENSBTAG00000042142	28.0233	41.451	6.03838	16.2809	14.6815	26.1472
ENSBTAG00000050624	11.0092	17.2712	5.03199	13.0247	12.4228	1.68692
ENSBTAG00000026676	52.0433	75.9935	142.908	138.387	191.989	158.57
ENSBTAG00000005477	113.094	69.085	193.228	159.553	178.437	214.239
ENSBTAG00000003479	6.00499	4.60566	1.0064	3.25618	25.975	27.8342
ENSBTAG00000012848	296.246	644.793	2228.16	1092.45	3952.72	1699.57
ENSBTAG00000017253	1776.48	1434.66	3137.95	2304.56	2219.17	2689.79
ENSBTAG00000013309	4179.48	3907.91	3449.93	3852.06	3886.08	3846.17
ENSBTAG00000051464	58.0483	54.1166	48.3071	67.5656	118.581	49.7641
ENSBTAG00000047524	4.00333	5.75708	8.05118	3.25618	13.5522	25.3038
ENSBTAG00000006667	8783.3	8835.97	3430.81	6735.4	2698.01	7625.72
ENSBTAG00000003202	2.00166	4.60566	4.02559	4.88426	16.9402	10.965
ENSBTAG00000015771	3581.98	2887.75	3014.16	3468.64	2091.55	2773.29
ENSBTAG00000001160	1102.92	1084.63	1014.45	949.175	1089.82	955.639
ENSBTAG00000042723	214.178	269.431	60.3838	148.97	292.501	33.7384
ENSBTAG00000026660	1905.58	1964.32	2070.16	1428.65	1603.67	1098.18
ENSBTAG00000021525	31.0258	14.9684	11.0704	35.8179	2.25869	30.3645
ENSBTAG00000048228	612.509	999.429	682.337	656.933	264.267	206.648
ENSBTAG00000042986	42.035	57.5708	25.1599	56.169	31.6217	14.3388
ENSBTAG00000042871	26.0216	32.2396	9.05757	33.3758	28.2337	9.27805
ENSBTAG00000043315	16.0133	43.7538	22.1407	30.1196	14.6815	12.6519
ENSBTAG00000042553	26.0216	40.2996	30.1919	55.355	5.64674	33.7384
ENSBTAG00000010393	865.72	838.231	826.252	672.4	581.614	539.814
ENSBTAG00000003788	3438.86	2079.46	1126.16	2135.24	662.927	2036.11
ENSBTAG00000055165	174.145	208.406	102.653	180.718	40.6565	35.4253
ENSBTAG00000050344	8.00666	72.5392	68.435	103.384	49.6913	24.4603
ENSBTAG00000051053	126.105	179.621	76.4862	121.293	111.805	52.2945
ENSBTAG00000002727	2013.67	1920.56	1649.48	2263.86	1984.26	1924.77
ENSBTAG00000002678	499.415	368.453	492.128	509.591	490.137	437.755
ENSBTAG00000002363	2634.19	1854.93	1112.07	2179.2	954.298	1962.73
ENSBTAG00000006342	8368.96	6416.84	8707.35	8237.31	3831.87	4823.74
ENSBTAG00000018385	1489.24	1380.55	1407.95	1847.07	1106.76	1576.43
ENSBTAG00000054543	27.0225	42.6024	38.2431	20.3511	19.1989	23.6169
ENSBTAG00000027051	7.00583	6.9085	13.0832	12.2107	19.1989	21.0865
ENSBTAG00000043989	11546.6	12507.8	10710.1	8003.68	6000.22	9574.11
ENSBTAG00000008800	85.0707	112.839	161.024	92.801	129.875	109.65
ENSBTAG00000012997	847.705	970.644	3060.45	859.63	1751.62	1161.44
ENSBTAG00000006225	3617.01	3240.08	6329.23	2871.95	3769.76	2636.65
ENSBTAG00000006223	29.0241	11.5142	54.3454	38.2601	44.0445	64.1029
ENSBTAG00000003866	2301.91	2199.2	1718.93	1816.95	1141.77	1485.33
ENSBTAG00000044441	38.0316	55.268	132.844	99.3133	173.919	28.6776
ENSBTAG00000001192	5209.33	5454.26	2102.36	2857.29	1607.06	1977.91
ENSBTAG00000019614	1289.07	1230.86	2030.91	1316.31	1908.6	1124.33
ENSBTAG00000007554	2368.97	2132.42	10576.2	4534.22	14182.3	6994.81
ENSBTAG00000011784	21.0175	26.4826	24.1535	18.723	60.9847	81.8155
ENSBTAG00000037456	291.242	310.882	329.092	358.179	359.132	431.851
ENSBTAG00000018374	5103.24	5265.43	5350.01	5590.85	4423.65	4925.8
ENSBTAG00000002505	0	1.15142	1.0064	2.44213	20.3282	10.965
ENSBTAG00000019728	4.00333	5.75708	1.0064	1.62809	11.2935	18.5561
ENSBTAG00000010254	132.11	149.684	183.164	218.978	137.78	287.62
ENSBTAG00000010253	162.135	180.772	822.226	260.494	396.401	372.809
ENSBTAG00000010249	178.148	188.832	282.798	253.982	193.118	283.402
ENSBTAG00000053588	2289.9	1937.83	3155.06	2637.5	2257.57	2676.3
ENSBTAG00000008766	977.813	863.562	1684.71	1372.48	886.538	1385.8
ENSBTAG00000051649	106.088	85.2048	88.563	78.1482	91.4771	64.9464
ENSBTAG00000051814	16.0133	25.3312	16.1024	13.8387	16.9402	21.0865
ENSBTAG00000018413	818.681	427.175	1443.17	691.123	817.647	817.312
ENSBTAG00000019252	467.389	379.967	999.352	502.265	936.229	540.657
ENSBTAG00000004416	7655.37	4415.68	6582.84	9478.73	4678.89	10174.6
ENSBTAG00000014849	699.582	528.5	570.627	599.136	444.963	695.854
ENSBTAG00000014850	843.702	792.174	819.207	941.035	440.445	643.559
ENSBTAG00000009223	16923.1	10443.3	3161.09	11256.6	447.221	11062
ENSBTAG00000046672	271.226	421.418	224.427	442.026	140.039	400.643
ENSBTAG00000009796	99.0824	133.564	286.823	152.226	217.964	199.9
ENSBTAG00000001024	6661.54	5318.39	8721.44	7336.16	8806.65	8885
ENSBTAG00000014447	2568.14	1834.21	2369.06	2608.2	1513.33	2790.16
ENSBTAG00000003235	1467.22	1320.67	1010.42	1323.64	802.966	1189.28
ENSBTAG00000049812	33.0275	99.0218	6.03838	54.5409	10.1641	19.3996
ENSBTAG00000040497	1735.44	1563.62	1058.73	2775.08	40.6565	1309.89
ENSBTAG00000009631	4.00333	24.1797	47.3007	6.51235	59.8554	43.0164
ENSBTAG00000005629	377.314	350.03	383.437	932.894	195.377	773.452
ENSBTAG00000005628	14.0117	12.6656	62.3966	18.723	39.5272	28.6776
ENSBTAG00000009581	78.0649	135.867	311.983	173.391	386.237	211.708
ENSBTAG00000009580	4718.92	4305.14	7360.79	4583.88	5086.58	4676.14
ENSBTAG00000009579	633.527	632.127	284.81	649.607	169.402	452.094
ENSBTAG00000026638	10.0083	23.0283	10.064	17.909	50.8206	37.1122
ENSBTAG00000019399	500.416	531.954	683.344	621.929	668.574	686.576
ENSBTAG00000009562	810.674	607.948	726.619	595.88	216.835	579.457
ENSBTAG00000001513	161.134	176.167	301.919	162.809	211.188	102.902
ENSBTAG00000005085	2.00166	23.0283	4.02559	5.69831	18.0696	32.8949
ENSBTAG00000006355	265.221	238.343	40.2559	201.069	30.4924	199.9
ENSBTAG00000006349	9.00749	8.05991	19.1215	18.723	70.0195	60.7291
ENSBTAG00000005105	1331.11	931.496	2481.78	1146.99	1070.62	1511.48
ENSBTAG00000013761	1375.14	875.076	2196.97	1670.42	1808.08	978.413
ENSBTAG00000021787	3.0025	2.30283	1.0064	4.07022	19.1989	13.4953
ENSBTAG00000021786	212.176	195.741	72.4606	331.316	10.1641	143.388
ENSBTAG00000021781	754.628	854.351	947.02	847.42	674.22	565.118
ENSBTAG00000021778	147.122	107.082	309.97	317.477	534.181	278.342
ENSBTAG00000003069	5.00416	16.1198	10.064	14.6528	46.3032	48.0772
ENSBTAG00000001050	543.452	391.481	1144.27	419.233	746.498	804.66
ENSBTAG00000002988	752.626	1134.14	591.762	929.638	802.966	529.692
ENSBTAG00000001297	1.00083	3.45425	1.0064	2.44213	12.4228	19.3996
ENSBTAG00000001296	193.161	160.047	423.693	186.416	337.675	155.197
ENSBTAG00000015222	811.675	800.234	641.075	907.659	442.704	352.566
ENSBTAG00000001651	1574.31	1235.47	1854.79	1628.09	1219.69	1427.13
ENSBTAG00000050474	10.0083	12.6656	51.3263	17.909	53.0793	65.7898
ENSBTAG00000009470	2215.84	2020.74	5826.03	2813.34	2384.05	2458.68
ENSBTAG00000054645	40.0333	57.5708	19.1215	38.2601	47.4326	28.6776
ENSBTAG00000013772	15137.6	15166.5	8948.88	13418.7	10242	12594.5
ENSBTAG00000012604	3.0025	1.15142	3.01919	0.814044	15.8109	12.6519
ENSBTAG00000017452	726.604	606.796	906.764	577.971	544.345	516.197
ENSBTAG00000013048	913.76	886.59	748.759	1562.15	466.42	1053.48
ENSBTAG00000010278	157.131	185.378	63.403	98.4993	46.3032	161.101
ENSBTAG00000019791	393.327	283.248	240.529	646.351	142.298	460.529
ENSBTAG00000001101	81.0674	113.99	218.388	105.012	196.506	138.327
ENSBTAG00000001100	2.00166	9.21133	0	4.07022	31.6217	32.0515
ENSBTAG00000014885	17.0141	41.451	26.1663	18.723	89.2184	96.9978
ENSBTAG00000008072	10339.6	11841.2	10488.7	9197.07	14578.7	6647.3
ENSBTAG00000030435	25313	32437.7	28420.7	19108	24116.1	10051.5
ENSBTAG00000019371	514.428	1015.55	75.4798	200.255	24.8456	197.369
ENSBTAG00000030434	1311.09	1927.47	1348.57	1244.67	1393.61	791.165
ENSBTAG00000021832	1747.45	1539.44	2385.16	1840.55	2196.58	1968.63
ENSBTAG00000005002	5098.24	3282.69	2053.05	5245.7	412.212	3868.95
ENSBTAG00000011625	2030.69	1554.41	1793.4	1891.02	1286.33	2106.12
ENSBTAG00000021620	1969.64	1912.5	1092.95	1755.08	617.753	1035.77
ENSBTAG00000049982	240.2	303.974	197.254	274.333	169.402	149.292
ENSBTAG00000026585	2282.9	2628.68	1752.14	2391.66	1851	2006.59
ENSBTAG00000020905	26540.1	26801.5	15635.4	18328.2	8675.65	11040.9
ENSBTAG00000030425	1067.89	822.111	440.802	1602.85	205.541	713.567
ENSBTAG00000014400	84.0699	86.3562	23.1471	87.1027	22.5869	97.8413
ENSBTAG00000012263	729.607	712.727	603.838	450.166	579.355	486.676
ENSBTAG00000038865	372.31	201.498	1260.01	512.848	1132.74	375.339
ENSBTAG00000002594	524.436	579.162	945.007	649.607	917.03	548.249
ENSBTAG00000016578	13229	10629.9	8291.71	10578.5	5600.43	8186.62
ENSBTAG00000009502	2307.92	1980.44	1933.29	2407.13	1081.91	2510.13
ENSBTAG00000009500	11468.5	9247.02	5028.97	9880.05	2293.7	8731.49
ENSBTAG00000030413	4.00333	2.30283	2.01279	0.814044	28.2337	10.1215
ENSBTAG00000045902	5.00416	14.9684	27.1727	24.4213	221.352	75.9113
ENSBTAG00000011196	3.0025	4.60566	9.05757	8.95448	14.6815	39.6426
ENSBTAG00000011193	5.00416	6.9085	5.03199	7.32639	13.5522	29.5211
ENSBTAG00000007153	4.00333	1.15142	13.0832	16.2809	40.6565	32.8949
ENSBTAG00000020102	36.03	31.0882	74.4734	121.293	2063.32	205.804
ENSBTAG00000016448	2150.79	1824.99	3676.37	2800.31	6228.35	2806.19
ENSBTAG00000051083	831.692	892.347	134.857	1032.21	59.8554	835.868
ENSBTAG00000001700	30557.4	34445.8	16276.5	19641.2	11147.8	12344
ENSBTAG00000040602	9665.04	9171.03	6747.89	7437.1	3417.4	4946.05
ENSBTAG00000013085	2.00166	13.817	6.03838	13.0247	11.2935	15.1823
ENSBTAG00000017122	1504.25	1477.27	985.263	1326.89	1706.44	1445.69
ENSBTAG00000006940	7056.87	5731.75	4966.57	5790.29	4831.35	5417.54
ENSBTAG00000008952	1733.44	1405.88	5342.96	1152.69	9646.88	2627.38
ENSBTAG00000008951	2833.36	2432.94	8303.78	4572.48	5721.27	3372.15
ENSBTAG00000002977	1746.45	2236.05	5588.52	1443.3	6377.42	2094.31
ENSBTAG00000040215	3192.65	3493.4	3759.9	3810.54	3469.35	4548.78
ENSBTAG00000018656	5035.19	5507.22	4857.88	4662.84	6834.81	4445.03
ENSBTAG00000001082	20.0166	4.60566	4.02559	16.2809	40.6565	38.7991
ENSBTAG00000050449	0	0	5.03199	4.88426	40.6565	16.0257
ENSBTAG00000017644	152.127	89.8105	127.812	161.995	538.699	244.603
ENSBTAG00000006085	2239.86	2693.16	1592.12	2270.37	1794.53	2015.87
ENSBTAG00000006084	2739.28	2393.79	4258.07	3607.84	3783.31	3635.31
ENSBTAG00000052516	52.0433	29.9368	572.64	78.9622	758.921	174.596
ENSBTAG00000020850	838.697	603.342	1622.31	957.315	981.403	1297.24
ENSBTAG00000009156	361.3	625.219	86.5502	257.238	18.0696	172.066
ENSBTAG00000050271	1.00083	3.45425	0	0	18.0696	21.9299
ENSBTAG00000013511	4.00333	5.75708	4.02559	5.69831	63.2434	51.451
ENSBTAG00000040547	3.0025	11.5142	52.3327	26.0494	57.5967	64.1029
ENSBTAG00000016877	0	0	3.01919	2.44213	13.5522	11.8084
ENSBTAG00000050633	10.0083	16.1198	11.0704	34.1898	540.957	69.1637
ENSBTAG00000046977	2.00166	2.30283	1.0064	0.814044	14.6815	19.3996
ENSBTAG00000050719	0	16.1198	5.03199	23.6073	18.0696	31.208
ENSBTAG00000039122	1.00083	10.3627	3.01919	5.69831	14.6815	22.7734
ENSBTAG00000005759	2.00166	10.3627	2.01279	0	28.2337	19.3996
ENSBTAG00000004418	2.00166	2.30283	0	2.44213	20.3282	16.0257
ENSBTAG00000017108	2453.04	2378.83	673.28	1575.99	507.077	837.555
ENSBTAG00000030367	210.175	130.11	190.209	57.7971	178.437	64.9464
ENSBTAG00000007998	608.506	538.863	1057.72	717.173	1280.68	753.209
ENSBTAG00000005140	45.0375	19.5741	51.3263	70.8218	85.8304	187.248
ENSBTAG00000050219	4692.9	3760.52	2656.89	3323.74	1223.08	2049.61
ENSBTAG00000044904	12.01	16.1198	5.03199	13.0247	18.0696	8.43459
ENSBTAG00000004554	12819.7	9449.67	6017.25	9128.69	4319.75	8874.03
ENSBTAG00000013650	912.759	1337.95	255.625	702.52	166.014	776.826
ENSBTAG00000012289	3475.89	1839.96	2338.87	2541.44	1200.5	2454.47
ENSBTAG00000026758	429.357	473.232	497.16	210.837	196.506	285.089
ENSBTAG00000011951	4624.85	2961.44	2712.24	4536.67	1116.92	3794.72
ENSBTAG00000011950	1086.9	999.429	730.644	1021.62	781.508	1136.98
ENSBTAG00000015240	18006	17014.5	13154.6	21660.1	11857	16948.5
ENSBTAG00000030340	71.0591	65.6307	81.5182	207.581	22.5869	124.832
ENSBTAG00000030335	279.232	163.501	523.327	1431.09	199.894	557.527
ENSBTAG00000015246	2.00166	3.45425	2.01279	1.62809	12.4228	9.27805
ENSBTAG00000014967	7.00583	4.60566	3.01919	2.44213	13.5522	19.3996
ENSBTAG00000030322	6.00499	4.60566	16.1024	9.76853	50.8206	17.7126
ENSBTAG00000019172	2.00166	3.45425	1.0064	2.44213	36.1391	18.5561
[truncated: 15,613 more rows]

## Sheet: GenesDE_IVF-ET32xFTAI32
Supplemental table S1 - Differentially expressed (DE) transcripts in IVF-ET32 x FTAI32
GeneID	Gene_name	baseMean	Log2(FC)	lfcSE	stat	pvalue	padj	Biotype	Expression
ENSBTAG00000046358	PABPC1	86515.1	-1.42947	0.18827	-7.59268	3.13353e-14	6.7631e-10	protein_coding	Downregulated
ENSBTAG00000022886	RYR2	374.563	2.57885	0.364903	7.06721	1.58074e-12	1.70586e-08	protein_coding	Upregulated
ENSBTAG00000047794	DNAH1	409.711	2.04724	0.299744	6.82995	8.49426e-12	6.11105e-08	protein_coding	Upregulated
ENSBTAG00000003200	CSPG4B	123.675	2.4084	0.359716	6.69529	2.15251e-11	1.00258e-07	protein_coding	Upregulated
ENSBTAG00000009345	AMZ2	718.133	-1.39595	0.208845	-6.68415	2.32261e-11	1.00258e-07	protein_coding	Downregulated
ENSBTAG00000018049	MKNK2	7893.95	-1.34867	0.202592	-6.65709	2.79311e-11	1.00473e-07	protein_coding	Downregulated
ENSBTAG00000021844	COCH	60.1382	3.95073	0.59723	6.61509	3.71317e-11	1.14488e-07	protein_coding	Upregulated
ENSBTAG00000034384	VWA3B	114.368	2.69363	0.409915	6.57119	4.99153e-11	1.34665e-07	protein_coding	Upregulated
ENSBTAG00000021972	DNAH5	253.079	2.62679	0.401138	6.54834	5.81811e-11	1.39525e-07	protein_coding	Upregulated
ENSBTAG00000005910	LEPR	63.7473	4.01192	0.616174	6.51101	7.46472e-11	1.61111e-07	protein_coding	Upregulated
ENSBTAG00000002595	ABCB5	90.7713	3.71601	0.573658	6.47774	9.31061e-11	1.82683e-07	protein_coding	Upregulated
ENSBTAG00000036113	RSPH14	81.383	4.02251	0.628269	6.40253	1.52824e-10	2.74866e-07	protein_coding	Upregulated
ENSBTAG00000054574	ABCC13	54.4876	4.03361	0.632479	6.37746	1.80054e-10	2.98932e-07	protein_coding	Upregulated
ENSBTAG00000010229	LAMA2	118.84	3.5071	0.552301	6.34999	2.15331e-10	3.29509e-07	protein_coding	Upregulated
ENSBTAG00000018237	MYO16	147.734	2.9461	0.464647	6.34051	2.29006e-10	3.29509e-07	protein_coding	Upregulated
ENSBTAG00000007438	STT3B	1926.47	-1.55248	0.245323	-6.3283	2.4788e-10	3.3263e-07	protein_coding	Downregulated
ENSBTAG00000052369		3207.43	3.01084	0.476418	6.31974	2.61998e-10	3.3263e-07	lncRNA	Upregulated
ENSBTAG00000007562	TRAM1	1098.04	-1.3	0.206642	-6.29107	3.1528e-10	3.78039e-07	protein_coding	Downregulated
ENSBTAG00000012873	SNX6	764.002	-1.63125	0.260825	-6.2542	3.99563e-10	4.53882e-07	protein_coding	Downregulated
ENSBTAG00000038489	DCDC2C	55.6018	3.68642	0.596832	6.17665	6.54741e-10	7.06564e-07	protein_coding	Upregulated
ENSBTAG00000012582	IARS2	896.528	-1.51614	0.247055	-6.13686	8.41702e-10	8.65069e-07	protein_coding	Downregulated
ENSBTAG00000016269	ME2	654.929	-1.61479	0.263618	-6.12549	9.04036e-10	8.869e-07	protein_coding	Downregulated
ENSBTAG00000032962	SKOR2	45.1971	4.47005	0.733143	6.0971	1.0801e-09	1.01355e-06	protein_coding	Upregulated
ENSBTAG00000021678	SLC31A1	905.415	-1.2362	0.203371	-6.07852	1.21297e-09	1.09082e-06	protein_coding	Downregulated
ENSBTAG00000002938	CPED1	61.4696	3.24831	0.535578	6.06506	1.31907e-09	1.13878e-06	protein_coding	Upregulated
ENSBTAG00000017233		91.5555	2.47036	0.408461	6.04796	1.4669e-09	1.2177e-06	protein_coding	Upregulated
ENSBTAG00000051730		707.225	3.38268	0.560167	6.0387	1.55359e-09	1.24189e-06	lncRNA	Upregulated
ENSBTAG00000009279	TNKS2	1988.25	-1.57087	0.261646	-6.00382	1.92731e-09	1.48561e-06	protein_coding	Downregulated
ENSBTAG00000018765	SEMA5B	149.541	2.81455	0.470729	5.97912	2.24343e-09	1.66966e-06	protein_coding	Upregulated
ENSBTAG00000015831	RPL18A	2974.79	-1.1384	0.191097	-5.95719	2.56617e-09	1.83927e-06	protein_coding	Downregulated
ENSBTAG00000051485		64.1167	3.65722	0.61442	5.95231	2.64379e-09	1.83927e-06	misc_RNA	Upregulated
ENSBTAG00000000526	TOPBP1	1603.19	-1.38599	0.233048	-5.94724	2.72699e-09	1.83927e-06	protein_coding	Downregulated
ENSBTAG00000031598	NIPSNAP2	753.132	-1.44256	0.243455	-5.92536	3.11607e-09	2.03801e-06	protein_coding	Downregulated
ENSBTAG00000025130	HIC1	70.8316	3.99263	0.677045	5.89714	3.69846e-09	2.34776e-06	protein_coding	Upregulated
ENSBTAG00000049183		73.3283	3.65865	0.6212	5.88965	3.87018e-09	2.38657e-06	protein_coding	Upregulated
ENSBTAG00000023144	PTPRC	91.4576	2.45321	0.417357	5.87796	4.15347e-09	2.49012e-06	protein_coding	Upregulated
ENSBTAG00000023867	RC3H2	945.152	-1.40282	0.238896	-5.87209	4.30329e-09	2.51021e-06	protein_coding	Downregulated
ENSBTAG00000047628	XPO7	1292.65	-1.18227	0.201594	-5.8646	4.50212e-09	2.55709e-06	protein_coding	Downregulated
ENSBTAG00000006970	OLA1	628.323	-1.46022	0.249312	-5.85697	4.71376e-09	2.60865e-06	protein_coding	Downregulated
ENSBTAG00000001499	TRIM33	2890.14	-1.58053	0.270315	-5.847	5.0051e-09	2.70063e-06	protein_coding	Downregulated
ENSBTAG00000000678	CSDE1	7157.45	-1.57784	0.270713	-5.82847	5.59374e-09	2.87183e-06	protein_coding	Downregulated
ENSBTAG00000020757	PCBP2	5703.52	-1.28554	0.220628	-5.82672	5.65274e-09	2.87183e-06	protein_coding	Downregulated
ENSBTAG00000008017	UNC79	148.774	2.39141	0.410714	5.82257	5.79486e-09	2.87183e-06	protein_coding	Upregulated
ENSBTAG00000014884	HIPK3	1557.23	-1.34871	0.231791	-5.81864	5.9328e-09	2.87183e-06	protein_coding	Downregulated
ENSBTAG00000007173	PDGFRA	130.941	2.92896	0.503877	5.81286	6.1416e-09	2.87183e-06	protein_coding	Upregulated
ENSBTAG00000008583	PALD1	241.843	1.96034	0.337326	5.8114	6.1951e-09	2.87183e-06	protein_coding	Upregulated
ENSBTAG00000004643	WASL	1831.45	-1.38607	0.238574	-5.80983	6.2538e-09	2.87183e-06	protein_coding	Downregulated
ENSBTAG00000016836	PDK1	1770.81	-1.5701	0.270566	-5.80301	6.51335e-09	2.87436e-06	protein_coding	Downregulated
ENSBTAG00000040147	SYNDIG1	67.8617	3.10896	0.535778	5.8027	6.52568e-09	2.87436e-06	protein_coding	Upregulated
ENSBTAG00000017105	FSTL4	102.579	2.96067	0.510587	5.79856	6.68881e-09	2.88729e-06	protein_coding	Upregulated
ENSBTAG00000001299	CYP7B1	37.646	4.01682	0.695577	5.7748	7.70455e-09	3.26053e-06	protein_coding	Upregulated
ENSBTAG00000003168	HNRNPUL1	4672.89	-1.13484	0.196867	-5.7645	8.19017e-09	3.36258e-06	protein_coding	Downregulated
ENSBTAG00000026916	PRR13	822.036	-1.67542	0.290714	-5.76312	8.25728e-09	3.36258e-06	protein_coding	Downregulated
ENSBTAG00000002699	KIT	94.2871	3.14643	0.546342	5.75909	8.45695e-09	3.38012e-06	protein_coding	Upregulated
ENSBTAG00000020887	CACNA1E	260.598	2.44293	0.424555	5.7541	8.71029e-09	3.41807e-06	protein_coding	Upregulated
ENSBTAG00000043582		477.032	3.93795	0.68564	5.74347	9.27568e-09	3.57494e-06	Mt_tRNA	Upregulated
ENSBTAG00000035915	ABCA16	74.9695	3.78158	0.6598	5.73141	9.96016e-09	3.77141e-06	protein_coding	Upregulated
ENSBTAG00000009703	MYH7	231.89	1.76491	0.308322	5.72426	1.03885e-08	3.86578e-06	protein_coding	Upregulated
ENSBTAG00000014026	PAG1	76.8124	2.59963	0.454738	5.71677	1.08566e-08	3.97148e-06	protein_coding	Upregulated
ENSBTAG00000021097	PELI3	160.333	2.12486	0.372141	5.70982	1.13094e-08	4.06816e-06	protein_coding	Upregulated
ENSBTAG00000000395	ADAMTS20	97.8762	3.14784	0.552639	5.69602	1.22638e-08	4.28383e-06	protein_coding	Upregulated
ENSBTAG00000013901	PTDSS1	1281.13	-1.14974	0.20187	-5.69543	1.23059e-08	4.28383e-06	protein_coding	Downregulated
ENSBTAG00000010716	FRAS1	374.88	3.00345	0.527951	5.68888	1.27876e-08	4.38088e-06	protein_coding	Upregulated
ENSBTAG00000024561	H3-3A	3482.82	-1.47308	0.259294	-5.68112	1.33812e-08	4.51259e-06	protein_coding	Downregulated
ENSBTAG00000030286	GABRA1	40.0117	5.20294	0.916264	5.67843	1.35936e-08	4.51371e-06	protein_coding	Upregulated
ENSBTAG00000008240	GALNT15	93.3936	2.34154	0.413006	5.66949	1.43224e-08	4.68363e-06	protein_coding	Upregulated
ENSBTAG00000016252	LSM12	705.293	-1.23114	0.217401	-5.66299	1.48758e-08	4.77277e-06	protein_coding	Downregulated
ENSBTAG00000011779	MAL2	1652.86	-1.51406	0.267448	-5.66114	1.50372e-08	4.77277e-06	protein_coding	Downregulated
ENSBTAG00000004987	NUP210L	109.596	2.67042	0.472226	5.65496	1.55885e-08	4.87604e-06	protein_coding	Upregulated
ENSBTAG00000024420	COL28A1	89.9833	3.10658	0.550763	5.64051	1.69552e-08	5.22776e-06	protein_coding	Upregulated
ENSBTAG00000052272	COX8A	810.522	-1.3861	0.246288	-5.62795	1.82363e-08	5.54357e-06	protein_coding	Downregulated
ENSBTAG00000020496	C23H6orf62	1447.79	-1.27516	0.227087	-5.61531	1.96207e-08	5.88157e-06	protein_coding	Downregulated
ENSBTAG00000004902	INTS8	609.911	-1.44342	0.257561	-5.60418	2.09242e-08	6.18641e-06	protein_coding	Downregulated
ENSBTAG00000010047	TIAM2	150.393	2.89403	0.516882	5.599	2.15588e-08	6.28789e-06	protein_coding	Upregulated
ENSBTAG00000019140	SPINK5	85.6635	3.09063	0.55232	5.59573	2.1969e-08	6.3221e-06	protein_coding	Upregulated
ENSBTAG00000010664	PRKCQ	135.598	2.63887	0.472242	5.58796	2.29752e-08	6.51017e-06	protein_coding	Upregulated
ENSBTAG00000003529		65.8895	3.54167	0.634017	5.58608	2.32258e-08	6.51017e-06	protein_coding	Upregulated
ENSBTAG00000049807	HS6ST2	26.8609	4.28199	0.768254	5.57367	2.49435e-08	6.90199e-06	protein_coding	Upregulated
ENSBTAG00000018588	TMBIM6	2235.77	-1.00444	0.180401	-5.56781	2.57963e-08	7.04762e-06	protein_coding	Downregulated
ENSBTAG00000013254	XPO1	3370.52	-1.79393	0.322441	-5.56361	2.64257e-08	7.04828e-06	protein_coding	Downregulated
ENSBTAG00000011626	ATP2C1	1584.62	-1.33001	0.239063	-5.56343	2.64519e-08	7.04828e-06	protein_coding	Downregulated
ENSBTAG00000000115	VPS54	1095.37	-1.27379	0.229259	-5.55613	2.75825e-08	7.12488e-06	protein_coding	Downregulated
ENSBTAG00000008140	FAP	55.8368	4.30675	0.775172	5.55586	2.76248e-08	7.12488e-06	protein_coding	Upregulated
ENSBTAG00000009257	CERKL	29.7374	5.22623	0.94109	5.55339	2.80189e-08	7.12488e-06	protein_coding	Upregulated
ENSBTAG00000047362	RCN1	3024.95	-1.63948	0.295234	-5.55313	2.80598e-08	7.12488e-06	protein_coding	Downregulated
ENSBTAG00000009804	ERP44	1447.74	-1.88627	0.340833	-5.53431	3.12464e-08	7.84176e-06	protein_coding	Downregulated
ENSBTAG00000018628	RPL29	2392.64	-1.0891	0.196943	-5.53002	3.20202e-08	7.88752e-06	protein_coding	Downregulated
ENSBTAG00000016525	ITGA1	95.0953	2.61376	0.472715	5.52925	3.21596e-08	7.88752e-06	protein_coding	Upregulated
ENSBTAG00000017478	GSDMC	91.6928	2.9854	0.540651	5.52185	3.35445e-08	8.07091e-06	protein_coding	Upregulated
ENSBTAG00000046041		88.8259	2.92848	0.530526	5.51995	3.39093e-08	8.07091e-06	protein_coding	Upregulated
ENSBTAG00000016891	TCP11	44.9916	3.2616	0.590941	5.51933	3.40292e-08	8.07091e-06	protein_coding	Upregulated
ENSBTAG00000003036	PPFIA2	79.8245	4.54688	0.826225	5.50319	3.72979e-08	8.75e-06	protein_coding	Upregulated
ENSBTAG00000001282	RALGAPA1	1122.87	-1.43289	0.260503	-5.50048	3.78767e-08	8.79025e-06	protein_coding	Downregulated
ENSBTAG00000053296	EGLN1	5949.9	-1.49417	0.271891	-5.49548	3.89638e-08	8.8829e-06	protein_coding	Downregulated
ENSBTAG00000010312	MAPK1	1974.3	-1.01934	0.185508	-5.49487	3.90991e-08	8.8829e-06	protein_coding	Downregulated
ENSBTAG00000021872	RASGRP1	81.6436	2.82785	0.515291	5.48787	4.06813e-08	9.14608e-06	protein_coding	Upregulated
ENSBTAG00000008696	FAM120A	2051.31	-1.16236	0.211961	-5.48384	4.1619e-08	9.18238e-06	protein_coding	Downregulated
ENSBTAG00000005694	TMED10	1354.57	-1.19232	0.217475	-5.48257	4.19184e-08	9.18238e-06	protein_coding	Downregulated
ENSBTAG00000018399	MYH15	148.867	2.86065	0.522021	5.47995	4.25445e-08	9.18238e-06	protein_coding	Upregulated
ENSBTAG00000023146	ADAM32	26.7935	5.12699	0.936037	5.47733	4.3178e-08	9.22683e-06	protein_coding	Upregulated
ENSBTAG00000030994		65.6337	4.12181	0.753064	5.47339	4.41515e-08	9.25146e-06	protein_coding	Upregulated
ENSBTAG00000014933	TRAK2	1117.39	-1.44326	0.263757	-5.47192	4.45186e-08	9.25146e-06	protein_coding	Downregulated
ENSBTAG00000014129	RAB5B	2709.16	-1.28401	0.234665	-5.47168	4.45791e-08	9.25146e-06	protein_coding	Downregulated
ENSBTAG00000014455	PDZD2	310.631	1.53041	0.279929	5.46712	4.57399e-08	9.31452e-06	protein_coding	Upregulated
ENSBTAG00000053071		161.514	2.19899	0.402222	5.4671	4.57462e-08	9.31452e-06	protein_coding	Upregulated
ENSBTAG00000026025		39.9438	5.42454	0.993024	5.46265	4.69076e-08	9.34792e-06	protein_coding	Upregulated
ENSBTAG00000051904		75.0021	2.68864	0.492426	5.45998	4.76182e-08	9.34792e-06	protein_coding	Upregulated
ENSBTAG00000048660	C19H17orf113	56.724	3.19827	0.585828	5.4594	4.77759e-08	9.34792e-06	protein_coding	Upregulated
ENSBTAG00000002282	EIF1	1420.78	-1.23996	0.227157	-5.45859	4.79919e-08	9.34792e-06	protein_coding	Downregulated
ENSBTAG00000053351		38.0724	3.99588	0.732249	5.45699	4.84263e-08	9.34792e-06	protein_coding	Upregulated
ENSBTAG00000013924	RPS11	3269.05	-1.22476	0.224562	-5.454	4.92492e-08	9.34792e-06	protein_coding	Downregulated
ENSBTAG00000012975	VDAC2	2162.44	-1.35049	0.247659	-5.45303	4.95192e-08	9.34792e-06	protein_coding	Downregulated
ENSBTAG00000009852	NAV3	132.134	2.83356	0.519728	5.45202	4.98022e-08	9.34792e-06	protein_coding	Upregulated
ENSBTAG00000000215	GNB1	4530	-1.15892	0.212568	-5.45199	4.98082e-08	9.34792e-06	protein_coding	Downregulated
ENSBTAG00000039483	DSG3	94.3706	2.05736	0.377795	5.4457	5.16029e-08	9.60125e-06	protein_coding	Upregulated
ENSBTAG00000046838		74.1278	4.0853	0.750512	5.44336	5.22854e-08	9.6451e-06	protein_coding	Upregulated
ENSBTAG00000031107	HS3ST3A1	56.0209	4.49498	0.826212	5.44047	5.31396e-08	9.69718e-06	protein_coding	Upregulated
ENSBTAG00000011559	RPL7A	5120.24	-1.04469	0.19206	-5.43938	5.34663e-08	9.69718e-06	protein_coding	Downregulated
ENSBTAG00000000333	ARHGAP20	93.9789	3.7972	0.699418	5.42908	5.66449e-08	1.01881e-05	protein_coding	Upregulated
ENSBTAG00000021284	RSPH1	55.385	2.8054	0.517043	5.42585	5.7678e-08	1.02881e-05	protein_coding	Upregulated
ENSBTAG00000047834	EFR3A	4797.9	-1.45412	0.268432	-5.4171	6.05735e-08	1.07161e-05	protein_coding	Downregulated
ENSBTAG00000001838	LRRC36	59.3101	3.10829	0.574186	5.41338	6.18473e-08	1.08091e-05	protein_coding	Upregulated
ENSBTAG00000014530	NTNG1	71.9833	2.337	0.431824	5.41193	6.23478e-08	1.08091e-05	protein_coding	Upregulated
ENSBTAG00000015750	AMN	60.4139	4.17904	0.772361	5.41074	6.27652e-08	1.08091e-05	protein_coding	Upregulated
ENSBTAG00000005326	CSNK1A1	2029.51	-1.36709	0.252725	-5.40938	6.32436e-08	1.08091e-05	protein_coding	Downregulated
ENSBTAG00000016645	GABRA4	44.4661	3.88337	0.718031	5.40836	6.36038e-08	1.08091e-05	protein_coding	Upregulated
ENSBTAG00000031017	FADS2B	57.3563	3.31903	0.614061	5.40504	6.47928e-08	1.09252e-05	protein_coding	Upregulated
ENSBTAG00000000581	DOCK10	122.058	3.02526	0.560484	5.39759	6.75433e-08	1.13007e-05	protein_coding	Upregulated
ENSBTAG00000038281	CSMD3	102.132	5.25044	0.97505	5.38478	7.25318e-08	1.19709e-05	protein_coding	Upregulated
ENSBTAG00000039630	TMED2	1202.94	-1.10866	0.205899	-5.38447	7.26582e-08	1.19709e-05	protein_coding	Downregulated
ENSBTAG00000004401	UGGT2	50.1278	3.84473	0.714393	5.38181	7.37414e-08	1.20479e-05	protein_coding	Upregulated
ENSBTAG00000018430	GSAP	71.7508	2.85339	0.530312	5.38059	7.42423e-08	1.20479e-05	protein_coding	Upregulated
ENSBTAG00000006907	NEB	499.087	2.95497	0.549537	5.37719	7.56556e-08	1.21856e-05	protein_coding	Upregulated
ENSBTAG00000017992	CD164	1014.02	-1.3905	0.259221	-5.36415	8.13328e-08	1.29929e-05	protein_coding	Downregulated
ENSBTAG00000021214	FBXL5	1700.77	-1.39785	0.260649	-5.36295	8.18716e-08	1.29929e-05	protein_coding	Downregulated
ENSBTAG00000011336	OTOGL	98.5797	4.23498	0.790027	5.36055	8.29667e-08	1.30706e-05	protein_coding	Upregulated
ENSBTAG00000006552	LAMP3	35.8689	3.70982	0.692398	5.35793	8.41791e-08	1.31655e-05	protein_coding	Upregulated
ENSBTAG00000003531	ABCA13	421.531	1.44711	0.270513	5.34951	8.81944e-08	1.36942e-05	protein_coding	Upregulated
ENSBTAG00000011581	BSN	241.344	2.67074	0.500238	5.33893	9.34951e-08	1.44136e-05	protein_coding	Upregulated
ENSBTAG00000014645	CNTN2	206.895	2.70546	0.507165	5.33448	9.58209e-08	1.46674e-05	protein_coding	Upregulated
ENSBTAG00000001231	CDHR1	134.484	2.10471	0.394699	5.33245	9.68965e-08	1.47276e-05	protein_coding	Upregulated
ENSBTAG00000013843	ACVRL1	112.275	2.56489	0.481701	5.32465	1.01148e-07	1.52662e-05	protein_coding	Upregulated
ENSBTAG00000052544	TMEM72	1786.79	-2.09622	0.39385	-5.32237	1.02425e-07	1.53354e-05	protein_coding	Downregulated
ENSBTAG00000031723	RPL6	5063.26	-1.0921	0.205232	-5.3213	1.03027e-07	1.53354e-05	protein_coding	Downregulated
ENSBTAG00000003110	TAFA4	45.4359	3.49549	0.657426	5.31693	1.05534e-07	1.5601e-05	protein_coding	Upregulated
ENSBTAG00000017389	RPLP0	7244.15	-1.10158	0.207471	-5.30959	1.09873e-07	1.61318e-05	protein_coding	Downregulated
ENSBTAG00000050911		40.1389	3.56088	0.671374	5.30386	1.1338e-07	1.64621e-05	protein_coding	Upregulated
ENSBTAG00000012164	CP	112.931	3.02371	0.570142	5.30343	1.13647e-07	1.64621e-05	protein_coding	Upregulated
ENSBTAG00000026070		90.5397	2.57101	0.485064	5.30035	1.15583e-07	1.65652e-05	pseudogene	Upregulated
ENSBTAG00000033662	NCKAP1	2878.52	-1.36828	0.258216	-5.29898	1.16451e-07	1.65652e-05	protein_coding	Downregulated
ENSBTAG00000020142	LMBRD2	413.003	-1.63088	0.307792	-5.29865	1.16662e-07	1.65652e-05	protein_coding	Downregulated
ENSBTAG00000004929	RIMOC1	1087.51	-1.40057	0.264406	-5.29706	1.17682e-07	1.66009e-05	protein_coding	Downregulated
ENSBTAG00000011787	ISCU	345.105	-1.46745	0.277153	-5.29474	1.19185e-07	1.66143e-05	protein_coding	Downregulated
ENSBTAG00000013336	EYA2	91.6224	2.22872	0.420946	5.29454	1.19317e-07	1.66143e-05	protein_coding	Upregulated
ENSBTAG00000011366	ST8SIA6	37.4359	4.96156	0.937435	5.2927	1.20524e-07	1.66748e-05	protein_coding	Upregulated
ENSBTAG00000011245	PLXNC1	110.932	3.38157	0.63975	5.28577	1.25174e-07	1.72079e-05	protein_coding	Upregulated
ENSBTAG00000006478	C8H9orf64	1103.29	-1.93288	0.365961	-5.28166	1.28019e-07	1.74876e-05	protein_coding	Downregulated
ENSBTAG00000048651	5S_rRNA	36.9354	5.21848	0.988384	5.27982	1.29313e-07	1.75166e-05	rRNA	Upregulated
ENSBTAG00000017125	PABPC4	45476.6	-1.75041	0.331645	-5.27797	1.30626e-07	1.75166e-05	protein_coding	Downregulated
ENSBTAG00000050065		45.2057	3.72278	0.705385	5.27766	1.30847e-07	1.75166e-05	lncRNA	Upregulated
ENSBTAG00000009341	CCDC146	75.7327	3.73408	0.707645	5.27677	1.31478e-07	1.75166e-05	protein_coding	Upregulated
ENSBTAG00000012537	CASP6	2755.06	-1.69818	0.321903	-5.27542	1.32451e-07	1.7538e-05	protein_coding	Downregulated
ENSBTAG00000049250	5S_rRNA	688.382	4.03393	0.764899	5.27381	1.33619e-07	1.75708e-05	rRNA	Upregulated
ENSBTAG00000020376	PAIP1	1113.67	-1.15162	0.218406	-5.27284	1.34327e-07	1.75708e-05	protein_coding	Downregulated
ENSBTAG00000051042	DRD4	24.9658	6.48499	1.23175	5.26487	1.40291e-07	1.82404e-05	protein_coding	Upregulated
ENSBTAG00000018179	PCDH8	65.8913	5.01483	0.954512	5.25382	1.48978e-07	1.92539e-05	protein_coding	Upregulated
ENSBTAG00000030721	UNCX	29.9446	6.33272	1.20609	5.25064	1.51575e-07	1.94729e-05	protein_coding	Upregulated
ENSBTAG00000004349	DAZAP2	949.776	-1.0604	0.202061	-5.24793	1.53819e-07	1.96443e-05	protein_coding	Downregulated
ENSBTAG00000005072	CUBN	261.86	2.30056	0.43889	5.24177	1.59045e-07	2.01922e-05	protein_coding	Upregulated
ENSBTAG00000048896		52.7568	3.31678	0.633066	5.23922	1.61253e-07	2.03528e-05	lncRNA	Upregulated
ENSBTAG00000013573	BIRC5	771.304	-1.24303	0.237445	-5.235	1.64985e-07	2.07027e-05	protein_coding	Downregulated
ENSBTAG00000014295	CAPZA1	2345.01	-1.27104	0.242957	-5.23155	1.68091e-07	2.0789e-05	protein_coding	Downregulated
ENSBTAG00000015767	RNF10	2363.63	-1.1267	0.215388	-5.23104	1.68563e-07	2.0789e-05	protein_coding	Downregulated
ENSBTAG00000002145	MMP17	87.8868	3.16343	0.604864	5.22998	1.69525e-07	2.0789e-05	protein_coding	Upregulated
ENSBTAG00000054976	MCTP1	57.1938	2.85203	0.545673	5.22662	1.72639e-07	2.0967e-05	protein_coding	Upregulated
ENSBTAG00000009455	IL12RB2	87.4656	2.32526	0.444913	5.22632	1.7292e-07	2.0967e-05	protein_coding	Upregulated
ENSBTAG00000016750	PTBP3	1002.65	-1.336	0.255696	-5.22497	1.74187e-07	2.10026e-05	protein_coding	Downregulated
ENSBTAG00000011076	KCNN2	56.3302	2.94492	0.563973	5.22174	1.77252e-07	2.12535e-05	protein_coding	Upregulated
ENSBTAG00000017527	CRYBG1	2544.88	-1.92899	0.369496	-5.22058	1.78365e-07	2.12688e-05	protein_coding	Downregulated
ENSBTAG00000021319	MFF	1429.57	-1.4981	0.287739	-5.20646	1.92481e-07	2.2826e-05	protein_coding	Downregulated
ENSBTAG00000045565	NHSL2	73.7329	2.30751	0.443544	5.20243	1.96702e-07	2.31405e-05	protein_coding	Upregulated
ENSBTAG00000013761	STMN1	1026.42	-1.39404	0.267987	-5.20188	1.97278e-07	2.31405e-05	protein_coding	Downregulated
ENSBTAG00000018548	INTS7	490.748	-1.25797	0.242136	-5.19529	2.04399e-07	2.36171e-05	protein_coding	Downregulated
ENSBTAG00000006346	DAP	2146.92	-1.42261	0.2739	-5.19389	2.05944e-07	2.36171e-05	protein_coding	Downregulated
ENSBTAG00000001331	ERICH6	25.3085	3.85659	0.742536	5.19381	2.06028e-07	2.36171e-05	protein_coding	Upregulated
ENSBTAG00000049108	TRAT1	25.431	4.29031	0.826263	5.19243	2.07569e-07	2.36171e-05	protein_coding	Upregulated
ENSBTAG00000019021	TRPC3	87.5271	2.39239	0.460761	5.19226	2.07762e-07	2.36171e-05	protein_coding	Upregulated
ENSBTAG00000006040	BLTP3B	536.25	-1.22304	0.235556	-5.19213	2.07907e-07	2.36171e-05	protein_coding	Downregulated
ENSBTAG00000015792	CFAP54	101.897	2.84234	0.547949	5.18724	2.13431e-07	2.40978e-05	protein_coding	Upregulated
ENSBTAG00000015402	GREB1	234.847	1.86644	0.35987	5.18642	2.14372e-07	2.40978e-05	protein_coding	Upregulated
ENSBTAG00000009988	SMARCB1	955.3	-1.30486	0.251705	-5.18409	2.17076e-07	2.41715e-05	protein_coding	Downregulated
ENSBTAG00000003489	IPCEF1	67.3484	2.68915	0.518749	5.18392	2.17267e-07	2.41715e-05	protein_coding	Upregulated
ENSBTAG00000021501		51.8989	3.92374	0.757332	5.181	2.20694e-07	2.42193e-05	protein_coding	Upregulated
ENSBTAG00000009405	TRPC4	78.4004	2.8197	0.544267	5.18074	2.21013e-07	2.42193e-05	protein_coding	Upregulated
ENSBTAG00000005338	EIF3M	1026.36	-1.38519	0.267436	-5.17951	2.22466e-07	2.42193e-05	protein_coding	Downregulated
ENSBTAG00000001326	SLC44A5	46.6655	4.61506	0.891067	5.17925	2.22785e-07	2.42193e-05	protein_coding	Upregulated
ENSBTAG00000004830	ADAM18	25.8582	5.78672	1.11742	5.17864	2.23512e-07	2.42193e-05	protein_coding	Upregulated
ENSBTAG00000008501	FOXD3	35.2787	3.76859	0.727899	5.17736	2.25048e-07	2.42193e-05	protein_coding	Upregulated
ENSBTAG00000013369	COL14A1	167.586	2.58822	0.499989	5.17657	2.26007e-07	2.42193e-05	protein_coding	Upregulated
ENSBTAG00000027924	SNX18	1434.54	-1.07625	0.207963	-5.17518	2.27689e-07	2.42193e-05	protein_coding	Downregulated
ENSBTAG00000008773	GUCY2D	154.356	2.81705	0.544348	5.17509	2.27796e-07	2.42193e-05	protein_coding	Upregulated
ENSBTAG00000018861	C5H12orf56	87.3158	2.29079	0.442784	5.17359	2.29634e-07	2.4295e-05	protein_coding	Upregulated
ENSBTAG00000054952		68.1677	4.12626	0.798042	5.17049	2.33483e-07	2.43873e-05	protein_coding	Upregulated
ENSBTAG00000018133	SEMA3A	43.1727	4.19155	0.810671	5.17047	2.335e-07	2.43873e-05	protein_coding	Upregulated
ENSBTAG00000013976	AGBL3	71.2685	2.74407	0.530798	5.1697	2.34468e-07	2.43873e-05	protein_coding	Upregulated
ENSBTAG00000006823	CMYA5	246.898	1.43417	0.277442	5.16926	2.35026e-07	2.43873e-05	protein_coding	Upregulated
ENSBTAG00000020856	HFM1	29.301	5.91687	1.145	5.16757	2.37152e-07	2.44332e-05	protein_coding	Upregulated
ENSBTAG00000018940	CRACR2A	118.717	2.05081	0.396906	5.167	2.3788e-07	2.44332e-05	protein_coding	Upregulated
ENSBTAG00000011101	EML6	233.731	1.93067	0.37371	5.16623	2.38864e-07	2.44332e-05	protein_coding	Upregulated
ENSBTAG00000051382	PRP2	4808.44	-2.34706	0.454541	-5.16358	2.42272e-07	2.46649e-05	protein_coding	Downregulated
ENSBTAG00000005349	RPL27A	3001.62	-1.15161	0.223146	-5.16079	2.45904e-07	2.47407e-05	protein_coding	Downregulated
ENSBTAG00000050066	C15H11orf87	49.1628	3.90935	0.75764	5.1599	2.47082e-07	2.47407e-05	protein_coding	Upregulated
ENSBTAG00000014501	FERMT2	4515.02	-1.89763	0.36779	-5.15955	2.47543e-07	2.47407e-05	protein_coding	Downregulated
ENSBTAG00000021582	NCAPG	1408.87	-1.65827	0.321402	-5.15951	2.47602e-07	2.47407e-05	protein_coding	Downregulated
ENSBTAG00000002475	RAB11B	864.022	-1.05392	0.204578	-5.1517	2.58133e-07	2.54648e-05	protein_coding	Downregulated
ENSBTAG00000017430	PNCK	57.1088	2.89636	0.56222	5.15164	2.58218e-07	2.54648e-05	protein_coding	Upregulated
ENSBTAG00000005968	TLL1	54.0309	2.81696	0.546822	5.15152	2.58388e-07	2.54648e-05	protein_coding	Upregulated
ENSBTAG00000049380		29.6685	4.1664	0.810423	5.14101	2.73262e-07	2.67342e-05	protein_coding	Upregulated
ENSBTAG00000054773	UBE2R2	831.461	-1.19209	0.231893	-5.14068	2.73746e-07	2.67342e-05	protein_coding	Downregulated
ENSBTAG00000021067	ACTR1A	2258.8	-1.06056	0.206584	-5.13381	2.83934e-07	2.76043e-05	protein_coding	Downregulated
ENSBTAG00000021971	SNCAIP	65.1638	2.64227	0.515107	5.12955	2.9044e-07	2.81102e-05	protein_coding	Upregulated
ENSBTAG00000021217	COL11A1	103.027	4.16208	0.811573	5.12841	2.92194e-07	2.81537e-05	protein_coding	Upregulated
ENSBTAG00000022799	NOTCH1	296.736	2.26617	0.441957	5.12757	2.93501e-07	2.81539e-05	protein_coding	Upregulated
ENSBTAG00000018284	KBTBD11	40.2798	4.43236	0.865181	5.12304	3.0065e-07	2.8712e-05	protein_coding	Upregulated
ENSBTAG00000006607	CCNG1	954.306	-1.24467	0.243098	-5.12003	3.05487e-07	2.90455e-05	protein_coding	Downregulated
ENSBTAG00000007001	SLC26A1	70.9518	3.03345	0.592616	5.11874	3.07587e-07	2.91169e-05	protein_coding	Upregulated
ENSBTAG00000006610	XRRA1	94.4828	2.28304	0.446235	5.11623	3.11697e-07	2.93771e-05	protein_coding	Upregulated
ENSBTAG00000006620	SLC24A4	105.345	2.443	0.477744	5.11362	3.16049e-07	2.94315e-05	protein_coding	Upregulated
ENSBTAG00000018520	SCN1A	97.2768	3.42591	0.669977	5.11348	3.16278e-07	2.94315e-05	protein_coding	Upregulated
ENSBTAG00000017886	CABP7	46.9931	2.73171	0.534268	5.113	3.17084e-07	2.94315e-05	protein_coding	Upregulated
ENSBTAG00000004402	PRELID3B	1108.75	-1.15834	0.226565	-5.11262	3.17728e-07	2.94315e-05	protein_coding	Downregulated
ENSBTAG00000004591	PLPPR5	23.0644	5.2369	1.02457	5.1113	3.19951e-07	2.9438e-05	protein_coding	Upregulated
ENSBTAG00000053398	KNL1	1179.28	-1.25362	0.245304	-5.11048	3.21339e-07	2.9438e-05	protein_coding	Downregulated
ENSBTAG00000011936	ATP8B4	71.9206	3.57217	0.699034	5.11016	3.21891e-07	2.9438e-05	protein_coding	Upregulated
ENSBTAG00000021316	COL4A3	156.576	2.92979	0.573558	5.1081	3.25413e-07	2.94966e-05	protein_coding	Upregulated
ENSBTAG00000012992	CDH6	54.991	3.54194	0.693493	5.1074	3.26629e-07	2.94966e-05	protein_coding	Upregulated
ENSBTAG00000014409	MAP3K19	51.2445	3.91416	0.76637	5.10739	3.26631e-07	2.94966e-05	protein_coding	Upregulated
ENSBTAG00000007258	GAD1	82.0628	2.24449	0.439532	5.10654	3.28112e-07	2.95068e-05	protein_coding	Upregulated
ENSBTAG00000021162	CKAP2	3455.8	-1.51789	0.297757	-5.09773	3.43743e-07	3.07597e-05	protein_coding	Downregulated
ENSBTAG00000020782	CNOT1	4101.25	-1.52428	0.299095	-5.09631	3.46332e-07	3.07597e-05	protein_coding	Downregulated
ENSBTAG00000017196	PDIA3	3003.26	-1.19879	0.235231	-5.09622	3.46504e-07	3.07597e-05	protein_coding	Downregulated
ENSBTAG00000048426		43.8049	3.95637	0.776482	5.09526	3.48269e-07	3.07597e-05	protein_coding	Upregulated
ENSBTAG00000015775	CHRNA7	50.2169	3.805	0.746845	5.09477	3.4917e-07	3.07597e-05	protein_coding	Upregulated
ENSBTAG00000039171	ADAM7	41.5355	4.18359	0.821466	5.09283	3.5275e-07	3.09488e-05	protein_coding	Upregulated
ENSBTAG00000031178	SLC9A9	58.6699	2.59906	0.511172	5.08451	3.68582e-07	3.21886e-05	protein_coding	Upregulated
ENSBTAG00000011184	FTH1	20683.4	-1.39246	0.27393	-5.08327	3.70992e-07	3.21886e-05	protein_coding	Downregulated
ENSBTAG00000053741		2201.74	-2.36349	0.464973	-5.08308	3.71355e-07	3.21886e-05	protein_coding	Downregulated
ENSBTAG00000014239	CCNB1	1376.69	-1.56704	0.308358	-5.0819	3.73683e-07	3.22375e-05	protein_coding	Downregulated
ENSBTAG00000018540	NOX4	51.1855	3.04567	0.599438	5.08088	3.75691e-07	3.22375e-05	protein_coding	Upregulated
ENSBTAG00000001580	CLGN	39.2605	4.26847	0.840164	5.08052	3.76401e-07	3.22375e-05	protein_coding	Upregulated
ENSBTAG00000000588	CHODL	42.5249	3.87261	0.762531	5.07863	3.80176e-07	3.24322e-05	protein_coding	Upregulated
ENSBTAG00000010597	GGCT	2648.98	-1.90493	0.375538	-5.07254	3.92545e-07	3.32568e-05	protein_coding	Downregulated
ENSBTAG00000049101		27.3052	5.09239	1.00395	5.07235	3.92924e-07	3.32568e-05	lncRNA	Upregulated
ENSBTAG00000019291	GRB14	28.2092	4.08681	0.805846	5.07145	3.94787e-07	3.32839e-05	protein_coding	Upregulated
ENSBTAG00000027013	INSM2	38.3601	3.8611	0.761624	5.06956	3.98735e-07	3.34181e-05	protein_coding	Upregulated
ENSBTAG00000011910	STK33	49.4778	2.91901	0.575833	5.06921	3.99475e-07	3.34181e-05	protein_coding	Upregulated
ENSBTAG00000005009	PRELID1	1024.31	-1.16378	0.229915	-5.06177	4.15386e-07	3.4615e-05	protein_coding	Downregulated
ENSBTAG00000001918	STXBP5L	73.0485	3.38034	0.668047	5.06003	4.19182e-07	3.4797e-05	protein_coding	Upregulated
ENSBTAG00000004448	CKAP5	3524.99	-1.29614	0.256205	-5.05899	4.21476e-07	3.48533e-05	protein_coding	Downregulated
ENSBTAG00000008494	TMEM171	65.8215	2.69254	0.532359	5.05776	4.24206e-07	3.49451e-05	protein_coding	Upregulated
ENSBTAG00000054688	SOX7	54.3159	2.90519	0.574625	5.0558	4.2859e-07	3.51307e-05	protein_coding	Upregulated
ENSBTAG00000004775	GRIA2	79.8505	3.37706	0.668024	5.0553	4.29713e-07	3.51307e-05	protein_coding	Upregulated
ENSBTAG00000015666		125.648	2.5907	0.512591	5.05413	4.32351e-07	3.52129e-05	protein_coding	Upregulated
ENSBTAG00000012703	GLO1	413.511	-1.50341	0.297555	-5.05255	4.35949e-07	3.52565e-05	protein_coding	Downregulated
ENSBTAG00000001938	CKS2	578.431	-1.38413	0.273951	-5.05246	4.36153e-07	3.52565e-05	protein_coding	Downregulated
ENSBTAG00000016224	RPS7	4520.25	-1.03921	0.205895	-5.04729	4.48131e-07	3.60896e-05	protein_coding	Downregulated
ENSBTAG00000017805	CRACR2B	105.554	2.7141	0.537883	5.04589	4.51413e-07	3.62187e-05	protein_coding	Upregulated
ENSBTAG00000011860	SUPT20H	635.882	-1.30027	0.257873	-5.04228	4.60022e-07	3.67728e-05	protein_coding	Downregulated
ENSBTAG00000018972	GARS1	1211.48	-1.20521	0.239106	-5.0405	4.6432e-07	3.69794e-05	protein_coding	Downregulated
ENSBTAG00000020106	AP2M1	2564.97	-1.431	0.284037	-5.03809	4.70208e-07	3.73106e-05	protein_coding	Downregulated
ENSBTAG00000000290	ATP11B	2628.38	-1.62787	0.323583	-5.03076	4.88532e-07	3.85289e-05	protein_coding	Downregulated
ENSBTAG00000008626	KCNN1	72.8155	3.12765	0.621734	5.03053	4.89132e-07	3.85289e-05	protein_coding	Upregulated
ENSBTAG00000018432	SLC6A15	51.3699	3.52642	0.701183	5.02924	4.9244e-07	3.86485e-05	protein_coding	Upregulated
ENSBTAG00000011048	SPATA6L	58.1767	3.11478	0.619915	5.02453	5.04655e-07	3.94637e-05	protein_coding	Upregulated
ENSBTAG00000004943	CCNA2	542.01	-1.28646	0.256323	-5.01892	5.19637e-07	4.04886e-05	protein_coding	Downregulated
ENSBTAG00000048601		24.5703	5.38182	1.07262	5.01744	5.23657e-07	4.0655e-05	lncRNA	Upregulated
ENSBTAG00000013333	GYS2	51.5517	3.53354	0.704369	5.0166	5.25928e-07	4.0685e-05	protein_coding	Upregulated
ENSBTAG00000018575	TRHDE	52.6025	4.27864	0.853409	5.01358	5.34258e-07	4.09198e-05	protein_coding	Upregulated
ENSBTAG00000018636	CCNK	590.406	-1.24179	0.247694	-5.0134	5.3476e-07	4.09198e-05	protein_coding	Downregulated
ENSBTAG00000006975	SI	50.9053	5.56575	1.11019	5.01332	5.34975e-07	4.09198e-05	protein_coding	Upregulated
ENSBTAG00000017350	PCLO	225.737	2.26481	0.451808	5.01276	5.36548e-07	4.09198e-05	protein_coding	Upregulated
ENSBTAG00000031618	WDR49	43.0711	3.38729	0.676162	5.00958	5.45492e-07	4.13506e-05	protein_coding	Upregulated
ENSBTAG00000007665	NPR3	63.9669	2.67855	0.534706	5.00939	5.46028e-07	4.13506e-05	protein_coding	Upregulated
ENSBTAG00000006239		48.6074	3.53472	0.705793	5.00816	5.49537e-07	4.14708e-05	protein_coding	Upregulated
ENSBTAG00000039485	MEIOC	41.8727	5.28576	1.05577	5.00656	5.54112e-07	4.16704e-05	protein_coding	Upregulated
ENSBTAG00000006242	USP9X	4115.56	-1.52628	0.304963	-5.00479	5.59237e-07	4.19097e-05	protein_coding	Downregulated
ENSBTAG00000053581	SUCNR1	30.0315	3.85101	0.769741	5.00299	5.64493e-07	4.21257e-05	protein_coding	Upregulated
ENSBTAG00000004715	AKIRIN1	2119.57	-1.01432	0.202765	-5.00246	5.66021e-07	4.21257e-05	protein_coding	Downregulated
ENSBTAG00000008987	SOCS5	1336.41	-1.29193	0.258328	-5.00114	5.69928e-07	4.2267e-05	protein_coding	Downregulated
ENSBTAG00000004901	PIK3C2A	1035.3	-1.20449	0.240874	-5.00049	5.71837e-07	4.2267e-05	protein_coding	Downregulated
ENSBTAG00000015132	RXFP2	55.7407	3.75893	0.752428	4.99573	5.86132e-07	4.31757e-05	protein_coding	Upregulated
ENSBTAG00000048107	CANX	4134	-1.0917	0.218663	-4.99262	5.95661e-07	4.36732e-05	protein_coding	Downregulated
ENSBTAG00000011401	PDZD8	1316.23	-1.01457	0.203232	-4.99221	5.96933e-07	4.36732e-05	protein_coding	Downregulated
ENSBTAG00000011494	PYGL	1146.35	-1.31461	0.263416	-4.99062	6.01865e-07	4.38853e-05	protein_coding	Downregulated
ENSBTAG00000002408	FHAD1	184.921	1.90486	0.381998	4.98658	6.14585e-07	4.46619e-05	protein_coding	Upregulated
ENSBTAG00000002929	IRF4	109.921	2.46195	0.49396	4.98411	6.22488e-07	4.50845e-05	protein_coding	Upregulated
ENSBTAG00000023106		611.641	-1.66023	0.333183	-4.98294	6.26238e-07	4.52043e-05	protein_coding	Downregulated
ENSBTAG00000006586	KPNB1	5681.84	-1.40437	0.2819	-4.98178	6.30005e-07	4.52954e-05	protein_coding	Downregulated
ENSBTAG00000009012	PTX3	38.3796	3.65979	0.73471	4.98127	6.31697e-07	4.52954e-05	protein_coding	Upregulated
ENSBTAG00000020630	KCMF1	2174.42	-1.48169	0.297536	-4.97986	6.36307e-07	4.54749e-05	protein_coding	Downregulated
ENSBTAG00000013957	GALNT3	507.59	-1.61324	0.32413	-4.97714	6.45296e-07	4.59651e-05	protein_coding	Downregulated
ENSBTAG00000053970	SOST	38.8011	3.79912	0.76369	4.97469	6.53531e-07	4.63985e-05	protein_coding	Upregulated
ENSBTAG00000020079	MAP3K4	1310.91	-1.00268	0.201685	-4.97149	6.64406e-07	4.7016e-05	protein_coding	Downregulated
ENSBTAG00000012299	REPS1	1122.02	-1.02649	0.206584	-4.96888	6.73417e-07	4.74979e-05	protein_coding	Downregulated
ENSBTAG00000005622	LITAF	1242.25	-1.13747	0.228984	-4.96748	6.78279e-07	4.7685e-05	protein_coding	Downregulated
ENSBTAG00000016915	FLT1	218.623	1.93672	0.390002	4.96591	6.83783e-07	4.79159e-05	protein_coding	Upregulated
ENSBTAG00000006176	GRIA4	32.0678	3.32781	0.670724	4.96152	6.99453e-07	4.88334e-05	protein_coding	Upregulated
ENSBTAG00000015095	TTC6	61.4632	3.8217	0.770353	4.96098	7.01402e-07	4.88334e-05	protein_coding	Upregulated
ENSBTAG00000019255	NFE2L2	1760.45	-1.17501	0.236931	-4.95928	7.07554e-07	4.90322e-05	protein_coding	Downregulated
ENSBTAG00000014175	STRAP	1613.58	-1.42789	0.287944	-4.95894	7.08801e-07	4.90322e-05	protein_coding	Downregulated
ENSBTAG00000001894	NEDD1	432.757	-1.31322	0.264878	-4.95783	7.12861e-07	4.90665e-05	protein_coding	Downregulated
ENSBTAG00000010394	MCF2L2	128.983	2.05442	0.414462	4.95683	7.16522e-07	4.90665e-05	protein_coding	Upregulated
ENSBTAG00000009075	RNF207	132.487	2.65498	0.535691	4.95617	7.18959e-07	4.90665e-05	protein_coding	Upregulated
ENSBTAG00000048761	UBE2D3	1810.44	-1.07373	0.216666	-4.95571	7.20664e-07	4.90665e-05	protein_coding	Downregulated
ENSBTAG00000011944	MTTP	61.4963	2.76993	0.559225	4.95316	7.30196e-07	4.95592e-05	protein_coding	Upregulated
ENSBTAG00000048655	NT5E	2739.67	-1.82373	0.368258	-4.95232	7.33341e-07	4.96166e-05	protein_coding	Downregulated
ENSBTAG00000010701	NACA	2164.18	-1.18738	0.239981	-4.94781	7.5053e-07	5.06209e-05	protein_coding	Downregulated
ENSBTAG00000053354	CYP2C85	31.9527	4.05444	0.8198	4.94565	7.58916e-07	5.09584e-05	protein_coding	Upregulated
ENSBTAG00000013011	PLAA	771.221	-1.49336	0.301975	-4.9453	7.60256e-07	5.09584e-05	protein_coding	Downregulated
ENSBTAG00000024132	SMC1B	57.1752	3.04759	0.616338	4.94468	7.62706e-07	5.09643e-05	protein_coding	Upregulated
ENSBTAG00000021713	MAMLD1	83.1569	2.48736	0.503232	4.94278	7.70182e-07	5.1305e-05	protein_coding	Upregulated
ENSBTAG00000048397	PRSS56	92.4436	3.45494	0.699182	4.9414	7.75634e-07	5.15093e-05	protein_coding	Upregulated
ENSBTAG00000014441	CD96	53.1672	3.32007	0.672194	4.93916	7.84604e-07	5.19451e-05	protein_coding	Upregulated
ENSBTAG00000004685	SRGAP3	199.404	2.35007	0.475904	4.93813	7.88753e-07	5.20601e-05	protein_coding	Upregulated
ENSBTAG00000046699	STAT4	50.7935	3.13903	0.635884	4.93648	7.95445e-07	5.23417e-05	protein_coding	Upregulated
ENSBTAG00000027867		48.59	4.9074	0.994341	4.93533	8.00173e-07	5.24687e-05	protein_coding	Upregulated
ENSBTAG00000048432	BTBD3	10500.5	-1.8089	0.366559	-4.93482	8.02237e-07	5.24687e-05	protein_coding	Downregulated
ENSBTAG00000001945	ARG2	2675.15	-1.77477	0.359783	-4.93289	8.10213e-07	5.28303e-05	protein_coding	Downregulated
ENSBTAG00000002573	UBA2	1310.39	-1.3616	0.276068	-4.93213	8.13374e-07	5.28767e-05	protein_coding	Downregulated
ENSBTAG00000047416	HEPH	75.0627	3.81335	0.773853	4.92774	8.31859e-07	5.38328e-05	protein_coding	Upregulated
ENSBTAG00000011905	RRAS2	1211.14	-1.31377	0.266622	-4.92746	8.33071e-07	5.38328e-05	protein_coding	Downregulated
ENSBTAG00000005492	CCNY	1533.27	-1.34626	0.273364	-4.92478	8.44559e-07	5.44123e-05	protein_coding	Downregulated
ENSBTAG00000000630	LSM14A	6489.79	-1.25861	0.255704	-4.92211	8.56152e-07	5.48195e-05	protein_coding	Downregulated
ENSBTAG00000001168	BRAP	564.584	-1.10601	0.224718	-4.92178	8.57604e-07	5.48195e-05	protein_coding	Downregulated
ENSBTAG00000026962	XPOT	927.929	-1.0924	0.221971	-4.92137	8.59401e-07	5.48195e-05	protein_coding	Downregulated
ENSBTAG00000014827	UBQLN1	2495.73	-1.69995	0.34548	-4.92054	8.63052e-07	5.48195e-05	protein_coding	Downregulated
ENSBTAG00000015677	KARS1	2722.26	-1.05547	0.214507	-4.92042	8.63579e-07	5.48195e-05	protein_coding	Downregulated
ENSBTAG00000009351	ATXN10	574.48	-1.36706	0.277911	-4.91905	8.69641e-07	5.50424e-05	protein_coding	Downregulated
ENSBTAG00000002493	VPS35	2819.99	-1.82912	0.371979	-4.91726	8.77642e-07	5.52422e-05	protein_coding	Downregulated
ENSBTAG00000017179	USP12	1560.16	-1.22987	0.250115	-4.9172	8.77917e-07	5.52422e-05	protein_coding	Downregulated
ENSBTAG00000020053	ZEB1	96.6203	2.08923	0.425004	4.9158	8.84206e-07	5.54762e-05	protein_coding	Upregulated
ENSBTAG00000014205	PRKAR2A	4883.35	-1.55197	0.315914	-4.91263	8.98646e-07	5.62068e-05	protein_coding	Downregulated
ENSBTAG00000006674	SLC13A1	45.9998	4.72315	0.96162	4.91166	9.03073e-07	5.62068e-05	protein_coding	Upregulated
ENSBTAG00000019460	MOXD1	55.881	3.59107	0.731161	4.91146	9.04003e-07	5.62068e-05	protein_coding	Upregulated
ENSBTAG00000001126	BMP2K	1598.23	-1.05181	0.214181	-4.91084	9.06852e-07	5.62068e-05	protein_coding	Downregulated
ENSBTAG00000009336	LXN	747.163	-1.57195	0.320127	-4.91041	9.08872e-07	5.62068e-05	protein_coding	Downregulated
ENSBTAG00000031385	COP1	737.43	-1.24656	0.254068	-4.9064	9.2765e-07	5.7176e-05	protein_coding	Downregulated
ENSBTAG00000023832	ADAM8	138.751	2.53592	0.51691	4.90593	9.29842e-07	5.7176e-05	protein_coding	Upregulated
ENSBTAG00000001899	KCNH7	52.9208	4.0284	0.821542	4.90346	9.41641e-07	5.77241e-05	protein_coding	Upregulated
ENSBTAG00000027875	CCDC141	92.6459	2.9939	0.610759	4.90193	9.48985e-07	5.77241e-05	protein_coding	Upregulated
ENSBTAG00000020277	PPP2R1B	1044.95	-1.33171	0.271674	-4.90186	9.4935e-07	5.77241e-05	protein_coding	Downregulated
ENSBTAG00000003651	OTOP1	60.8115	2.96868	0.605627	4.90184	9.49454e-07	5.77241e-05	protein_coding	Upregulated
ENSBTAG00000002278	FBN1	270.86	2.09773	0.428	4.90123	9.52377e-07	5.77392e-05	protein_coding	Upregulated
ENSBTAG00000015377	EPHB1	124.006	3.09401	0.631459	4.89977	9.59475e-07	5.77437e-05	protein_coding	Upregulated
ENSBTAG00000013810	GABBR2	100.028	3.05414	0.623347	4.89958	9.6041e-07	5.77437e-05	protein_coding	Upregulated
ENSBTAG00000018819	TENM1	123.357	3.38198	0.690261	4.89957	9.60478e-07	5.77437e-05	protein_coding	Upregulated
ENSBTAG00000049123		140.725	3.20307	0.653884	4.89853	9.65587e-07	5.78896e-05	protein_coding	Upregulated
ENSBTAG00000017628	MAP7D2	50.7265	3.30512	0.675029	4.89626	9.7678e-07	5.83984e-05	protein_coding	Upregulated
ENSBTAG00000001926	RAD23B	2366.65	-1.20556	0.246369	-4.89329	9.91639e-07	5.89478e-05	protein_coding	Downregulated
ENSBTAG00000002935	TMEM248	886.801	-1.07979	0.220688	-4.89284	9.93911e-07	5.89478e-05	protein_coding	Downregulated
ENSBTAG00000016761	NOX1	38.5069	3.52688	0.720919	4.89219	9.97176e-07	5.89478e-05	protein_coding	Upregulated
ENSBTAG00000053158		27.2297	3.59299	0.73445	4.89208	9.97756e-07	5.89478e-05	lncRNA	Upregulated
ENSBTAG00000050683		137.495	3.31005	0.676687	4.89155	1.00043e-06	5.89478e-05	protein_coding	Upregulated
ENSBTAG00000007681	DHFR	748.53	-1.849	0.378061	-4.89075	1.00454e-06	5.89478e-05	protein_coding	Downregulated
ENSBTAG00000002531	ARHGAP10	1498.08	-1.24793	0.255178	-4.89044	1.00611e-06	5.89478e-05	protein_coding	Downregulated
ENSBTAG00000016534	BCL11A	66.89	3.00063	0.613804	4.88858	1.01565e-06	5.89478e-05	protein_coding	Upregulated
ENSBTAG00000019811	HAO1	42.4791	3.3982	0.695149	4.88845	1.01632e-06	5.89478e-05	protein_coding	Upregulated
ENSBTAG00000013219	PEX5L	61.8728	3.67754	0.752299	4.8884	1.01657e-06	5.89478e-05	protein_coding	Upregulated
ENSBTAG00000017157	CCDC110	27.0946	4.24803	0.869072	4.88801	1.01862e-06	5.89478e-05	protein_coding	Upregulated
ENSBTAG00000010624	DCTN2	1454.57	-1.35109	0.276411	-4.88798	1.01874e-06	5.89478e-05	protein_coding	Downregulated
ENSBTAG00000015769	VSIG4	34.3716	3.51896	0.720117	4.88666	1.02563e-06	5.91876e-05	protein_coding	Upregulated
ENSBTAG00000036260	LPXN	45.7709	3.30077	0.675613	4.88559	1.03118e-06	5.93257e-05	protein_coding	Upregulated
ENSBTAG00000014448	VKORC1L1	1306.81	-1.0762	0.220308	-4.88499	1.03433e-06	5.93257e-05	protein_coding	Downregulated
ENSBTAG00000019680	ZYG11B	730.3	-1.38169	0.282865	-4.88462	1.03627e-06	5.93257e-05	protein_coding	Downregulated
ENSBTAG00000048812	EGF	13.148	7.96419	1.63076	4.88374	1.04093e-06	5.94349e-05	protein_coding	Upregulated
ENSBTAG00000049251		21.8068	5.19513	1.06402	4.88255	1.0472e-06	5.96352e-05	lncRNA	Upregulated
ENSBTAG00000002298	CKAP2L	499.192	-1.15615	0.236934	-4.87962	1.06291e-06	6.03706e-05	protein_coding	Downregulated
ENSBTAG00000014068	VDAC3	1228.56	-1.51766	0.311083	-4.87863	1.06823e-06	6.05133e-05	protein_coding	Downregulated
ENSBTAG00000005795	DHX32	855.388	-1.17039	0.23995	-4.87761	1.07378e-06	6.06687e-05	protein_coding	Downregulated
ENSBTAG00000004097	A2ML1	144.038	2.43684	0.500556	4.86828	1.12575e-06	6.34389e-05	protein_coding	Upregulated
ENSBTAG00000030474		43.2426	3.42944	0.704548	4.86758	1.12973e-06	6.34972e-05	protein_coding	Upregulated
ENSBTAG00000005025	FAM91A1	1001.63	-1.24751	0.256325	-4.86691	1.13354e-06	6.35462e-05	protein_coding	Downregulated
ENSBTAG00000014829	MYRFL	87.9902	3.06446	0.62978	4.86593	1.13921e-06	6.36985e-05	protein_coding	Upregulated
ENSBTAG00000001114	PRKD3	880.891	-1.43058	0.294088	-4.86448	1.14757e-06	6.40003e-05	protein_coding	Downregulated
ENSBTAG00000027074	SV2B	125.823	2.67363	0.549807	4.86286	1.15703e-06	6.43613e-05	protein_coding	Upregulated
ENSBTAG00000001700	CDC42	5348.63	-1.25518	0.258167	-4.8619	1.16263e-06	6.45065e-05	protein_coding	Downregulated
ENSBTAG00000015632	TNFRSF18	49.7914	3.30394	0.679697	4.86091	1.16849e-06	6.46262e-05	protein_coding	Upregulated
ENSBTAG00000039708	AJM1	55.9334	4.13554	0.850921	4.86008	1.1734e-06	6.46262e-05	protein_coding	Upregulated
ENSBTAG00000054111		30.2185	3.69011	0.75928	4.86001	1.17377e-06	6.46262e-05	protein_coding	Upregulated
ENSBTAG00000014078	IGFBPL1	60.5347	3.6781	0.756956	4.85906	1.17944e-06	6.47729e-05	protein_coding	Upregulated
ENSBTAG00000018752	SUZ12	1158.55	-1.11975	0.230552	-4.85685	1.19269e-06	6.53346e-05	protein_coding	Downregulated
ENSBTAG00000021175	IMPG1	52.3906	2.4934	0.513632	4.85446	1.20717e-06	6.57426e-05	protein_coding	Upregulated
ENSBTAG00000038190	SMAP1	3039.15	-1.33317	0.274641	-4.85423	1.20853e-06	6.57426e-05	protein_coding	Downregulated
ENSBTAG00000014760	FOXE1	24.1959	4.91774	1.01311	4.85411	1.20928e-06	6.57426e-05	protein_coding	Upregulated
ENSBTAG00000032077	KCND2	36.4401	3.44955	0.712366	4.84238	1.28294e-06	6.93645e-05	protein_coding	Upregulated
ENSBTAG00000044202	CNKSR2	65.7241	3.55522	0.734238	4.84206	1.28503e-06	6.93645e-05	protein_coding	Upregulated
ENSBTAG00000008430	RANBP3L	33.1396	3.92363	0.810337	4.84198	1.28554e-06	6.93645e-05	protein_coding	Upregulated
ENSBTAG00000053135	TMEM236	27.2126	3.85724	0.79687	4.84049	1.29519e-06	6.97001e-05	protein_coding	Upregulated
ENSBTAG00000001356	USP38	867.547	-1.50369	0.310678	-4.84003	1.29822e-06	6.97001e-05	protein_coding	Downregulated
ENSBTAG00000015225	NUP58	689.622	-1.06668	0.220483	-4.83794	1.31192e-06	7.0199e-05	protein_coding	Downregulated
ENSBTAG00000038662	GJB6	1920.2	-1.38609	0.286523	-4.83762	1.31402e-06	7.0199e-05	protein_coding	Downregulated
ENSBTAG00000010496	STAG3	148.542	2.61407	0.540497	4.83641	1.32203e-06	7.04526e-05	protein_coding	Upregulated
ENSBTAG00000008978	USP22	3845.95	-1.1153	0.23076	-4.83317	1.34375e-06	7.14095e-05	protein_coding	Downregulated
ENSBTAG00000005085	TRIM63	59.5753	2.43	0.502891	4.83205	1.35132e-06	7.14095e-05	protein_coding	Upregulated
ENSBTAG00000018244	VSTM2B	30.9584	5.23642	1.08369	4.83203	1.3515e-06	7.14095e-05	protein_coding	Upregulated
ENSBTAG00000020141	FREM1	120.039	2.89481	0.599119	4.83177	1.35322e-06	7.14095e-05	protein_coding	Upregulated
ENSBTAG00000009897	AGPS	1225.6	-1.28174	0.265443	-4.82866	1.37453e-06	7.23572e-05	protein_coding	Downregulated
ENSBTAG00000054085	SELENOP	1073.49	-1.39306	0.288556	-4.8277	1.38116e-06	7.2476e-05	protein_coding	Downregulated
ENSBTAG00000020361	SLC35F3	88.6918	3.26821	0.677062	4.82705	1.38572e-06	7.2476e-05	protein_coding	Upregulated
ENSBTAG00000012213	WAPL	1516.81	-1.41446	0.293038	-4.82688	1.38686e-06	7.2476e-05	protein_coding	Downregulated
ENSBTAG00000020684		1071.4	-1.54342	0.319808	-4.82608	1.39246e-06	7.25264e-05	protein_coding	Downregulated
ENSBTAG00000021617	ZC3HAV1	1061.55	-1.17219	0.242905	-4.8257	1.3951e-06	7.25264e-05	protein_coding	Downregulated
ENSBTAG00000021681	PRR11	159.799	-1.66294	0.344629	-4.8253	1.3979e-06	7.25264e-05	protein_coding	Downregulated
ENSBTAG00000048683		17.1805	5.9148	1.22622	4.8236	1.40991e-06	7.28571e-05	lncRNA	Upregulated
ENSBTAG00000020451	USP1	1786.96	-1.4392	0.298377	-4.82344	1.41103e-06	7.28571e-05	protein_coding	Downregulated
ENSBTAG00000020578	PRDM6	66.4513	3.35883	0.696601	4.82174	1.42309e-06	7.33046e-05	protein_coding	Upregulated
ENSBTAG00000003116	MTMR6	716.712	-1.30487	0.270801	-4.81857	1.4459e-06	7.43021e-05	protein_coding	Downregulated
ENSBTAG00000001094	MTUS2	189.05	1.96491	0.408098	4.81478	1.47359e-06	7.55452e-05	protein_coding	Upregulated
ENSBTAG00000008066		62.4646	3.04861	0.633263	4.81412	1.47848e-06	7.56162e-05	protein_coding	Upregulated
ENSBTAG00000019971	CDC16	351.459	-1.32192	0.274671	-4.81275	1.48868e-06	7.59581e-05	protein_coding	Downregulated
ENSBTAG00000000025	RAB6A	2331.59	-1.64185	0.341192	-4.81209	1.49358e-06	7.6028e-05	protein_coding	Downregulated
ENSBTAG00000004489	APPBP2	1811.49	-1.51619	0.315124	-4.81139	1.49883e-06	7.61157e-05	protein_coding	Downregulated
ENSBTAG00000012567	TERT	174.424	2.31572	0.481668	4.80772	1.52663e-06	7.70093e-05	protein_coding	Upregulated
ENSBTAG00000000146	FARP1	2170.84	-1.08156	0.224966	-4.80765	1.52713e-06	7.70093e-05	protein_coding	Downregulated
ENSBTAG00000009647	PHAX	1391.88	-1.54075	0.320513	-4.80714	1.53107e-06	7.70283e-05	protein_coding	Downregulated
ENSBTAG00000002080	CCN3	48.9391	2.73489	0.569055	4.80602	1.53968e-06	7.71066e-05	protein_coding	Upregulated
ENSBTAG00000015363	CDC42SE1	1412.74	-1.25451	0.261045	-4.8057	1.54211e-06	7.71066e-05	lncRNA	Downregulated
ENSBTAG00000011635	CENPN	387.268	-1.42104	0.295709	-4.80554	1.54335e-06	7.71066e-05	protein_coding	Downregulated
ENSBTAG00000023784	TMEM88B	42.9656	3.4552	0.7192	4.80423	1.55352e-06	7.71432e-05	protein_coding	Upregulated
ENSBTAG00000018263	WAC	2371.84	-1.3027	0.271164	-4.8041	1.5545e-06	7.71432e-05	protein_coding	Downregulated
ENSBTAG00000005219	KLHL4	21.3058	4.76809	0.992513	4.80406	1.5548e-06	7.71432e-05	protein_coding	Upregulated
ENSBTAG00000050446		112.982	2.74852	0.572222	4.80324	1.5612e-06	7.71628e-05	pseudogene	Upregulated
ENSBTAG00000008223	NLRC4	59.9487	3.90657	0.81339	4.80282	1.56445e-06	7.71628e-05	protein_coding	Upregulated
ENSBTAG00000034531	RNF146	1212.79	-1.20902	0.25174	-4.80263	1.56592e-06	7.71628e-05	protein_coding	Downregulated
ENSBTAG00000021814		39.7574	3.94529	0.821825	4.80065	1.58153e-06	7.74362e-05	protein_coding	Upregulated
ENSBTAG00000005865	MAPK6	2756.66	-1.27969	0.266598	-4.80008	1.586e-06	7.74362e-05	protein_coding	Downregulated
ENSBTAG00000000648	ADAMTS5	74.7969	2.35823	0.491307	4.7999	1.58744e-06	7.74362e-05	protein_coding	Upregulated
ENSBTAG00000010001	RHOT1	644.252	-1.24721	0.259871	-4.79933	1.59194e-06	7.74362e-05	protein_coding	Downregulated
ENSBTAG00000054666		48.2342	3.46673	0.722355	4.7992	1.593e-06	7.74362e-05	protein_coding	Upregulated
ENSBTAG00000007139	WSB2	3740.51	-1.25476	0.26153	-4.79776	1.60449e-06	7.78195e-05	protein_coding	Downregulated
ENSBTAG00000031579	SGO2	897.971	-1.58258	0.32989	-4.79729	1.6083e-06	7.78296e-05	protein_coding	Downregulated
ENSBTAG00000015307	FBN2	222.236	2.84518	0.593284	4.79565	1.62145e-06	7.82904e-05	protein_coding	Upregulated
ENSBTAG00000012371	CPD	2996.35	-1.68336	0.351088	-4.79469	1.62923e-06	7.84901e-05	protein_coding	Downregulated
ENSBTAG00000006232	WDR86	73.1327	2.91654	0.608442	4.79345	1.63939e-06	7.85717e-05	protein_coding	Upregulated
ENSBTAG00000025021	FMN2	71.088	3.05131	0.636598	4.79315	1.64184e-06	7.85717e-05	protein_coding	Upregulated
ENSBTAG00000047902	ULBP21	156.964	1.80735	0.377124	4.79246	1.64749e-06	7.86676e-05	protein_coding	Upregulated
ENSBTAG00000002058	ASF1A	505.138	-1.45034	0.302675	-4.79173	1.6535e-06	7.87805e-05	protein_coding	Downregulated
ENSBTAG00000002701	UGT3A2	72.8914	3.03706	0.633926	4.79088	1.6605e-06	7.89396e-05	protein_coding	Upregulated
ENSBTAG00000002726	CDC27	1503.54	-1.50432	0.314044	-4.79016	1.66647e-06	7.90491e-05	protein_coding	Downregulated
ENSBTAG00000008735	VASH1	122.742	2.26802	0.473667	4.78822	1.6827e-06	7.95354e-05	protein_coding	Upregulated
ENSBTAG00000013624	LMNB2	3731.29	-1.14916	0.240006	-4.78805	1.68409e-06	7.95354e-05	protein_coding	Downregulated
ENSBTAG00000016282	EIF5	4014.02	-1.41597	0.295774	-4.78733	1.69017e-06	7.96481e-05	protein_coding	Downregulated
ENSBTAG00000015989	RPS5	2558.99	-1.05428	0.220246	-4.78681	1.69454e-06	7.96804e-05	protein_coding	Downregulated
ENSBTAG00000007737	UBA52	2324.25	-1.03578	0.216483	-4.78458	1.71344e-06	8.03247e-05	protein_coding	Downregulated
ENSBTAG00000046248	ARPC1B	6097.24	-1.45312	0.303736	-4.78415	1.71714e-06	8.03247e-05	protein_coding	Downregulated
ENSBTAG00000004081	FAT3	219.489	3.04708	0.636947	4.78388	1.71941e-06	8.03247e-05	protein_coding	Upregulated
ENSBTAG00000015198	DZIP1L	177.77	1.94955	0.407611	4.78288	1.72803e-06	8.04268e-05	protein_coding	Upregulated
ENSBTAG00000008390	DNAJC10	472.716	-1.16368	0.243307	-4.78276	1.72905e-06	8.04268e-05	protein_coding	Downregulated
ENSBTAG00000018656	HP1BP3	1923.04	-1.13173	0.236667	-4.78194	1.73608e-06	8.05804e-05	protein_coding	Downregulated
ENSBTAG00000005542	EPS15	3410.09	-1.66326	0.347882	-4.78111	1.74331e-06	8.06479e-05	protein_coding	Downregulated
ENSBTAG00000023369	GRIN2D	127.259	2.20988	0.462229	4.78091	1.74501e-06	8.06479e-05	protein_coding	Upregulated
ENSBTAG00000054777	PPP1R3G	28.9438	5.60488	1.17263	4.77977	1.75498e-06	8.09352e-05	protein_coding	Upregulated
ENSBTAG00000027173	CHP1	1480.69	-1.218	0.254902	-4.77831	1.76776e-06	8.10324e-05	protein_coding	Downregulated
ENSBTAG00000005653	ABCB4	100.401	3.24837	0.679848	4.77807	1.76984e-06	8.10324e-05	protein_coding	Upregulated
ENSBTAG00000030951	ZNF655	1563.73	-1.83182	0.383386	-4.77801	1.77038e-06	8.10324e-05	protein_coding	Downregulated
ENSBTAG00000050043	5S_rRNA	273.006	4.22096	0.88345	4.77782	1.7721e-06	8.10324e-05	rRNA	Upregulated
ENSBTAG00000009978	TDRD6	107.5	2.22561	0.466123	4.77472	1.79958e-06	8.2115e-05	protein_coding	Upregulated
ENSBTAG00000014967	PAX7	57.5127	3.17456	0.66493	4.77428	1.80351e-06	8.21204e-05	protein_coding	Upregulated
ENSBTAG00000009299	AFTPH	1300.19	-1.53533	0.321744	-4.77192	1.8248e-06	8.29152e-05	protein_coding	Downregulated
ENSBTAG00000052017		41.2642	3.47265	0.727958	4.77041	1.83855e-06	8.31782e-05	lncRNA	Upregulated
ENSBTAG00000019980	DGKI	119.96	2.07842	0.43575	4.76976	1.84441e-06	8.31782e-05	protein_coding	Upregulated
ENSBTAG00000010428	USP15	1644.21	-1.5622	0.327543	-4.76946	1.84722e-06	8.31782e-05	protein_coding	Downregulated
ENSBTAG00000020681	FNDC3A	3218.46	-1.34521	0.282075	-4.76897	1.8517e-06	8.31782e-05	protein_coding	Downregulated
ENSBTAG00000014969	CILP2	122.333	2.60774	0.546838	4.76877	1.85358e-06	8.31782e-05	protein_coding	Upregulated
ENSBTAG00000004261	SPON2	63.9241	3.10545	0.651208	4.76875	1.85371e-06	8.31782e-05	protein_coding	Upregulated
ENSBTAG00000005978	PIK3R5	161.19	1.88929	0.396581	4.76395	1.89836e-06	8.5005e-05	protein_coding	Upregulated
ENSBTAG00000037945	CASKIN1	138.675	2.47828	0.520457	4.76173	1.91939e-06	8.57685e-05	protein_coding	Upregulated
ENSBTAG00000006918	TLK1	938.243	-1.51315	0.317952	-4.75905	1.94506e-06	8.67362e-05	protein_coding	Downregulated
ENSBTAG00000021420	EPHA7	44.018	3.14273	0.660481	4.75824	1.95289e-06	8.69056e-05	protein_coding	Upregulated
ENSBTAG00000007547	CACNG1	25.767	4.28462	0.900808	4.75641	1.97063e-06	8.73168e-05	protein_coding	Upregulated
ENSBTAG00000005848	PRTG	85.6428	2.561	0.538482	4.75597	1.97497e-06	8.73168e-05	protein_coding	Upregulated
ENSBTAG00000054196		42.7445	3.02297	0.635648	4.75573	1.97727e-06	8.73168e-05	lncRNA	Upregulated
ENSBTAG00000003955	MYO7A	484.41	1.63951	0.344766	4.75542	1.98029e-06	8.73168e-05	protein_coding	Upregulated
ENSBTAG00000018207	M6PR	643.585	-1.27158	0.267422	-4.75494	1.98506e-06	8.73168e-05	protein_coding	Downregulated
ENSBTAG00000020391	MEP1B	44.6256	2.85778	0.601029	4.7548	1.9864e-06	8.73168e-05	protein_coding	Upregulated
ENSBTAG00000011402		125.692	2.78492	0.586008	4.75235	2.01063e-06	8.82019e-05	protein_coding	Upregulated
ENSBTAG00000020402	TDRD9	151.573	2.08927	0.439748	4.75106	2.02349e-06	8.85863e-05	protein_coding	Upregulated
ENSBTAG00000020936	NOD2	122.247	2.2179	0.466896	4.7503	2.03112e-06	8.87401e-05	protein_coding	Upregulated
ENSBTAG00000007397	FOLH1B	41.1655	4.69388	0.988216	4.74985	2.03571e-06	8.87612e-05	protein_coding	Upregulated
ENSBTAG00000051538		39.2218	3.72833	0.785241	4.748	2.05436e-06	8.93938e-05	pseudogene	Upregulated
ENSBTAG00000003645	FSIP2	146.291	3.83907	0.808651	4.74751	2.05939e-06	8.94266e-05	protein_coding	Upregulated
ENSBTAG00000007019	LRIT3	31.7171	3.5472	0.747233	4.74711	2.0634e-06	8.94266e-05	protein_coding	Upregulated
ENSBTAG00000015615	THEMIS	37.3468	3.79947	0.800555	4.74605	2.07431e-06	8.97192e-05	protein_coding	Upregulated
ENSBTAG00000033153	GRIK2	46.0915	3.6428	0.767788	4.74454	2.08981e-06	8.98693e-05	protein_coding	Upregulated
ENSBTAG00000005137	LPGAT1	553.754	-1.24497	0.2624	-4.74453	2.08989e-06	8.98693e-05	protein_coding	Downregulated
ENSBTAG00000010386	ARPC2	3558	-1.34176	0.282803	-4.74449	2.09027e-06	8.98693e-05	protein_coding	Downregulated
ENSBTAG00000009121	STAG2	1957.5	-1.38435	0.291869	-4.74305	2.10524e-06	9.03327e-05	protein_coding	Downregulated
ENSBTAG00000015895	HGD	54.1594	3.6676	0.773674	4.74051	2.13186e-06	9.12934e-05	protein_coding	Upregulated
ENSBTAG00000007651	TARS3	90.4126	2.92169	0.616443	4.73959	2.14148e-06	9.15241e-05	protein_coding	Upregulated
ENSBTAG00000040367		472.012	-1.23949	0.261586	-4.73837	2.15447e-06	9.18969e-05	protein_coding	Downregulated
ENSBTAG00000000023	RNF2	3415.3	-1.52201	0.321265	-4.73756	2.16306e-06	9.20815e-05	protein_coding	Downregulated
ENSBTAG00000015080	PHACTR3	82.2257	2.77734	0.586349	4.73667	2.17255e-06	9.23034e-05	protein_coding	Upregulated
ENSBTAG00000003793	NGLY1	629.307	-1.15132	0.243101	-4.736	2.17983e-06	9.24306e-05	protein_coding	Downregulated
ENSBTAG00000032234	STK24	3010.21	-1.43445	0.302917	-4.73545	2.18568e-06	9.24972e-05	protein_coding	Downregulated
ENSBTAG00000046533	RAB31	6089.22	-1.60943	0.339977	-4.73395	2.20196e-06	9.30035e-05	protein_coding	Downregulated
ENSBTAG00000048631		1056.28	-1.37258	0.289994	-4.73312	2.21096e-06	9.32015e-05	protein_coding	Downregulated
ENSBTAG00000039121	PTP4A2	2764.16	-1.35178	0.285748	-4.73068	2.23772e-06	9.41457e-05	protein_coding	Downregulated
ENSBTAG00000025182	FBXL21	34.1792	3.96985	0.840279	4.72444	2.30749e-06	9.68083e-05	protein_coding	Upregulated
ENSBTAG00000008936	ABCC2	172.008	1.92071	0.406598	4.72386	2.31414e-06	9.68083e-05	protein_coding	Upregulated
ENSBTAG00000027274		49.3781	2.62521	0.55577	4.72355	2.31758e-06	9.68083e-05	protein_coding	Upregulated
ENSBTAG00000030453	ZC3H14	1480.89	-1.28266	0.271553	-4.72343	2.31895e-06	9.68083e-05	protein_coding	Downregulated
ENSBTAG00000012973	GFRAL	21.5398	5.13392	1.08727	4.72185	2.33707e-06	9.73766e-05	protein_coding	Upregulated
ENSBTAG00000000011	TDH	78.9984	3.01855	0.639421	4.72076	2.34964e-06	9.77116e-05	protein_coding	Upregulated
ENSBTAG00000017765	GSTM1	225.249	1.42003	0.301023	4.71736	2.38924e-06	9.91672e-05	protein_coding	Upregulated
ENSBTAG00000006991	ADH6	34.0628	3.32648	0.7055	4.71506	2.41639e-06	0.000100101	protein_coding	Upregulated
ENSBTAG00000003131	NDST4	46.9887	4.83769	1.02634	4.71352	2.43472e-06	0.000100348	protein_coding	Upregulated
ENSBTAG00000000153	LRFN3	58.0684	2.79446	0.592864	4.71349	2.43511e-06	0.000100348	protein_coding	Upregulated
ENSBTAG00000007696	TRAPPC8	865.194	-1.36028	0.2886	-4.71339	2.43628e-06	0.000100348	protein_coding	Downregulated
ENSBTAG00000005356	DENND2B	177.333	1.72345	0.365745	4.71218	2.45086e-06	0.000100756	protein_coding	Upregulated
ENSBTAG00000006717	ABCA14	76.1332	4.55997	0.968478	4.70839	2.49687e-06	0.000102452	protein_coding	Upregulated
ENSBTAG00000004789	LGR6	96.6877	2.93782	0.624106	4.70725	2.51085e-06	0.00010283	protein_coding	Upregulated
ENSBTAG00000018843	SERPINA1	409.92	-2.29738	0.488432	-4.70358	2.55634e-06	0.000104495	protein_coding	Downregulated
ENSBTAG00000020004	ZNF800	435.871	-1.19373	0.253993	-4.69986	2.60343e-06	0.000106217	protein_coding	Downregulated
ENSBTAG00000002331	DLGAP5	1376.75	-1.71025	0.363923	-4.69948	2.6083e-06	0.000106217	protein_coding	Downregulated
ENSBTAG00000007758	PDE10A	75.3027	2.88955	0.615031	4.69823	2.62432e-06	0.000106535	protein_coding	Upregulated
ENSBTAG00000016644	LVRN	69.9942	3.22795	0.687077	4.69809	2.62599e-06	0.000106535	protein_coding	Upregulated
ENSBTAG00000021327	DAW1	29.3878	4.28059	0.911731	4.69502	2.66587e-06	0.000107947	protein_coding	Upregulated
ENSBTAG00000048756		67.5711	2.84076	0.605111	4.69461	2.67116e-06	0.000107947	protein_coding	Upregulated
ENSBTAG00000013450	GARIN3	50.9338	3.60513	0.767994	4.69422	2.67628e-06	0.000107947	protein_coding	Upregulated
ENSBTAG00000017416	KPNA4	1300.58	-1.25508	0.267386	-4.69387	2.68079e-06	0.000107947	protein_coding	Downregulated
ENSBTAG00000010562	CD34	61.7298	2.7231	0.580187	4.69348	2.68596e-06	0.000107954	protein_coding	Upregulated
ENSBTAG00000016145	ADAMTS19	63.6723	2.81654	0.600396	4.69115	2.71675e-06	0.000108836	protein_coding	Upregulated
ENSBTAG00000002874	TMEM183A	377.251	-1.13249	0.241415	-4.69105	2.71801e-06	0.000108836	protein_coding	Downregulated
ENSBTAG00000005268	PLA2G4D	129.751	2.68485	0.572431	4.69026	2.7286e-06	0.000108975	protein_coding	Upregulated
ENSBTAG00000012074	MYB	80.5305	2.868	0.611509	4.69004	2.73157e-06	0.000108975	protein_coding	Upregulated
ENSBTAG00000006613	METTL17	692.978	-1.35737	0.28946	-4.68932	2.7412e-06	0.000109158	protein_coding	Downregulated
ENSBTAG00000006768	ENTPD4	927.605	-1.01152	0.215798	-4.68734	2.76777e-06	0.000109935	protein_coding	Downregulated
ENSBTAG00000022161	TLR7	33.7393	3.17224	0.676807	4.68706	2.77152e-06	0.000109935	protein_coding	Upregulated
ENSBTAG00000032567	C1QL4	26.8459	4.57364	0.975869	4.68673	2.77601e-06	0.000109935	protein_coding	Upregulated
ENSBTAG00000004612	SORCS3	97.5134	2.94739	0.629342	4.68328	2.82315e-06	0.000111597	protein_coding	Upregulated
ENSBTAG00000002952	TBX19	55.9353	3.49788	0.747261	4.68094	2.85563e-06	0.000112648	protein_coding	Upregulated
ENSBTAG00000010275	WASHC5	752.484	-1.18684	0.253566	-4.68061	2.86018e-06	0.000112648	protein_coding	Downregulated
ENSBTAG00000001235	CD200R1L	24.148	4.293	0.91735	4.67979	2.87175e-06	0.000112858	protein_coding	Upregulated
ENSBTAG00000031363	TLE5	818.906	-1.07884	0.230547	-4.67948	2.87598e-06	0.000112858	protein_coding	Downregulated
ENSBTAG00000019294	ABCC9	109.561	4.15964	0.889019	4.67892	2.88396e-06	0.000112967	protein_coding	Upregulated
ENSBTAG00000011203	RP1	69.8477	2.63671	0.563654	4.67789	2.89847e-06	0.000113156	protein_coding	Upregulated
ENSBTAG00000019421	DACT1	52.196	3.6372	0.777547	4.67779	2.89983e-06	0.000113156	protein_coding	Upregulated
ENSBTAG00000025522	UNC13C	102.949	3.25403	0.695683	4.67746	2.90453e-06	0.000113156	protein_coding	Upregulated
ENSBTAG00000014189	RGS6	68.1307	2.96231	0.633432	4.67661	2.91662e-06	0.000113422	protein_coding	Upregulated
ENSBTAG00000006833	LMAN1	496.86	-1.02976	0.22023	-4.67583	2.92774e-06	0.00011365	protein_coding	Downregulated
ENSBTAG00000026234	STK3	2328.75	-1.61387	0.345241	-4.67462	2.94503e-06	0.000114116	protein_coding	Downregulated
ENSBTAG00000016712	CLCA3	60.9265	4.15353	0.888938	4.67247	2.97606e-06	0.000115043	protein_coding	Upregulated
ENSBTAG00000002483	HES5	34.2416	4.62503	0.989901	4.67222	2.9796e-06	0.000115043	protein_coding	Upregulated
ENSBTAG00000017368	YBX1	90828	-1.26183	0.270102	-4.6717	2.98722e-06	0.000115131	protein_coding	Downregulated
ENSBTAG00000019658	ASB16	75.5242	3.2156	0.688438	4.67086	2.99937e-06	0.000115393	protein_coding	Upregulated
ENSBTAG00000001657	PICALM	5847.31	-1.47182	0.315222	-4.66914	3.02457e-06	0.000116043	protein_coding	Downregulated
ENSBTAG00000043578	DIO3	22.0574	3.90497	0.836395	4.66882	3.02937e-06	0.000116043	protein_coding	Upregulated
ENSBTAG00000014920	SEMA3E	38.8895	3.29408	0.705625	4.66832	3.03673e-06	0.000116043	protein_coding	Upregulated
ENSBTAG00000006446	CNTNAP3	53.2571	4.33196	0.927992	4.6681	3.04e-06	0.000116043	protein_coding	Upregulated
ENSBTAG00000001880	VGLL1	117.514	-1.72941	0.37049	-4.66789	3.04315e-06	0.000116043	protein_coding	Downregulated
ENSBTAG00000017642	BMP3	42.5679	3.41258	0.731283	4.66657	3.06271e-06	0.000116583	protein_coding	Upregulated
ENSBTAG00000010866	BMPER	54.5139	3.69372	0.791679	4.66568	3.07602e-06	0.000116845	protein_coding	Upregulated
ENSBTAG00000002980	GPT2	2225.35	-1.07405	0.230223	-4.66526	3.08231e-06	0.000116845	protein_coding	Downregulated
ENSBTAG00000049487		26.9931	3.68769	0.790561	4.66465	3.09149e-06	0.000116845	protein_coding	Upregulated
ENSBTAG00000021062	SMARCD2	1003.11	-1.02536	0.219822	-4.66451	3.09357e-06	0.000116845	protein_coding	Downregulated
ENSBTAG00000007569	TNFRSF11A	83.9882	2.81811	0.604228	4.66399	3.10132e-06	0.000116845	protein_coding	Upregulated
ENSBTAG00000014399	QSER1	6583.21	-1.70541	0.365659	-4.66394	3.10209e-06	0.000116845	protein_coding	Downregulated
ENSBTAG00000005917	PARD6G	41.9544	3.0631	0.656858	4.66327	3.11229e-06	0.000117013	protein_coding	Upregulated
ENSBTAG00000019366	POLR2B	1151.47	-1.47386	0.316108	-4.66251	3.12369e-06	0.000117013	protein_coding	Downregulated
ENSBTAG00000013060	IQGAP1	11480.3	-1.28245	0.275066	-4.66234	3.12634e-06	0.000117013	protein_coding	Downregulated
ENSBTAG00000011766	C7	60.8164	3.3633	0.721481	4.66166	3.13664e-06	0.000117013	protein_coding	Upregulated
ENSBTAG00000006730	SUSD2	84.6928	2.46085	0.527893	4.66164	3.13692e-06	0.000117013	protein_coding	Upregulated
ENSBTAG00000049478		35.9548	3.79305	0.8137	4.66149	3.13933e-06	0.000117013	protein_coding	Upregulated
ENSBTAG00000004922	AGPAT5	776.172	-1.27945	0.274493	-4.66115	3.14449e-06	0.000117013	protein_coding	Downregulated
ENSBTAG00000021550	MAMDC4	110.076	3.22899	0.69284	4.66051	3.15431e-06	0.000117176	pseudogene	Upregulated
ENSBTAG00000002640	KALRN	173.086	2.19018	0.470111	4.65885	3.17976e-06	0.000117798	protein_coding	Upregulated
ENSBTAG00000016566	ITGA9	160.477	2.89102	0.620562	4.65871	3.18196e-06	0.000117798	protein_coding	Upregulated
ENSBTAG00000002842	HEATR4	116.766	2.08929	0.448588	4.65748	3.20098e-06	0.000118151	protein_coding	Upregulated
ENSBTAG00000008432	NUP98	1343.44	-1.13033	0.242696	-4.65739	3.20245e-06	0.000118151	protein_coding	Downregulated
ENSBTAG00000002125	GNAL	105.82	2.40061	0.515611	4.65586	3.22636e-06	0.000118719	protein_coding	Upregulated
ENSBTAG00000033726	GRIP1	94.1723	2.28844	0.491536	4.6557	3.22885e-06	0.000118719	protein_coding	Upregulated
ENSBTAG00000018106	SPATA18	74.4541	3.59274	0.772233	4.6524	3.28095e-06	0.00012043	protein_coding	Upregulated
ENSBTAG00000046516	FUT7	33.2443	4.01502	0.863219	4.65122	3.29974e-06	0.000120696	protein_coding	Upregulated
ENSBTAG00000004732	SPTB	376.73	1.4233	0.306009	4.65117	3.30055e-06	0.000120696	protein_coding	Upregulated
ENSBTAG00000013778	DNAI3	67.3054	3.4577	0.743448	4.65089	3.30498e-06	0.000120696	protein_coding	Upregulated
ENSBTAG00000007244	NID1	168.862	2.04767	0.440317	4.65045	3.31206e-06	0.00012075	protein_coding	Upregulated
ENSBTAG00000017797	LY75	119.676	2.63663	0.56718	4.64866	3.34097e-06	0.000121497	protein_coding	Upregulated
ENSBTAG00000005658	ECE2	131.746	2.28466	0.491485	4.64849	3.34379e-06	0.000121497	protein_coding	Upregulated
ENSBTAG00000039307	YAP1	3756.28	-1.48203	0.318974	-4.64626	3.38006e-06	0.000122608	protein_coding	Downregulated
ENSBTAG00000008062	DMRT2	47.3249	3.64775	0.785368	4.64464	3.40678e-06	0.00012337	protein_coding	Upregulated
ENSBTAG00000051847	5S_rRNA	393.894	3.68987	0.794576	4.64383	3.4201e-06	0.000123515	rRNA	Upregulated
ENSBTAG00000004625	PYGB	3300.47	-1.77356	0.381928	-4.6437	3.42222e-06	0.000123515	protein_coding	Downregulated
ENSBTAG00000008772	SMC2	3053.12	-1.36827	0.29469	-4.64309	3.43229e-06	0.000123671	protein_coding	Downregulated
ENSBTAG00000047158	LRFN1	66.8892	3.45698	0.744669	4.6423	3.44547e-06	0.00012374	protein_coding	Upregulated
ENSBTAG00000012394	CCDC85A	70.576	2.82977	0.609562	4.64229	3.44566e-06	0.00012374	protein_coding	Upregulated
ENSBTAG00000026836		40.3813	3.53125	0.760801	4.64149	3.45898e-06	0.000124012	protein_coding	Upregulated
ENSBTAG00000013615	CHORDC1	1013.64	-1.32887	0.286366	-4.64047	3.47618e-06	0.000124422	protein_coding	Downregulated
ENSBTAG00000006495	GNB2	1105.59	-1.22952	0.265035	-4.63909	3.49941e-06	0.000125046	protein_coding	Downregulated
ENSBTAG00000012126	PNPLA7	215.105	2.04865	0.441646	4.63867	3.50665e-06	0.000125098	protein_coding	Upregulated
ENSBTAG00000048959		138.422	2.4882	0.536499	4.63785	3.52057e-06	0.00012536	lncRNA	Upregulated
ENSBTAG00000006288	VSTM4	64.3746	3.20802	0.691749	4.63755	3.52564e-06	0.00012536	protein_coding	Upregulated
ENSBTAG00000039374	IPO5	3275.04	-1.14165	0.246313	-4.63495	3.57028e-06	0.000126587	protein_coding	Downregulated
ENSBTAG00000019105	NPLOC4	1441.23	-1.02575	0.221312	-4.63486	3.57187e-06	0.000126587	protein_coding	Downregulated
ENSBTAG00000014169	PCDH19	43.6291	3.61741	0.780618	4.63404	3.58604e-06	0.000126881	protein_coding	Upregulated
ENSBTAG00000001659	VPS4A	1225.71	-1.16235	0.250848	-4.63368	3.59229e-06	0.000126894	protein_coding	Downregulated
ENSBTAG00000009877	MCMBP	903.137	-1.20817	0.260806	-4.63245	3.61356e-06	0.000127416	protein_coding	Downregulated
ENSBTAG00000032183	NELL2	65.9536	3.45101	0.745013	4.63215	3.61887e-06	0.000127416	protein_coding	Upregulated
ENSBTAG00000012559	SLC6A18	95.5144	3.09339	0.668197	4.62946	3.66624e-06	0.000128874	protein_coding	Upregulated
ENSBTAG00000016800	SEMA6D	81.7941	3.4403	0.743253	4.62871	3.67954e-06	0.00012899	protein_coding	Upregulated
ENSBTAG00000011246	FOXP2	47.5968	3.91198	0.845177	4.6286	3.6815e-06	0.00012899	protein_coding	Upregulated
ENSBTAG00000021830	ENPP1	517.384	-1.25421	0.271037	-4.62743	3.70223e-06	0.000129187	protein_coding	Downregulated
ENSBTAG00000038442	WDR87	218.858	1.5068	0.325658	4.62694	3.71116e-06	0.000129187	protein_coding	Upregulated
ENSBTAG00000018993	ITGB7	97.5381	2.6075	0.563626	4.62629	3.72274e-06	0.000129187	protein_coding	Upregulated
ENSBTAG00000014632	VSX2	50.9752	3.20426	0.692621	4.62629	3.72282e-06	0.000129187	protein_coding	Upregulated
ENSBTAG00000017124	GPSM2	487.064	-1.03816	0.224404	-4.62627	3.72305e-06	0.000129187	protein_coding	Downregulated
ENSBTAG00000034936	ANKIB1	1774.81	-1.36175	0.294387	-4.62572	3.73306e-06	0.000129327	protein_coding	Downregulated
ENSBTAG00000000308	ITCH	925.583	-1.22651	0.265186	-4.62508	3.74445e-06	0.000129329	protein_coding	Downregulated
ENSBTAG00000027563	ALX4	46.2969	3.65653	0.790593	4.62505	3.74509e-06	0.000129329	protein_coding	Upregulated
ENSBTAG00000048057	GSK3B	997.972	-1.26644	0.273937	-4.62313	3.78e-06	0.000129894	protein_coding	Downregulated
ENSBTAG00000017462	ATF4	1759.65	-1.27845	0.276535	-4.62309	3.78072e-06	0.000129894	protein_coding	Downregulated
ENSBTAG00000000911	UBE2H	3203.67	-1.25305	0.271047	-4.62301	3.78217e-06	0.000129894	protein_coding	Downregulated
ENSBTAG00000018320	RPLP1	3161.72	-1.15864	0.250634	-4.62282	3.78554e-06	0.000129894	protein_coding	Downregulated
ENSBTAG00000026812	AOX2	126.42	2.01063	0.435172	4.62032	3.83144e-06	0.00013126	protein_coding	Upregulated
ENSBTAG00000002275	PTP4A1	1149.79	-1.28022	0.277173	-4.61883	3.85905e-06	0.000131889	protein_coding	Downregulated
ENSBTAG00000019884	PKD1L3	121.772	3.06342	0.663268	4.61867	3.86202e-06	0.000131889	protein_coding	Upregulated
ENSBTAG00000005316	GDI2	5884.56	-1.50805	0.326545	-4.6182	3.87077e-06	0.000131979	protein_coding	Downregulated
ENSBTAG00000010978	PROX1	55.7249	3.3621	0.728192	4.61705	3.89238e-06	0.000132507	protein_coding	Upregulated
ENSBTAG00000023976	ARHGAP25	73.2338	2.27084	0.492189	4.61376	3.95443e-06	0.00013433	protein_coding	Upregulated
ENSBTAG00000002431	TRIM24	690.23	-1.10211	0.238886	-4.61356	3.95839e-06	0.00013433	protein_coding	Downregulated
ENSBTAG00000009587	NRG3	36.9266	4.09638	0.888188	4.61206	3.98698e-06	0.000134865	protein_coding	Upregulated
ENSBTAG00000013167	SIGLEC1	196.984	2.23954	0.485602	4.61188	3.99044e-06	0.000134865	protein_coding	Upregulated
ENSBTAG00000015888	PDE7B	63.2582	3.18939	0.691578	4.61175	3.99289e-06	0.000134865	protein_coding	Upregulated
ENSBTAG00000023529	SPEF2	101.933	2.94868	0.639572	4.6104	4.01896e-06	0.000135533	protein_coding	Upregulated
ENSBTAG00000015984	CADM4	79.0987	1.97696	0.428864	4.60975	4.03156e-06	0.000135746	protein_coding	Upregulated
ENSBTAG00000021809	DEPDC7	490.835	-1.54981	0.336356	-4.60766	4.07233e-06	0.000136642	protein_coding	Downregulated
ENSBTAG00000007695	CSN1S1	22.2595	5.88104	1.27652	4.60709	4.08348e-06	0.000136642	protein_coding	Upregulated
ENSBTAG00000022348	PAG3	532.699	-2.38058	0.516721	-4.60709	4.08349e-06	0.000136642	protein_coding	Downregulated
ENSBTAG00000003021	SP1	2010.45	-1.33012	0.288805	-4.60558	4.11317e-06	0.000137407	protein_coding	Downregulated
ENSBTAG00000016478	LINGO3	33.4348	4.18059	0.907819	4.60509	4.12283e-06	0.000137407	protein_coding	Upregulated
ENSBTAG00000048611		28.2098	3.65167	0.792985	4.60496	4.12545e-06	0.000137407	lncRNA	Upregulated
ENSBTAG00000020788	SLC18A1	80.128	2.05705	0.446744	4.60455	4.13361e-06	0.000137466	protein_coding	Upregulated
ENSBTAG00000005482	TMEM135	2280.89	-1.67751	0.364432	-4.60307	4.16298e-06	0.000138196	protein_coding	Downregulated
ENSBTAG00000013596	NR1H4	47.4132	2.99359	0.650451	4.60233	4.17793e-06	0.000138196	protein_coding	Upregulated
ENSBTAG00000033169		50.9518	3.66304	0.795959	4.60205	4.18355e-06	0.000138196	protein_coding	Upregulated
ENSBTAG00000017083	TEX15	92.7846	2.09272	0.454744	4.60197	4.18506e-06	0.000138196	protein_coding	Upregulated
ENSBTAG00000007927	SLAMF1	41.5595	3.68384	0.800512	4.60185	4.18756e-06	0.000138196	protein_coding	Upregulated
ENSBTAG00000008585	ARHGEF10	180.774	2.19297	0.476644	4.60085	4.20762e-06	0.000138646	protein_coding	Upregulated
ENSBTAG00000003217	CADM3	61.7595	2.69009	0.584801	4.60002	4.22457e-06	0.000138992	protein_coding	Upregulated
ENSBTAG00000008817	LAMA4	140.783	2.03346	0.442113	4.59941	4.23681e-06	0.000139183	protein_coding	Upregulated
ENSBTAG00000020916	NANOG	19.8847	5.00701	1.08884	4.59848	4.25591e-06	0.000139598	protein_coding	Upregulated
ENSBTAG00000009383	KIF11	2118.78	-1.43928	0.313021	-4.59802	4.26525e-06	0.000139692	protein_coding	Downregulated
ENSBTAG00000003088	LANCL3	47.948	2.69475	0.586206	4.59693	4.28755e-06	0.000140117	protein_coding	Upregulated
ENSBTAG00000052240	SPPL2C	49.925	2.90268	0.631484	4.5966	4.29444e-06	0.000140117	protein_coding	Upregulated
ENSBTAG00000026497	A4GALT	658.928	-1.87719	0.408401	-4.59644	4.29769e-06	0.000140117	protein_coding	Downregulated
ENSBTAG00000055062	SMAD5	877.573	-1.30828	0.284696	-4.59536	4.32001e-06	0.000140632	protein_coding	Downregulated
ENSBTAG00000003326	NAIP	45.7502	3.09062	0.672709	4.59429	4.3422e-06	0.000141141	protein_coding	Upregulated
ENSBTAG00000009742	DOK7	77.4931	3.31067	0.720791	4.59311	4.36688e-06	0.00014173	protein_coding	Upregulated
ENSBTAG00000054213		21.0329	5.13639	1.11837	4.59277	4.37408e-06	0.000141751	protein_coding	Upregulated
ENSBTAG00000009482	AFF4	1459.41	-1.20608	0.262653	-4.59191	4.39216e-06	0.000141946	protein_coding	Downregulated
ENSBTAG00000015238	DSC3	68.157	4.03454	0.87863	4.59185	4.39327e-06	0.000141946	protein_coding	Upregulated
ENSBTAG00000001872	ORC6	753.457	-1.84958	0.403033	-4.58916	4.45038e-06	0.000143386	protein_coding	Downregulated
ENSBTAG00000021764	GLRB	38.1359	4.57704	0.997367	4.58912	4.45112e-06	0.000143386	protein_coding	Upregulated
ENSBTAG00000009308	TDRD3	1055.14	-1.5924	0.347042	-4.58849	4.46459e-06	0.000143606	protein_coding	Downregulated
ENSBTAG00000005238	NCKAP5	213.375	1.66793	0.363544	4.58798	4.47553e-06	0.000143628	protein_coding	Upregulated
ENSBTAG00000010935	EML4	7249.36	-1.71474	0.373757	-4.58784	4.47859e-06	0.000143628	protein_coding	Downregulated
ENSBTAG00000047679	DNTTIP2	1285.32	-1.20776	0.263334	-4.58641	4.50929e-06	0.000144312	protein_coding	Downregulated
ENSBTAG00000006156	BST1	48.3007	2.49535	0.544097	4.58623	4.51331e-06	0.000144312	protein_coding	Upregulated
ENSBTAG00000017390	LGI2	39.0498	4.38339	0.956342	4.58349	4.57269e-06	0.000145787	protein_coding	Upregulated
ENSBTAG00000011538	KIF1A	356.984	2.14864	0.468779	4.58348	4.57293e-06	0.000145787	protein_coding	Upregulated
ENSBTAG00000032477	HECTD1	2338.02	-1.33664	0.291748	-4.58147	4.61711e-06	0.000146978	protein_coding	Downregulated
ENSBTAG00000004593	TOP2B	2374.4	-1.32078	0.288388	-4.57986	4.65279e-06	0.000147896	protein_coding	Downregulated
ENSBTAG00000013371	RUBCNL	87.1294	2.12782	0.464718	4.57873	4.67802e-06	0.000148479	protein_coding	Upregulated
ENSBTAG00000017009	CMC2	373.477	-1.13936	0.249001	-4.57571	4.74606e-06	0.000150417	protein_coding	Downregulated
ENSBTAG00000055132		17.9407	3.99005	0.872101	4.57522	4.75719e-06	0.000150549	protein_coding	Upregulated
ENSBTAG00000034436	PDPK1	642.899	-1.05082	0.22973	-4.57417	4.78116e-06	0.000150958	protein_coding	Downregulated
ENSBTAG00000051901		22.003	4.65192	1.01703	4.57404	4.78411e-06	0.000150958	lncRNA	Upregulated
ENSBTAG00000009969	RNPS1	1465.49	-1.07824	0.235779	-4.57311	4.80543e-06	0.00015141	protein_coding	Downregulated
ENSBTAG00000054533	GNG12	1709.22	-1.41524	0.309573	-4.57158	4.84068e-06	0.000152298	protein_coding	Downregulated
ENSBTAG00000047161	ARSH	61.6702	2.38355	0.521493	4.57063	4.86269e-06	0.000152764	protein_coding	Upregulated
ENSBTAG00000000024	DYM	358.079	-1.19328	0.261093	-4.57033	4.86964e-06	0.000152764	protein_coding	Downregulated
ENSBTAG00000048459	CARHSP1	1014.57	-1.29981	0.284431	-4.56986	4.88048e-06	0.000152882	protein_coding	Downregulated
ENSBTAG00000020262	PSME4	1089.67	-1.08302	0.237032	-4.56909	4.89847e-06	0.000153223	protein_coding	Downregulated
ENSBTAG00000053181		17.1508	5.9175	1.29551	4.5677	4.93117e-06	0.000154022	lncRNA	Upregulated
ENSBTAG00000034176		80.2491	4.0485	0.887116	4.56367	5.0267e-06	0.000156779	protein_coding	Upregulated
ENSBTAG00000027900	LRRIQ1	47.1065	3.39412	0.743814	4.56313	5.03977e-06	0.00015696	protein_coding	Upregulated
ENSBTAG00000011804	ARNTL2	40.512	3.15567	0.692095	4.55959	5.1254e-06	0.000159397	protein_coding	Upregulated
ENSBTAG00000016911	ARHGAP23	201.157	2.03723	0.446875	4.55884	5.14381e-06	0.000159739	protein_coding	Upregulated
ENSBTAG00000007648	NET1	5164.8	-1.17507	0.257837	-4.55743	5.1784e-06	0.000160582	protein_coding	Downregulated
ENSBTAG00000018857	RAB4A	511.262	-1.55773	0.341923	-4.5558	5.21873e-06	0.000161601	protein_coding	Downregulated
ENSBTAG00000038990	TRAF4	1464.21	-1.24855	0.274081	-4.5554	5.22867e-06	0.000161677	protein_coding	Downregulated
ENSBTAG00000002853	HRC	94.6045	2.6017	0.571168	4.55505	5.23739e-06	0.000161715	protein_coding	Upregulated
ENSBTAG00000038854	CLEC2L	41.4492	3.41928	0.750777	4.55432	5.2556e-06	0.000162045	protein_coding	Upregulated
ENSBTAG00000013812	RO60	560.594	-1.15459	0.2536	-4.55279	5.29393e-06	0.000162994	protein_coding	Downregulated
ENSBTAG00000021170	OSBPL9	1393.64	-1.35647	0.298019	-4.55163	5.32331e-06	0.000163665	protein_coding	Downregulated
ENSBTAG00000000985	RAB10	1333.08	-1.20206	0.264158	-4.55054	5.35091e-06	0.00016409	protein_coding	Downregulated
ENSBTAG00000000257	MRAP2	49.9163	2.67068	0.586914	4.55038	5.35491e-06	0.00016409	protein_coding	Upregulated
ENSBTAG00000012413	FGF12	33.4749	3.00992	0.661493	4.55018	5.35994e-06	0.00016409	protein_coding	Upregulated
ENSBTAG00000007860	ASPM	2182.69	-1.15989	0.255095	-4.54692	5.44365e-06	0.000166398	protein_coding	Downregulated
ENSBTAG00000002377	PSMB2	476.428	-1.21912	0.268154	-4.54636	5.45827e-06	0.000166398	protein_coding	Downregulated
ENSBTAG00000047111		56.9155	2.93655	0.645915	4.54635	5.45844e-06	0.000166398	protein_coding	Upregulated
ENSBTAG00000031641	PSMD8	865.075	-1.1924	0.262507	-4.54234	5.5633e-06	0.000169355	protein_coding	Downregulated
ENSBTAG00000014583	CALM3	2844.08	-1.11101	0.244613	-4.54189	5.57513e-06	0.000169476	protein_coding	Downregulated
ENSBTAG00000006188	USH2A	251.232	3.35062	0.738071	4.53969	5.63362e-06	0.000171013	protein_coding	Upregulated
ENSBTAG00000006909	PIK3CB	1059.52	-1.18381	0.260801	-4.53915	5.64826e-06	0.000171217	protein_coding	Downregulated
ENSBTAG00000001648	RPL21	4432.79	-1.10226	0.24291	-4.53773	5.68617e-06	0.000172087	protein_coding	Downregulated
ENSBTAG00000017329	GMNN	288.131	-1.38727	0.305735	-4.53748	5.69292e-06	0.000172087	protein_coding	Downregulated
ENSBTAG00000021769	CUL3	3505.08	-1.66601	0.367235	-4.53664	5.7157e-06	0.000172534	protein_coding	Downregulated
ENSBTAG00000014132	SNED1	182.9	3.16395	0.697473	4.53631	5.72477e-06	0.000172567	protein_coding	Upregulated
ENSBTAG00000004709	MAPK9	1013.05	-1.58146	0.348704	-4.53524	5.75375e-06	0.000173198	protein_coding	Downregulated
ENSBTAG00000049075	PRP14	1381.39	-2.32612	0.512987	-4.53447	5.77495e-06	0.000173594	protein_coding	Downregulated
ENSBTAG00000012554	ANKAR	50.3282	4.83094	1.06574	4.53293	5.81704e-06	0.000174616	protein_coding	Upregulated
ENSBTAG00000005670	ARHGEF19	124.321	2.50445	0.552647	4.53173	5.85013e-06	0.000175188	protein_coding	Upregulated
ENSBTAG00000045905	PCDH15	117.717	3.55462	0.784397	4.53166	5.85232e-06	0.000175188	protein_coding	Upregulated
ENSBTAG00000007833	PIAS2	1528.59	-1.56871	0.346279	-4.53018	5.89333e-06	0.000175928	protein_coding	Downregulated
ENSBTAG00000008542	SSPO	612.374	2.80097	0.618291	4.53018	5.89333e-06	0.000175928	protein_coding	Upregulated
ENSBTAG00000009128	POU1F1	28.9609	4.80363	1.06051	4.52955	5.911e-06	0.00017602	protein_coding	Upregulated
ENSBTAG00000006492	PI4K2B	599.891	-1.16985	0.258275	-4.52949	5.91272e-06	0.00017602	protein_coding	Downregulated
ENSBTAG00000000020	TRPV3	154.067	2.18247	0.481922	4.52867	5.93562e-06	0.000176458	protein_coding	Upregulated
ENSBTAG00000053390	RAC1	4908.55	-1.05328	0.232621	-4.52789	5.95742e-06	0.000176592	protein_coding	Downregulated
ENSBTAG00000010024	MMP24	62.0612	2.9065	0.641946	4.52763	5.96486e-06	0.000176592	protein_coding	Upregulated
ENSBTAG00000005932	FAM184B	143.57	1.81173	0.40016	4.52753	5.96777e-06	0.000176592	protein_coding	Upregulated
ENSBTAG00000006341	SLC35F4	27.0639	4.05191	0.894985	4.52735	5.97287e-06	0.000176592	protein_coding	Upregulated
ENSBTAG00000006919	SMAD4	559.909	-1.08769	0.24032	-4.52601	6.0108e-06	0.000177471	protein_coding	Downregulated
ENSBTAG00000001311	MORF4L2	2111.43	-1.21928	0.269458	-4.52493	6.04153e-06	0.000178134	protein_coding	Downregulated
ENSBTAG00000038063	LIPJ	31.4096	4.16531	0.92076	4.52378	6.07463e-06	0.000178637	protein_coding	Upregulated
ENSBTAG00000009368	RRAGC	494.72	-1.15071	0.254371	-4.52376	6.07512e-06	0.000178637	protein_coding	Downregulated
ENSBTAG00000013760	COL4A6	152.231	3.22388	0.712737	4.52323	6.09019e-06	0.00017876	protein_coding	Upregulated
ENSBTAG00000001827	GID8	871.637	-1.0947	0.242028	-4.52304	6.09588e-06	0.00017876	protein_coding	Downregulated
ENSBTAG00000013124	LRTM1	25.2666	4.48462	0.991612	4.52256	6.10961e-06	0.000178919	protein_coding	Upregulated
ENSBTAG00000013989	JHY	54.9924	3.14193	0.694909	4.52136	6.14446e-06	0.00017941	protein_coding	Upregulated
ENSBTAG00000001874	DOCK3	234.047	2.71756	0.601065	4.52125	6.1475e-06	0.00017941	protein_coding	Upregulated
ENSBTAG00000030599	SMOC1	78.9597	2.83492	0.627065	4.52094	6.15667e-06	0.00017941	protein_coding	Upregulated
ENSBTAG00000043948	HCN1	28.5985	3.67522	0.812951	4.52084	6.15959e-06	0.00017941	protein_coding	Upregulated
ENSBTAG00000012544	IFNGR1	2004.05	-1.55305	0.343643	-4.51937	6.20246e-06	0.000180415	protein_coding	Downregulated
ENSBTAG00000011192	GPR87	35.5785	3.01084	0.666309	4.51869	6.22243e-06	0.000180707	protein_coding	Upregulated
ENSBTAG00000051992		20.1929	4.67466	1.03457	4.51846	6.22925e-06	0.000180707	lncRNA	Upregulated
ENSBTAG00000000880	GINM1	376.86	-1.55468	0.344168	-4.51722	6.26582e-06	0.00018128	protein_coding	Downregulated
ENSBTAG00000010401	UBE4B	2012.85	-1.13635	0.251598	-4.51654	6.28591e-06	0.000181618	protein_coding	Downregulated
ENSBTAG00000005211	RPL4	11475.3	-1.03247	0.228659	-4.51535	6.32113e-06	0.000182172	protein_coding	Downregulated
ENSBTAG00000020595	KCTD20	6609.93	-1.57729	0.34932	-4.51533	6.32194e-06	0.000182172	protein_coding	Downregulated
ENSBTAG00000039055	ANKRD65	52.8987	3.54014	0.784195	4.51436	6.35087e-06	0.000182761	protein_coding	Upregulated
ENSBTAG00000014302	TOMM70	812.342	-1.27124	0.281628	-4.51389	6.36478e-06	0.000182907	protein_coding	Downregulated
ENSBTAG00000010718	RALGPS2	765.172	-1.436	0.318164	-4.51339	6.37993e-06	0.000182907	protein_coding	Downregulated
ENSBTAG00000037539		45.657	3.83436	0.849561	4.51334	6.38135e-06	0.000182907	protein_coding	Upregulated
ENSBTAG00000003536	MARCHF6	1525.41	-1.40405	0.311154	-4.51239	6.41006e-06	0.000183486	protein_coding	Downregulated
ENSBTAG00000043583		99.6691	4.06768	0.901641	4.51141	6.43971e-06	0.000184091	Mt_tRNA	Upregulated
ENSBTAG00000033481	C1QTNF8	21.8599	4.99859	1.10858	4.50902	6.51265e-06	0.000185521	protein_coding	Upregulated
ENSBTAG00000012397	DCK	690.75	-1.18834	0.26356	-4.5088	6.51948e-06	0.000185521	protein_coding	Downregulated
ENSBTAG00000015656	WSCD1	100.394	2.55652	0.567026	4.50865	6.52413e-06	0.000185521	protein_coding	Upregulated
ENSBTAG00000015988	MYH11	274.774	2.09496	0.464862	4.50664	6.5863e-06	0.000186963	protein_coding	Upregulated
ENSBTAG00000011312	NKX2-4	25.7925	6.34531	1.40812	4.50623	6.59892e-06	0.000186963	protein_coding	Upregulated
ENSBTAG00000006572	CARD9	71.0537	4.02906	0.894122	4.50617	6.60085e-06	0.000186963	protein_coding	Upregulated
ENSBTAG00000021019	SLC30A4	542.182	-1.30829	0.290368	-4.50562	6.61803e-06	0.000187204	protein_coding	Downregulated
ENSBTAG00000024545	DCHS2	138.436	3.30352	0.733307	4.50496	6.63861e-06	0.000187541	protein_coding	Upregulated
ENSBTAG00000002882	LMNB1	2141.27	-1.07859	0.239441	-4.5046	6.64977e-06	0.00018761	protein_coding	Downregulated
ENSBTAG00000021107	STXBP5	1752.68	-1.55745	0.34578	-4.50416	6.66352e-06	0.000187753	protein_coding	Downregulated
ENSBTAG00000052173		45.4536	3.15334	0.700232	4.50328	6.6912e-06	0.000188127	protein_coding	Upregulated
ENSBTAG00000015428	TMEM170A	477.894	-1.14817	0.254967	-4.50319	6.69422e-06	0.000188127	protein_coding	Downregulated
ENSBTAG00000001187	RASL10A	42.0399	3.3618	0.74706	4.50005	6.7939e-06	0.00019068	protein_coding	Upregulated
ENSBTAG00000047502	FKBP5	1136.17	-1.11602	0.248088	-4.49849	6.84365e-06	0.000191827	protein_coding	Downregulated
ENSBTAG00000018699	KAT7	647.813	-1.19971	0.266727	-4.49789	6.86315e-06	0.000192124	protein_coding	Downregulated
ENSBTAG00000004657	FBLL1	29.9118	3.57653	0.79542	4.4964	6.91138e-06	0.000193205	protein_coding	Upregulated
ENSBTAG00000008161	CLCA1	38.6448	3.04095	0.676387	4.49587	6.92852e-06	0.000193205	protein_coding	Upregulated
ENSBTAG00000037844	CDH18	41.1646	4.30749	0.958174	4.49552	6.93993e-06	0.000193205	protein_coding	Upregulated
ENSBTAG00000020839	MEGF6	252.946	2.40311	0.534566	4.49544	6.94268e-06	0.000193205	protein_coding	Upregulated
ENSBTAG00000006921	ABCA6	132.366	3.25268	0.723599	4.49515	6.95211e-06	0.000193205	protein_coding	Upregulated
ENSBTAG00000000570	RET	169.025	2.75004	0.611792	4.49505	6.95547e-06	0.000193205	protein_coding	Upregulated
ENSBTAG00000011990	ALOX15	103.921	1.87902	0.418089	4.49431	6.97968e-06	0.000193588	protein_coding	Upregulated
ENSBTAG00000040053	MYH6	396.135	1.14543	0.254886	4.49389	6.99345e-06	0.000193588	protein_coding	Upregulated
ENSBTAG00000053327		16.7632	5.42074	1.20627	4.4938	6.99617e-06	0.000193588	protein_coding	Upregulated
ENSBTAG00000007316	NDST3	36.6373	4.14158	0.92176	4.49312	7.01869e-06	0.000193759	protein_coding	Upregulated
ENSBTAG00000012077	SLF2	1130.87	-1.1278	0.251036	-4.49257	7.03683e-06	0.000193759	protein_coding	Downregulated
ENSBTAG00000004240	TMPO	1445.91	-1.13684	0.253055	-4.49245	7.04089e-06	0.000193759	protein_coding	Downregulated
ENSBTAG00000011224	CITED2	1522.4	-1.01964	0.226975	-4.49229	7.04606e-06	0.000193759	protein_coding	Downregulated
ENSBTAG00000003301	NCAM2	36.9449	3.66719	0.816336	4.49226	7.04727e-06	0.000193759	protein_coding	Upregulated
ENSBTAG00000003422	SNX5	1079.22	-1.01127	0.225188	-4.49081	7.09542e-06	0.000194835	protein_coding	Downregulated
ENSBTAG00000000264	RFX6	56.8851	4.19505	0.93431	4.49	7.12235e-06	0.000195326	protein_coding	Upregulated
ENSBTAG00000013774	CCDC9B	135.551	2.19915	0.48983	4.48962	7.13496e-06	0.000195424	protein_coding	Upregulated
ENSBTAG00000019246	SC5D	428.393	-1.11312	0.248031	-4.48784	7.19489e-06	0.000196566	protein_coding	Downregulated
ENSBTAG00000043981	SBF2	2042.16	-1.27775	0.284868	-4.4854	7.27776e-06	0.000198579	protein_coding	Downregulated
ENSBTAG00000014367	PRKX	1440.63	-1.28697	0.286953	-4.48495	7.29324e-06	0.00019875	protein_coding	Downregulated
ENSBTAG00000053191		143.96	2.92521	0.652362	4.48402	7.3249e-06	0.000199271	protein_coding	Upregulated
ENSBTAG00000002026	RPL5	10251	-1.23762	0.276016	-4.48385	7.33082e-06	0.000199271	protein_coding	Downregulated
ENSBTAG00000007593	AIDA	530.542	-1.25561	0.280055	-4.48343	7.34528e-06	0.000199297	protein_coding	Downregulated
ENSBTAG00000034925	KHDC3L	32.0269	4.59338	1.02456	4.48329	7.35024e-06	0.000199297	protein_coding	Upregulated
ENSBTAG00000054765	PGLYRP4	44.8857	3.17067	0.70734	4.48254	7.37613e-06	0.000199748	protein_coding	Upregulated
ENSBTAG00000054597		27.333	3.52656	0.786838	4.48194	7.3966e-06	0.000200051	protein_coding	Upregulated
ENSBTAG00000002062	TRPA1	69.4148	3.23566	0.722263	4.4799	7.46787e-06	0.000201726	protein_coding	Upregulated
ENSBTAG00000018019	BCL11B	65.2255	4.19111	0.935894	4.47819	7.52793e-06	0.000202669	protein_coding	Upregulated
ENSBTAG00000017363	SAT1	1923.09	-1.04174	0.232634	-4.47804	7.53326e-06	0.000202669	protein_coding	Downregulated
ENSBTAG00000019685	BAG6	2829.27	-1.16801	0.260852	-4.47768	7.54602e-06	0.000202669	protein_coding	Downregulated
ENSBTAG00000039208	ATP5F1E	483.436	-1.0882	0.243029	-4.47764	7.54728e-06	0.000202669	protein_coding	Downregulated
ENSBTAG00000005180	RBMS1	2021.97	-1.23859	0.276624	-4.47752	7.55168e-06	0.000202669	protein_coding	Downregulated
ENSBTAG00000031197	HMX1	27.1441	4.53245	1.01232	4.4773	7.55914e-06	0.000202669	protein_coding	Upregulated
ENSBTAG00000003090	LRRC9	53.1884	3.05946	0.683418	4.47671	7.58038e-06	0.000202858	protein_coding	Upregulated
ENSBTAG00000012012	CYB5A	606.495	-1.07826	0.240867	-4.47658	7.58497e-06	0.000202858	protein_coding	Downregulated
ENSBTAG00000006790	SPTBN5	425.637	2.1913	0.489698	4.47479	7.64852e-06	0.000204304	pseudogene	Upregulated
ENSBTAG00000004054	PAPOLA	5823.92	-1.60965	0.359779	-4.47401	7.67649e-06	0.000204545	protein_coding	Downregulated
ENSBTAG00000020298	TMPRSS11A	25.1355	5.09248	1.1384	4.47336	7.70015e-06	0.000204825	protein_coding	Upregulated
ENSBTAG00000050334	CD83	77.5343	3.04765	0.681313	4.47319	7.70597e-06	0.000204825	protein_coding	Upregulated
ENSBTAG00000031271	MRGPRG	25.337	4.17115	0.932844	4.47144	7.76959e-06	0.000206262	protein_coding	Upregulated
ENSBTAG00000018058	SNORC	20.4115	5.46566	1.22243	4.47115	7.78014e-06	0.000206288	protein_coding	Upregulated
ENSBTAG00000017751	RGS9	127.321	1.85484	0.41492	4.47036	7.80891e-06	0.000206797	protein_coding	Upregulated
ENSBTAG00000011664	ZIM2	36.4238	3.11473	0.696969	4.46896	7.86005e-06	0.000207896	protein_coding	Upregulated
ENSBTAG00000019919		135.54	2.94716	0.659735	4.46718	7.92561e-06	0.000209374	protein_coding	Upregulated
ENSBTAG00000012020	TRAF5	78.4484	1.95398	0.437458	4.46667	7.9448e-06	0.00020947	protein_coding	Upregulated
ENSBTAG00000006722	FGF16	31.041	4.35207	0.974417	4.46634	7.957e-06	0.00020947	protein_coding	Upregulated
ENSBTAG00000020120	SEL1L2	50.8002	3.72118	0.833168	4.4663	7.95837e-06	0.00020947	protein_coding	Upregulated
ENSBTAG00000015027		50.2477	2.64261	0.591851	4.46499	8.00715e-06	0.000210497	protein_coding	Upregulated
ENSBTAG00000019097	CNTNAP1	159.56	2.58518	0.579028	4.46469	8.01838e-06	0.000210536	protein_coding	Upregulated
ENSBTAG00000043250	7SK	3377.54	-1.42856	0.320221	-4.46116	8.15184e-06	0.000213748	misc_RNA	Downregulated
ENSBTAG00000021344	USP26	17.3139	3.84123	0.861084	4.46093	8.16052e-06	0.000213748	protein_coding	Upregulated
ENSBTAG00000037756	TET1	2049.43	-1.47732	0.331216	-4.4603	8.18447e-06	0.000213931	protein_coding	Downregulated
ENSBTAG00000040098	H2AC20	754.134	-1.37354	0.307954	-4.46023	8.18731e-06	0.000213931	protein_coding	Downregulated
ENSBTAG00000019137	SCN7A	44.1974	4.44975	0.99775	4.45978	8.20421e-06	0.000214113	protein_coding	Upregulated
ENSBTAG00000010239	GARIN2	30.3694	3.11054	0.697704	4.45825	8.26299e-06	0.000215387	protein_coding	Upregulated
ENSBTAG00000009219	CADM2	23.4629	6.19232	1.38955	4.45636	8.33636e-06	0.00021684	protein_coding	Upregulated
ENSBTAG00000051061		11.5438	7.76541	1.74258	4.45628	8.33959e-06	0.00021684	protein_coding	Upregulated
ENSBTAG00000000888	SPTA1	171.224	3.16024	0.709204	4.45604	8.3489e-06	0.00021684	protein_coding	Upregulated
ENSBTAG00000040368	AAGAB	734.658	-1.23268	0.276654	-4.45567	8.36333e-06	0.000216954	protein_coding	Downregulated
ENSBTAG00000004838	IRX5	57.1652	3.46681	0.778193	4.45494	8.39151e-06	0.000217424	protein_coding	Upregulated
ENSBTAG00000019058	IQSEC3	119.209	2.77098	0.622038	4.45468	8.40186e-06	0.000217431	protein_coding	Upregulated
ENSBTAG00000053542	MMP12	28.1058	3.11741	0.699861	4.45433	8.41553e-06	0.000217524	protein_coding	Upregulated
ENSBTAG00000001003	CKMT2	37.1362	3.19766	0.718168	4.45253	8.48645e-06	0.000218987	protein_coding	Upregulated
ENSBTAG00000000965	TNNI3K	43.594	4.28458	0.962312	4.45238	8.49244e-06	0.000218987	protein_coding	Upregulated
ENSBTAG00000050799	TMEM151B	94.221	3.21908	0.723182	4.45127	8.53637e-06	0.000219591	protein_coding	Upregulated
ENSBTAG00000001728	IGSF10	97.0982	3.17743	0.71385	4.45111	8.54263e-06	0.000219591	protein_coding	Upregulated
ENSBTAG00000012585	RAB3GAP2	896.589	-1.0722	0.240888	-4.45102	8.54637e-06	0.000219591	protein_coding	Downregulated
ENSBTAG00000002756	CDCA2	2214.93	-1.65908	0.372821	-4.45006	8.5847e-06	0.000220313	protein_coding	Downregulated
ENSBTAG00000053938		16.478	5.00977	1.12589	4.44959	8.60328e-06	0.000220528	protein_coding	Upregulated
ENSBTAG00000015076	LATS1	681.432	-1.19099	0.267732	-4.44844	8.64954e-06	0.000221451	protein_coding	Downregulated
ENSBTAG00000009408	ADAM2	22.3981	5.82274	1.30908	4.44797	8.66845e-06	0.000221672	protein_coding	Upregulated
ENSBTAG00000012691	GTF2E2	790.686	-1.3019	0.292897	-4.44492	8.79266e-06	0.000224309	protein_coding	Downregulated
ENSBTAG00000039552	PLK4	683.249	-1.42449	0.320494	-4.44467	8.80275e-06	0.000224309	protein_coding	Downregulated
ENSBTAG00000019020	TAX1BP1	1739.64	-1.31336	0.295833	-4.43952	9.01584e-06	0.000229468	protein_coding	Downregulated
ENSBTAG00000000081	CERT1	3546.89	-1.74112	0.392238	-4.43893	9.04087e-06	0.000229676	protein_coding	Downregulated
ENSBTAG00000027316	UBE2V1	949.835	-1.195	0.26922	-4.43875	9.04808e-06	0.000229676	protein_coding	Downregulated
ENSBTAG00000011403	RUSC2	149.637	1.76038	0.396609	4.43857	9.05594e-06	0.000229676	protein_coding	Upregulated
ENSBTAG00000053433		54.1012	2.42268	0.54592	4.43779	9.08882e-06	0.000230239	protein_coding	Upregulated
ENSBTAG00000006998	RASGRP4	82.4812	2.89505	0.652423	4.43738	9.10609e-06	0.000230407	protein_coding	Upregulated
ENSBTAG00000053565		15.7522	4.53194	1.02145	4.43677	9.13182e-06	0.000230787	protein_coding	Upregulated
ENSBTAG00000021480	SAG	96.3044	2.52595	0.56944	4.43585	9.17086e-06	0.000231503	protein_coding	Upregulated
ENSBTAG00000000951	JAKMIP3	115.151	2.58751	0.583417	4.43509	9.2033e-06	0.00023205	protein_coding	Upregulated
ENSBTAG00000000564	NSG2	52.5696	2.33027	0.525615	4.43341	9.27536e-06	0.000233322	protein_coding	Upregulated
ENSBTAG00000009689	RWDD1	472.577	-1.55495	0.350768	-4.433	9.29312e-06	0.000233497	protein_coding	Downregulated
ENSBTAG00000052570		1575.94	-1.49045	0.336257	-4.43247	9.31578e-06	0.000233794	protein_coding	Downregulated
ENSBTAG00000014391	CRB2	155.67	2.30365	0.519908	4.43087	9.38521e-06	0.000235262	protein_coding	Upregulated
ENSBTAG00000006961	NLRP13	72.5956	2.71367	0.61259	4.42983	9.43061e-06	0.000236126	protein_coding	Upregulated
ENSBTAG00000010896	NKX3-2	44.0731	3.62834	0.819302	4.42857	9.48605e-06	0.000237239	protein_coding	Upregulated
ENSBTAG00000005397	CD46	1762.38	-1.0039	0.226724	-4.42782	9.51888e-06	0.000237704	protein_coding	Downregulated
ENSBTAG00000047786	LRRC10B	43.1434	2.97851	0.672732	4.42748	9.53397e-06	0.000237704	protein_coding	Upregulated
ENSBTAG00000050629	OR1L4	12.9844	6.96959	1.5742	4.4274	9.53769e-06	0.000237704	protein_coding	Upregulated
ENSBTAG00000005501	COBLL1	8122.82	-1.87818	0.424261	-4.42694	9.5578e-06	0.000237931	protein_coding	Downregulated
ENSBTAG00000048789	NKX1-1	28.2693	5.60224	1.26569	4.42622	9.58995e-06	0.000238456	protein_coding	Upregulated
ENSBTAG00000021573	DCAF12	1271.08	-1.0013	0.226245	-4.42571	9.61259e-06	0.000238539	protein_coding	Downregulated
ENSBTAG00000049940	OR51L15	15.3661	5.67059	1.2813	4.42565	9.61538e-06	0.000238539	protein_coding	Upregulated
ENSBTAG00000000575	TNC	208.676	2.50545	0.566184	4.42515	9.63758e-06	0.000238815	protein_coding	Upregulated
ENSBTAG00000020243	SVEP1	204.389	3.41388	0.771608	4.42438	9.67198e-06	0.000238933	protein_coding	Upregulated
ENSBTAG00000049494		42.5922	3.47151	0.784641	4.42433	9.67429e-06	0.000238933	protein_coding	Upregulated
ENSBTAG00000052428		26.5667	3.27038	0.739185	4.4243	9.67556e-06	0.000238933	lncRNA	Upregulated
ENSBTAG00000020752	CEP78	276.979	-1.14645	0.259214	-4.4228	9.7431e-06	0.000240326	protein_coding	Downregulated
ENSBTAG00000022329	SLCO1B3	24.8487	4.51862	1.02184	4.42204	9.77754e-06	0.000240631	protein_coding	Upregulated
ENSBTAG00000051758		23.1497	4.68298	1.05902	4.422	9.77895e-06	0.000240631	protein_coding	Upregulated
ENSBTAG00000047856	PAK2	4509.6	-1.30645	0.295473	-4.42157	9.79878e-06	0.000240631	protein_coding	Downregulated
ENSBTAG00000004750	VSTM2L	44.3175	3.47801	0.786838	4.42023	9.85948e-06	0.000241815	protein_coding	Upregulated
ENSBTAG00000012847	NIBAN2	2629.19	-1.13372	0.256597	-4.41829	9.94849e-06	0.000243721	protein_coding	Downregulated
ENSBTAG00000052414	HAP1	90.4679	1.8819	0.426007	4.41754	9.98305e-06	0.00024411	protein_coding	Upregulated
ENSBTAG00000010414	DMRTA2	58.1239	3.55013	0.803679	4.41735	9.99194e-06	0.00024411	protein_coding	Upregulated
ENSBTAG00000020363	GBA3	28.6664	4.72056	1.06871	4.41707	1.00049e-05	0.00024411	protein_coding	Upregulated
ENSBTAG00000005481	ADAM10	2426.09	-1.36595	0.30925	-4.41697	1.00096e-05	0.00024411	protein_coding	Downregulated
ENSBTAG00000047009	ANKRD66	32.669	3.09974	0.701878	4.41636	1.00377e-05	0.00024431	protein_coding	Upregulated
ENSBTAG00000019350	SLC25A21	37.9705	2.62261	0.593847	4.4163	1.00405e-05	0.00024431	protein_coding	Upregulated
ENSBTAG00000013562	SKP2	1703.55	-1.58608	0.359167	-4.41598	1.00552e-05	0.000244393	protein_coding	Downregulated
ENSBTAG00000002171	FAM135A	5086.95	-1.73519	0.393073	-4.41442	1.0128e-05	0.000245885	protein_coding	Downregulated
ENSBTAG00000004842	RSPRY1	639.641	-1.29129	0.292535	-4.41413	1.01418e-05	0.000245944	protein_coding	Downregulated
ENSBTAG00000019704	HLTF	733.96	-1.43913	0.326047	-4.41387	1.01539e-05	0.000245962	protein_coding	Downregulated
ENSBTAG00000046585	RTL1	72.653	3.24636	0.735604	4.4132	1.01856e-05	0.000246283	protein_coding	Upregulated
ENSBTAG00000002158		36.3532	3.35519	0.76028	4.4131	1.019e-05	0.000246283	protein_coding	Upregulated
ENSBTAG00000048567	H2BC3	265.778	-1.50982	0.342154	-4.41269	1.02092e-05	0.000246472	protein_coding	Downregulated
ENSBTAG00000020938	TWF1	1035.27	-1.35071	0.306136	-4.41213	1.02356e-05	0.000246833	protein_coding	Downregulated
ENSBTAG00000001043	LUZP2	33.8626	3.94813	0.894896	4.41184	1.02497e-05	0.000246897	protein_coding	Upregulated
ENSBTAG00000008950	TRMT9B	57.8276	3.52319	0.798634	4.41152	1.02649e-05	0.000246986	protein_coding	Upregulated
ENSBTAG00000013537	FER1L6	225.734	1.78274	0.404143	4.41116	1.02819e-05	0.000246988	protein_coding	Upregulated
ENSBTAG00000002300	DCT	42.9671	3.44856	0.781802	4.41103	1.02878e-05	0.000246988	protein_coding	Upregulated
ENSBTAG00000031669	CTNNA2	61.1645	3.34066	0.757388	4.41076	1.03009e-05	0.000247027	protein_coding	Upregulated
ENSBTAG00000000535	PCNX2	166.102	2.15878	0.489725	4.40815	1.04255e-05	0.000249394	protein_coding	Upregulated
ENSBTAG00000001000	CA13	56.176	3.42635	0.777306	4.40798	1.04341e-05	0.000249394	protein_coding	Upregulated
ENSBTAG00000020455	ITPR1	394.428	1.12219	0.254582	4.40797	1.04343e-05	0.000249394	protein_coding	Upregulated
ENSBTAG00000003887	ECHDC1	839.686	-1.35982	0.308558	-4.40701	1.04809e-05	0.000250067	protein_coding	Downregulated
ENSBTAG00000009265	NR5A2	78.1136	2.49255	0.5656	4.40691	1.04856e-05	0.000250067	protein_coding	Upregulated
ENSBTAG00000004272	ISG12(B)	30.9499	3.71955	0.844143	4.4063	1.05151e-05	0.000250244	protein_coding	Upregulated
ENSBTAG00000013638	IQCH	72.2584	2.64915	0.601222	4.40628	1.05162e-05	0.000250244	protein_coding	Upregulated
ENSBTAG00000018097	PARN	834.836	-1.1371	0.258108	-4.40554	1.05521e-05	0.000250584	protein_coding	Downregulated
ENSBTAG00000015037	GAREM2	78.2512	2.29357	0.520679	4.40496	1.05802e-05	0.000250937	protein_coding	Upregulated
ENSBTAG00000013579	SARAF	680.16	-1.29992	0.295123	-4.40466	1.05948e-05	0.000251008	protein_coding	Downregulated
ENSBTAG00000011643	SOS1	1021.34	-1.39807	0.317433	-4.40428	1.06135e-05	0.000251104	protein_coding	Downregulated
ENSBTAG00000046161		20.5789	3.70643	0.841627	4.40389	1.06326e-05	0.000251104	protein_coding	Upregulated
ENSBTAG00000035662	CAMK4	46.0523	2.75793	0.626648	4.40109	1.0771e-05	0.000254066	protein_coding	Upregulated
ENSBTAG00000017419	ZZZ3	5483.48	-1.52746	0.347086	-4.4008	1.0785e-05	0.000254119	protein_coding	Downregulated
ENSBTAG00000004023	ELAPOR2	76.766	2.23179	0.507167	4.40051	1.07998e-05	0.000254191	protein_coding	Upregulated
ENSBTAG00000004104	RUNX2	66.8607	3.34654	0.760729	4.39913	1.08685e-05	0.000255529	protein_coding	Upregulated
ENSBTAG00000003882	EMC3	909.243	-1.47046	0.334362	-4.3978	1.09353e-05	0.000256818	protein_coding	Downregulated
ENSBTAG00000014376	ANKRD13A	1141.08	-1.11923	0.254618	-4.39573	1.10403e-05	0.000258722	protein_coding	Downregulated
ENSBTAG00000010564	ELOVL6	2107.11	-1.44537	0.328919	-4.3943	1.11131e-05	0.000260146	protein_coding	Downregulated
ENSBTAG00000017426	PDCD6IP	4385.49	-1.46088	0.332518	-4.39339	1.11594e-05	0.000260947	protein_coding	Downregulated
ENSBTAG00000015986	NDE1	1352.39	-1.11716	0.254299	-4.3931	1.11747e-05	0.000261018	protein_coding	Downregulated
ENSBTAG00000020127	TKTL1	70.9913	3.25198	0.740336	4.39257	1.12017e-05	0.000261018	protein_coding	Upregulated
ENSBTAG00000053831		22.2918	3.65882	0.832973	4.39248	1.12063e-05	0.000261018	protein_coding	Upregulated
ENSBTAG00000046957	DOK6	42.2877	3.65389	0.831889	4.39228	1.12171e-05	0.000261018	protein_coding	Upregulated
ENSBTAG00000044115	RIPPLY1	28.1009	3.09336	0.704292	4.39216	1.12229e-05	0.000261018	protein_coding	Upregulated
ENSBTAG00000014224	IGSF9B	193.718	2.22383	0.506377	4.39165	1.12496e-05	0.00026117	protein_coding	Upregulated
ENSBTAG00000053706		727.898	-1.78306	0.40602	-4.39157	1.12537e-05	0.00026117	protein_coding	Downregulated
ENSBTAG00000014522	SMIM14	697.219	-1.52465	0.347211	-4.39112	1.12768e-05	0.000261233	protein_coding	Downregulated
ENSBTAG00000007439	TENM4	282.668	2.35321	0.53591	4.39105	1.12806e-05	0.000261233	protein_coding	Upregulated
ENSBTAG00000021323	AGFG1	2594.82	-1.66128	0.378391	-4.39039	1.13147e-05	0.000261701	protein_coding	Downregulated
ENSBTAG00000015285	RPS8	7559.16	-1.10241	0.251108	-4.39019	1.13251e-05	0.000261701	protein_coding	Downregulated
ENSBTAG00000016841	ATP10B	204.662	1.40269	0.319555	4.38952	1.13602e-05	0.000262233	protein_coding	Upregulated
ENSBTAG00000015874	CASP3	2792.53	-1.16294	0.265001	-4.38844	1.14165e-05	0.000263251	protein_coding	Downregulated
ENSBTAG00000023652	PROS1	959.422	-1.68979	0.385121	-4.38768	1.14565e-05	0.000263891	protein_coding	Downregulated
ENSBTAG00000050371		38.5494	2.97928	0.679108	4.38705	1.14901e-05	0.000264166	lncRNA	Upregulated
ENSBTAG00000005363	GGN	42.9371	3.74582	0.853866	4.3869	1.14976e-05	0.000264166	protein_coding	Upregulated
ENSBTAG00000012065	DNAJC3	1519.48	-1.43801	0.327807	-4.38676	1.15052e-05	0.000264166	protein_coding	Downregulated
ENSBTAG00000017833	RNF19A	1392.61	-1.48114	0.337714	-4.38578	1.15573e-05	0.000264819	protein_coding	Downregulated
ENSBTAG00000019026	EXTL2	55.3671	2.63654	0.60116	4.38576	1.15581e-05	0.000264819	protein_coding	Upregulated
ENSBTAG00000051499		16.667	4.16668	0.950161	4.38523	1.15863e-05	0.000264913	lncRNA	Upregulated
ENSBTAG00000015910	ITGB1	5339.22	-1.39746	0.318674	-4.38522	1.15868e-05	0.000264913	protein_coding	Downregulated
ENSBTAG00000014177	C6	73.1785	3.66527	0.836021	4.38418	1.16422e-05	0.000265898	protein_coding	Upregulated
ENSBTAG00000021903	KIAA0319	99.0311	2.40679	0.549072	4.38337	1.16857e-05	0.000266609	protein_coding	Upregulated
ENSBTAG00000034753	CCDC122	17.4735	5.92122	1.35139	4.38157	1.17828e-05	0.000268541	protein_coding	Upregulated
ENSBTAG00000000144		38.9932	2.95046	0.673568	4.38034	1.18492e-05	0.000269769	protein_coding	Upregulated
ENSBTAG00000020773	CTSW	50.8744	2.19124	0.500306	4.3798	1.1879e-05	0.000270163	protein_coding	Upregulated
ENSBTAG00000016381	REM2	49.9074	2.67528	0.610969	4.37874	1.19366e-05	0.000270955	protein_coding	Upregulated
ENSBTAG00000021581	FHOD3	164.69	1.78707	0.408139	4.37858	1.19456e-05	0.000270955	protein_coding	Upregulated
ENSBTAG00000014289	ZFYVE9	839.377	-1.07934	0.24651	-4.37847	1.19515e-05	0.000270955	protein_coding	Downregulated
ENSBTAG00000002895	ATOH1	29.4264	3.54748	0.810302	4.37797	1.19791e-05	0.000271296	protein_coding	Upregulated
ENSBTAG00000045526	INSM1	30.6595	4.59449	1.04962	4.3773	1.20159e-05	0.000271843	pseudogene	Upregulated
ENSBTAG00000010647	NTRK2	78.4941	3.03735	0.693956	4.37686	1.20399e-05	0.000271905	protein_coding	Upregulated
ENSBTAG00000003675	ADGRL1	269.293	1.55555	0.355408	4.37679	1.20441e-05	0.000271905	protein_coding	Upregulated
ENSBTAG00000020319	ALOX5	93.5424	2.98773	0.682742	4.37607	1.20839e-05	0.000271905	protein_coding	Upregulated
ENSBTAG00000002966	DNAJC13	1630.18	-1.36474	0.311873	-4.37596	1.20902e-05	0.000271905	protein_coding	Downregulated
ENSBTAG00000031435	SELENOT	1123.1	-1.44522	0.330268	-4.37589	1.20939e-05	0.000271905	protein_coding	Downregulated
ENSBTAG00000013533	CLIC1	1796.59	-1.18357	0.270476	-4.37588	1.20942e-05	0.000271905	protein_coding	Downregulated
ENSBTAG00000000123	HAO2	49.4052	2.43159	0.55572	4.37557	1.21115e-05	0.000272012	protein_coding	Upregulated
ENSBTAG00000021209	UBR5	3330.06	-1.19947	0.27416	-4.37507	1.21391e-05	0.000272348	protein_coding	Downregulated
ENSBTAG00000007129	IRAG1	214.15	2.60042	0.594569	4.37363	1.22199e-05	0.000273845	protein_coding	Upregulated
ENSBTAG00000010522		61.3532	2.98021	0.681437	4.37343	1.22312e-05	0.000273845	protein_coding	Upregulated
ENSBTAG00000007734	MEMO1	380.614	-1.2028	0.275047	-4.37306	1.22518e-05	0.000274022	protein_coding	Downregulated
ENSBTAG00000038490	CLEC4A	17.9879	4.89854	1.12035	4.37231	1.22939e-05	0.000274375	protein_coding	Upregulated
ENSBTAG00000004751	SPTBN4	354.213	1.92371	0.439988	4.37219	1.23009e-05	0.000274375	protein_coding	Upregulated
ENSBTAG00000003640	GJD4	31.5857	4.46384	1.02098	4.3721	1.23057e-05	0.000274375	protein_coding	Upregulated
ENSBTAG00000048319		15.8534	4.16613	0.953103	4.37112	1.2361e-05	0.000275323	lncRNA	Upregulated
ENSBTAG00000003921	SOGA3	55.1137	2.58358	0.591228	4.36985	1.24331e-05	0.000276643	protein_coding	Upregulated
ENSBTAG00000044037	DACH2	16.9875	5.11421	1.17049	4.36929	1.24652e-05	0.000277072	protein_coding	Upregulated
ENSBTAG00000022169	PREX2	107.863	3.50821	0.803004	4.36885	1.24901e-05	0.000277338	protein_coding	Upregulated
ENSBTAG00000003568	CLDN10	36.8892	3.62591	0.830031	4.36841	1.25156e-05	0.000277452	protein_coding	Upregulated
ENSBTAG00000012648	ZSWIM5	67.3498	2.59175	0.593306	4.36832	1.25209e-05	0.000277452	protein_coding	Upregulated
ENSBTAG00000013302	R3HDM1	1392.77	-1.44923	0.331806	-4.36769	1.25566e-05	0.000277958	protein_coding	Downregulated
ENSBTAG00000000962	STAP1	33.2491	3.97313	0.909912	4.3665	1.26251e-05	0.000278919	protein_coding	Upregulated
ENSBTAG00000013183	COL23A1	95.6394	1.85722	0.425334	4.36649	1.26259e-05	0.000278919	protein_coding	Upregulated
ENSBTAG00000020093	CUL4A	2973.13	-1.28811	0.295109	-4.36486	1.27205e-05	0.000280722	protein_coding	Downregulated
ENSBTAG00000022991	NBEA	143.04	1.79476	0.411227	4.36441	1.27467e-05	0.000281013	protein_coding	Upregulated
ENSBTAG00000019052	ANK3	5718.38	-1.63109	0.373772	-4.36386	1.27787e-05	0.000281432	protein_coding	Downregulated
ENSBTAG00000014752	AKAP11	3714.83	-1.43667	0.329351	-4.36212	1.28807e-05	0.000283173	protein_coding	Downregulated
ENSBTAG00000053463	SERTM2	37.1227	4.91268	1.12624	4.36202	1.28864e-05	0.000283173	protein_coding	Upregulated
ENSBTAG00000002352	GGA2	2904.02	-1.15031	0.263722	-4.36184	1.28971e-05	0.000283173	protein_coding	Downregulated
ENSBTAG00000007942	TENT4B	4668.52	-1.27892	0.293223	-4.3616	1.29117e-05	0.000283205	protein_coding	Downregulated
ENSBTAG00000050297		62.9513	2.5427	0.583092	4.36072	1.29634e-05	0.000284049	lncRNA	Upregulated
ENSBTAG00000021924	PLA2G4E	146.628	1.48122	0.339815	4.35889	1.30723e-05	0.000285865	protein_coding	Upregulated
ENSBTAG00000031950	RAB3IP	566.872	-1.13938	0.261393	-4.35888	1.30727e-05	0.000285865	protein_coding	Downregulated
ENSBTAG00000013806	EFHB	60.5571	2.67829	0.614566	4.35802	1.31247e-05	0.000286478	protein_coding	Upregulated
ENSBTAG00000046199	NRXN1	49.3337	2.55581	0.586467	4.35797	1.31273e-05	0.000286478	protein_coding	Upregulated
ENSBTAG00000012889	NETO1	32.4598	4.42556	1.01564	4.35739	1.31623e-05	0.000286952	protein_coding	Upregulated
ENSBTAG00000047315	PTF1A	21.9222	4.88385	1.12103	4.35659	1.32104e-05	0.00028771	protein_coding	Upregulated
ENSBTAG00000051889	TDRD15	37.0428	4.52884	1.04035	4.3532	1.34164e-05	0.000291901	protein_coding	Upregulated
ENSBTAG00000002425	SCN9A	93.6418	2.38832	0.548671	4.35291	1.34342e-05	0.000291993	protein_coding	Upregulated
ENSBTAG00000018870	OTOA	105.603	2.54368	0.584424	4.35246	1.34621e-05	0.000292307	protein_coding	Upregulated
ENSBTAG00000023814	ECT2	1965.67	-1.47636	0.339238	-4.35199	1.34907e-05	0.000292633	protein_coding	Downregulated
ENSBTAG00000038286	PPDPFL	25.6346	4.58761	1.05429	4.35138	1.35284e-05	0.000293156	protein_coding	Upregulated
ENSBTAG00000010979	CDKL3	24.6561	4.40157	1.01171	4.35063	1.35745e-05	0.00029386	protein_coding	Upregulated
ENSBTAG00000006420	BMPR2	1348.17	-1.13593	0.261132	-4.35003	1.36116e-05	0.000294368	protein_coding	Downregulated
ENSBTAG00000031246	CCNI2	34.5736	2.90838	0.668695	4.34933	1.36552e-05	0.000295014	protein_coding	Upregulated
ENSBTAG00000048840	OR4A2B	10.9999	7.69631	1.77053	4.3469	1.38076e-05	0.00029801	protein_coding	Upregulated
ENSBTAG00000025101	ASGR2	79.675	2.21623	0.509948	4.346	1.38641e-05	0.000298931	protein_coding	Upregulated
ENSBTAG00000004629	SLC9A3	139.617	2.69009	0.619105	4.34513	1.39191e-05	0.000299816	protein_coding	Upregulated
ENSBTAG00000024726	HJURP	997.429	-1.38803	0.31952	-4.34412	1.39834e-05	0.000300541	protein_coding	Downregulated
ENSBTAG00000017788	AKT3	1701.86	-1.63598	0.376611	-4.34397	1.39931e-05	0.000300541	protein_coding	Downregulated
ENSBTAG00000010947	PHYHIPL	31.7455	3.99658	0.920115	4.34356	1.40189e-05	0.000300765	protein_coding	Upregulated
ENSBTAG00000004051	SBDS	1394.1	-1.24102	0.285736	-4.34323	1.40403e-05	0.000300925	protein_coding	Downregulated
ENSBTAG00000001246	ATP1A1	12133	-1.38051	0.317882	-4.34286	1.40641e-05	0.000301136	protein_coding	Downregulated
ENSBTAG00000007705	COLEC12	80.5257	1.92216	0.442766	4.34127	1.41663e-05	0.000302704	protein_coding	Upregulated
ENSBTAG00000013802	DAB1	71.348	2.44905	0.564141	4.3412	1.41708e-05	0.000302704	protein_coding	Upregulated
ENSBTAG00000007605	FKBP4	13752.6	-1.47421	0.339597	-4.34106	1.41794e-05	0.000302704	protein_coding	Downregulated
ENSBTAG00000033092		19.766	4.02041	0.926323	4.34018	1.42369e-05	0.000303427	protein_coding	Upregulated
ENSBTAG00000007840	HMGCR	1175.85	-1.14926	0.2648	-4.34011	1.42414e-05	0.000303427	protein_coding	Downregulated
ENSBTAG00000021703	MED12L	239.643	1.42604	0.328647	4.33912	1.43054e-05	0.00030449	protein_coding	Upregulated
ENSBTAG00000001464	GPR156	124.791	1.49399	0.34447	4.33708	1.4439e-05	0.000307031	protein_coding	Upregulated
ENSBTAG00000000473	ATP10D	84.0747	3.23489	0.746004	4.33629	1.44907e-05	0.000307828	protein_coding	Upregulated
ENSBTAG00000012514	PODN	128.243	2.26946	0.523424	4.33579	1.45236e-05	0.000308223	protein_coding	Upregulated
ENSBTAG00000008101	PCSK5	148.272	2.58812	0.597087	4.33458	1.46039e-05	0.000309622	protein_coding	Upregulated
ENSBTAG00000047531	ARHGAP4	109.22	2.65139	0.611713	4.33436	1.46182e-05	0.000309622	protein_coding	Upregulated
ENSBTAG00000025071	TENM2	216.539	2.36499	0.545795	4.33311	1.47016e-05	0.000311084	protein_coding	Upregulated
ENSBTAG00000011649	FARSB	557.018	-1.15492	0.266719	-4.33009	1.49045e-05	0.000315068	protein_coding	Downregulated
ENSBTAG00000019621	NDRG3	1295.18	-1.55989	0.360266	-4.32983	1.49226e-05	0.000315142	protein_coding	Downregulated
ENSBTAG00000012090	GGTA1	1965.82	-1.36005	0.314136	-4.3295	1.49449e-05	0.000315304	protein_coding	Downregulated
ENSBTAG00000000731	WFIKKN2	68.8703	2.74443	0.634018	4.32863	1.50041e-05	0.000315636	protein_coding	Upregulated
ENSBTAG00000012804	REEP5	3869.78	-1.36151	0.314537	-4.32863	1.50042e-05	0.000315636	protein_coding	Downregulated
ENSBTAG00000000102	GPR75	44.4336	3.51622	0.812337	4.32852	1.50113e-05	0.000315636	protein_coding	Upregulated
ENSBTAG00000025903	GLDC	95.3765	2.4282	0.561017	4.32821	1.50329e-05	0.000315636	protein_coding	Upregulated
ENSBTAG00000016264	FKBP8	1225.57	-1.0471	0.241927	-4.32819	1.50338e-05	0.000315636	protein_coding	Downregulated
ENSBTAG00000005275	PKIG	237.22	-1.71012	0.395287	-4.32627	1.51652e-05	0.000318086	protein_coding	Downregulated
ENSBTAG00000017868	DHX40	3384.08	-1.52346	0.352189	-4.32567	1.52067e-05	0.000318386	protein_coding	Downregulated
ENSBTAG00000011893	HDHD2	391.936	-1.27928	0.295743	-4.32564	1.5209e-05	0.000318386	protein_coding	Downregulated
ENSBTAG00000018787	GCM2	32.4633	3.47764	0.804081	4.32498	1.52543e-05	0.000319025	protein_coding	Upregulated
ENSBTAG00000051777		45.6194	3.27097	0.756457	4.32406	1.53183e-05	0.000320053	lncRNA	Upregulated
ENSBTAG00000014759	WBP11	1892.9	-1.10054	0.254583	-4.32291	1.53987e-05	0.0003213	protein_coding	Downregulated
ENSBTAG00000008778	CHST13	29.0068	4.09101	0.946385	4.32278	1.54077e-05	0.0003213	protein_coding	Upregulated
ENSBTAG00000011062	TDO2	38.0122	4.09288	0.946932	4.32226	1.54441e-05	0.000321576	protein_coding	Upregulated
ENSBTAG00000001271	PLG	90.103	2.43189	0.562656	4.32216	1.54508e-05	0.000321576	protein_coding	Upregulated
ENSBTAG00000019652	STK26	1627.43	-1.40938	0.326214	-4.32042	1.55733e-05	0.000323814	protein_coding	Downregulated
ENSBTAG00000008966	TSPAN7	63.7477	2.14682	0.496933	4.32013	1.55935e-05	0.000323921	protein_coding	Upregulated
ENSBTAG00000017146	GRIK4	99.2312	3.2364	0.749251	4.31951	1.56378e-05	0.00032453	protein_coding	Upregulated
ENSBTAG00000025443	FNIP1	2457.3	-1.49959	0.347221	-4.31885	1.56846e-05	0.000325189	protein_coding	Downregulated
ENSBTAG00000054058	RNF182	54.9658	2.47122	0.572281	4.3182	1.57309e-05	0.000325836	protein_coding	Upregulated
ENSBTAG00000015022	KIF2A	1283.99	-1.30105	0.301314	-4.31792	1.57507e-05	0.000325933	protein_coding	Downregulated
ENSBTAG00000007990	EPYC	14.5983	5.20646	1.20601	4.31709	1.58101e-05	0.000326849	protein_coding	Upregulated
ENSBTAG00000053516		28.1845	3.32925	0.77132	4.31631	1.58663e-05	0.000327695	lncRNA	Upregulated
ENSBTAG00000015549	PCDH18	49.8826	3.43138	0.795182	4.31522	1.59444e-05	0.000328995	protein_coding	Upregulated
ENSBTAG00000020430	GLT1D1	41.1427	3.03119	0.702618	4.31413	1.60231e-05	0.000330003	protein_coding	Upregulated
ENSBTAG00000012852	DICER1	1534.27	-1.15948	0.268765	-4.31412	1.60239e-05	0.000330003	protein_coding	Downregulated
ENSBTAG00000014106	IPO8	694.141	-1.1325	0.262532	-4.31374	1.60519e-05	0.000330265	protein_coding	Downregulated
ENSBTAG00000049516	ARL6IP1	2250.1	-1.43819	0.333553	-4.31175	1.6197e-05	0.000332933	protein_coding	Downregulated
ENSBTAG00000018028	TTLL10	118.373	2.21583	0.513954	4.31135	1.62263e-05	0.000333091	protein_coding	Upregulated
ENSBTAG00000019192	LHX8	32.7359	3.90855	0.906639	4.31104	1.62492e-05	0.000333091	protein_coding	Upregulated
ENSBTAG00000003040	RALGAPB	1187.19	-1.42341	0.330179	-4.31101	1.6251e-05	0.000333091	protein_coding	Downregulated
ENSBTAG00000040290	GSTO2	33.1312	3.84468	0.89212	4.3096	1.63549e-05	0.00033432	protein_coding	Upregulated
ENSBTAG00000003201	FNTA	830.073	-1.3314	0.308954	-4.30938	1.6371e-05	0.00033432	protein_coding	Downregulated
ENSBTAG00000020573	SCUBE2	119.805	2.70001	0.626546	4.30936	1.63729e-05	0.00033432	protein_coding	Upregulated
ENSBTAG00000020693	DERL1	515.095	-1.06001	0.246008	-4.30886	1.64102e-05	0.000334518	protein_coding	Downregulated
ENSBTAG00000008003	SMG7	3909.41	-1.29498	0.300548	-4.30873	1.64194e-05	0.000334518	protein_coding	Downregulated
ENSBTAG00000027464	FGFRL1	71.2298	2.5563	0.593308	4.30855	1.64331e-05	0.000334518	protein_coding	Upregulated
ENSBTAG00000021003	GALR1	33.164	4.31718	1.00204	4.30839	1.64446e-05	0.000334518	protein_coding	Upregulated
ENSBTAG00000006385	ADGRB1	186.891	2.96516	0.688299	4.30796	1.64768e-05	0.000334858	protein_coding	Upregulated
ENSBTAG00000018607	TSPEAR	86.0484	2.56385	0.595299	4.30682	1.65618e-05	0.000336267	protein_coding	Upregulated
ENSBTAG00000052762		15.8098	6.44844	1.49756	4.30596	1.6626e-05	0.00033708	protein_coding	Upregulated
ENSBTAG00000000613	ELAVL1	765.544	-1.02159	0.237254	-4.30587	1.6633e-05	0.00033708	protein_coding	Downregulated
ENSBTAG00000003719	TDRD7	1526.55	-1.44364	0.335323	-4.30523	1.66815e-05	0.000337746	protein_coding	Downregulated
ENSBTAG00000017256	CD2	32.1446	2.79469	0.649222	4.30467	1.67233e-05	0.000338275	protein_coding	Upregulated
ENSBTAG00000000854	SEC16B	149.429	2.28992	0.532065	4.30383	1.67871e-05	0.000338467	protein_coding	Upregulated
ENSBTAG00000039285		23.8129	3.26564	0.758783	4.30378	1.67906e-05	0.000338467	protein_coding	Upregulated
ENSBTAG00000016523	DNAH10	383.064	2.4219	0.562742	4.30375	1.67929e-05	0.000338467	protein_coding	Upregulated
ENSBTAG00000018167	KLHL31	54.4228	2.5223	0.586082	4.30367	1.67995e-05	0.000338467	protein_coding	Upregulated
ENSBTAG00000012140	ADGRG7	42.8572	3.95586	0.919218	4.30351	1.68112e-05	0.000338467	protein_coding	Upregulated
ENSBTAG00000013100	SPAG5	1095.26	-1.06941	0.248529	-4.30294	1.68547e-05	0.000339026	protein_coding	Downregulated
ENSBTAG00000010828		32.6455	3.00777	0.699055	4.30262	1.68788e-05	0.000339195	protein_coding	Upregulated
ENSBTAG00000052465		908.654	-1.56919	0.364779	-4.30174	1.69459e-05	0.000340226	protein_coding	Downregulated
ENSBTAG00000047600	ROS1	148.552	2.41177	0.560778	4.30075	1.7022e-05	0.000341342	protein_coding	Upregulated
ENSBTAG00000001589	TM9SF2	1063.35	-1.01268	0.235502	-4.30011	1.70717e-05	0.000341342	protein_coding	Downregulated
ENSBTAG00000019538	FBXO28	806.491	-1.47497	0.343027	-4.29986	1.70903e-05	0.000341342	protein_coding	Downregulated
ENSBTAG00000047914	CDHR5	80.3618	3.20274	0.744851	4.29983	1.70926e-05	0.000341342	protein_coding	Upregulated
ENSBTAG00000021181	BUB1	1065.6	-1.20703	0.280717	-4.29981	1.70945e-05	0.000341342	protein_coding	Downregulated
ENSBTAG00000006282	POU2AF1	51.4774	2.74363	0.638085	4.29979	1.70964e-05	0.000341342	protein_coding	Upregulated
ENSBTAG00000019081	COL7A1	352.898	2.36728	0.550666	4.29894	1.71614e-05	0.000342325	pseudogene	Upregulated
ENSBTAG00000007115	GSR	11778.1	-1.65811	0.385847	-4.29733	1.72868e-05	0.000343918	protein_coding	Downregulated
ENSBTAG00000014063	DNAH8	214.043	3.41631	0.794985	4.29732	1.72872e-05	0.000343918	protein_coding	Upregulated
ENSBTAG00000039355	MADCAM1	48.4604	2.98315	0.694193	4.2973	1.72891e-05	0.000343918	protein_coding	Upregulated
ENSBTAG00000038495	DCLK1	49.2395	2.19616	0.511254	4.29564	1.7419e-05	0.000346183	protein_coding	Upregulated
ENSBTAG00000009381	LCP2	73.2275	2.64067	0.614813	4.29509	1.74624e-05	0.000346393	protein_coding	Upregulated
ENSBTAG00000006414	NUTF2	886.328	-1.32454	0.308399	-4.29489	1.74777e-05	0.000346393	protein_coding	Downregulated
ENSBTAG00000002199	CORIN	77.1997	3.4022	0.792259	4.29431	1.75237e-05	0.000346985	protein_coding	Upregulated
ENSBTAG00000048331		97.6958	2.39973	0.558872	4.29388	1.75577e-05	0.000347341	protein_coding	Upregulated
ENSBTAG00000008216	RRM2	3522.22	-1.2471	0.29056	-4.29206	1.77024e-05	0.000349568	protein_coding	Downregulated
ENSBTAG00000006760	OTX1	58.0461	2.64953	0.617309	4.29206	1.77027e-05	0.000349568	protein_coding	Upregulated
ENSBTAG00000022847	HEATR5A	1379.76	-1.36607	0.318302	-4.29173	1.77285e-05	0.000349757	protein_coding	Downregulated
ENSBTAG00000012827		105.037	2.27373	0.529843	4.29133	1.77603e-05	0.000350065	protein_coding	Upregulated
ENSBTAG00000018067	S100PBP	535.971	-1.12024	0.261062	-4.29108	1.77806e-05	0.000350145	protein_coding	Downregulated
ENSBTAG00000008977	TOMM6	335.856	-1.08607	0.253142	-4.29036	1.78383e-05	0.00035089	protein_coding	Downregulated
ENSBTAG00000019250	BTK	63.0702	4.00311	0.933082	4.2902	1.78509e-05	0.00035089	protein_coding	Upregulated
ENSBTAG00000053250	OR5B145	13.1703	6.09261	1.42049	4.2891	1.79401e-05	0.000352321	protein_coding	Upregulated
ENSBTAG00000019977	PCDH10	57.4883	3.15658	0.735993	4.28887	1.79581e-05	0.000352355	protein_coding	Upregulated
ENSBTAG00000014782	STAB1	341.737	2.29518	0.535222	4.28827	1.8007e-05	0.000352673	protein_coding	Upregulated
ENSBTAG00000004203	VPS33A	398.344	-1.1785	0.274908	-4.28689	1.81192e-05	0.000354548	protein_coding	Downregulated
ENSBTAG00000001067	GRM2	66.4378	2.59616	0.605645	4.28659	1.81435e-05	0.000354703	protein_coding	Upregulated
ENSBTAG00000050898		18.7917	4.53708	1.05863	4.2858	1.82081e-05	0.000355643	lncRNA	Upregulated
ENSBTAG00000003715	ADAM21	23.2197	4.35381	1.01608	4.28491	1.82811e-05	0.000356746	protein_coding	Upregulated
ENSBTAG00000034626	FBXO16	1093.92	2.97264	0.693905	4.28393	1.83622e-05	0.000358004	protein_coding	Upregulated
ENSBTAG00000010032	NTM	49.867	3.14788	0.734887	4.28348	1.83993e-05	0.000358081	protein_coding	Upregulated
ENSBTAG00000025258		39.6721	3.05302	0.712807	4.2831	1.8431e-05	0.000358375	protein_coding	Upregulated
ENSBTAG00000049175		24.8876	4.3372	1.01283	4.28224	1.85018e-05	0.000359428	lncRNA	Upregulated
ENSBTAG00000008568	SLC25A45	65.1096	2.35412	0.549843	4.28145	1.85683e-05	0.000360396	protein_coding	Upregulated
ENSBTAG00000047626	CCDC188	74.4731	2.75461	0.643592	4.28007	1.86839e-05	0.000362312	protein_coding	Upregulated
ENSBTAG00000019602	SLCO1C1	34.1594	3.79163	0.886298	4.27806	1.88533e-05	0.000365271	protein_coding	Upregulated
ENSBTAG00000031769	H2BC8	937.806	-1.56878	0.366783	-4.27715	1.89302e-05	0.000366432	protein_coding	Downregulated
ENSBTAG00000000599	CCNI	2336.9	-1.2412	0.290219	-4.27677	1.89622e-05	0.000366526	protein_coding	Downregulated
ENSBTAG00000024450	MAP2K2	1014.31	-1.16737	0.272962	-4.27669	1.89691e-05	0.000366526	protein_coding	Downregulated
ENSBTAG00000005104	MGAT5B	134.621	2.38282	0.557196	4.27644	1.89903e-05	0.000366607	protein_coding	Upregulated
ENSBTAG00000037418	KISS1R	57.575	3.69265	0.863597	4.2759	1.90371e-05	0.000367183	protein_coding	Upregulated
ENSBTAG00000001036	HIBADH	696.074	-1.18645	0.277498	-4.27552	1.90689e-05	0.000367375	protein_coding	Downregulated
ENSBTAG00000019595	EGFLAM	143.621	2.42419	0.567012	4.27538	1.90811e-05	0.000367375	protein_coding	Upregulated
ENSBTAG00000030173	QRICH2	155.103	2.23829	0.523706	4.27395	1.92038e-05	0.000369408	protein_coding	Upregulated
ENSBTAG00000004161	UBE2D2	934.092	-1.12273	0.262748	-4.27305	1.92816e-05	0.000370574	protein_coding	Downregulated
ENSBTAG00000001058	SRPK3	68.7879	3.14405	0.735853	4.27267	1.9315e-05	0.000370691	protein_coding	Upregulated
ENSBTAG00000001006	HMX3	24.2589	5.09007	1.19133	4.27258	1.9322e-05	0.000370691	protein_coding	Upregulated
ENSBTAG00000022158	TNNT3	61.9534	2.57408	0.602548	4.272	1.93732e-05	0.000371334	protein_coding	Upregulated
ENSBTAG00000054849		34.2841	3.04865	0.713668	4.2718	1.939e-05	0.000371334	lncRNA	Upregulated
ENSBTAG00000005168	CROCC2	181.594	2.7393	0.641296	4.27151	1.94155e-05	0.000371434	protein_coding	Upregulated
ENSBTAG00000000871	TRIM27	1990.3	-1.54009	0.360562	-4.27135	1.94296e-05	0.000371434	protein_coding	Downregulated
ENSBTAG00000002515	TNNI3	177.691	2.09855	0.491441	4.27019	1.95308e-05	0.000372708	protein_coding	Upregulated
ENSBTAG00000006494	CLDN16	24.2856	3.42119	0.801353	4.26927	1.96113e-05	0.000373357	protein_coding	Upregulated
ENSBTAG00000018035	TGFBR1	1336.5	-1.61447	0.378164	-4.26924	1.96142e-05	0.000373357	protein_coding	Downregulated
ENSBTAG00000018277	TBPL2	19.3685	4.8018	1.12479	4.26905	1.96307e-05	0.000373357	protein_coding	Upregulated
ENSBTAG00000049473	OPRL1	77.0748	2.81577	0.659583	4.26901	1.9634e-05	0.000373357	protein_coding	Upregulated
ENSBTAG00000015720	WWP1	700.221	-1.18627	0.278	-4.26717	1.97969e-05	0.000375792	protein_coding	Downregulated
ENSBTAG00000021921	STRBP	1375.49	-1.44102	0.337784	-4.2661	1.98923e-05	0.000376693	protein_coding	Downregulated
ENSBTAG00000039592	OR5B24	15.4622	4.9303	1.1557	4.26606	1.98959e-05	0.000376693	protein_coding	Upregulated
ENSBTAG00000051557		29.7499	3.75496	0.880208	4.26599	1.99014e-05	0.000376693	lncRNA	Upregulated
ENSBTAG00000011956	CNNM1	115.95	3.40202	0.797501	4.26585	1.99141e-05	0.000376693	protein_coding	Upregulated
ENSBTAG00000007596	GEM	59.5989	2.39416	0.561303	4.26536	1.99582e-05	0.000376959	protein_coding	Upregulated
ENSBTAG00000017252	USH1G	40.8841	3.17809	0.745104	4.2653	1.99631e-05	0.000376959	protein_coding	Upregulated
ENSBTAG00000011548	AMPD1	41.0918	2.74453	0.643521	4.26486	2.00028e-05	0.000377205	protein_coding	Upregulated
ENSBTAG00000006807	KRT35	65.8589	3.38255	0.793167	4.26461	2.00248e-05	0.000377205	protein_coding	Upregulated
ENSBTAG00000019986	CSNK1D	2572.1	-1.14995	0.269662	-4.26441	2.00434e-05	0.000377205	protein_coding	Downregulated
ENSBTAG00000019332	SLC9C1	34.6131	3.15668	0.740252	4.26433	2.00499e-05	0.000377205	protein_coding	Upregulated
ENSBTAG00000010392	ESRRG	43.5129	2.68167	0.628884	4.26418	2.00637e-05	0.000377205	protein_coding	Upregulated
ENSBTAG00000024379	LRRC17	39.1005	3.66168	0.858745	4.26399	2.0081e-05	0.000377205	protein_coding	Upregulated
ENSBTAG00000007901	ADGRE1	126.792	2.71763	0.637376	4.26378	2.00997e-05	0.000377229	protein_coding	Upregulated
ENSBTAG00000050070		22.7184	4.85821	1.13954	4.2633	2.01427e-05	0.000377491	protein_coding	Upregulated
ENSBTAG00000013314	PBX3	437.512	-1.16228	0.272629	-4.26324	2.01487e-05	0.000377491	protein_coding	Downregulated
ENSBTAG00000005635	TTC39C	210.538	-1.35232	0.317229	-4.26292	2.01772e-05	0.000377698	protein_coding	Downregulated
ENSBTAG00000019725	UBE4A	755.923	-1.01177	0.237486	-4.26033	2.04123e-05	0.000381141	protein_coding	Downregulated
ENSBTAG00000053918	SPCS1	359.756	-1.23018	0.288753	-4.26031	2.04142e-05	0.000381141	protein_coding	Downregulated
ENSBTAG00000045699	CTNNA3	33.306	4.31789	1.01352	4.26031	2.04142e-05	0.000381141	protein_coding	Upregulated
ENSBTAG00000006635	DBX2	28.7504	4.60501	1.08119	4.25919	2.05172e-05	0.000382733	protein_coding	Upregulated
ENSBTAG00000043996	SAMD12	703.085	-1.64605	0.386543	-4.25839	2.05903e-05	0.000383657	protein_coding	Downregulated
ENSBTAG00000003414	SAXO2	55.0769	2.18375	0.512827	4.25826	2.06023e-05	0.000383657	protein_coding	Upregulated
ENSBTAG00000039992	TUBA1C	701.649	-1.30951	0.307573	-4.25755	2.06678e-05	0.000384546	protein_coding	Downregulated
ENSBTAG00000046268		13.053	7.94793	1.86718	4.25665	2.07516e-05	0.000385773	protein_coding	Upregulated
ENSBTAG00000049809		24.7901	3.32622	0.78161	4.25561	2.08483e-05	0.000386527	protein_coding	Upregulated
ENSBTAG00000019866	NRP1	111.431	1.83677	0.431615	4.25558	2.08511e-05	0.000386527	protein_coding	Upregulated
ENSBTAG00000011767	PALS1	6766.76	-1.54928	0.364066	-4.25549	2.0859e-05	0.000386527	protein_coding	Downregulated
ENSBTAG00000032021	RALB	1789.35	-1.25384	0.294643	-4.25544	2.08638e-05	0.000386527	protein_coding	Downregulated
ENSBTAG00000040350	XIAP	1177.25	-1.27264	0.299081	-4.25517	2.08892e-05	0.000386666	protein_coding	Downregulated
ENSBTAG00000027453	RNF4	1405.02	-1.04942	0.246633	-4.25497	2.09075e-05	0.000386673	protein_coding	Downregulated
ENSBTAG00000020505	SBNO1	1533.42	-1.37546	0.323304	-4.25437	2.09634e-05	0.000387375	protein_coding	Downregulated
ENSBTAG00000031898	CNTNAP5	79.9278	3.21102	0.7548	4.25413	2.09864e-05	0.000387461	protein_coding	Upregulated
ENSBTAG00000043552		16.8418	5.33884	1.2552	4.25338	2.10568e-05	0.000388103	Mt_tRNA	Upregulated
ENSBTAG00000012251	MTR	2191.13	-1.56855	0.368855	-4.25248	2.11418e-05	0.000389337	protein_coding	Downregulated
ENSBTAG00000050719	PLA2G2D1	36.0993	3.05987	0.719634	4.25198	2.11892e-05	0.000389877	protein_coding	Upregulated
ENSBTAG00000008341	ARSB	1222.18	-1.54506	0.363437	-4.25124	2.12591e-05	0.00039083	protein_coding	Downregulated
ENSBTAG00000048687		47.8544	2.32207	0.546252	4.25091	2.12899e-05	0.000391064	lncRNA	Upregulated
ENSBTAG00000001055	HNRNPL	3269.22	-1.03548	0.243615	-4.25048	2.13317e-05	0.000391165	protein_coding	Downregulated
ENSBTAG00000018460	ADAMTS16	142.42	2.17324	0.511388	4.24969	2.1407e-05	0.000392214	protein_coding	Upregulated
ENSBTAG00000012449	AFF3	104.85	2.81187	0.662078	4.24703	2.1662e-05	0.000396427	protein_coding	Upregulated
ENSBTAG00000049618		29.6985	4.23032	0.996093	4.24691	2.16737e-05	0.000396427	protein_coding	Upregulated
ENSBTAG00000023007		66.2697	1.98049	0.466489	4.24553	2.18082e-05	0.000398549	protein_coding	Upregulated
ENSBTAG00000016864	LBP	63.7327	2.82814	0.666225	4.24502	2.18571e-05	0.000399105	protein_coding	Upregulated
ENSBTAG00000025837	RFX4	67.157	2.48589	0.585718	4.24418	2.19391e-05	0.000399937	protein_coding	Upregulated
ENSBTAG00000007589	SMAD9	60.5312	2.79451	0.658458	4.24402	2.19555e-05	0.000399937	protein_coding	Upregulated
ENSBTAG00000008932	SHISA7	51.7789	3.26635	0.769655	4.24391	2.19654e-05	0.000399937	protein_coding	Upregulated
ENSBTAG00000030876	MNX1	1998.54	-1.23908	0.291973	-4.2438	2.19768e-05	0.000399937	protein_coding	Downregulated
ENSBTAG00000021447	SIM2	98.7228	3.07389	0.724499	4.24277	2.20774e-05	0.000401233	protein_coding	Upregulated
ENSBTAG00000055231		18.3779	4.68418	1.10406	4.24269	2.20852e-05	0.000401233	protein_coding	Upregulated
ENSBTAG00000019793	RGS22	47.082	3.24074	0.763892	4.24241	2.21133e-05	0.000401405	protein_coding	Upregulated
ENSBTAG00000005627	PAFAH1B2	1390.68	-1.38567	0.326656	-4.242	2.21536e-05	0.0004018	protein_coding	Downregulated
ENSBTAG00000014574	CFAP43	88.1625	2.88124	0.679381	4.24097	2.22554e-05	0.000403174	protein_coding	Upregulated
ENSBTAG00000021845	STRN3	2409.39	-1.40696	0.331762	-4.24086	2.22668e-05	0.000403174	protein_coding	Downregulated
ENSBTAG00000054182		26.2216	3.41746	0.805987	4.24009	2.23433e-05	0.00040419	lncRNA	Upregulated
ENSBTAG00000050385		118.617	1.46304	0.345083	4.23967	2.23853e-05	0.00040419	protein_coding	Upregulated
ENSBTAG00000018033	PIP4K2A	7868.57	-1.38595	0.326913	-4.23951	2.24009e-05	0.00040419	protein_coding	Downregulated
ENSBTAG00000011584	CHST2	49.9074	2.82667	0.666751	4.23947	2.24053e-05	0.00040419	protein_coding	Upregulated
ENSBTAG00000053527		29.3425	3.95359	0.932593	4.23935	2.24165e-05	0.00040419	lncRNA	Upregulated
ENSBTAG00000016058	FAM83B	635.714	-1.55514	0.366877	-4.23887	2.24647e-05	0.000404721	protein_coding	Downregulated
ENSBTAG00000011847	ASPN	20.1029	4.31194	1.01759	4.23739	2.26132e-05	0.000407057	protein_coding	Upregulated
ENSBTAG00000038132	AIFM3	138.125	2.29304	0.541216	4.23683	2.26703e-05	0.0004071	protein_coding	Upregulated
ENSBTAG00000002796	KLHL3	94.7346	1.98385	0.468243	4.23679	2.2674e-05	0.0004071	protein_coding	Upregulated
ENSBTAG00000016707	FKBP9	840.963	-1.35356	0.319486	-4.2367	2.26833e-05	0.0004071	protein_coding	Downregulated
ENSBTAG00000010444	ERBB3	3530.88	-1.14654	0.270626	-4.23662	2.26911e-05	0.0004071	protein_coding	Downregulated
ENSBTAG00000005950	GPR50	26.7241	3.59236	0.84818	4.23538	2.2817e-05	0.00040902	protein_coding	Upregulated
ENSBTAG00000006667	EPB41	1675.87	-1.14701	0.27084	-4.23501	2.28542e-05	0.000409346	protein_coding	Downregulated
ENSBTAG00000001617	G2E3	1315.37	-1.42491	0.33655	-4.23386	2.29719e-05	0.000411113	protein_coding	Downregulated
ENSBTAG00000018488	AFF1	1674.48	-1.21572	0.287188	-4.23317	2.30423e-05	0.000412032	protein_coding	Downregulated
ENSBTAG00000015353	NME8	26.0636	4.07662	0.963591	4.23065	2.33016e-05	0.000416323	protein_coding	Upregulated
ENSBTAG00000002326	LGALS3	12605.4	-1.67003	0.394794	-4.23013	2.33556e-05	0.000416942	protein_coding	Downregulated
ENSBTAG00000000755	ZFR2	128.958	2.94651	0.696591	4.22991	2.33789e-05	0.000417014	protein_coding	Upregulated
ENSBTAG00000005857	SLC6A1	105.135	2.78765	0.659133	4.22928	2.34444e-05	0.000417837	protein_coding	Upregulated
ENSBTAG00000039967	KRT78	100.24	2.34494	0.554488	4.22901	2.3472e-05	0.000417984	protein_coding	Upregulated
ENSBTAG00000016324	FBXL13	41.2453	3.69658	0.874368	4.22771	2.36079e-05	0.000419878	protein_coding	Upregulated
ENSBTAG00000019515	SNX17	777.902	-1.16045	0.274492	-4.22762	2.36173e-05	0.000419878	protein_coding	Downregulated
ENSBTAG00000006735	STAC	65.461	2.64274	0.625186	4.22712	2.36701e-05	0.00042047	protein_coding	Upregulated
ENSBTAG00000035175	DONSON	309.264	-1.11065	0.26277	-4.22668	2.37163e-05	0.000420945	protein_coding	Downregulated
ENSBTAG00000004329	RELL1	1202.47	-1.40094	0.331497	-4.2261	2.37772e-05	0.000421678	protein_coding	Downregulated
ENSBTAG00000018709	CATSPERB	51.4267	3.3781	0.799493	4.22531	2.38615e-05	0.000422826	protein_coding	Upregulated
ENSBTAG00000049004		56.8275	3.57192	0.845611	4.22407	2.39928e-05	0.000424804	protein_coding	Upregulated
ENSBTAG00000023997	VAMP8	725.035	-1.27153	0.301041	-4.22379	2.40227e-05	0.000424986	protein_coding	Downregulated
ENSBTAG00000017436	C2CD6	46.7896	3.35472	0.794349	4.22323	2.40828e-05	0.0004257	protein_coding	Upregulated
ENSBTAG00000009365	FSCN3	31.9688	3.45202	0.817461	4.22285	2.41228e-05	0.000426057	protein_coding	Upregulated
ENSBTAG00000013734	ATP6V1E2	24.9693	3.30491	0.782862	4.22158	2.42596e-05	0.000427754	protein_coding	Upregulated
ENSBTAG00000011019		36.5103	3.14296	0.744514	4.2215	2.42686e-05	0.000427754	protein_coding	Upregulated
ENSBTAG00000049375		50.2009	2.41743	0.572668	4.22135	2.4284e-05	0.000427754	lncRNA	Upregulated
ENSBTAG00000005629	CRYBG2	303.108	1.70323	0.403493	4.22122	2.42981e-05	0.000427754	protein_coding	Upregulated
ENSBTAG00000006977	PLP1	39.4344	4.07409	0.965259	4.22072	2.43519e-05	0.000428351	protein_coding	Upregulated
ENSBTAG00000024605	DYNLL1	731.282	-1.05495	0.249959	-4.2205	2.43765e-05	0.000428435	protein_coding	Downregulated
ENSBTAG00000005386	SLC2A2	41.7267	2.89795	0.686805	4.21946	2.44884e-05	0.000430051	protein_coding	Upregulated
ENSBTAG00000007784	NAA50	1846.01	-1.06623	0.252742	-4.21864	2.45778e-05	0.00043097	protein_coding	Downregulated
ENSBTAG00000001425	FBXO11	1091.78	-1.39261	0.33012	-4.2185	2.45936e-05	0.00043097	protein_coding	Downregulated
ENSBTAG00000016406	MCM10	1230.13	-1.07776	0.255489	-4.21843	2.46006e-05	0.00043097	protein_coding	Downregulated
ENSBTAG00000001771	DYRK1A	1096.87	-1.07256	0.254286	-4.21794	2.46545e-05	0.000431214	protein_coding	Downregulated
ENSBTAG00000035530		30.0102	4.24353	1.00618	4.21745	2.47076e-05	0.000431224	protein_coding	Upregulated
ENSBTAG00000003687	FOXK2	4126.5	-1.29184	0.30631	-4.21744	2.47092e-05	0.000431224	protein_coding	Downregulated
ENSBTAG00000001463	TNKS	994.182	-1.07065	0.253881	-4.21712	2.47447e-05	0.000431224	protein_coding	Downregulated
ENSBTAG00000017335	HGFAC	73.9629	3.10517	0.736341	4.21703	2.47538e-05	0.000431224	protein_coding	Upregulated
ENSBTAG00000047316		40.1475	2.94387	0.69811	4.21692	2.47659e-05	0.000431224	protein_coding	Upregulated
ENSBTAG00000030426		17.2481	3.77951	0.896289	4.21684	2.4775e-05	0.000431224	protein_coding	Upregulated
ENSBTAG00000019844	ZNF467	62.7585	3.23215	0.766578	4.21633	2.48309e-05	0.000431849	protein_coding	Upregulated
ENSBTAG00000012949	GKN1	20.3554	5.26871	1.24997	4.21508	2.49688e-05	0.000433898	protein_coding	Upregulated
ENSBTAG00000054237	CYP2C282	20.1926	4.77025	1.13193	4.21428	2.50575e-05	0.000435089	protein_coding	Upregulated
ENSBTAG00000020787	PIK3R4	897.09	-1.10243	0.261614	-4.21397	2.50923e-05	0.000435315	protein_coding	Downregulated
ENSBTAG00000003512	MYH7B	271.282	2.01084	0.477224	4.21362	2.5131e-05	0.000435315	protein_coding	Upregulated
ENSBTAG00000000419	PHEX	57.7524	2.35457	0.558849	4.21325	2.51727e-05	0.000435351	protein_coding	Upregulated
ENSBTAG00000006443	PRDM11	185.131	1.74893	0.415104	4.21324	2.51734e-05	0.000435351	protein_coding	Upregulated
ENSBTAG00000020923	GDF1	23.1152	4.44187	1.05449	4.21234	2.52737e-05	0.000436562	protein_coding	Upregulated
ENSBTAG00000014100	BAIAP3	174.311	2.6641	0.632472	4.2122	2.52891e-05	0.000436562	protein_coding	Upregulated
ENSBTAG00000005215	IL10RA	73.1961	2.57892	0.61227	4.21207	2.53042e-05	0.000436562	protein_coding	Upregulated
ENSBTAG00000016293	TRIM77	27.5148	4.46592	1.06042	4.21145	2.53742e-05	0.000437422	protein_coding	Upregulated
ENSBTAG00000009727	ADIPOR1	585.472	-1.08951	0.258732	-4.21094	2.54309e-05	0.000437794	protein_coding	Downregulated
ENSBTAG00000011593	QKI	783.941	-1.20842	0.286974	-4.21089	2.54364e-05	0.000437794	protein_coding	Downregulated
ENSBTAG00000052830	CDH19	14.6408	7.13207	1.69381	4.21068	2.54608e-05	0.000437865	protein_coding	Upregulated
ENSBTAG00000013165	ENPP2	90.5898	2.66243	0.632346	4.2104	2.54921e-05	0.000438053	protein_coding	Upregulated
ENSBTAG00000049198		25.4872	3.36231	0.798639	4.21005	2.55319e-05	0.000438389	protein_coding	Upregulated
ENSBTAG00000047595	FSTL5	51.209	3.2891	0.781496	4.20872	2.56825e-05	0.000440624	protein_coding	Upregulated
ENSBTAG00000008025	UBE3C	1559.11	-1.18677	0.282014	-4.20819	2.57422e-05	0.000441298	protein_coding	Downregulated
ENSBTAG00000000707	CCN4	70.6197	2.50147	0.594518	4.20755	2.58153e-05	0.0004422	protein_coding	Upregulated
ENSBTAG00000020679	CNTN1	54.104	4.2384	1.0077	4.20602	2.59903e-05	0.000444844	protein_coding	Upregulated
ENSBTAG00000018053	RAB22A	812.652	-1.24663	0.296418	-4.20563	2.60353e-05	0.000445261	protein_coding	Downregulated
ENSBTAG00000026102	PAG9	1098.9	-1.70293	0.405031	-4.20444	2.61728e-05	0.000447259	protein_coding	Downregulated
ENSBTAG00000012565	PCNX1	3240.17	-1.18127	0.280997	-4.20386	2.62402e-05	0.000448056	protein_coding	Downregulated
ENSBTAG00000022962	DGKK	95.9481	3.13373	0.7455	4.20353	2.62782e-05	0.00044835	protein_coding	Upregulated
ENSBTAG00000000893		24.795	3.31194	0.788014	4.2029	2.63522e-05	0.000449257	protein_coding	Upregulated
ENSBTAG00000016071	HHIP	43.2902	3.65921	0.871476	4.19886	2.68258e-05	0.000456609	protein_coding	Upregulated
ENSBTAG00000002014	SNX1	1924.79	-1.15686	0.275531	-4.19866	2.68497e-05	0.000456656	protein_coding	Downregulated
ENSBTAG00000000593	ST8SIA1	37.1014	3.4577	0.823598	4.19829	2.68936e-05	0.000456782	protein_coding	Upregulated
ENSBTAG00000019784	PPP2R5E	749.922	-1.64298	0.391349	-4.19824	2.68994e-05	0.000456782	protein_coding	Downregulated
ENSBTAG00000012564	KANSL1	2384.22	-1.1863	0.282609	-4.19766	2.69689e-05	0.000457446	protein_coding	Downregulated
ENSBTAG00000020214	LRRC8B	353.096	-1.25827	0.299761	-4.19756	2.69809e-05	0.000457446	protein_coding	Downregulated
ENSBTAG00000053703		393.875	-1.18193	0.281591	-4.19731	2.701e-05	0.000457579	protein_coding	Downregulated
ENSBTAG00000051378		51.1038	2.9399	0.70051	4.19679	2.70719e-05	0.000457846	protein_coding	Upregulated
ENSBTAG00000015731	TXNL1	814.371	-1.26256	0.30085	-4.19665	2.70894e-05	0.000457846	protein_coding	Downregulated
ENSBTAG00000017809	PDS5A	1885.08	-1.37078	0.326707	-4.19576	2.7196e-05	0.000458843	protein_coding	Downregulated
ENSBTAG00000011562	STK32C	80.646	2.30136	0.548511	4.19565	2.72095e-05	0.000458843	protein_coding	Upregulated
ENSBTAG00000040409		19.2205	4.6985	1.11986	4.19562	2.72121e-05	0.000458843	protein_coding	Upregulated
ENSBTAG00000038878	AOX4	123.582	1.46519	0.34928	4.19489	2.73008e-05	0.000459928	protein_coding	Upregulated
ENSBTAG00000034396	PIGW	329.228	-1.20476	0.28722	-4.19455	2.73413e-05	0.000459944	protein_coding	Downregulated
ENSBTAG00000021941	DPP6	126.268	2.94054	0.701158	4.19384	2.74273e-05	0.000460886	protein_coding	Upregulated
ENSBTAG00000049129		36.5925	3.0929	0.737506	4.19373	2.74401e-05	0.000460886	lncRNA	Upregulated
ENSBTAG00000007684	MSH3	362.758	-1.16318	0.277376	-4.19351	2.74676e-05	0.00046099	protein_coding	Downregulated
ENSBTAG00000019859	B3GALT2	29.7013	3.16239	0.754192	4.19308	2.75192e-05	0.000461497	protein_coding	Upregulated
ENSBTAG00000020439	BUD31	1147.32	-1.32327	0.31562	-4.19259	2.75786e-05	0.000462135	protein_coding	Downregulated
ENSBTAG00000045980	ARF6	1467.11	-1.048	0.249995	-4.19206	2.76436e-05	0.00046238	protein_coding	Downregulated
ENSBTAG00000021576	LMOD1	91.7855	2.47776	0.59106	4.19205	2.76442e-05	0.00046238	protein_coding	Upregulated
ENSBTAG00000016806	PAFAH1B1	2180.11	-1.21967	0.290971	-4.19174	2.76825e-05	0.00046244	protein_coding	Downregulated
ENSBTAG00000002101	GDE1	363.929	-1.29399	0.308717	-4.19151	2.77101e-05	0.000462543	protein_coding	Downregulated
ENSBTAG00000052251	KLF14	16.0339	3.85461	0.919663	4.19134	2.77317e-05	0.000462545	protein_coding	Upregulated
ENSBTAG00000020122	USP16	1112.28	-1.39919	0.333878	-4.19071	2.78083e-05	0.000463464	protein_coding	Downregulated
ENSBTAG00000021957	LTBP2	302.622	1.80063	0.429763	4.18982	2.79177e-05	0.000464929	protein_coding	Upregulated
ENSBTAG00000007453	NELFE	789.854	-1.15809	0.276473	-4.1888	2.80437e-05	0.000466627	protein_coding	Downregulated
ENSBTAG00000008097	WNT2	42.1172	2.79828	0.668063	4.18864	2.80629e-05	0.000466627	protein_coding	Upregulated
ENSBTAG00000021923	DSG2	1447.29	-1.09409	0.261274	-4.18754	2.81997e-05	0.000468541	protein_coding	Downregulated
ENSBTAG00000021775	SLC4A9	126.594	2.45839	0.58715	4.187	2.82667e-05	0.000468987	protein_coding	Upregulated
ENSBTAG00000001824	SLC2A6	68.0563	2.92373	0.698297	4.18695	2.8273e-05	0.000468987	protein_coding	Upregulated
ENSBTAG00000001573	JMJD1C	1095.03	-1.03857	0.248059	-4.1868	2.82918e-05	0.000468987	protein_coding	Downregulated
ENSBTAG00000006177	ZDHHC20	996.409	-1.09483	0.261518	-4.18644	2.83363e-05	0.000469084	protein_coding	Downregulated
ENSBTAG00000007385	EMC7	182.439	-1.31764	0.314743	-4.1864	2.83411e-05	0.000469084	protein_coding	Downregulated
ENSBTAG00000016984	PTPN9	669.536	-1.03158	0.246464	-4.18553	2.84501e-05	0.000470527	protein_coding	Downregulated
ENSBTAG00000007615	CNTN3	57.042	4.05974	0.970147	4.18466	2.85593e-05	0.000471972	protein_coding	Upregulated
ENSBTAG00000052076		17.3696	5.75656	1.37569	4.18448	2.85819e-05	0.000471984	lncRNA	Upregulated
ENSBTAG00000010880	TNNI2	51.0971	3.22844	0.771665	4.18373	2.86765e-05	0.000473183	protein_coding	Upregulated
ENSBTAG00000051916	RIPPLY3	44.0896	2.65642	0.63504	4.18307	2.87599e-05	0.000474197	protein_coding	Upregulated
ENSBTAG00000021144	PSTPIP1	124.182	2.41965	0.57863	4.18168	2.89357e-05	0.000476452	protein_coding	Upregulated
ENSBTAG00000049791		28.6576	3.53657	0.845736	4.18164	2.89408e-05	0.000476452	lncRNA	Upregulated
ENSBTAG00000002721	TUT4	2540.36	-1.43523	0.343255	-4.18122	2.89945e-05	0.000476676	protein_coding	Downregulated
ENSBTAG00000022917	FANK1	73.6723	2.43867	0.583248	4.18119	2.89985e-05	0.000476676	protein_coding	Upregulated
ENSBTAG00000010483	DLL3	62.8776	2.81105	0.672378	4.18076	2.90536e-05	0.000477218	protein_coding	Upregulated
ENSBTAG00000004645	ADAMTSL3	142.079	2.90254	0.694349	4.18023	2.91217e-05	0.000477242	protein_coding	Upregulated
ENSBTAG00000018471	SSR3	521.431	-1.34477	0.321711	-4.18007	2.91423e-05	0.000477242	protein_coding	Downregulated
ENSBTAG00000012124	GPBP1	8399.4	-1.6025	0.383378	-4.17994	2.91585e-05	0.000477242	protein_coding	Downregulated
ENSBTAG00000021899	PDE9A	97.3057	2.21155	0.529101	4.17983	2.91726e-05	0.000477242	protein_coding	Upregulated
ENSBTAG00000008224	PAIP2	2275.17	-1.60371	0.383686	-4.17975	2.91832e-05	0.000477242	protein_coding	Downregulated
ENSBTAG00000051050	5S_rRNA	111.35	3.40766	0.815285	4.17971	2.91877e-05	0.000477242	rRNA	Upregulated
ENSBTAG00000019175	SOBP	8753.52	-1.40615	0.336464	-4.1792	2.92532e-05	0.00047795	protein_coding	Downregulated
ENSBTAG00000018046	B3GNT2	2649.5	-1.13693	0.272062	-4.17894	2.92875e-05	0.000478014	protein_coding	Downregulated
ENSBTAG00000000920	DNAH17	567.391	1.82999	0.437918	4.17883	2.93014e-05	0.000478014	protein_coding	Upregulated
ENSBTAG00000051215	AGBL2	86.3146	2.05157	0.490985	4.17848	2.93464e-05	0.000478231	protein_coding	Upregulated
ENSBTAG00000047621		17.1039	4.33537	1.03759	4.1783	2.93695e-05	0.000478231	protein_coding	Upregulated
ENSBTAG00000019033	CD84	36.9686	2.93129	0.701618	4.1779	2.94207e-05	0.000478306	protein_coding	Upregulated
ENSBTAG00000001440	PMM2	973.083	-1.54963	0.370918	-4.17783	2.94301e-05	0.000478306	protein_coding	Downregulated
ENSBTAG00000008255	QRFPR	40.362	2.81145	0.673091	4.17692	2.95484e-05	0.000479867	protein_coding	Upregulated
ENSBTAG00000020569	CACNA2D1	100.713	1.98439	0.475108	4.17672	2.95742e-05	0.000479925	protein_coding	Upregulated
ENSBTAG00000000606	SYT10	31.8733	4.19511	1.00453	4.17619	2.9643e-05	0.000480495	protein_coding	Upregulated
ENSBTAG00000021867	BFSP1	108.5	1.57209	0.37645	4.17611	2.96539e-05	0.000480495	protein_coding	Upregulated
ENSBTAG00000006702	EIF3E	1545.2	-1.16966	0.280128	-4.17545	2.97404e-05	0.000481018	protein_coding	Downregulated
ENSBTAG00000035958	RHOBTB2	1850.4	-1.37277	0.328777	-4.17537	2.97502e-05	0.000481018	protein_coding	Downregulated
ENSBTAG00000047491	CACNA1S	277.241	2.5447	0.609458	4.17535	2.9753e-05	0.000481018	protein_coding	Upregulated
ENSBTAG00000018522	OAZ1	1504.35	-1.06203	0.254386	-4.17486	2.98176e-05	0.000481701	protein_coding	Downregulated
ENSBTAG00000000818	PLEKHG7	77.9739	3.33888	0.800046	4.17336	3.00139e-05	0.000484281	protein_coding	Upregulated
ENSBTAG00000017362	CNOT6	687.659	-1.1068	0.265218	-4.17315	3.00411e-05	0.000484281	protein_coding	Downregulated
ENSBTAG00000048569	MGC152340	147.265	3.5024	0.839275	4.17313	3.00446e-05	0.000484281	protein_coding	Upregulated
ENSBTAG00000009348	OIT3	55.483	2.69534	0.645923	4.17284	3.00823e-05	0.000484527	protein_coding	Upregulated
ENSBTAG00000053530		23.0329	3.95457	0.947805	4.17235	3.01478e-05	0.00048486	lncRNA	Upregulated
ENSBTAG00000006779	LDHD	88.4107	2.73886	0.656431	4.17235	3.01479e-05	0.00048486	protein_coding	Upregulated
ENSBTAG00000007473	XKR5	60.8075	3.15557	0.756455	4.17153	3.02561e-05	0.000486238	protein_coding	Upregulated
ENSBTAG00000054803	PAG19	505.02	-1.79757	0.430973	-4.17095	3.03331e-05	0.000487004	protein_coding	Downregulated
ENSBTAG00000009570	ANGPTL8	78.0186	2.34298	0.561767	4.17074	3.0361e-05	0.000487004	protein_coding	Upregulated
ENSBTAG00000022931		31.3336	4.19797	1.00655	4.17066	3.03715e-05	0.000487004	protein_coding	Upregulated
ENSBTAG00000040028		102.548	2.77495	0.66545	4.17003	3.04554e-05	0.000487534	protein_coding	Upregulated
ENSBTAG00000002784	COPS5	341.643	-1.22151	0.292928	-4.16999	3.04611e-05	0.000487534	protein_coding	Downregulated
ENSBTAG00000012837	COL6A6	160.139	2.30251	0.552174	4.16991	3.04723e-05	0.000487534	protein_coding	Upregulated
ENSBTAG00000020869	DDC	106.389	1.72595	0.413965	4.16931	3.05528e-05	0.000487776	protein_coding	Upregulated
ENSBTAG00000006259	MOB1A	2842.87	-1.42622	0.342091	-4.16912	3.05783e-05	0.000487776	protein_coding	Downregulated
ENSBTAG00000052823		49.5841	2.22892	0.534637	4.16903	3.05902e-05	0.000487776	lncRNA	Upregulated
ENSBTAG00000017031		27.1565	4.04169	0.969457	4.16902	3.05909e-05	0.000487776	protein_coding	Upregulated
ENSBTAG00000019711	IRAG2	37.258	3.2015	0.767951	4.16888	3.06097e-05	0.000487776	protein_coding	Upregulated
ENSBTAG00000002791	SEC24C	1521.03	-1.08406	0.260051	-4.16865	3.06413e-05	0.000487776	protein_coding	Downregulated
ENSBTAG00000004269	SGK1	3986.8	-1.35476	0.325005	-4.16843	3.06699e-05	0.000487776	protein_coding	Downregulated
ENSBTAG00000014042	TLR10	22.8775	3.19891	0.767506	4.16793	3.0738e-05	0.000487776	protein_coding	Upregulated
ENSBTAG00000010167	TEX14	141.515	2.43003	0.583032	4.16792	3.07392e-05	0.000487776	protein_coding	Upregulated
ENSBTAG00000039793	HDGF	12828.1	-1.30547	0.31322	-4.16792	3.07397e-05	0.000487776	protein_coding	Downregulated
ENSBTAG00000012647	ERBB4	51.7296	4.28144	1.02725	4.16786	3.07468e-05	0.000487776	protein_coding	Upregulated
ENSBTAG00000012265	VWF	353.101	2.13179	0.511493	4.16778	3.07586e-05	0.000487776	protein_coding	Upregulated
ENSBTAG00000021020	RIF1	2183.49	-1.24925	0.299759	-4.16753	3.07925e-05	0.000487954	protein_coding	Downregulated
ENSBTAG00000018549		22.0925	3.37007	0.808825	4.16663	3.09142e-05	0.000488915	protein_coding	Upregulated
ENSBTAG00000009780	GTF2I	1057.46	-1.11303	0.267136	-4.16652	3.09285e-05	0.000488915	protein_coding	Downregulated
ENSBTAG00000012945	PDE6A	96.8005	2.94145	0.706003	4.16635	3.09519e-05	0.000488915	protein_coding	Upregulated
ENSBTAG00000002428	PPA2	269.928	-1.12702	0.270513	-4.16623	3.09684e-05	0.000488915	protein_coding	Downregulated
ENSBTAG00000004954	TOX	37.6157	3.32672	0.798538	4.16601	3.09974e-05	0.000488915	protein_coding	Upregulated
ENSBTAG00000005654	TMSB10	23787.1	-1.32592	0.318275	-4.16596	3.10039e-05	0.000488915	protein_coding	Downregulated
ENSBTAG00000010622	TRIM46	126.328	1.95608	0.469544	4.16591	3.10116e-05	0.000488915	protein_coding	Upregulated
ENSBTAG00000025165		306.489	-1.53869	0.369386	-4.16554	3.10619e-05	0.000489161	pseudogene	Downregulated
ENSBTAG00000043994	GRK6	1593.8	-1.07241	0.257453	-4.16546	3.10726e-05	0.000489161	protein_coding	Downregulated
ENSBTAG00000049152	PCDHA4	49.4503	3.28362	0.788384	4.16501	3.11342e-05	0.000489613	protein_coding	Upregulated
ENSBTAG00000020076	CATHL5	39.9463	3.08427	0.740555	4.16481	3.11605e-05	0.000489613	protein_coding	Upregulated
ENSBTAG00000003370	GPR135	24.9874	4.40798	1.0584	4.16475	3.11694e-05	0.000489613	protein_coding	Upregulated
ENSBTAG00000047383		52.5936	2.43255	0.584208	4.16384	3.12944e-05	0.000491219	protein_coding	Upregulated
ENSBTAG00000031476	DLL1	123.192	1.73304	0.416277	4.16319	3.13831e-05	0.000492254	protein_coding	Upregulated
ENSBTAG00000017605	AK2	1141.36	-1.00434	0.241253	-4.16301	3.14083e-05	0.000492292	protein_coding	Downregulated
ENSBTAG00000013498	HTR2A	48.696	3.38169	0.812489	4.16214	3.15281e-05	0.000493453	protein_coding	Upregulated
ENSBTAG00000052380	CCDC192	21.1475	3.49517	0.839807	4.16187	3.15648e-05	0.000493668	protein_coding	Upregulated
ENSBTAG00000014983	IL23R	22.0709	4.3979	1.05683	4.1614	3.16296e-05	0.000494324	protein_coding	Upregulated
ENSBTAG00000012462	MAP1LC3C	37.2599	2.77274	0.666338	4.16116	3.16629e-05	0.000494407	protein_coding	Upregulated
ENSBTAG00000007335	TPD52	5401.71	-1.20221	0.288922	-4.16104	3.16807e-05	0.000494407	protein_coding	Downregulated
ENSBTAG00000038224	GDF7	35.8981	4.04854	0.973077	4.16055	3.17479e-05	0.00049484	protein_coding	Upregulated
ENSBTAG00000018742	MTCH2	1180.19	-1.16183	0.279253	-4.16051	3.17543e-05	0.00049484	protein_coding	Downregulated
ENSBTAG00000021928	DIPK1B	42.3144	3.09193	0.743211	4.16024	3.17916e-05	0.000495063	protein_coding	Upregulated
ENSBTAG00000051175		26.5737	3.93536	0.946038	4.15983	3.18488e-05	0.000495595	lncRNA	Upregulated
ENSBTAG00000002216	MYOD1	41.9438	3.27409	0.787106	4.15966	3.18717e-05	0.000495595	protein_coding	Upregulated
ENSBTAG00000051390	CNBD1	27.4604	4.04373	0.972169	4.15949	3.18959e-05	0.000495615	protein_coding	Upregulated
ENSBTAG00000039991	UGT2B10	19.5848	4.55049	1.09417	4.15886	3.19835e-05	0.000496619	protein_coding	Upregulated
ENSBTAG00000051577	FAM163B	46.6418	3.83896	0.923192	4.15835	3.20551e-05	0.000496928	protein_coding	Upregulated
ENSBTAG00000013152	NIPSNAP1	2278.82	-1.26968	0.305337	-4.15828	3.20647e-05	0.000496928	protein_coding	Downregulated
ENSBTAG00000026977	PTPRQ	114.729	4.18986	1.00762	4.15816	3.20822e-05	0.000496928	protein_coding	Upregulated
ENSBTAG00000031252	CD82	148.942	1.86745	0.449115	4.15806	3.20955e-05	0.000496928	protein_coding	Upregulated
ENSBTAG00000010156	TPT1	16488.3	-1.04673	0.251856	-4.15606	3.23782e-05	0.000500587	protein_coding	Downregulated
ENSBTAG00000000700	PARVA	1832.45	-1.27348	0.306534	-4.15446	3.26062e-05	0.000503631	protein_coding	Downregulated
ENSBTAG00000006690	ARCN1	1820.7	-1.29469	0.311646	-4.15435	3.26218e-05	0.000503631	protein_coding	Downregulated
ENSBTAG00000008577	GRSF1	8232.31	-1.77322	0.426854	-4.15416	3.26487e-05	0.000503687	protein_coding	Downregulated
ENSBTAG00000017068	DDA1	574.526	-1.1803	0.284149	-4.15382	3.2697e-05	0.000503823	protein_coding	Downregulated
ENSBTAG00000019918	PSME3	1063.55	-1.20372	0.289789	-4.15377	3.27043e-05	0.000503823	protein_coding	Downregulated
ENSBTAG00000006697	RICTOR	1370.15	-1.39457	0.335913	-4.15157	3.30196e-05	0.000507956	protein_coding	Downregulated
ENSBTAG00000052486		11.0952	7.70745	1.85668	4.1512	3.30737e-05	0.000508426	protein_coding	Upregulated
ENSBTAG00000015116	RAD23A	543.82	-1.39493	0.33612	-4.15009	3.3235e-05	0.000510541	protein_coding	Downregulated
ENSBTAG00000048710		62.7085	3.04442	0.733718	4.14931	3.33486e-05	0.000511922	lncRNA	Upregulated
ENSBTAG00000008468	AGAP3	910.117	-1.1403	0.274838	-4.14898	3.33953e-05	0.000512275	protein_coding	Downregulated
ENSBTAG00000030927		47.5831	3.2253	0.777455	4.14854	3.34604e-05	0.000512682	protein_coding	Upregulated
ENSBTAG00000013907	CRP	37.4599	3.12733	0.753849	4.14848	3.34693e-05	0.000512682	protein_coding	Upregulated
ENSBTAG00000004024	UBE2Q2	1149.28	-1.24636	0.300484	-4.14783	3.35644e-05	0.000513773	protein_coding	Downregulated
ENSBTAG00000037457	MBD2	2209.45	-1.12996	0.272442	-4.14752	3.36093e-05	0.000514096	protein_coding	Downregulated
ENSBTAG00000033460	FAM162B	28.7128	4.29538	1.03572	4.14725	3.36498e-05	0.000514351	protein_coding	Upregulated
ENSBTAG00000003077	DPF2	821.248	-1.09621	0.264353	-4.14676	3.37215e-05	0.000515082	protein_coding	Downregulated
ENSBTAG00000012798	KCNH8	67.4769	2.6353	0.635545	4.14651	3.37577e-05	0.000515271	protein_coding	Upregulated
ENSBTAG00000005623	SOAT2	82.7407	2.13011	0.513734	4.14633	3.37846e-05	0.000515317	protein_coding	Upregulated
ENSBTAG00000019948	AFAP1L1	131.432	1.61387	0.389264	4.14594	3.38422e-05	0.000515588	protein_coding	Upregulated
ENSBTAG00000003472	ABCA12	139.277	4.20224	1.01359	4.14589	3.38502e-05	0.000515588	protein_coding	Upregulated
ENSBTAG00000003908	MAPRE1	2634.45	-1.11852	0.269812	-4.14554	3.39007e-05	0.000515994	protein_coding	Downregulated
ENSBTAG00000002289	NLRP14	56.0958	3.76748	0.908909	4.14506	3.39731e-05	0.000516732	protein_coding	Upregulated
ENSBTAG00000013203	GP5	27.0553	5.33973	1.28877	4.14329	3.42358e-05	0.000520252	protein_coding	Upregulated
ENSBTAG00000047969		19.5971	4.40042	1.06209	4.14318	3.42528e-05	0.000520252	protein_coding	Upregulated
ENSBTAG00000032719	TFRC	2830.77	-1.59874	0.385927	-4.1426	3.43389e-05	0.000521193	protein_coding	Downregulated
ENSBTAG00000054772		68.966	3.49236	0.84318	4.14189	3.44459e-05	0.00052245	protein_coding	Upregulated
ENSBTAG00000021577	ZFYVE16	1045.81	-1.22023	0.294676	-4.14092	3.45908e-05	0.000524042	protein_coding	Downregulated
ENSBTAG00000006147	GPR149	35.853	3.33582	0.805635	4.14061	3.46389e-05	0.000524042	protein_coding	Upregulated
ENSBTAG00000013047	GRM7	50.7431	3.68626	0.890273	4.1406	3.46397e-05	0.000524042	protein_coding	Upregulated
ENSBTAG00000033220	CFAP141	16.7021	4.17554	1.00849	4.1404	3.467e-05	0.000524042	protein_coding	Upregulated
ENSBTAG00000013454	TAB2	1170.07	-1.10427	0.266719	-4.14021	3.46982e-05	0.000524042	protein_coding	Downregulated
ENSBTAG00000031145	RS1	19.2465	4.47636	1.08122	4.14012	3.47125e-05	0.000524042	protein_coding	Upregulated
ENSBTAG00000017875	ARHGAP30	122.822	2.2797	0.55066	4.13993	3.47407e-05	0.000524042	protein_coding	Upregulated
ENSBTAG00000003299	LPAR4	17.3717	5.14257	1.2422	4.1399	3.47451e-05	0.000524042	protein_coding	Upregulated
ENSBTAG00000006989	SEMA4F	119.863	1.89708	0.458298	4.13941	3.48201e-05	0.000524417	protein_coding	Upregulated
ENSBTAG00000006222	TFDP2	1757.26	-1.77007	0.427621	-4.13933	3.48317e-05	0.000524417	protein_coding	Downregulated
ENSBTAG00000014700	DYNC1LI1	1052.41	-1.3621	0.32908	-4.1391	3.48672e-05	0.000524417	protein_coding	Downregulated
ENSBTAG00000002123	MYO3A	67.3733	2.9612	0.715481	4.13876	3.49183e-05	0.000524821	protein_coding	Upregulated
ENSBTAG00000004622	DZANK1	128.114	1.68501	0.40721	4.13792	3.50463e-05	0.000526378	protein_coding	Upregulated
ENSBTAG00000021969	KLHL29	158.188	1.72857	0.417785	4.13746	3.51173e-05	0.000526452	protein_coding	Upregulated
ENSBTAG00000009150	SPON1	113.646	2.34882	0.567697	4.13746	3.51177e-05	0.000526452	protein_coding	Upregulated
ENSBTAG00000002739	PDE1C	72.0916	3.43135	0.829348	4.1374	3.51259e-05	0.000526452	protein_coding	Upregulated
ENSBTAG00000001961	MAP1B	208.874	1.39651	0.337556	4.13713	3.51681e-05	0.000526452	protein_coding	Upregulated
ENSBTAG00000009446	USP10	805.049	-1.03484	0.250148	-4.13692	3.52001e-05	0.000526452	protein_coding	Downregulated
ENSBTAG00000027425	CCDC190	49.7478	2.47031	0.597155	4.13679	3.52191e-05	0.000526452	protein_coding	Upregulated
ENSBTAG00000012391	MINDY2	2047.72	-1.27562	0.30836	-4.13678	3.5222e-05	0.000526452	protein_coding	Downregulated
ENSBTAG00000001497	MRAS	1829.22	-1.15239	0.278619	-4.13609	3.53271e-05	0.0005275	protein_coding	Downregulated
ENSBTAG00000014208	RPL35A	1493.47	-1.08519	0.262385	-4.13587	3.53614e-05	0.0005275	protein_coding	Downregulated
ENSBTAG00000003836	ADAM19	132.467	2.13525	0.516284	4.13581	3.53699e-05	0.0005275	protein_coding	Upregulated
ENSBTAG00000004637	MARCHF10	68.8598	2.05952	0.497995	4.13563	3.53981e-05	0.0005275	protein_coding	Upregulated
ENSBTAG00000010285	MMRN1	49.4972	4.00885	0.96937	4.13553	3.54143e-05	0.0005275	protein_coding	Upregulated
ENSBTAG00000050382	LRCH2	29.2212	4.60663	1.11409	4.13489	3.55131e-05	0.000528163	protein_coding	Upregulated
ENSBTAG00000053235		21.8834	4.12981	0.998776	4.13487	3.55151e-05	0.000528163	protein_coding	Upregulated
ENSBTAG00000005915	SFMBT2	155.567	2.68645	0.649728	4.13473	3.55368e-05	0.000528163	protein_coding	Upregulated
ENSBTAG00000015536	CPNE3	3405.51	-1.44488	0.34946	-4.1346	3.55568e-05	0.000528163	protein_coding	Downregulated
ENSBTAG00000052836		38.3033	4.41708	1.06842	4.13422	3.56169e-05	0.000528693	protein_coding	Upregulated
ENSBTAG00000009668	TMEM184B	2853.36	-1.47771	0.357516	-4.13327	3.5764e-05	0.000530161	protein_coding	Downregulated
ENSBTAG00000031919	SLC35E3	397.543	-1.27435	0.308317	-4.13326	3.5765e-05	0.000530161	protein_coding	Downregulated
ENSBTAG00000009887	DDX17	5509.08	-1.23434	0.298662	-4.13288	3.58239e-05	0.000530671	protein_coding	Downregulated
ENSBTAG00000019790	MSH5	178.933	1.41018	0.341259	4.13228	3.59178e-05	0.0005312	protein_coding	Upregulated
ENSBTAG00000001444	TNXB	386.369	2.39773	0.580254	4.13221	3.59288e-05	0.0005312	protein_coding	Upregulated
ENSBTAG00000001764	NCAN	147.65	2.82825	0.684446	4.13218	3.59335e-05	0.0005312	protein_coding	Upregulated
ENSBTAG00000008631	CORO1A	89.5432	2.01585	0.487933	4.13141	3.60549e-05	0.000532631	protein_coding	Upregulated
ENSBTAG00000036061		183.736	1.96837	0.476484	4.13103	3.61148e-05	0.00053315	protein_coding	Upregulated
ENSBTAG00000050824	HS6ST1	8620.75	-1.53659	0.372079	-4.12973	3.63187e-05	0.000535795	protein_coding	Downregulated
ENSBTAG00000032152	TMPRSS6	126.838	2.12409	0.51444	4.12893	3.64449e-05	0.000537288	protein_coding	Upregulated
ENSBTAG00000021653	TRIP12	5590.09	-1.1495	0.278471	-4.12788	3.66118e-05	0.00053938	protein_coding	Downregulated
ENSBTAG00000047676	PRODH	155.882	1.63105	0.39517	4.12747	3.66771e-05	0.000539643	protein_coding	Upregulated
ENSBTAG00000053874		89.673	2.42502	0.587533	4.12746	3.66796e-05	0.000539643	protein_coding	Upregulated
ENSBTAG00000018951	TBC1D9	1788.7	-1.28159	0.310539	-4.12697	3.67579e-05	0.000540426	protein_coding	Downregulated
ENSBTAG00000007694	KIF25	88.3133	2.65637	0.643722	4.12659	3.6819e-05	0.000540955	protein_coding	Upregulated
ENSBTAG00000027625	SFRP1	66.3714	3.01624	0.731365	4.12412	3.72156e-05	0.00054641	protein_coding	Upregulated
ENSBTAG00000014628	OAS2	76.9769	1.95865	0.474962	4.1238	3.72679e-05	0.000546808	protein_coding	Upregulated
ENSBTAG00000013284	SGK3	1263.97	-1.38103	0.334958	-4.12298	3.74001e-05	0.000548249	protein_coding	Downregulated
ENSBTAG00000000541	NKX2-1	48.8793	4.20271	1.01936	4.12288	3.7417e-05	0.000548249	protein_coding	Upregulated
ENSBTAG00000044033	EDIL3	41.9417	4.43613	1.07603	4.12267	3.74511e-05	0.000548377	protein_coding	Upregulated
ENSBTAG00000026004	CNTNAP4	92.6186	3.33166	0.808271	4.12196	3.75655e-05	0.000549679	protein_coding	Upregulated
ENSBTAG00000027569	APBB2	2892.21	-1.37684	0.334053	-4.12161	3.76226e-05	0.000549808	protein_coding	Downregulated
ENSBTAG00000000170	GSTT4	62.6665	2.27028	0.550842	4.12147	3.76456e-05	0.000549808	protein_coding	Upregulated
ENSBTAG00000000634	MLPH	130.674	2.30839	0.560104	4.12137	3.76632e-05	0.000549808	protein_coding	Upregulated
ENSBTAG00000002591	GLTP	598.674	-1.07297	0.26035	-4.12127	3.76792e-05	0.000549808	protein_coding	Downregulated
ENSBTAG00000015304	ANXA9	91.1928	2.82448	0.685365	4.12113	3.77017e-05	0.000549808	protein_coding	Upregulated
ENSBTAG00000049792		13.2734	4.52444	1.098	4.12063	3.77843e-05	0.000550255	protein_coding	Upregulated
ENSBTAG00000034883	CCR4	42.0388	3.59796	0.873226	4.12031	3.78364e-05	0.000550255	protein_coding	Upregulated
ENSBTAG00000011237	PKHD1	434.609	1.52318	0.369685	4.12022	3.78512e-05	0.000550255	protein_coding	Upregulated
ENSBTAG00000003577	GSPT1	23554.7	-1.85908	0.451215	-4.12017	3.78598e-05	0.000550255	protein_coding	Downregulated
ENSBTAG00000013176	SMOC2	81.6592	2.74239	0.665735	4.11934	3.79956e-05	0.000551856	protein_coding	Upregulated
ENSBTAG00000002231		25.1504	5.50163	1.33568	4.11898	3.80556e-05	0.000551881	protein_coding	Upregulated
ENSBTAG00000005455	USP7	5023.4	-1.23447	0.299708	-4.11892	3.80653e-05	0.000551881	protein_coding	Downregulated
ENSBTAG00000020139	RPL7	6531.92	-1.12918	0.274148	-4.11887	3.8074e-05	0.000551881	protein_coding	Downregulated
ENSBTAG00000032289	ARHGAP15	22.3023	4.69746	1.14056	4.11855	3.81257e-05	0.000552259	protein_coding	Upregulated
ENSBTAG00000003147	JAK1	1542.63	-1.09343	0.265526	-4.11798	3.8221e-05	0.000552979	protein_coding	Downregulated
ENSBTAG00000004190	ARHGAP29	7279.52	-1.61023	0.391028	-4.11794	3.82266e-05	0.000552979	protein_coding	Downregulated
ENSBTAG00000002471	CHL1	95.5285	3.54851	0.861809	4.11751	3.82983e-05	0.000553645	protein_coding	Upregulated
ENSBTAG00000013118	CD86	56.6384	2.91165	0.7072	4.11715	3.83584e-05	0.000553823	protein_coding	Upregulated
ENSBTAG00000046769	SPIN2B	20.6321	3.62179	0.879688	4.11713	3.83619e-05	0.000553823	protein_coding	Upregulated
ENSBTAG00000005985	CBLN2	59.7215	3.46142	0.841257	4.11458	3.8789e-05	0.000559049	protein_coding	Upregulated
ENSBTAG00000012495	SF3B4	432.726	-1.10567	0.268725	-4.1145	3.88016e-05	0.000559049	protein_coding	Downregulated
ENSBTAG00000006416	EMC4	601.657	-1.36973	0.33296	-4.11381	3.89187e-05	0.000560338	protein_coding	Downregulated
ENSBTAG00000020132	HPF1	509.35	-1.27073	0.308904	-4.11366	3.8943e-05	0.000560338	protein_coding	Downregulated
ENSBTAG00000053840	OR1L8D	12.8353	5.40196	1.31329	4.11332	3.90007e-05	0.000560795	protein_coding	Upregulated
ENSBTAG00000009580	SH3BGRL3	1419.28	-1.12111	0.272698	-4.11116	3.9367e-05	0.000565685	protein_coding	Downregulated
ENSBTAG00000016457	FXR1	5633.01	-1.60722	0.39098	-4.11075	3.94373e-05	0.000566134	protein_coding	Downregulated
ENSBTAG00000019914	BECN1	1036.68	-1.03653	0.252155	-4.11067	3.94508e-05	0.000566134	protein_coding	Downregulated
ENSBTAG00000015857	TPRG1L	1207.59	-1.06877	0.260074	-4.10947	3.96562e-05	0.000568704	protein_coding	Downregulated
ENSBTAG00000007319	JAG2	183.144	1.95857	0.476643	4.10909	3.97227e-05	0.000569199	protein_coding	Upregulated
ENSBTAG00000020894	LAPTM4A	689.376	-1.13131	0.27533	-4.10892	3.97514e-05	0.000569199	protein_coding	Downregulated
ENSBTAG00000017296	POLN	111.422	2.70079	0.657316	4.10881	3.97698e-05	0.000569199	protein_coding	Upregulated
ENSBTAG00000004924	PENK	37.2033	3.16944	0.771551	4.10788	3.99309e-05	0.000571066	protein_coding	Upregulated
ENSBTAG00000020602	IDO1	31.5577	3.0952	0.753502	4.10775	3.99532e-05	0.000571066	protein_coding	Upregulated
ENSBTAG00000054883		26.2546	4.17937	1.0175	4.10749	3.99978e-05	0.000571325	protein_coding	Upregulated
ENSBTAG00000005170	ADGRG5	114.433	2.28358	0.555999	4.10716	4.00546e-05	0.000571759	protein_coding	Upregulated
ENSBTAG00000016744	CAPRIN1	3231.46	-1.2308	0.299703	-4.10675	4.01267e-05	0.000572409	protein_coding	Downregulated
ENSBTAG00000033173	BHLHE22	19.2473	5.19455	1.26516	4.10583	4.02866e-05	0.00057431	protein_coding	Upregulated
ENSBTAG00000052103		2493.44	-1.6638	0.405246	-4.10566	4.03158e-05	0.000574347	lncRNA	Downregulated
ENSBTAG00000021339	SCN8A	147.171	2.79225	0.680134	4.10544	4.03544e-05	0.000574518	protein_coding	Upregulated
ENSBTAG00000015303	PALS2	1488.42	-1.48684	0.362201	-4.105	4.04315e-05	0.000575236	protein_coding	Downregulated
ENSBTAG00000048308	ICMT	562.539	-1.4438	0.35177	-4.10438	4.05409e-05	0.000576273	protein_coding	Downregulated
ENSBTAG00000010634	NDNF	31.6115	2.97277	0.724335	4.10414	4.05826e-05	0.000576273	protein_coding	Upregulated
ENSBTAG00000008682	TLR3	34.743	2.55061	0.621476	4.10413	4.05845e-05	0.000576273	protein_coding	Upregulated
ENSBTAG00000025314	PRP8	491.834	-2.12808	0.518561	-4.10382	4.06386e-05	0.000576662	protein_coding	Downregulated
ENSBTAG00000040042	GRIN2C	135.639	2.89217	0.704834	4.10333	4.07237e-05	0.00057749	protein_coding	Upregulated
ENSBTAG00000024851	TRIM14	85.7816	2.2374	0.545307	4.10302	4.07791e-05	0.000577541	protein_coding	Upregulated
ENSBTAG00000001080	SPAG17	135.285	2.97991	0.726279	4.10298	4.07861e-05	0.000577541	protein_coding	Upregulated
ENSBTAG00000050904	RAP1A	1561.44	-1.39806	0.340751	-4.10286	4.08076e-05	0.000577541	protein_coding	Downregulated
ENSBTAG00000051052		11.9972	5.94468	1.44913	4.10224	4.09172e-05	0.000578713	protein_coding	Upregulated
ENSBTAG00000025302	PRP6	7548.68	-2.17914	0.531297	-4.10154	4.10411e-05	0.000580085	protein_coding	Downregulated
ENSBTAG00000003342	AMD1	1872.6	-1.29907	0.316795	-4.10067	4.11951e-05	0.000581881	protein_coding	Downregulated
ENSBTAG00000020495	SH3YL1	2250.95	-1.36419	0.332697	-4.10041	4.12428e-05	0.000582173	protein_coding	Downregulated
ENSBTAG00000050840		22.2503	3.50894	0.85589	4.09975	4.13591e-05	0.000583434	protein_coding	Upregulated
ENSBTAG00000003312	CHST15	63.9834	3.13625	0.765124	4.09901	4.14914e-05	0.000584917	protein_coding	Upregulated
ENSBTAG00000001942	SNX27	4256.91	-1.61979	0.395215	-4.0985	4.1584e-05	0.00058584	protein_coding	Downregulated
ENSBTAG00000003297	OASL	45.6855	2.90418	0.708656	4.09816	4.16452e-05	0.000586288	protein_coding	Upregulated
ENSBTAG00000001552	EPC1	625.034	-1.0827	0.2642	-4.09802	4.16701e-05	0.000586288	protein_coding	Downregulated
ENSBTAG00000019298	STRADB	405.374	-1.45186	0.35431	-4.09772	4.17239e-05	0.000586367	protein_coding	Downregulated
ENSBTAG00000015387	RAB40B	53.9798	3.12941	0.763701	4.09769	4.17301e-05	0.000586367	protein_coding	Upregulated
ENSBTAG00000013677	SEC14L1	3933.46	-1.37389	0.335413	-4.09612	4.20137e-05	0.000589969	protein_coding	Downregulated
ENSBTAG00000053771		81.1051	2.95143	0.720588	4.09587	4.20593e-05	0.00059009	lncRNA	Upregulated
ENSBTAG00000000859	SLC38A1	304.569	-1.21879	0.297589	-4.09555	4.21168e-05	0.00059009	protein_coding	Downregulated
ENSBTAG00000047202	GRIN1	32.8794	3.10091	0.757142	4.09554	4.21179e-05	0.00059009	protein_coding	Upregulated
ENSBTAG00000004495	UBA5	678.771	-1.02591	0.250507	-4.09532	4.21582e-05	0.00059009	protein_coding	Downregulated
ENSBTAG00000015197	KLHDC8A	63.7542	2.77426	0.677423	4.09532	4.21591e-05	0.00059009	protein_coding	Upregulated
ENSBTAG00000055141		53.2132	3.04842	0.744449	4.09487	4.22412e-05	0.00059071	lncRNA	Upregulated
ENSBTAG00000009649	DRC1	99.8365	1.71616	0.41911	4.09477	4.22581e-05	0.00059071	protein_coding	Upregulated
ENSBTAG00000001242	ADRB1	23.9643	3.76237	0.918951	4.0942	4.23624e-05	0.000591324	protein_coding	Upregulated
ENSBTAG00000011333	CLASP2	1064.28	-1.14186	0.278897	-4.09419	4.23653e-05	0.000591324	protein_coding	Downregulated
ENSBTAG00000015482	ANKRD13C	412.353	-1.02705	0.250861	-4.09408	4.23842e-05	0.000591324	protein_coding	Downregulated
ENSBTAG00000014575	COL4A5	99.8365	2.57343	0.628784	4.0927	4.26374e-05	0.000594472	protein_coding	Upregulated
ENSBTAG00000026769	ASCL2	35.8936	2.61575	0.639225	4.09206	4.27557e-05	0.000595476	protein_coding	Upregulated
ENSBTAG00000036009	TRAF6	601.923	-1.41645	0.34615	-4.09201	4.27646e-05	0.000595476	protein_coding	Downregulated
ENSBTAG00000014581	MLIP	80.2084	3.00203	0.73367	4.0918	4.28037e-05	0.000595636	protein_coding	Upregulated
ENSBTAG00000008641	GNAT3	17.944	4.57355	1.11785	4.09137	4.28833e-05	0.000595666	protein_coding	Upregulated
ENSBTAG00000010026	CACNA1D	232.436	2.61085	0.638158	4.09124	4.29081e-05	0.000595666	protein_coding	Upregulated
ENSBTAG00000008228	BEND6	34.6379	2.61221	0.638493	4.09122	4.29111e-05	0.000595666	protein_coding	Upregulated
ENSBTAG00000010923	RAB9A	273.407	-1.16796	0.285481	-4.09119	4.29162e-05	0.000595666	protein_coding	Downregulated
ENSBTAG00000047101	CCDC177	59.647	4.20196	1.02727	4.09041	4.30614e-05	0.000596674	protein_coding	Upregulated
ENSBTAG00000001117	ANKRD50	1044.91	-1.2721	0.311	-4.09035	4.30718e-05	0.000596674	protein_coding	Downregulated
ENSBTAG00000006811	EPHA3	44.1175	4.33834	1.06069	4.09013	4.31138e-05	0.000596745	protein_coding	Upregulated
ENSBTAG00000010082	COL15A1	214.741	2.42653	0.593293	4.08994	4.31488e-05	0.000596745	protein_coding	Upregulated
ENSBTAG00000039334		138.185	-1.3451	0.328884	-4.08988	4.31598e-05	0.000596745	protein_coding	Downregulated
ENSBTAG00000015625	DCTN4	985.928	-1.17965	0.288473	-4.08931	4.32668e-05	0.000597592	protein_coding	Downregulated
ENSBTAG00000051653	SCRT2	25.4746	4.90638	1.19982	4.08925	4.32765e-05	0.000597592	protein_coding	Upregulated
ENSBTAG00000001703	SYT13	84.9596	2.57707	0.630347	4.08833	4.34481e-05	0.00059836	protein_coding	Upregulated
ENSBTAG00000012040	GIT1	1620.19	-1.02325	0.250286	-4.08831	4.34531e-05	0.00059836	protein_coding	Downregulated
ENSBTAG00000012100	PDE1A	43.592	3.99946	0.978275	4.08828	4.34583e-05	0.00059836	protein_coding	Upregulated
ENSBTAG00000012120	TIPARP	8328.24	-1.92551	0.470984	-4.08826	4.34615e-05	0.00059836	protein_coding	Downregulated
ENSBTAG00000006716	PTGS1	95.472	2.13674	0.522658	4.08821	4.34707e-05	0.00059836	protein_coding	Upregulated
ENSBTAG00000046988	FAM43B	13.5056	5.48714	1.34229	4.08791	4.35274e-05	0.000598696	protein_coding	Upregulated
ENSBTAG00000009021	FEZ2	423.705	-1.17797	0.288184	-4.08755	4.35948e-05	0.000598696	protein_coding	Downregulated
ENSBTAG00000017452	RCAN3	866.925	-1.49608	0.36601	-4.08753	4.3599e-05	0.000598696	protein_coding	Downregulated
ENSBTAG00000044050	XKR4	50.1255	3.29061	0.805076	4.08733	4.36363e-05	0.000598696	protein_coding	Upregulated
ENSBTAG00000009983	KIF23	3340.06	-1.45078	0.354947	-4.08731	4.36397e-05	0.000598696	protein_coding	Downregulated
ENSBTAG00000032059	TGM5	82.9489	2.62117	0.641313	4.0872	4.36616e-05	0.000598696	protein_coding	Upregulated
ENSBTAG00000026122	ZNF804A	23.2582	4.16149	1.01831	4.08665	4.37647e-05	0.000599548	protein_coding	Upregulated
ENSBTAG00000022520	BRCA1	1250.25	-1.12092	0.274293	-4.08657	4.37793e-05	0.000599548	protein_coding	Downregulated
ENSBTAG00000016125	KCNA7	29.7584	3.57298	0.874467	4.08589	4.39076e-05	0.000600924	protein_coding	Upregulated
ENSBTAG00000006027	USP34	4911.08	-1.45199	0.355438	-4.08506	4.40647e-05	0.000602693	protein_coding	Downregulated
ENSBTAG00000008816	TRIM2	1250.29	-1.03035	0.252248	-4.08469	4.41365e-05	0.000603141	protein_coding	Downregulated
ENSBTAG00000009917	PIP5K1B	60.1047	1.90137	0.465498	4.08459	4.41554e-05	0.000603141	protein_coding	Upregulated
ENSBTAG00000002997	ADAMTSL1	215.423	1.74232	0.42658	4.0844	4.41901e-05	0.000603141	protein_coding	Upregulated
ENSBTAG00000054138		38.2987	3.02955	0.741758	4.08428	4.42133e-05	0.000603141	lncRNA	Upregulated
ENSBTAG00000054149	ZSCAN30	58.1623	1.85162	0.45338	4.08404	4.42592e-05	0.000603141	protein_coding	Upregulated
ENSBTAG00000007626	IL2RG	42.0542	2.55558	0.625759	4.08397	4.42735e-05	0.000603141	protein_coding	Upregulated
ENSBTAG00000045779	UBE2A	263.121	-1.11247	0.272539	-4.08187	4.46752e-05	0.000607195	protein_coding	Downregulated
ENSBTAG00000015301	MRPS10	1856.7	-1.54352	0.37818	-4.08145	4.47565e-05	0.000607909	protein_coding	Downregulated
ENSBTAG00000006059	TSN	632.606	-1.19289	0.292281	-4.0813	4.47841e-05	0.000607909	protein_coding	Downregulated
ENSBTAG00000011185	TTC23	56.7727	1.87788	0.460188	4.08067	4.49063e-05	0.000608505	protein_coding	Upregulated
ENSBTAG00000018900	CARMIL2	136.672	2.04635	0.501478	4.08064	4.49126e-05	0.000608505	protein_coding	Upregulated
ENSBTAG00000050124		29.5559	3.23716	0.793354	4.08035	4.49684e-05	0.000608561	pseudogene	Upregulated
ENSBTAG00000018052	PTPRS	219.538	2.46378	0.603836	4.08022	4.49925e-05	0.000608561	protein_coding	Upregulated
ENSBTAG00000053004		11.444	6.78394	1.66266	4.08018	4.50013e-05	0.000608561	protein_coding	Upregulated
ENSBTAG00000007659	CORO2A	4668.03	-1.61852	0.3967	-4.07997	4.5041e-05	0.000608716	protein_coding	Downregulated
ENSBTAG00000013951	CHFR	830.855	-1.12533	0.275838	-4.07968	4.50979e-05	0.000609009	protein_coding	Downregulated
ENSBTAG00000020895	LOXL4	161.253	1.94584	0.477	4.07933	4.51647e-05	0.000609009	protein_coding	Upregulated
ENSBTAG00000009845	ITPK1	2681.66	-1.17461	0.287945	-4.07928	4.51755e-05	0.000609009	protein_coding	Downregulated
ENSBTAG00000026088	LYZ2	16.0979	4.78852	1.17398	4.07889	4.52515e-05	0.000609652	protein_coding	Upregulated
ENSBTAG00000048804	CUPIN1	39.0449	2.32763	0.570837	4.07758	4.55074e-05	0.000612717	protein_coding	Upregulated
ENSBTAG00000039302	ANGPTL6	53.1475	2.90498	0.71252	4.07705	4.561e-05	0.000613273	protein_coding	Upregulated
ENSBTAG00000007900	FIS1	686.177	-1.11723	0.274033	-4.07699	4.5623e-05	0.000613273	protein_coding	Downregulated
ENSBTAG00000016144	LCN10	38.7825	3.91295	0.959805	4.07682	4.56558e-05	0.000613273	protein_coding	Upregulated
ENSBTAG00000016104	BTAF1	967.155	-1.44738	0.355031	-4.07679	4.56623e-05	0.000613273	protein_coding	Downregulated
ENSBTAG00000013665	KCNG2	35.6953	3.88766	0.953687	4.07645	4.57291e-05	0.000613789	protein_coding	Upregulated
ENSBTAG00000006846	LGALS9	2339.04	-1.24726	0.30598	-4.07628	4.57621e-05	0.000613849	protein_coding	Downregulated
ENSBTAG00000004351	IL31RA	63.6518	3.48208	0.854297	4.07596	4.5824e-05	0.000614298	protein_coding	Upregulated
ENSBTAG00000032761	CALHM3	26.1791	4.1503	1.01842	4.07525	4.59658e-05	0.000615816	protein_coding	Upregulated
ENSBTAG00000004955	SYTL5	60.4578	2.63335	0.646232	4.07493	4.60287e-05	0.000616277	protein_coding	Upregulated
ENSBTAG00000003221	ATF7IP	1252.02	-1.26594	0.310679	-4.07474	4.60657e-05	0.000616339	protein_coding	Downregulated
ENSBTAG00000003399	SMARCA5	5373.88	-1.23807	0.303849	-4.07462	4.60905e-05	0.000616339	protein_coding	Downregulated
ENSBTAG00000047975	DOK5	42.424	3.26765	0.802062	4.07407	4.61992e-05	0.00061741	protein_coding	Upregulated
ENSBTAG00000005522	PLSCR5	11.4151	5.87709	1.44272	4.07361	4.62909e-05	0.000618253	protein_coding	Upregulated
ENSBTAG00000011435	NPEPPS	2094.83	-1.30406	0.320167	-4.07305	4.64015e-05	0.000619347	protein_coding	Downregulated
ENSBTAG00000000005	GRK3	77.4181	2.33631	0.573684	4.07247	4.65168e-05	0.000620501	protein_coding	Upregulated
ENSBTAG00000005908	RSPH10B	104.818	1.92935	0.473772	4.07231	4.65493e-05	0.000620552	protein_coding	Upregulated
ENSBTAG00000011002	CCDC136	162.338	2.07971	0.510751	4.07186	4.66391e-05	0.000620852	protein_coding	Upregulated
ENSBTAG00000021538	MYO1E	8128.82	-1.51005	0.370858	-4.07178	4.66561e-05	0.000620852	protein_coding	Downregulated
ENSBTAG00000012979	ZMYND12	49.128	2.67449	0.656944	4.07111	4.67887e-05	0.000621966	protein_coding	Upregulated
ENSBTAG00000006507	ADAMTS3	102.446	1.71527	0.421332	4.07106	4.67995e-05	0.000621966	protein_coding	Upregulated
ENSBTAG00000054599		11.5948	4.90289	1.20454	4.07033	4.69472e-05	0.000623545	protein_coding	Upregulated
ENSBTAG00000002742	MSH2	1838.49	-1.54005	0.378498	-4.06883	4.7249e-05	0.000627062	protein_coding	Downregulated
ENSBTAG00000011654		30.4263	3.91758	0.962975	4.0682	4.73767e-05	0.000627539	protein_coding	Upregulated
ENSBTAG00000050642		39.2315	3.11405	0.765467	4.06817	4.73843e-05	0.000627539	lncRNA	Upregulated
ENSBTAG00000032092	CDH11	73.6318	2.09477	0.514924	4.06812	4.73932e-05	0.000627539	protein_coding	Upregulated
ENSBTAG00000011359	CD7	33.6688	3.50433	0.861605	4.06721	4.75794e-05	0.00062936	protein_coding	Upregulated
ENSBTAG00000000265	SYNPR	37.1459	3.00166	0.738027	4.06715	4.75925e-05	0.00062936	protein_coding	Upregulated
ENSBTAG00000019728	CD164L2	47.0819	2.69132	0.661742	4.06702	4.76183e-05	0.00062936	protein_coding	Upregulated
ENSBTAG00000053846		16.279	4.38745	1.07908	4.06594	4.78392e-05	0.000631893	lncRNA	Upregulated
ENSBTAG00000015865	CAPN14	112.511	2.3037	0.566633	4.06559	4.79112e-05	0.000632457	protein_coding	Upregulated
ENSBTAG00000002680	TMEM132E	103.07	3.11098	0.765275	4.06518	4.79964e-05	0.000633194	protein_coding	Upregulated
ENSBTAG00000016737	CDK8	1982.6	-1.62727	0.400337	-4.06475	4.80849e-05	0.000633726	protein_coding	Downregulated
ENSBTAG00000048666	H3C7	1157.98	-1.40111	0.344703	-4.06469	4.80954e-05	0.000633726	protein_coding	Downregulated
ENSBTAG00000020966	ALX3	34.0097	3.06053	0.753022	4.06434	4.81695e-05	0.000634314	protein_coding	Upregulated
ENSBTAG00000020308	EIF4G2	14488.3	-1.7054	0.419619	-4.06417	4.82046e-05	0.000634391	protein_coding	Downregulated
ENSBTAG00000006860	VWA2	113.484	1.81653	0.447075	4.06316	4.84134e-05	0.00063675	protein_coding	Upregulated
ENSBTAG00000055253		23.6497	3.61023	0.888676	4.06248	4.85534e-05	0.000638068	protein_coding	Upregulated
ENSBTAG00000000085	CYP1A2	53.3147	2.52916	0.622579	4.06239	4.85727e-05	0.000638068	protein_coding	Upregulated
ENSBTAG00000008789	HMG20B	2196.57	-1.04765	0.258063	-4.05967	4.91414e-05	0.00064417	protein_coding	Downregulated
ENSBTAG00000026461	CACNA1H	256.813	2.36365	0.582228	4.05967	4.91419e-05	0.00064417	protein_coding	Upregulated
ENSBTAG00000014612	DOCK2	238.275	2.6182	0.644941	4.0596	4.91566e-05	0.00064417	protein_coding	Upregulated
ENSBTAG00000016726	KIF15	974.33	-1.01754	0.250684	-4.05906	4.92702e-05	0.000645266	protein_coding	Downregulated
ENSBTAG00000017509	MYPN	84.9902	3.84159	0.946517	4.05866	4.93556e-05	0.000645993	protein_coding	Upregulated
ENSBTAG00000011488	PRPF8	4485.68	-1.29595	0.31932	-4.05848	4.93931e-05	0.000646091	protein_coding	Downregulated
ENSBTAG00000014890	CYP19A1	71.0631	2.78581	0.686466	4.05819	4.94537e-05	0.000646481	protein_coding	Upregulated
ENSBTAG00000007963	KIDINS220	1658.6	-1.15436	0.284462	-4.05806	4.94828e-05	0.000646481	protein_coding	Downregulated
ENSBTAG00000032274	OR52E4	13.8998	4.82321	1.18871	4.0575	4.96001e-05	0.000647621	protein_coding	Upregulated
ENSBTAG00000006218	FOXI2	17.6288	3.89624	0.960456	4.05666	4.9779e-05	0.000649565	protein_coding	Upregulated
ENSBTAG00000005234	LYPD1	53.7454	3.10856	0.766422	4.05594	4.99332e-05	0.000651183	protein_coding	Upregulated
ENSBTAG00000003401	ACTR3	5824.79	-1.39	0.342729	-4.05569	4.99874e-05	0.000651355	protein_coding	Downregulated
ENSBTAG00000018585	GABRB2	37.573	3.42484	0.844472	4.0556	5.00068e-05	0.000651355	protein_coding	Upregulated
ENSBTAG00000049598	H2BC7	1319.05	-1.28366	0.316529	-4.05541	5.00466e-05	0.000651481	protein_coding	Downregulated
ENSBTAG00000017716	BEGAIN	85.5935	2.61172	0.644052	4.05515	5.01031e-05	0.000651824	protein_coding	Upregulated
ENSBTAG00000000704	GUSB	548.902	-1.32665	0.327182	-4.05477	5.01827e-05	0.000652466	protein_coding	Downregulated
ENSBTAG00000012863	GDPD2	68.9234	2.69775	0.665356	4.0546	5.02195e-05	0.000652551	protein_coding	Upregulated
ENSBTAG00000019864	MAPK15	81.2359	2.28625	0.563941	4.05406	5.03373e-05	0.000653295	protein_coding	Upregulated
ENSBTAG00000015060	GBP5	41.6856	2.87922	0.710311	4.05346	5.04653e-05	0.000654563	protein_coding	Upregulated
ENSBTAG00000030164	RPL38	831.889	-1.01444	0.250288	-4.05309	5.05453e-05	0.0006551	protein_coding	Downregulated
ENSBTAG00000000219	GRIN2B	110.756	3.14492	0.77595	4.05299	5.05674e-05	0.0006551	protein_coding	Upregulated
ENSBTAG00000039803	MYO7B	268.236	2.83637	0.699926	4.05239	5.06971e-05	0.000656386	protein_coding	Upregulated
ENSBTAG00000039647	MGC152010	21.7113	5.29214	1.30603	4.05208	5.07653e-05	0.00065672	protein_coding	Upregulated
ENSBTAG00000011363	EVI5	1947.87	-1.12117	0.276697	-4.05199	5.07838e-05	0.00065672	protein_coding	Downregulated
ENSBTAG00000038718		440.685	-1.53861	0.37974	-4.05174	5.08378e-05	0.000657025	protein_coding	Downregulated
ENSBTAG00000052766		18.9949	3.90192	0.963079	4.0515	5.08897e-05	0.000657247	protein_coding	Upregulated
ENSBTAG00000007930	NCOA6	1883.72	-1.15487	0.285056	-4.05138	5.09159e-05	0.000657247	protein_coding	Downregulated
ENSBTAG00000054649		45.004	2.13781	0.527786	4.05052	5.11047e-05	0.000658965	protein_coding	Upregulated
ENSBTAG00000016944	ADORA2A	70.4948	3.1766	0.784262	4.05042	5.11248e-05	0.000658965	protein_coding	Upregulated
ENSBTAG00000004094	SPARCL1	46.6688	2.93577	0.72482	4.05035	5.11405e-05	0.000658965	protein_coding	Upregulated
ENSBTAG00000021260	GALNT11	1420.89	-1.3836	0.341629	-4.05001	5.12158e-05	0.00065954	protein_coding	Downregulated
ENSBTAG00000044027	ITGBL1	39.5635	3.4941	0.862823	4.04961	5.1302e-05	0.000660258	protein_coding	Upregulated
ENSBTAG00000015415	UNC80	238.851	3.34008	0.824859	4.04927	5.13771e-05	0.00066083	protein_coding	Upregulated
ENSBTAG00000054962	OR4B1GP	14.1512	4.91155	1.21299	4.04911	5.1412e-05	0.000660884	pseudogene	Upregulated
ENSBTAG00000006824	APPL1	896.356	-1.30804	0.323087	-4.04856	5.15332e-05	0.000661884	protein_coding	Downregulated
ENSBTAG00000011530	CDH15	101.482	3.10374	0.766643	4.04848	5.1551e-05	0.000661884	protein_coding	Upregulated
ENSBTAG00000001052	ADCY10	42.7985	3.99513	0.98688	4.04824	5.16044e-05	0.000662028	protein_coding	Upregulated
ENSBTAG00000000098	SETDB1	1253.27	-1.22967	0.303787	-4.04779	5.17041e-05	0.000662028	protein_coding	Downregulated
ENSBTAG00000038486	B3GALT9	33.8456	3.12361	0.771703	4.04768	5.1727e-05	0.000662028	protein_coding	Upregulated
ENSBTAG00000000601	COL11A2	288.199	2.20718	0.5453	4.04765	5.17348e-05	0.000662028	protein_coding	Upregulated
ENSBTAG00000047994	OR5O1	18.3324	4.34319	1.07303	4.0476	5.17464e-05	0.000662028	protein_coding	Upregulated
ENSBTAG00000053441		19.145	4.88339	1.20659	4.04725	5.18225e-05	0.000662581	protein_coding	Upregulated
ENSBTAG00000019480	PDE6D	468.575	-1.0362	0.256034	-4.04712	5.1851e-05	0.000662581	protein_coding	Downregulated
ENSBTAG00000023788	EXD3	142.005	1.72877	0.427216	4.0466	5.19666e-05	0.000663665	protein_coding	Upregulated
ENSBTAG00000018427	NCK1	1713.63	-1.30387	0.32224	-4.04627	5.20397e-05	0.00066398	protein_coding	Downregulated
ENSBTAG00000006898	EPRS1	2562.89	-1.24169	0.306877	-4.04621	5.20527e-05	0.00066398	protein_coding	Downregulated
ENSBTAG00000007882	CACNA1B	309.473	2.77571	0.68603	4.04605	5.2089e-05	0.00066405	protein_coding	Upregulated
ENSBTAG00000009685	ERI1	211.151	-1.20188	0.297072	-4.04577	5.21514e-05	0.000664453	protein_coding	Downregulated
ENSBTAG00000000711	NDRG1	4518.39	-1.12616	0.27841	-4.04497	5.23303e-05	0.000666159	protein_coding	Downregulated
ENSBTAG00000017611	CCSER2	963.71	-1.31848	0.325961	-4.04489	5.2347e-05	0.000666159	protein_coding	Downregulated
ENSBTAG00000016738	DTX1	90.5787	3.05602	0.755586	4.04458	5.24181e-05	0.000666376	protein_coding	Upregulated
ENSBTAG00000002227	LRIG3	94.2083	2.56449	0.634062	4.04454	5.24258e-05	0.000666376	protein_coding	Upregulated
ENSBTAG00000040055	CAB39	3879.6	-1.10474	0.273189	-4.04387	5.25754e-05	0.000667884	protein_coding	Downregulated
ENSBTAG00000020510	EPHA10	131.642	1.57915	0.390524	4.04366	5.26223e-05	0.000668086	protein_coding	Upregulated
ENSBTAG00000013984	KL	63.5256	2.42927	0.600884	4.04282	5.28127e-05	0.000670109	protein_coding	Upregulated
ENSBTAG00000000597	TMPRSS15	40.1974	4.02372	0.995346	4.04254	5.28758e-05	0.0006702	protein_coding	Upregulated
ENSBTAG00000015317	SLC4A10	62.977	4.5349	1.12184	4.04238	5.29121e-05	0.0006702	protein_coding	Upregulated
ENSBTAG00000015670	PAK3	87.0833	1.75231	0.433486	4.04237	5.2913e-05	0.0006702	protein_coding	Upregulated
ENSBTAG00000045877	TSC22D3	840.534	-1.06794	0.264209	-4.04204	5.29891e-05	0.000670771	protein_coding	Downregulated
ENSBTAG00000021658	TAMALIN	60.4851	2.77908	0.68763	4.04153	5.31038e-05	0.000671829	protein_coding	Upregulated
ENSBTAG00000004347	ADGRF5	104.327	2.26973	0.561651	4.04118	5.31827e-05	0.000672039	protein_coding	Upregulated
ENSBTAG00000039933	LRRC3C	23.6749	3.65583	0.904866	4.04019	5.34084e-05	0.000674102	protein_coding	Upregulated
ENSBTAG00000004933	KLHDC2	1436.29	-1.53667	0.380367	-4.03998	5.34562e-05	0.000674144	protein_coding	Downregulated
ENSBTAG00000007135	REG3G	19.1757	4.52342	1.11969	4.0399	5.34742e-05	0.000674144	protein_coding	Upregulated
ENSBTAG00000008647	KLHL1	35.9821	4.15033	1.02754	4.03907	5.36628e-05	0.00067588	protein_coding	Upregulated
ENSBTAG00000020498	ACP1	615.52	-1.10755	0.27422	-4.03892	5.36979e-05	0.00067588	protein_coding	Downregulated
ENSBTAG00000051662		35.4913	3.04769	0.754587	4.03888	5.37059e-05	0.00067588	pseudogene	Upregulated
ENSBTAG00000038171	CFHR5	43.3123	3.42452	0.847933	4.03866	5.37565e-05	0.000676123	protein_coding	Upregulated
ENSBTAG00000032657	TEAD1	1197.56	-1.14245	0.282897	-4.0384	5.38182e-05	0.000676133	protein_coding	Downregulated
ENSBTAG00000018841	PTPN3	3980.46	-1.53306	0.379623	-4.03839	5.382e-05	0.000676133	protein_coding	Downregulated
ENSBTAG00000020426	TFAP2B	77.1627	2.35524	0.583256	4.03809	5.3888e-05	0.000676593	protein_coding	Upregulated
ENSBTAG00000018300	TNFRSF19	121.514	1.67823	0.415684	4.03726	5.40785e-05	0.000678196	protein_coding	Upregulated
ENSBTAG00000011662	SOX18	30.8324	3.60555	0.893146	4.03691	5.41587e-05	0.000678808	protein_coding	Upregulated
ENSBTAG00000005299	EDNRB	3931.71	-1.64035	0.406373	-4.03655	5.42422e-05	0.000679116	protein_coding	Downregulated
ENSBTAG00000001632	NBR1	1582.51	-1.03536	0.256499	-4.03649	5.42574e-05	0.000679116	protein_coding	Downregulated
ENSBTAG00000019432		114.73	2.82724	0.70046	4.03626	5.43091e-05	0.000679116	protein_coding	Upregulated
ENSBTAG00000038043	ABCD2	27.3313	4.33203	1.07343	4.03569	5.4443e-05	0.000680027	protein_coding	Upregulated
ENSBTAG00000000603	JAM2	58.2342	2.5559	0.633345	4.03556	5.44713e-05	0.000680027	protein_coding	Upregulated
ENSBTAG00000003608	SYCP2	45.2485	2.90041	0.718717	4.03554	5.44765e-05	0.000680027	protein_coding	Upregulated
ENSBTAG00000034598	BOD1	285.031	-1.1467	0.284197	-4.03487	5.46328e-05	0.000681164	protein_coding	Downregulated
ENSBTAG00000014262	BZW2	1619.66	-1.05196	0.260724	-4.03477	5.4655e-05	0.000681164	protein_coding	Downregulated
ENSBTAG00000012722		53.0746	2.73261	0.677269	4.03474	5.46623e-05	0.000681164	protein_coding	Upregulated
ENSBTAG00000038700	FAM124B	44.2454	3.32094	0.823189	4.03424	5.47796e-05	0.00068212	protein_coding	Upregulated
ENSBTAG00000025029	MAN2A1	1627.74	-1.18377	0.293444	-4.03407	5.48198e-05	0.00068212	protein_coding	Downregulated
ENSBTAG00000021283	KCNF1	46.3268	2.98136	0.739057	4.03401	5.48338e-05	0.00068212	protein_coding	Upregulated
ENSBTAG00000006784	PLA2G4B	180.768	2.26451	0.561461	4.03324	5.50132e-05	0.000683957	protein_coding	Upregulated
ENSBTAG00000018880	TRPV1	95.9622	2.83134	0.702025	4.0331	5.50454e-05	0.000683964	protein_coding	Upregulated
ENSBTAG00000015977	SIKE1	3063.09	-1.85568	0.460154	-4.03273	5.51322e-05	0.000684648	protein_coding	Downregulated
ENSBTAG00000007614	BBS4	469.87	-1.03028	0.255541	-4.03175	5.53622e-05	0.000687109	protein_coding	Downregulated
ENSBTAG00000054512	IGSF1	35.3224	3.15064	0.781593	4.03106	5.55265e-05	0.000688752	protein_coding	Upregulated
ENSBTAG00000053696		50.6198	2.20173	0.546294	4.0303	5.57046e-05	0.0006902	protein_coding	Upregulated
ENSBTAG00000050310		29.8696	2.90624	0.721098	4.03029	5.57072e-05	0.0006902	lncRNA	Upregulated
ENSBTAG00000048151	PRPF40A	1991.38	-1.19274	0.295983	-4.02975	5.58357e-05	0.000691395	protein_coding	Downregulated
ENSBTAG00000017028	USO1	1373.28	-1.27491	0.316385	-4.0296	5.58715e-05	0.000691442	protein_coding	Downregulated
ENSBTAG00000038732		14.0313	4.86272	1.20682	4.02936	5.59292e-05	0.00069176	protein_coding	Upregulated
ENSBTAG00000021799	RCN3	115.535	1.74823	0.433889	4.0292	5.59664e-05	0.000691823	protein_coding	Upregulated
ENSBTAG00000018160	LAMA1	353.273	1.92496	0.477817	4.02865	5.60988e-05	0.000692819	protein_coding	Upregulated
ENSBTAG00000002734	EIF3G	1639.84	-1.0529	0.261366	-4.02846	5.61423e-05	0.000692819	protein_coding	Downregulated
ENSBTAG00000019469	SPACA1	22.9955	3.24284	0.804982	4.02846	5.61432e-05	0.000692819	protein_coding	Upregulated
ENSBTAG00000030838		133.577	3.07004	0.762143	4.02817	5.62119e-05	0.000693269	protein_coding	Upregulated
ENSBTAG00000038844	ANKRD35	124.984	1.95307	0.484989	4.02705	5.64807e-05	0.000696187	protein_coding	Upregulated
ENSBTAG00000021189	ARHGAP36	45.2989	2.0344	0.505235	4.02665	5.65775e-05	0.000696981	protein_coding	Upregulated
ENSBTAG00000049964		39.0172	3.032	0.753084	4.02611	5.67078e-05	0.000698188	protein_coding	Upregulated
ENSBTAG00000003490	ELMO1	114.141	1.75382	0.435631	4.02593	5.67515e-05	0.000698328	protein_coding	Upregulated
ENSBTAG00000033197	EPDR1	47.3456	2.72227	0.676294	4.02528	5.69074e-05	0.000699848	protein_coding	Upregulated
ENSBTAG00000055156	RASGEF1C	46.484	2.88251	0.716138	4.02508	5.69558e-05	0.000700044	protein_coding	Upregulated
ENSBTAG00000014940	KCNAB3	74.7121	3.08774	0.767187	4.02476	5.70345e-05	0.000700612	protein_coding	Upregulated
ENSBTAG00000010919	USP47	1561.63	-1.21875	0.302832	-4.02449	5.70986e-05	0.000701	protein_coding	Downregulated
ENSBTAG00000009180	NRSN1	35.3438	4.0531	1.00727	4.02383	5.72588e-05	0.000702568	protein_coding	Upregulated
ENSBTAG00000013451	RHOH	34.8145	3.27913	0.815083	4.02306	5.74471e-05	0.000704131	protein_coding	Upregulated
ENSBTAG00000055184		39.4335	3.65863	0.909418	4.02304	5.74515e-05	0.000704131	lncRNA	Upregulated
ENSBTAG00000020205	PDE8B	134.887	1.43266	0.356155	4.02256	5.75691e-05	0.000705172	protein_coding	Upregulated
ENSBTAG00000018996	PRKN	96.2984	1.74429	0.433667	4.02219	5.76588e-05	0.00070587	protein_coding	Upregulated
ENSBTAG00000048520		21.9181	3.47454	0.863956	4.02166	5.77884e-05	0.000707056	lncRNA	Upregulated
ENSBTAG00000006010	STAB2	302.288	3.17006	0.788292	4.02142	5.78477e-05	0.000707354	protein_coding	Upregulated
ENSBTAG00000002695	MYO1H	53.0305	2.79687	0.695515	4.0213	5.78783e-05	0.000707354	protein_coding	Upregulated
ENSBTAG00000007003	TYMS	430.226	-1.06524	0.264951	-4.02049	5.80762e-05	0.000709371	protein_coding	Downregulated
ENSBTAG00000054977		49.8766	4.01859	0.999626	4.02009	5.81759e-05	0.000710187	protein_coding	Upregulated
ENSBTAG00000011244	TESK2	2576.44	-1.64605	0.409545	-4.01921	5.83929e-05	0.000712433	protein_coding	Downregulated
ENSBTAG00000019694	ADAM23	68.3305	4.02518	1.00165	4.01856	5.85552e-05	0.00071401	protein_coding	Upregulated
ENSBTAG00000006877	MMP16	46.6157	4.33923	1.07997	4.01793	5.87116e-05	0.000715513	protein_coding	Upregulated
ENSBTAG00000000806	ATAD1	713.996	-1.00272	0.249581	-4.01764	5.87844e-05	0.000715995	protein_coding	Downregulated
ENSBTAG00000002206	ZC3H12B	32.1574	3.79169	0.943858	4.01722	5.8888e-05	0.000716487	protein_coding	Upregulated
ENSBTAG00000004801	PDXDC1	1989.6	-1.08482	0.270049	-4.01712	5.89141e-05	0.000716487	protein_coding	Downregulated
ENSBTAG00000051386	AP3S1	463.16	-1.29162	0.321532	-4.01708	5.89243e-05	0.000716487	protein_coding	Downregulated
ENSBTAG00000018375	ATCAY	63.8056	2.92786	0.728924	4.01669	5.90213e-05	0.000716962	protein_coding	Upregulated
ENSBTAG00000010271	MAPKAP1	1248.72	-1.13471	0.282501	-4.01666	5.90299e-05	0.000716962	protein_coding	Downregulated
ENSBTAG00000050024		13.7404	5.04702	1.25659	4.01646	5.90792e-05	0.000717158	lncRNA	Upregulated
ENSBTAG00000019204	RTN3	494.478	-1.10273	0.274579	-4.01608	5.91743e-05	0.000717908	protein_coding	Downregulated
ENSBTAG00000010422	MDM2	7386.48	-1.30844	0.325834	-4.01567	5.92764e-05	0.000718743	protein_coding	Downregulated
ENSBTAG00000009620	WDR27	69.5922	2.15444	0.53663	4.01476	5.95061e-05	0.00072109	protein_coding	Upregulated
ENSBTAG00000000957	CDKN2AIP	525.592	-1.04444	0.260159	-4.01464	5.95368e-05	0.00072109	protein_coding	Downregulated
ENSBTAG00000047087	MCIDAS	46.091	2.35402	0.586416	4.01425	5.9636e-05	0.000721887	protein_coding	Upregulated
ENSBTAG00000017041	PTGER1	43.6325	2.94833	0.734527	4.01391	5.97217e-05	0.000722439	protein_coding	Upregulated
ENSBTAG00000000152	RANBP2	13260.1	-1.61125	0.401427	-4.0138	5.97485e-05	0.000722439	protein_coding	Downregulated
ENSBTAG00000011757	PSEN1	1026.67	-1.09336	0.272432	-4.01334	5.98645e-05	0.000723435	protein_coding	Downregulated
ENSBTAG00000007553	KCNA5	44.2056	2.96556	0.738991	4.01298	5.99562e-05	0.000724138	protein_coding	Upregulated
ENSBTAG00000016327	SLC28A2	70.6651	2.97409	0.741154	4.01278	6.00075e-05	0.000724352	protein_coding	Upregulated
ENSBTAG00000020793	KCNA4	45.7484	3.34945	0.834758	4.01248	6.0085e-05	0.000724612	protein_coding	Upregulated
ENSBTAG00000007411	F7	49.9928	2.82401	0.703815	4.01243	6.00962e-05	0.000724612	protein_coding	Upregulated
ENSBTAG00000053729		20.937	4.65326	1.15977	4.01223	6.01482e-05	0.000724834	lncRNA	Upregulated
ENSBTAG00000001491	NWD2	80.2543	3.07506	0.76648	4.01192	6.02266e-05	0.000725009	protein_coding	Upregulated
ENSBTAG00000025644	CALM1	9976.01	-1.16391	0.29012	-4.01182	6.0253e-05	0.000725009	protein_coding	Downregulated
ENSBTAG00000017524	CBLN4	34.332	3.94452	0.983338	4.01136	6.0371e-05	0.000725009	protein_coding	Upregulated
ENSBTAG00000024822	SETX	1452.02	-1.07092	0.266976	-4.01131	6.03825e-05	0.000725009	protein_coding	Downregulated
ENSBTAG00000037603		22.8384	4.41896	1.10164	4.01127	6.0394e-05	0.000725009	protein_coding	Upregulated
ENSBTAG00000055185		11.9639	5.37122	1.33905	4.01121	6.04073e-05	0.000725009	lncRNA	Upregulated
ENSBTAG00000053187	FER1L4	250.212	2.25817	0.562966	4.01121	6.04082e-05	0.000725009	pseudogene	Upregulated
ENSBTAG00000018204	MYH1	146.972	2.88949	0.72037	4.01112	6.04314e-05	0.000725009	protein_coding	Upregulated
ENSBTAG00000014075	ITIH2	85.0911	2.11882	0.528266	4.01089	6.04903e-05	0.000725313	protein_coding	Upregulated
ENSBTAG00000011155	PUM2	2447.4	-1.21667	0.303353	-4.01074	6.05292e-05	0.000725376	protein_coding	Downregulated
ENSBTAG00000007979	TNPO1	2057.52	-1.15883	0.288949	-4.01049	6.05918e-05	0.000725723	protein_coding	Downregulated
ENSBTAG00000038920	VPS13C	1870.82	-1.28397	0.320173	-4.01024	6.06566e-05	0.000726096	protein_coding	Downregulated
ENSBTAG00000016679	ETFDH	751.202	-1.27754	0.31861	-4.00972	6.0792e-05	0.000727314	protein_coding	Downregulated
ENSBTAG00000013513	ATP6V1C1	720.278	-1.25935	0.314128	-4.00902	6.09704e-05	0.000729044	protein_coding	Downregulated
ENSBTAG00000031340	SLC6A20	86.9236	2.43851	0.608341	4.00846	6.11149e-05	0.000730241	protein_coding	Upregulated
ENSBTAG00000053500		37.6773	2.57121	0.6415	4.00813	6.1202e-05	0.000730241	lncRNA	Upregulated
ENSBTAG00000004736	GRB2	1228.15	-1.26968	0.316778	-4.00811	6.12059e-05	0.000730241	protein_coding	Downregulated
ENSBTAG00000003308	GRID2IP	118.33	2.89022	0.721125	4.00794	6.12518e-05	0.000730306	protein_coding	Upregulated
ENSBTAG00000000710	PIP5K1C	1314.29	-1.09743	0.273822	-4.00783	6.1279e-05	0.000730306	protein_coding	Downregulated
ENSBTAG00000005049	BLK	112.676	3.06825	0.76578	4.0067	6.15727e-05	0.000732593	protein_coding	Upregulated
ENSBTAG00000012071	ASGR1	68.0889	2.50735	0.625836	4.0064	6.16503e-05	0.000733112	protein_coding	Upregulated
ENSBTAG00000004330	ENO4	72.7874	2.16163	0.539564	4.00626	6.16879e-05	0.000733156	protein_coding	Upregulated
ENSBTAG00000019365	BACE1	101.179	1.96026	0.489461	4.00494	6.20333e-05	0.000736854	protein_coding	Upregulated
ENSBTAG00000046200	OR2AV1	14.2736	5.09645	1.27283	4.00403	6.22725e-05	0.00073929	protein_coding	Upregulated
ENSBTAG00000007433	MYO9A	8703.22	-1.69553	0.423495	-4.00367	6.2368e-05	0.000740015	protein_coding	Downregulated
ENSBTAG00000004215	RARRES2	54.8117	2.90361	0.725331	4.00315	6.25055e-05	0.00074124	protein_coding	Upregulated
ENSBTAG00000019532	HTRA4	42.6677	4.04616	1.01079	4.00298	6.25495e-05	0.000741354	protein_coding	Upregulated
ENSBTAG00000004072	CAPZA2	1356.02	-1.25975	0.314714	-4.00282	6.25912e-05	0.000741441	protein_coding	Downregulated
ENSBTAG00000031567	SMARCC1	3604.29	-1.06579	0.266338	-4.00165	6.29023e-05	0.000742762	protein_coding	Downregulated
ENSBTAG00000004427	OSBPL8	1292.25	-1.36168	0.34028	-4.00164	6.29037e-05	0.000742762	protein_coding	Downregulated
ENSBTAG00000020000	RAP1GAP2	339.077	1.33849	0.334499	4.00147	6.29501e-05	0.000742762	protein_coding	Upregulated
ENSBTAG00000010306	RXFP1	29.2688	4.35272	1.08778	4.00145	6.29545e-05	0.000742762	protein_coding	Upregulated
ENSBTAG00000053382		44.3367	3.93373	0.983144	4.00118	6.30277e-05	0.000742762	lncRNA	Upregulated
ENSBTAG00000021177	ADAMTS14	186.157	2.54614	0.636364	4.00107	6.30565e-05	0.000742762	protein_coding	Upregulated
ENSBTAG00000010464	MN1	96.6894	2.53043	0.632441	4.00105	6.30618e-05	0.000742762	protein_coding	Upregulated
ENSBTAG00000014536	SFXN1	4400.1	-1.58762	0.39681	-4.00096	6.30871e-05	0.000742762	protein_coding	Downregulated
ENSBTAG00000053199	CNIH3	54.8839	3.60418	0.900833	4.00094	6.30919e-05	0.000742762	protein_coding	Upregulated
ENSBTAG00000005148	PTX4	41.7954	3.41271	0.852991	4.00087	6.31089e-05	0.000742762	protein_coding	Upregulated
ENSBTAG00000022960	HEPHL1	88.2237	2.92858	0.732002	4.00079	6.31327e-05	0.000742762	protein_coding	Upregulated
ENSBTAG00000016385	F10	91.5115	2.89116	0.722666	4.00068	6.31605e-05	0.000742762	protein_coding	Upregulated
ENSBTAG00000018322	SEC24A	519.758	-1.07037	0.26756	-4.00051	6.32068e-05	0.000742762	protein_coding	Downregulated
ENSBTAG00000008808	CCDC17	75.1657	2.16507	0.541206	4.00046	6.32189e-05	0.000742762	protein_coding	Upregulated
ENSBTAG00000003808	HDAC9	97.2455	2.20536	0.551323	4.00013	6.33075e-05	0.000742994	protein_coding	Upregulated
ENSBTAG00000026199	ACTB	85816.4	-1.12452	0.281152	-3.99968	6.34281e-05	0.00074395	protein_coding	Downregulated
ENSBTAG00000015052	PROX2	50.3137	2.11158	0.527967	3.99945	6.34892e-05	0.00074395	protein_coding	Upregulated
ENSBTAG00000009696	ACTN2	100.472	3.20279	0.801029	3.99835	6.37867e-05	0.000746616	protein_coding	Upregulated
ENSBTAG00000008378	FEM1B	1017.43	-1.13737	0.28446	-3.99834	6.37891e-05	0.000746616	protein_coding	Downregulated
ENSBTAG00000050906		18.8973	4.12028	1.03053	3.9982	6.38253e-05	0.000746635	protein_coding	Upregulated
ENSBTAG00000054680	ST3GAL2	91.4995	1.93194	0.483275	3.9976	6.39871e-05	0.000748042	protein_coding	Upregulated
ENSBTAG00000013859	SCYL2	1163.84	-1.32894	0.332443	-3.9975	6.40149e-05	0.000748042	protein_coding	Downregulated
ENSBTAG00000004885	DDR2	94.3964	2.86536	0.716975	3.99646	6.42973e-05	0.000750144	protein_coding	Upregulated
ENSBTAG00000005372	DLGAP1	107.25	1.93501	0.484188	3.99641	6.43103e-05	0.000750144	protein_coding	Upregulated
ENSBTAG00000052055	PRSS35	30.4229	2.77836	0.695233	3.9963	6.4339e-05	0.000750144	protein_coding	Upregulated
ENSBTAG00000020026	C3H1orf43	346.734	-1.01214	0.253269	-3.9963	6.43414e-05	0.000750144	protein_coding	Downregulated
ENSBTAG00000013589	CHMP3	1294.51	-1.03491	0.258978	-3.99615	6.43812e-05	0.000750144	protein_coding	Downregulated
ENSBTAG00000001374	METTL27	382.547	-1.33616	0.334373	-3.99601	6.44184e-05	0.000750144	protein_coding	Downregulated
ENSBTAG00000017251	SLC26A8	69.9283	2.76964	0.693131	3.99584	6.44642e-05	0.000750144	protein_coding	Upregulated
ENSBTAG00000025893	CDH12	51.5016	4.10259	1.02672	3.99581	6.44728e-05	0.000750144	protein_coding	Upregulated
ENSBTAG00000000914	OPRK1	61.1727	3.29125	0.82371	3.99565	6.45179e-05	0.000750264	protein_coding	Upregulated
ENSBTAG00000004848	OLFML2A	64.8943	2.11258	0.528774	3.99524	6.46277e-05	0.000751136	protein_coding	Upregulated
ENSBTAG00000047336		34.7381	4.115	1.03004	3.99499	6.46963e-05	0.000751529	protein_coding	Upregulated
ENSBTAG00000020263	TIMP4	43.0209	3.39699	0.850366	3.99474	6.47646e-05	0.000751917	protein_coding	Upregulated
ENSBTAG00000013720	KRT86	68.6799	3.34956	0.838562	3.9944	6.48572e-05	0.000752529	protein_coding	Upregulated
ENSBTAG00000005965	ADGRA1	72.9597	2.95776	0.740517	3.99418	6.49187e-05	0.000752529	protein_coding	Upregulated
ENSBTAG00000001088	SLC17A8	38.4653	2.94186	0.736539	3.99417	6.49219e-05	0.000752529	protein_coding	Upregulated
ENSBTAG00000011600	MAP3K8	93.911	1.71925	0.430555	3.99309	6.5217e-05	0.000755544	protein_coding	Upregulated
ENSBTAG00000008783	HTR7	48.8381	2.65366	0.664683	3.99237	6.54163e-05	0.000756753	protein_coding	Upregulated
ENSBTAG00000013420	FSD1L	2168.34	-1.56065	0.390919	-3.99227	6.54446e-05	0.000756753	protein_coding	Downregulated
ENSBTAG00000046648	CPA4	1273.43	-1.61472	0.404468	-3.99221	6.54616e-05	0.000756753	protein_coding	Downregulated
ENSBTAG00000015146	TOX4	488.569	-1.12733	0.282423	-3.99162	6.56226e-05	0.000758208	protein_coding	Downregulated
ENSBTAG00000015885	PPFIA4	201.936	2.26588	0.567698	3.99135	6.56994e-05	0.000758482	protein_coding	Upregulated
ENSBTAG00000012558	ADAMTS12	160.572	3.06205	0.767184	3.99128	6.57166e-05	0.000758482	protein_coding	Upregulated
ENSBTAG00000012368	IL21	11.2004	5.83763	1.46281	3.9907	6.58784e-05	0.000759944	protein_coding	Upregulated
ENSBTAG00000054935	OR7A130	12.5863	4.98636	1.24969	3.99009	6.60495e-05	0.00076151	protein_coding	Upregulated
ENSBTAG00000020009	CCDC81	38.7034	3.11248	0.780179	3.98944	6.62292e-05	0.000763174	protein_coding	Upregulated
ENSBTAG00000004266	DDX25	58.7272	2.33359	0.585017	3.98892	6.63749e-05	0.000763688	protein_coding	Upregulated
ENSBTAG00000011092		121.01	2.87814	0.721536	3.9889	6.63792e-05	0.000763688	pseudogene	Upregulated
ENSBTAG00000045695	SLC6A19	84.4343	2.75521	0.690719	3.9889	6.63799e-05	0.000763688	protein_coding	Upregulated
ENSBTAG00000001212	SSR2	773.247	-1.19831	0.300432	-3.98863	6.64558e-05	0.000764154	protein_coding	Downregulated
ENSBTAG00000032933	TTC23L	73.7382	3.11542	0.781201	3.98799	6.66357e-05	0.000765592	protein_coding	Upregulated
ENSBTAG00000007441	SEC23IP	907.576	-1.14015	0.285907	-3.98783	6.6681e-05	0.000765592	protein_coding	Downregulated
ENSBTAG00000005029	TAL1	92.3183	2.59792	0.651717	3.98627	6.71215e-05	0.000770038	protein_coding	Upregulated
ENSBTAG00000016146	OR5M13D	16.584	4.39378	1.10225	3.98618	6.71459e-05	0.000770038	protein_coding	Upregulated
ENSBTAG00000011829	NF1	220.51	-1.33536	0.335023	-3.98587	6.72332e-05	0.000770629	protein_coding	Downregulated
ENSBTAG00000012387	PAM	1272.2	-1.29682	0.325379	-3.98557	6.73188e-05	0.000771201	protein_coding	Downregulated
ENSBTAG00000005218	PDE3B	126.275	1.70611	0.428183	3.98453	6.76136e-05	0.000773433	protein_coding	Upregulated
ENSBTAG00000010726	F8	172.66	1.38848	0.34847	3.98451	6.76202e-05	0.000773433	protein_coding	Upregulated
ENSBTAG00000003914	MVB12A	1553.5	-1.54095	0.386803	-3.9838	6.78213e-05	0.000774901	protein_coding	Downregulated
ENSBTAG00000003540	MYT1L	123.127	3.17625	0.797406	3.98323	6.79842e-05	0.000776351	protein_coding	Upregulated
ENSBTAG00000009995	CPEB4	3228.96	-1.28049	0.321485	-3.98306	6.80337e-05	0.000776505	protein_coding	Downregulated
ENSBTAG00000038520	TMPRSS11E	24.1568	3.26441	0.819656	3.98265	6.81503e-05	0.000776509	protein_coding	Upregulated
ENSBTAG00000008650	CAMK1D	51.0478	2.39691	0.601841	3.98264	6.81551e-05	0.000776509	protein_coding	Upregulated
ENSBTAG00000053089		24.9831	3.19448	0.802117	3.98256	6.81762e-05	0.000776509	protein_coding	Upregulated
ENSBTAG00000009704	CECR2	186.559	1.37623	0.34558	3.98237	6.82325e-05	0.000776509	protein_coding	Upregulated
ENSBTAG00000039530	NEFM	56.3431	2.33453	0.586237	3.98222	6.82733e-05	0.000776509	protein_coding	Upregulated
ENSBTAG00000017222	CTNND2	98.0028	2.50119	0.628092	3.9822	6.82812e-05	0.000776509	protein_coding	Upregulated
ENSBTAG00000014809	ANXA6	3025.88	-1.3999	0.351541	-3.98218	6.82859e-05	0.000776509	protein_coding	Downregulated
ENSBTAG00000008271	MEDAG	22.4863	3.47532	0.872765	3.98196	6.83495e-05	0.000776823	protein_coding	Upregulated
ENSBTAG00000054693		31.1872	4.44527	1.11653	3.98133	6.85313e-05	0.00077848	protein_coding	Upregulated
ENSBTAG00000020649	CIITA	253.974	1.84242	0.462815	3.98091	6.86533e-05	0.000779455	protein_coding	Upregulated
ENSBTAG00000004468	BARX1	44.481	3.25484	0.817705	3.98046	6.8782e-05	0.000780111	protein_coding	Upregulated
ENSBTAG00000006817	CBL	2092.04	-1.53419	0.38543	-3.98046	6.87834e-05	0.000780111	protein_coding	Downregulated
ENSBTAG00000017672	HAS1	49.9301	2.9554	0.742565	3.97999	6.89169e-05	0.000780826	protein_coding	Upregulated
ENSBTAG00000018806	PSRC1	407.042	-1.16015	0.291495	-3.97999	6.89187e-05	0.000780826	protein_coding	Downregulated
ENSBTAG00000021249	LAT	55.2151	2.58359	0.649442	3.97817	6.94481e-05	0.000785998	protein_coding	Upregulated
ENSBTAG00000039954	COPZ2	73.756	1.73684	0.436745	3.97678	6.98543e-05	0.000790028	protein_coding	Upregulated
ENSBTAG00000014741	OTX2	27.4066	3.35111	0.842719	3.97655	6.99236e-05	0.000790028	protein_coding	Upregulated
ENSBTAG00000009498	PTEN	606.149	-1.01783	0.255961	-3.9765	6.99383e-05	0.000790028	protein_coding	Downregulated
ENSBTAG00000018010	ABCA4	290.599	1.64249	0.413081	3.9762	7.00252e-05	0.000790028	protein_coding	Upregulated
ENSBTAG00000053486		134.305	3.21208	0.807834	3.97617	7.00341e-05	0.000790028	protein_coding	Upregulated
ENSBTAG00000005534	ENO3	1002.2	-1.04695	0.263308	-3.97614	7.00438e-05	0.000790028	protein_coding	Downregulated
ENSBTAG00000023801	BARHL1	28.2611	3.13551	0.788594	3.97608	7.00604e-05	0.000790028	protein_coding	Upregulated
ENSBTAG00000019795	FBXO43	32.5156	3.1998	0.804833	3.97573	7.01624e-05	0.00079013	protein_coding	Upregulated
ENSBTAG00000016990	USP24	1499.83	-1.09569	0.275601	-3.97565	7.01873e-05	0.00079013	protein_coding	Downregulated
ENSBTAG00000008303	FKBP1A	4551.25	-1.28155	0.322358	-3.97555	7.02159e-05	0.00079013	protein_coding	Downregulated
ENSBTAG00000018652	CXCL17	19.3042	3.64327	0.916455	3.97539	7.0263e-05	0.000790248	protein_coding	Upregulated
ENSBTAG00000053102		28.0013	4.22256	1.06225	3.97513	7.03408e-05	0.000790711	protein_coding	Upregulated
ENSBTAG00000044023	CDK6	3056.82	-1.54677	0.389136	-3.97488	7.04138e-05	0.00079112	protein_coding	Downregulated
ENSBTAG00000006893	BBX	1686.72	-1.01615	0.255651	-3.97474	7.04555e-05	0.000791176	protein_coding	Downregulated
ENSBTAG00000000138	CCDC178	22.4268	4.46464	1.12372	3.9731	7.09437e-05	0.000796244	protein_coding	Upregulated
ENSBTAG00000017512	MAPT	109.005	2.19707	0.55314	3.972	7.12711e-05	0.000799088	protein_coding	Upregulated
ENSBTAG00000027162	TMCO5A	37.3488	3.93372	0.990509	3.97141	7.14478e-05	0.000800416	protein_coding	Upregulated
ENSBTAG00000040361	LFNG	67.3414	3.04701	0.767246	3.97136	7.14637e-05	0.000800416	protein_coding	Upregulated
ENSBTAG00000004896	ABLIM3	1831.39	-1.1799	0.29715	-3.97072	7.16552e-05	0.000801902	protein_coding	Downregulated
ENSBTAG00000014898	HK3	150.119	2.55138	0.642571	3.97058	7.16984e-05	0.000801902	protein_coding	Upregulated
ENSBTAG00000025826	SLC24A1	89.122	2.51658	0.633815	3.97053	7.17141e-05	0.000801902	protein_coding	Upregulated
ENSBTAG00000048875		107.131	3.54412	0.892656	3.97031	7.17796e-05	0.000801902	protein_coding	Upregulated
ENSBTAG00000013499	LHX9	47.3243	3.12036	0.785937	3.97024	7.18002e-05	0.000801902	protein_coding	Upregulated
ENSBTAG00000013130	OR6V1	13.944	4.83579	1.21803	3.97018	7.18193e-05	0.000801902	protein_coding	Upregulated
ENSBTAG00000006440	IGDCC4	180.767	2.37478	0.598206	3.96983	7.19225e-05	0.000802498	protein_coding	Upregulated
ENSBTAG00000012307	DTNA	91.8715	3.2773	0.825593	3.96963	7.19842e-05	0.000802498	protein_coding	Upregulated
ENSBTAG00000004680	SLC13A5	93.395	2.04264	0.514599	3.96938	7.20591e-05	0.000802705	protein_coding	Upregulated
ENSBTAG00000009217	WNT10A	49.0148	2.95462	0.744365	3.96932	7.20772e-05	0.000802705	protein_coding	Upregulated
ENSBTAG00000006051	NMT1	832.921	-1.04395	0.263036	-3.96885	7.22206e-05	0.000803887	protein_coding	Downregulated
ENSBTAG00000004875	NAA60	607.6	-1.00404	0.253002	-3.96849	7.23281e-05	0.000804669	protein_coding	Downregulated
ENSBTAG00000001049	ANOS1	21.0737	4.78793	1.20655	3.96829	7.23911e-05	0.000804955	protein_coding	Upregulated
ENSBTAG00000019060	CLDN11	42.4593	2.65054	0.668085	3.96737	7.26691e-05	0.00080763	protein_coding	Upregulated
ENSBTAG00000018790	BVES	42.4314	3.98097	1.00346	3.96725	7.27077e-05	0.000807643	protein_coding	Upregulated
ENSBTAG00000048958		456.909	1.07473	0.27091	3.96711	7.27491e-05	0.000807687	protein_coding	Upregulated
ENSBTAG00000047254	ABCA2	235.433	2.00409	0.505247	3.96655	7.29196e-05	0.000809164	pseudogene	Upregulated
ENSBTAG00000037804	IKZF2	72.3544	2.04443	0.515437	3.9664	7.29655e-05	0.000809257	protein_coding	Upregulated
ENSBTAG00000000140	EPHX1	116.539	2.56294	0.64619	3.96623	7.3018e-05	0.000809423	protein_coding	Upregulated
ENSBTAG00000002469	KANK3	86.9237	3.01619	0.76054	3.96586	7.31332e-05	0.000810285	protein_coding	Upregulated
ENSBTAG00000022819	ONECUT2	32.9619	3.75286	0.94638	3.96549	7.32446e-05	0.000810686	protein_coding	Upregulated
ENSBTAG00000006748	DMXL1	825.862	-1.14362	0.28845	-3.96469	7.34901e-05	0.000812153	protein_coding	Downregulated
ENSBTAG00000050205		14.5478	5.2815	1.33215	3.96466	7.35018e-05	0.000812153	protein_coding	Upregulated
ENSBTAG00000003592	CNTN6	43.2736	4.30604	1.08613	3.96456	7.35316e-05	0.000812153	protein_coding	Upregulated
ENSBTAG00000016030	HOXD10	23.4923	4.29955	1.0845	3.96454	7.35368e-05	0.000812153	protein_coding	Upregulated
ENSBTAG00000038058		34.7832	3.18286	0.802851	3.96445	7.35653e-05	0.000812153	protein_coding	Upregulated
ENSBTAG00000014992	GPR37L1	47.9521	3.10238	0.782679	3.96379	7.37683e-05	0.000813563	protein_coding	Upregulated
ENSBTAG00000013013	GMPS	821.653	-1.30616	0.329551	-3.96345	7.38751e-05	0.000813882	protein_coding	Downregulated
ENSBTAG00000004541	LPAR5	41.3003	3.16652	0.798945	3.96337	7.38979e-05	0.000813882	protein_coding	Upregulated
ENSBTAG00000047877	TRIM67	94.9858	3.55752	0.897608	3.96333	7.39104e-05	0.000813882	protein_coding	Upregulated
ENSBTAG00000017338	FAM205C	30.7819	3.15314	0.79563	3.96307	7.3993e-05	0.000814376	protein_coding	Upregulated
ENSBTAG00000013667	TMEM30C	64.5142	3.06059	0.772475	3.96205	7.43079e-05	0.000816905	protein_coding	Upregulated
ENSBTAG00000002960	WDR82	3943.75	-1.50882	0.380825	-3.96199	7.43269e-05	0.000816905	protein_coding	Downregulated
ENSBTAG00000001749	SENP2	696.221	-1.09044	0.275226	-3.96196	7.43363e-05	0.000816905	protein_coding	Downregulated
ENSBTAG00000018560	DNAH3	169.878	3.1454	0.793959	3.96166	7.44304e-05	0.000817435	protein_coding	Upregulated
ENSBTAG00000017744	FAF2	873.07	-1.55637	0.392895	-3.9613	7.45427e-05	0.000817923	protein_coding	Downregulated
ENSBTAG00000050333	PROKR1	60.4203	3.32857	0.840344	3.96096	7.4649e-05	0.000818477	protein_coding	Upregulated
ENSBTAG00000049382	TMEM229A	20.9115	4.15912	1.05007	3.96081	7.46973e-05	0.000818477	protein_coding	Upregulated
ENSBTAG00000000092	HIF1AN	448.625	-1.0538	0.26606	-3.96077	7.47069e-05	0.000818477	protein_coding	Downregulated
ENSBTAG00000050447		15.9215	4.91114	1.24007	3.96038	7.48318e-05	0.000819429	protein_coding	Upregulated
ENSBTAG00000019375	SCARF2	77.1926	3.21393	0.811624	3.95988	7.49878e-05	0.000820721	protein_coding	Upregulated
ENSBTAG00000006685	IL10	46.3544	2.65266	0.66993	3.9596	7.5075e-05	0.000821259	protein_coding	Upregulated
ENSBTAG00000008810	GPBP1L1	5751.5	-1.34982	0.341161	-3.95655	7.60389e-05	0.00083054	protein_coding	Downregulated
ENSBTAG00000019062	FCHSD2	1134.99	-1.28524	0.324866	-3.95621	7.61472e-05	0.000831019	protein_coding	Downregulated
ENSBTAG00000005957	CSE1L	1505.99	-1.44765	0.365922	-3.95616	7.61656e-05	0.000831019	protein_coding	Downregulated
ENSBTAG00000014589	CLDN18	27.7779	3.46992	0.877117	3.95605	7.61982e-05	0.000831019	protein_coding	Upregulated
ENSBTAG00000003771	C1QL2	56.4468	2.30515	0.58272	3.95585	7.62635e-05	0.00083131	protein_coding	Upregulated
ENSBTAG00000017970	ZYX	2015.83	-1.18757	0.30022	-3.95567	7.63206e-05	0.000831513	protein_coding	Downregulated
ENSBTAG00000033137	PSD3	1776.54	-1.16218	0.293824	-3.95537	7.64173e-05	0.00083188	protein_coding	Downregulated
ENSBTAG00000004498	ESR2	50.5401	2.33851	0.591256	3.95515	7.64865e-05	0.00083188	protein_coding	Upregulated
ENSBTAG00000031166	ZDBF2	54.6598	3.21079	0.811805	3.95513	7.64933e-05	0.00083188	protein_coding	Upregulated
ENSBTAG00000012475	ALOX12B	107.976	1.65139	0.417549	3.95496	7.6547e-05	0.00083188	protein_coding	Upregulated
ENSBTAG00000019262	TOP2A	5867.46	-1.21607	0.307506	-3.95462	7.66554e-05	0.000832639	protein_coding	Downregulated
ENSBTAG00000007532	TRIM15	50.1949	3.01926	0.763506	3.95447	7.67049e-05	0.000832757	protein_coding	Upregulated
ENSBTAG00000016640	HEATR3	4620.88	-1.61996	0.409707	-3.95395	7.68714e-05	0.000834146	protein_coding	Downregulated
ENSBTAG00000000878	RB1CC1	3637.85	-1.46482	0.370532	-3.95329	7.70828e-05	0.000836019	protein_coding	Downregulated
ENSBTAG00000001008	PRF1	60.6218	2.7843	0.704357	3.95297	7.71861e-05	0.000836719	protein_coding	Upregulated
ENSBTAG00000048984		40.9215	2.97071	0.751564	3.95271	7.72724e-05	0.000836819	protein_coding	Upregulated
ENSBTAG00000021342	TLCD5	36.6782	2.79066	0.706012	3.9527	7.72729e-05	0.000836819	protein_coding	Upregulated
ENSBTAG00000020619	PKD1	408.807	1.83694	0.464816	3.95197	7.75104e-05	0.000838915	pseudogene	Upregulated
ENSBTAG00000040360	CCDC166	30.967	3.05662	0.773462	3.95187	7.75441e-05	0.000838915	protein_coding	Upregulated
ENSBTAG00000023283	JAML	59.9292	2.64405	0.669215	3.95098	7.78319e-05	0.000841606	protein_coding	Upregulated
ENSBTAG00000000340	ADNP	1276.3	-1.15693	0.292859	-3.95046	7.80012e-05	0.000842719	protein_coding	Downregulated
ENSBTAG00000000300	NEXMIF	86.8261	1.51879	0.384462	3.95042	7.80129e-05	0.000842719	protein_coding	Upregulated
ENSBTAG00000020329	FAM161B	63.2688	1.86729	0.472741	3.94992	7.81789e-05	0.000843714	protein_coding	Upregulated
ENSBTAG00000013973	SERPIND1	58.9562	2.42051	0.612874	3.94945	7.83314e-05	0.000844478	protein_coding	Upregulated
ENSBTAG00000000924	HOXC12	23.6465	3.64962	0.924084	3.94945	7.83323e-05	0.000844478	protein_coding	Upregulated
ENSBTAG00000005776	ZNF185	145.381	1.36018	0.344462	3.94871	7.85732e-05	0.000846635	protein_coding	Upregulated
ENSBTAG00000051351	UBAP1L	34.2431	3.1801	0.805374	3.9486	7.86108e-05	0.000846635	protein_coding	Upregulated
ENSBTAG00000026896	FOXF2	21.8848	3.40464	0.862508	3.94738	7.90112e-05	0.000850523	protein_coding	Upregulated
ENSBTAG00000003598	P3H3	125.228	1.66762	0.422479	3.94723	7.90598e-05	0.000850622	protein_coding	Upregulated
ENSBTAG00000002104	RHPN1	100.063	2.12695	0.539079	3.94552	7.96271e-05	0.000856299	protein_coding	Upregulated
ENSBTAG00000014011	TMOD2	48.4759	3.15234	0.799043	3.94514	7.97527e-05	0.000857223	protein_coding	Upregulated
ENSBTAG00000011824	OGN	19.044	4.22795	1.07176	3.94486	7.98451e-05	0.000857569	protein_coding	Upregulated
ENSBTAG00000050086		39.1656	3.00777	0.762464	3.94481	7.98644e-05	0.000857569	protein_coding	Upregulated
ENSBTAG00000051461	SERTM1	41.9352	3.21994	0.816325	3.94443	7.99885e-05	0.000858474	protein_coding	Upregulated
ENSBTAG00000019565	NCOA4	1577.58	-1.07967	0.273732	-3.94425	8.00492e-05	0.000858699	protein_coding	Downregulated
ENSBTAG00000002644	KCNQ4	133.24	2.59525	0.658155	3.94322	8.03961e-05	0.000861563	protein_coding	Upregulated
ENSBTAG00000039046	CD24	178.936	-1.32992	0.337331	-3.94249	8.06402e-05	0.000863322	protein_coding	Downregulated
ENSBTAG00000033657	SLC35F1	48.9099	3.59116	0.91097	3.94212	8.07631e-05	0.00086421	protein_coding	Upregulated
ENSBTAG00000015181	EPM2A	74.0906	1.73228	0.439504	3.94144	8.09932e-05	0.000866242	protein_coding	Upregulated
ENSBTAG00000052515	TMIE	59.1933	2.48036	0.629333	3.94126	8.10552e-05	0.000866476	protein_coding	Upregulated
ENSBTAG00000013300	KCNMA1	128.97	2.183	0.553959	3.94073	8.12339e-05	0.000867956	protein_coding	Upregulated
ENSBTAG00000052411		14.8153	3.91669	0.994261	3.9393	8.17204e-05	0.000872722	protein_coding	Upregulated
ENSBTAG00000010563	PTPN2	837.752	-1.30607	0.331568	-3.93908	8.17957e-05	0.000873094	protein_coding	Downregulated
ENSBTAG00000007437	TEKT1	43.8773	3.04959	0.774274	3.93864	8.19434e-05	0.000874239	protein_coding	Upregulated
ENSBTAG00000016368	LRPPRC	1212.57	-1.13982	0.289428	-3.93817	8.21053e-05	0.000875533	protein_coding	Downregulated
ENSBTAG00000002896	KPNA6	1131.63	-1.12414	0.285475	-3.93777	8.22426e-05	0.000876564	protein_coding	Downregulated
ENSBTAG00000000409	CDC40	354.009	-1.08752	0.276191	-3.93758	8.23074e-05	0.000876822	protein_coding	Downregulated
ENSBTAG00000014228	TFEC	21.6672	4.68507	1.18997	3.93714	8.24597e-05	0.000878011	protein_coding	Upregulated
ENSBTAG00000009427	PPM1D	1973.42	-1.33233	0.338446	-3.93661	8.26393e-05	0.00087949	protein_coding	Downregulated
ENSBTAG00000009277	RGS17	12.8657	5.94069	1.50939	3.93583	8.29113e-05	0.000881706	protein_coding	Upregulated
ENSBTAG00000005160	GTF2H1	906.062	-1.24684	0.316797	-3.93577	8.29293e-05	0.000881706	protein_coding	Downregulated
ENSBTAG00000001489	TUBA1A	1240.55	-1.42557	0.362233	-3.93551	8.30208e-05	0.000882244	protein_coding	Downregulated
ENSBTAG00000046177	IGFN1	294.025	2.46435	0.626227	3.93524	8.31139e-05	0.000882757	protein_coding	Upregulated
ENSBTAG00000013757	CTCF	1058.22	-1.07985	0.274413	-3.93513	8.31509e-05	0.000882757	protein_coding	Downregulated
ENSBTAG00000002121	CDK2AP2	331.946	-1.22424	0.311126	-3.93486	8.32438e-05	0.00088331	protein_coding	Downregulated
ENSBTAG00000054699	OR1I4	11.6187	5.25542	1.3357	3.9346	8.33365e-05	0.00088357	protein_coding	Upregulated
ENSBTAG00000053714		23.7296	3.41842	0.868819	3.93456	8.33503e-05	0.00088357	lncRNA	Upregulated
ENSBTAG00000018768	HMGN1	2918.63	-1.3157	0.334508	-3.93324	8.38087e-05	0.00088759	protein_coding	Downregulated
ENSBTAG00000055151		14.3697	4.82306	1.22623	3.93323	8.38117e-05	0.00088759	protein_coding	Upregulated
ENSBTAG00000052434		15.6537	4.11347	1.04609	3.93226	8.41523e-05	0.000890759	lncRNA	Upregulated
ENSBTAG00000034238	ZSCAN10	46.3299	3.24192	0.824519	3.9319	8.42781e-05	0.000891654	protein_coding	Upregulated
ENSBTAG00000001332	MYO1C	2968.35	-1.11629	0.283932	-3.93153	8.44073e-05	0.000892583	protein_coding	Downregulated
ENSBTAG00000047293	NRIP1	972.616	-1.0775	0.274075	-3.9314	8.4454e-05	0.00089264	protein_coding	Downregulated
ENSBTAG00000054123		20.8064	4.56769	1.16191	3.93119	8.45255e-05	0.000892958	protein_coding	Upregulated
ENSBTAG00000005556	CYGB	64.8061	2.91867	0.742505	3.93085	8.46471e-05	0.000893806	protein_coding	Upregulated
ENSBTAG00000004117	AZI2	1613.42	-1.22873	0.312597	-3.9307	8.46973e-05	0.000893899	protein_coding	Downregulated
ENSBTAG00000045625	NTN3	31.8886	3.54581	0.902164	3.93034	8.48273e-05	0.000894833	protein_coding	Upregulated
ENSBTAG00000049291		21.0058	4.64543	1.18211	3.92979	8.50215e-05	0.000896443	protein_coding	Upregulated
ENSBTAG00000012759	FBXO41	162.144	2.86583	0.729309	3.92951	8.51179e-05	0.000897021	protein_coding	Upregulated
ENSBTAG00000017823	CFAP52	61.1086	3.50412	0.891846	3.92906	8.52775e-05	0.000898265	protein_coding	Upregulated
ENSBTAG00000043553	GPX3	731.497	-1.24919	0.317978	-3.92852	8.5469e-05	0.000899843	protein_coding	Downregulated
ENSBTAG00000018643	PRC1	6777.25	-1.24776	0.317641	-3.92822	8.55752e-05	0.000900521	protein_coding	Downregulated
ENSBTAG00000047872	KRT84	77.6229	3.08565	0.785561	3.92796	8.56698e-05	0.000901077	protein_coding	Upregulated
ENSBTAG00000015836	EXOC3L2	130.901	2.31759	0.590105	3.92743	8.58589e-05	0.000902626	protein_coding	Upregulated
ENSBTAG00000001673	C2CD5	507.061	-1.13616	0.289332	-3.92683	8.60721e-05	0.000904428	protein_coding	Downregulated
ENSBTAG00000010652	PDE4C	96.6412	2.90803	0.740631	3.92642	8.62191e-05	0.000905531	protein_coding	Upregulated
ENSBTAG00000025358	SNX2	711.154	-1.36343	0.347258	-3.92626	8.62754e-05	0.000905682	protein_coding	Downregulated
ENSBTAG00000013456	TMEM207	20.0256	3.81798	0.972514	3.92588	8.64122e-05	0.000906347	protein_coding	Upregulated
ENSBTAG00000024021	NRXN1	62.0288	2.27692	0.579982	3.92585	8.64227e-05	0.000906347	protein_coding	Upregulated
ENSBTAG00000014111	INPP4B	3290.88	-1.49967	0.382079	-3.92503	8.67181e-05	0.000909003	protein_coding	Downregulated
ENSBTAG00000008056	GAD2	79.8374	3.20615	0.817205	3.92331	8.73398e-05	0.000913835	protein_coding	Upregulated
ENSBTAG00000006950	COPS4	426.152	-1.25995	0.321145	-3.9233	8.73426e-05	0.000913835	protein_coding	Downregulated
ENSBTAG00000055113	OR8B1U	8.3502	7.30632	1.86231	3.92325	8.73617e-05	0.000913835	protein_coding	Upregulated
ENSBTAG00000002097	TMC5	91.0867	3.0559	0.778927	3.92322	8.73728e-05	0.000913835	protein_coding	Upregulated
ENSBTAG00000018313	MBNL2	705.076	-1.20157	0.306274	-3.92317	8.73908e-05	0.000913835	protein_coding	Downregulated
ENSBTAG00000008708	GPC5	31.4228	4.20478	1.07195	3.92253	8.76227e-05	0.000915816	protein_coding	Upregulated
ENSBTAG00000019732	GLRA3	51.1196	4.36064	1.11176	3.92228	8.7716e-05	0.000916348	protein_coding	Upregulated
ENSBTAG00000046185	BTBD7	2720.51	-1.10277	0.281177	-3.92198	8.78234e-05	0.000917025	protein_coding	Downregulated
ENSBTAG00000003054	INSRR	183.624	2.65297	0.676558	3.92127	8.80817e-05	0.000919278	protein_coding	Upregulated
ENSBTAG00000018228	SAMD7	30.0575	4.74274	1.20967	3.9207	8.82935e-05	0.000920108	protein_coding	Upregulated
ENSBTAG00000009327	SEPTIN14	21.4908	3.79296	0.967458	3.92054	8.83508e-05	0.000920108	protein_coding	Upregulated
ENSBTAG00000000496	SLC12A8	86.6829	2.46429	0.628568	3.92048	8.83744e-05	0.000920108	protein_coding	Upregulated
ENSBTAG00000019574	MAPK12	80.816	2.15492	0.549822	3.9193	8.8805e-05	0.000924146	protein_coding	Upregulated
ENSBTAG00000003020	SSC4D	83.7705	2.86468	0.73112	3.9182	8.92117e-05	0.000927037	protein_coding	Upregulated
ENSBTAG00000054523	CNR1	51.1163	3.51732	0.89774	3.91797	8.92993e-05	0.0009275	protein_coding	Upregulated
ENSBTAG00000032433	DENR	760.533	-1.29257	0.329921	-3.91781	8.93555e-05	0.00092761	protein_coding	Downregulated
ENSBTAG00000013105	SYT3	74.6563	2.64394	0.67487	3.91771	8.93957e-05	0.00092761	protein_coding	Upregulated
[truncated: 4,252 more rows]

## Sheet: Normalized_IVF-ET32xFTAI32
Supplemental table S1 - Normalized Counts in IVF-ET32 x FTAI32
GeneID	IVF-ET3201	IVF-ET3202	IVF-ET3204	FTAI3201	FTAI3202	FTAI3204
ENSBTAG00000006648	57.9657	50.2813	71.3767	18.7766	8.8197	1.65248
ENSBTAG00000054829	114.226	194.269	166.155	176.639	48.9983	127.241
ENSBTAG00000046619	20.4585	9.14205	19.8919	6.25885	2.44992	0
ENSBTAG00000001753	139.8	189.697	257.424	129.35	54.3882	19.2789
ENSBTAG00000020035	1121.81	1026.19	1030.87	2085.59	1478.28	2330.55
ENSBTAG00000001150	30.6877	29.7117	40.9538	4.868	4.89983	0
ENSBTAG00000051226	27.278	15.9986	46.8044	10.4314	1.95993	1.65248
ENSBTAG00000013841	13.639	38.8537	18.7217	7.64971	0.489983	0
ENSBTAG00000011528	100.588	100.563	115.841	183.593	171.984	232.449
ENSBTAG00000026260	18.7536	13.7131	28.0826	5.56342	2.44992	2.2033
ENSBTAG00000054497	57.9657	22.8551	73.7169	15.2994	8.32972	1.10165
ENSBTAG00000012594	293.238	182.841	162.645	385.267	367.978	456.635
ENSBTAG00000018278	1302.52	1894.69	692.705	1837.32	2215.22	3002
ENSBTAG00000021997	635.918	781.645	741.849	783.052	769.274	1048.77
ENSBTAG00000008490	107.407	185.126	81.9076	153.69	142.095	237.957
ENSBTAG00000035175	185.831	198.84	202.429	436.033	371.407	461.041
ENSBTAG00000008482	4570.76	4646.45	3241.2	6116.29	7670.69	9696.74
ENSBTAG00000009188	997.351	1158.75	389.646	1095.3	1465.54	1873.91
ENSBTAG00000009187	69.8998	86.8495	62.0158	144.649	92.6069	183.425
ENSBTAG00000001258	1520.75	1531.29	1607.73	2708	2646.4	3801.8
ENSBTAG00000012899	228.453	260.548	260.934	368.577	429.715	309.013
ENSBTAG00000021819	383.596	338.256	284.336	420.734	494.393	776.665
ENSBTAG00000019404	240.387	182.841	211.79	521.571	365.038	384.477
ENSBTAG00000015212	109.112	137.131	155.624	123.091	140.625	69.4041
ENSBTAG00000051548	17.0487	25.1406	4.68044	0.695428	0.489983	0
ENSBTAG00000037547	71.6047	34.2827	143.923	7.64971	26.4591	7.71157
ENSBTAG00000054023	46.0316	31.9972	47.9745	15.2994	4.40985	0
ENSBTAG00000049136	23.8682	6.85654	73.7169	2.78171	11.2696	2.2033
ENSBTAG00000043993	34.0975	45.7102	51.4848	13.2131	9.30969	0
ENSBTAG00000003064	681.949	1161.04	709.086	755.235	920.679	1376.51
ENSBTAG00000003063	410.874	370.253	404.858	477.064	627.669	785.478
ENSBTAG00000003059	584.771	470.815	305.398	752.453	837.382	892.338
ENSBTAG00000017310	109.112	127.989	139.243	47.2891	48.5084	41.8628
ENSBTAG00000012412	595.001	345.112	669.302	426.297	459.604	291.938
ENSBTAG00000023718	32.3926	34.2827	39.7837	12.5177	4.40985	0
ENSBTAG00000016619	146.619	137.131	104.14	173.162	223.432	174.061
ENSBTAG00000020762	117.636	127.989	160.305	68.8474	90.157	119.529
ENSBTAG00000018855	511.462	486.814	320.61	734.372	691.857	732.048
ENSBTAG00000018854	6171.64	3693.39	1585.5	9098.28	9922.17	10545.6
ENSBTAG00000051337	161.963	89.135	86.5881	147.431	149.445	183.976
ENSBTAG00000017839	1442.32	863.924	695.045	2148.18	2103.99	2649.47
ENSBTAG00000048631	789.356	530.239	446.982	1445.79	1442.51	1682.77
ENSBTAG00000034869	23.8682	36.5682	18.7217	2.78171	2.9399	0
ENSBTAG00000015812	17.0487	6.85654	14.0413	2.08628	0	0
ENSBTAG00000050662	11.9341	25.1406	17.5516	3.47714	1.46995	0
ENSBTAG00000051544	15.3439	25.1406	17.5516	6.25885	1.95993	0
ENSBTAG00000050522	17.0487	4.57102	19.8919	5.56342	0.489983	0
ENSBTAG00000052202	8.52436	31.9972	25.7424	7.64971	0	0
ENSBTAG00000046384	15.3439	29.7117	21.062	1.39086	0.979967	0
ENSBTAG00000039820	46.0316	43.4247	90.0984	64.6748	44.0985	67.2008
ENSBTAG00000034854	129.57	153.129	134.563	29.9034	9.79967	0
ENSBTAG00000004139	656.376	527.953	551.121	782.356	863.351	1178.77
ENSBTAG00000007444	59.6706	57.1378	52.6549	25.7308	6.36979	3.85578
ENSBTAG00000014233	2647.67	3725.38	1135.01	3631.52	4700.9	5767.15
ENSBTAG00000020122	600.115	683.368	552.291	1301.15	1180.86	2355.88
ENSBTAG00000020121	49.4413	86.8495	77.2272	120.309	91.6269	133.3
ENSBTAG00000000201	371.662	420.534	249.233	631.449	594.84	857.085
ENSBTAG00000001412	23.8682	100.563	45.6343	20.8628	25.4791	15.974
ENSBTAG00000000648	95.4729	100.563	179.027	29.208	23.0292	21.4822
ENSBTAG00000000706	352.909	207.982	294.867	592.505	495.373	422.484
ENSBTAG00000050914	109.112	166.842	180.197	36.1623	75.9474	20.9314
ENSBTAG00000017753	1346.85	1540.44	1642.83	1940.94	2246.08	2279.32
ENSBTAG00000019043	562.608	820.499	327.631	1045.92	1250.93	1884.93
ENSBTAG00000000605	1120.1	1295.89	566.333	1963.89	2137.8	2626.34
ENSBTAG00000000603	68.1949	116.561	113.501	29.9034	10.7796	10.4657
ENSBTAG00000019542	201.175	212.553	115.841	254.527	277.821	282.574
ENSBTAG00000003301	40.917	114.276	50.3147	7.64971	6.85977	1.65248
ENSBTAG00000000597	59.6706	95.9915	71.3767	9.73599	4.40985	0
ENSBTAG00000000588	49.4413	70.8509	118.181	10.4314	2.9399	3.30496
ENSBTAG00000001395	66.49	118.847	74.887	78.5834	73.9875	88.683
ENSBTAG00000018704	236.977	278.832	136.903	307.379	374.347	460.491
ENSBTAG00000004869	833.683	585.091	663.452	1182.92	904.019	1721.33
ENSBTAG00000054337	17.0487	4.57102	18.7217	2.08628	1.95993	0
ENSBTAG00000053883	10.2292	68.5654	26.9125	1.39086	4.40985	0
ENSBTAG00000019314	538.74	454.817	439.961	1140.5	648.738	1360.54
ENSBTAG00000052575	102.292	127.989	182.537	137.695	182.274	220.33
ENSBTAG00000047293	668.31	585.091	622.498	1078.61	1163.71	1717.48
ENSBTAG00000054742	23.8682	59.4233	73.7169	11.1268	9.79967	8.26239
ENSBTAG00000002623	47.7364	50.2813	35.1033	9.73599	3.42988	4.95743
ENSBTAG00000012908	100.588	130.274	91.2685	149.517	170.024	122.283
ENSBTAG00000054574	68.1949	143.987	95.9489	7.64971	7.83974	3.30496
ENSBTAG00000034347	37.5072	63.9943	40.9538	13.9086	15.6795	17.0756
ENSBTAG00000048578	8.52436	25.1406	21.062	2.78171	1.46995	0
ENSBTAG00000010462	71.6047	148.558	107.65	20.8628	5.38982	0
ENSBTAG00000009851	156.848	217.124	180.197	144.649	152.385	50.1252
ENSBTAG00000008359	8.52436	25.1406	22.2321	4.17257	0.979967	0.550826
ENSBTAG00000036262	158.553	226.266	164.985	269.131	312.119	300.2
ENSBTAG00000054327	13.639	45.7102	30.4228	9.04056	2.44992	0.550826
ENSBTAG00000009219	23.8682	91.4205	23.4022	2.08628	0	0
ENSBTAG00000026156	93.768	105.134	117.011	99.4462	149.935	236.855
ENSBTAG00000007939	381.892	459.388	306.569	579.987	650.208	1044.92
ENSBTAG00000009128	30.6877	95.9915	40.9538	4.17257	1.95993	0
ENSBTAG00000046959	433.038	612.517	428.26	840.772	753.105	1222.83
ENSBTAG00000023675	165.373	233.122	190.728	223.928	219.023	324.987
ENSBTAG00000007970	265.96	395.394	168.496	356.059	412.566	590.486
ENSBTAG00000045590	25.5731	29.7117	28.0826	4.868	1.95993	2.2033
ENSBTAG00000006811	37.5072	130.274	84.2478	9.73599	2.9399	0
ENSBTAG00000023652	712.637	276.547	372.095	1280.98	1367.05	1747.22
ENSBTAG00000005155	255.731	171.413	126.372	363.709	384.637	603.155
ENSBTAG00000005162	35.8023	84.5639	58.5055	31.2943	38.7087	106.309
ENSBTAG00000015728	64.7852	57.1378	51.4848	79.9742	75.4575	112.919
ENSBTAG00000045781	81.8339	75.4219	154.454	38.944	51.9382	93.6404
ENSBTAG00000034182	35.8023	45.7102	45.6343	25.7308	24.9892	9.36404
ENSBTAG00000050258	13.639	31.9972	37.4435	10.4314	6.36979	0
ENSBTAG00000044111	71.6047	100.563	63.1859	15.9948	4.40985	0
ENSBTAG00000010091	66.49	102.848	67.8663	86.2331	78.8873	148.723
ENSBTAG00000047147	555.789	619.374	496.126	566.774	654.128	907.211
ENSBTAG00000015546	277.894	271.976	246.893	301.816	300.85	238.508
ENSBTAG00000001416	22.1633	66.2798	54.9951	6.95428	3.42988	0
ENSBTAG00000020996	269.37	255.977	224.661	470.805	449.805	382.824
ENSBTAG00000020997	13.639	25.1406	26.9125	5.56342	1.46995	0
ENSBTAG00000004124	356.318	329.114	308.909	337.978	456.665	329.945
ENSBTAG00000023666	13.639	59.4233	25.7424	5.56342	2.44992	0
ENSBTAG00000004471	88.6534	180.555	117.011	63.2839	35.2788	45.7186
ENSBTAG00000014889	300.058	219.409	386.136	499.317	331.719	354.732
ENSBTAG00000013662	144.914	132.56	124.032	128.654	22.0493	39.1087
ENSBTAG00000013663	168.782	139.416	100.629	150.908	183.254	149.274
ENSBTAG00000013664	214.814	425.105	290.187	369.968	489.003	821.833
ENSBTAG00000013667	103.997	130.274	111.16	25.7308	13.7195	2.2033
ENSBTAG00000015010	293.238	438.818	222.321	511.14	443.925	656.034
ENSBTAG00000004833	150.029	157.7	120.521	110.573	183.744	187.832
ENSBTAG00000014302	545.559	486.814	396.667	1068.18	940.278	1436.55
ENSBTAG00000034442	78.4242	77.7074	95.9489	49.3754	47.5284	24.7872
ENSBTAG00000013321	34.0975	66.2798	42.1239	5.56342	4.89983	12.669
ENSBTAG00000004459	30.6877	34.2827	42.1239	10.4314	9.30969	8.26239
ENSBTAG00000012140	52.8511	137.131	51.4848	9.73599	5.38982	0.550826
ENSBTAG00000016363	716.047	861.638	475.064	1077.91	1200.95	1414.52
ENSBTAG00000026836	51.1462	111.99	59.6756	11.8223	4.89983	2.75413
ENSBTAG00000015662	71.6047	148.558	100.629	53.5479	39.1987	87.0305
ENSBTAG00000016932	190.946	253.692	170.836	214.192	194.523	418.628
ENSBTAG00000018731	10.2292	15.9986	28.0826	18.0811	7.83974	23.6855
ENSBTAG00000024027	122.751	249.121	91.2685	206.542	197.463	419.179
ENSBTAG00000015069	671.72	962.201	730.148	1269.16	1358.23	2175.21
ENSBTAG00000013460	586.476	639.943	487.935	728.808	924.109	1149.02
ENSBTAG00000013461	1176.36	1453.59	853.009	1906.86	1861.94	2407.11
ENSBTAG00000013464	151.734	212.553	140.413	191.243	194.523	233.55
ENSBTAG00000013465	127.865	125.703	149.774	109.182	89.177	155.333
ENSBTAG00000048517	6.81949	29.7117	16.3815	4.17257	0	0
ENSBTAG00000010987	126.161	137.131	188.388	82.0605	179.334	101.352
ENSBTAG00000003666	15.3439	70.8509	30.4228	3.47714	0.489983	0
ENSBTAG00000000088	61.3754	111.99	87.7582	42.4211	16.6594	44.6169
ENSBTAG00000013057	134.685	203.411	157.965	106.4	104.856	102.454
ENSBTAG00000039575	3.40975	27.4261	14.0413	1.39086	0	0
ENSBTAG00000006893	1130.33	1037.62	1179.47	1897.82	1989.82	2885.23
ENSBTAG00000003585	441.562	443.389	552.291	903.361	758.004	880.771
ENSBTAG00000049729	13.639	22.8551	26.9125	2.08628	1.46995	0
ENSBTAG00000005787	167.078	164.557	195.408	193.329	246.952	440.661
ENSBTAG00000018397	37.5072	61.7088	46.8044	14.604	6.85977	1.10165
ENSBTAG00000018399	175.602	356.54	252.744	56.3297	33.8089	18.1773
ENSBTAG00000055188	37.5072	38.8537	69.0364	15.9948	9.30969	0
ENSBTAG00000017140	207.994	219.409	164.985	315.724	318.489	403.205
ENSBTAG00000006158	182.421	287.975	106.48	176.639	151.895	226.94
ENSBTAG00000054027	18.7536	4.57102	29.2527	4.868	1.46995	0
ENSBTAG00000049130	44.3267	36.5682	33.9332	47.9845	31.3589	34.702
ENSBTAG00000049108	35.8023	73.1364	36.2734	2.78171	2.9399	1.65248
ENSBTAG00000020460	34.0975	50.2813	38.6136	11.8223	4.40985	2.75413
ENSBTAG00000038103	32.3926	52.5668	58.5055	9.04056	5.38982	2.2033
ENSBTAG00000022275	51.1462	89.135	87.7582	72.3245	42.6286	94.7421
ENSBTAG00000054558	20.4585	11.4276	23.4022	7.64971	0.979967	0
ENSBTAG00000013769	207.994	262.834	211.79	352.582	365.038	377.867
ENSBTAG00000014441	69.8998	109.705	109.99	18.0811	6.36979	4.95743
ENSBTAG00000046637	17.0487	20.5696	31.5929	16.6903	13.7195	8.81322
ENSBTAG00000012646	93.768	61.7088	91.2685	60.5022	64.1878	73.2599
ENSBTAG00000001209	630.803	1085.62	1074.16	958.995	1066.69	1498.8
ENSBTAG00000004601	81.8339	86.8495	46.8044	111.268	130.826	76.014
ENSBTAG00000004599	23.8682	22.8551	31.5929	7.64971	9.30969	0
ENSBTAG00000015065	49.4413	86.8495	111.16	11.8223	9.30969	0.550826
ENSBTAG00000016554	165.373	82.2784	65.5261	276.085	225.882	206.009
ENSBTAG00000048550	63.0803	29.7117	72.5468	25.0354	7.83974	2.2033
ENSBTAG00000019332	39.2121	98.277	49.1446	11.1268	4.40985	5.50826
ENSBTAG00000033319	44.3267	63.9943	31.5929	11.8223	8.8197	4.95743
ENSBTAG00000011871	11.9341	52.5668	30.4228	3.47714	0.979967	0
ENSBTAG00000009084	487.594	443.389	242.213	831.732	836.402	893.44
ENSBTAG00000009085	85.2436	125.703	99.4593	190.547	179.334	198.297
ENSBTAG00000010793	310.287	255.977	245.723	226.014	201.873	210.416
ENSBTAG00000040144	27.278	22.8551	42.1239	6.95428	3.42988	0
ENSBTAG00000001235	28.9828	52.5668	56.1652	4.17257	2.44992	0.550826
ENSBTAG00000006534	39.2121	125.703	53.825	77.1925	72.5176	104.106
ENSBTAG00000005723	54.5559	114.276	64.356	97.3599	61.2479	99.6995
ENSBTAG00000000242	30.6877	9.14205	14.0413	17.3857	32.8289	16.5248
ENSBTAG00000013909	240.387	164.557	304.228	79.2788	52.9182	14.8723
ENSBTAG00000050116	32.3926	47.9958	49.1446	6.95428	5.38982	9.36404
ENSBTAG00000013920	46.0316	70.8509	22.2321	12.5177	1.46995	15.4231
ENSBTAG00000049524	35.8023	31.9972	12.8712	5.56342	5.8798	0
ENSBTAG00000013937	361.433	591.948	321.78	394.308	496.353	535.954
ENSBTAG00000013292	213.109	178.27	218.81	111.268	66.6378	135.503
ENSBTAG00000021000	569.428	546.237	572.183	794.179	728.115	1182.07
ENSBTAG00000007784	1118.4	1202.18	1259.04	2157.22	2151.03	3188.18
ENSBTAG00000002703	2320.33	3090.01	931.407	2801.18	3225.56	4840.11
ENSBTAG00000004971	710.932	534.81	594.415	911.706	1084.33	1705.36
ENSBTAG00000004974	342.679	335.97	308.909	541.043	588.47	606.46
ENSBTAG00000004975	165.373	251.406	189.558	178.03	182.274	248.423
ENSBTAG00000004977	150.029	166.842	117.011	125.872	146.995	159.74
ENSBTAG00000002132	44.3267	52.5668	73.7169	22.2537	2.44992	0
ENSBTAG00000011921	71.6047	77.7074	132.222	39.6394	11.2696	3.30496
ENSBTAG00000011928	83.5388	43.4247	99.4593	31.9897	24.4992	22.5839
ENSBTAG00000006451	44.3267	59.4233	64.356	11.1268	6.85977	0
ENSBTAG00000049208	18.7536	9.14205	24.5723	5.56342	3.42988	0
ENSBTAG00000049383	143.209	182.841	159.135	77.8879	86.2371	115.673
ENSBTAG00000045517	13.639	15.9986	12.8712	4.868	5.38982	8.26239
ENSBTAG00000048452	22.1633	63.9943	42.1239	8.34513	9.79967	0
ENSBTAG00000045704	47.7364	20.5696	87.7582	14.604	24.9892	5.50826
ENSBTAG00000054494	17.0487	25.1406	14.0413	2.08628	0.979967	0
ENSBTAG00000014157	23.8682	45.7102	36.2734	4.868	4.40985	0
ENSBTAG00000009014	182.421	324.543	362.734	351.191	290.56	378.418
ENSBTAG00000001390	173.897	196.554	143.923	167.598	176.884	152.028
ENSBTAG00000000210	629.098	406.821	442.301	730.895	940.278	695.693
ENSBTAG00000000213	85.2436	100.563	104.14	123.786	108.286	85.9289
ENSBTAG00000008562	129.57	139.416	97.119	86.9285	72.0276	74.3615
ENSBTAG00000012581	85.2436	111.99	91.2685	79.9742	86.7271	80.4206
ENSBTAG00000018059	35.8023	73.1364	39.7837	9.04056	6.85977	2.75413
ENSBTAG00000009391	160.258	148.558	183.707	89.7102	65.1678	34.1512
ENSBTAG00000005604	71.6047	50.2813	69.0364	35.4668	8.32972	0
ENSBTAG00000002182	189.241	173.699	152.114	309.465	406.196	286.98
ENSBTAG00000001293	107.407	230.837	126.372	50.7662	38.2187	61.6925
ENSBTAG00000019557	119.341	134.845	160.305	36.1623	15.6795	2.2033
ENSBTAG00000048057	670.015	639.943	450.492	1354	1208.79	1664.6
ENSBTAG00000001464	194.356	162.271	195.408	73.7154	56.3481	66.65
ENSBTAG00000033170	156.848	134.845	169.666	247.572	235.192	280.37
ENSBTAG00000022155	184.126	134.845	234.022	381.79	189.624	279.82
ENSBTAG00000015892	134.685	134.845	78.3973	187.766	216.573	263.295
ENSBTAG00000015895	80.129	111.99	108.82	15.9948	6.36979	1.65248
ENSBTAG00000015898	126.161	155.415	106.48	239.227	222.942	286.43
ENSBTAG00000016848	182.421	319.972	141.583	297.643	320.449	388.332
ENSBTAG00000001918	86.9485	187.412	125.202	24.34	8.32972	6.05909
ENSBTAG00000001920	482.479	578.235	406.028	551.474	690.387	1001.95
ENSBTAG00000052248	6.81949	36.5682	25.7424	2.78171	2.9399	0
ENSBTAG00000014508	52.8511	84.5639	93.6087	28.5125	44.5885	28.643
ENSBTAG00000001009	153.439	118.847	162.645	47.2891	95.5468	47.9219
ENSBTAG00000008862	2690.29	3972.22	3504.48	3993.15	3864.99	7724.79
ENSBTAG00000013069	139.8	171.413	143.923	190.547	151.895	265.498
ENSBTAG00000013070	17.0487	95.9915	39.7837	36.1623	41.1586	85.9289
ENSBTAG00000033166	102.292	146.273	98.2892	69.5428	58.308	77.6665
ENSBTAG00000001442	3.40975	31.9972	14.0413	2.08628	0.979967	0
ENSBTAG00000004705	167.078	157.7	211.79	114.05	82.3172	78.7681
ENSBTAG00000013118	83.5388	107.419	108.82	21.5583	15.1895	3.30496
ENSBTAG00000003865	129.57	150.844	211.79	59.1114	37.7287	8.26239
ENSBTAG00000045101	18.7536	2.28551	16.3815	0.695428	1.95993	0
ENSBTAG00000010688	23.8682	52.5668	16.3815	28.5125	31.3589	22.033
ENSBTAG00000054520	223.338	228.551	131.052	279.562	284.19	386.129
ENSBTAG00000011140	236.977	217.124	129.882	328.242	313.099	428.543
ENSBTAG00000054326	42.6218	77.7074	33.9332	29.208	32.3389	49.0235
ENSBTAG00000011143	392.121	523.382	223.491	526.439	626.199	928.693
ENSBTAG00000021791	363.138	374.824	279.656	385.962	559.561	556.885
ENSBTAG00000009933	243.797	228.551	238.702	334.501	394.927	413.12
ENSBTAG00000016656	925.746	669.655	833.118	1001.42	1350.88	1358.89
ENSBTAG00000005066	71.6047	123.418	112.33	75.8016	94.0768	180.12
ENSBTAG00000005071	86.9485	180.555	176.686	133.522	127.396	149.825
ENSBTAG00000018765	209.699	210.267	365.074	51.4617	38.7087	22.033
ENSBTAG00000053611	88.6534	36.5682	85.418	21.5583	3.42988	0
ENSBTAG00000018877	197.765	150.844	259.764	114.05	120.536	125.588
ENSBTAG00000014797	86.9485	91.4205	37.4435	89.0148	86.7271	113.47
ENSBTAG00000018777	221.633	139.416	366.244	84.8422	43.1185	0
ENSBTAG00000044318	20.4585	4.57102	14.0413	6.95428	3.42988	0
ENSBTAG00000023607	184.126	153.129	189.558	370.663	281.74	376.765
ENSBTAG00000023608	42.6218	31.9972	23.4022	74.4108	97.9967	70.5057
ENSBTAG00000014567	204.585	132.56	283.166	134.218	83.2972	65.5483
ENSBTAG00000000566	93.768	180.555	104.14	146.04	88.687	122.283
ENSBTAG00000006947	47.7364	31.9972	87.7582	16.6903	8.8197	4.40661
ENSBTAG00000002640	265.96	239.979	345.182	100.142	51.4483	35.8037
ENSBTAG00000053238	245.502	207.982	308.909	105.01	133.276	66.65
ENSBTAG00000013727	361.433	585.091	223.491	407.521	620.319	836.154
ENSBTAG00000013755	456.906	322.257	435.281	748.976	671.277	433.5
ENSBTAG00000010382	313.697	365.682	216.47	317.115	348.378	154.782
ENSBTAG00000048794	71.6047	68.5654	79.5674	89.0148	5.8798	26.9905
ENSBTAG00000021396	196.06	187.412	273.806	136.999	113.186	66.65
ENSBTAG00000000496	119.341	143.987	176.686	42.4211	29.399	8.26239
ENSBTAG00000050482	226.748	349.683	212.96	426.297	389.047	566.8
ENSBTAG00000011383	753.554	914.205	592.075	1353.3	1425.36	1999.5
ENSBTAG00000006471	151.734	258.263	129.882	253.136	210.693	254.482
ENSBTAG00000003383	22.1633	9.14205	11.7011	2.08628	4.89983	1.65248
ENSBTAG00000044172	102.292	150.844	115.841	123.786	117.106	100.801
ENSBTAG00000014208	924.041	1044.48	903.324	1573.06	1967.77	2548.12
ENSBTAG00000018025	107.407	262.834	108.82	136.999	129.846	247.872
ENSBTAG00000032839	930.861	786.216	477.404	1387.38	1361.66	1629.34
ENSBTAG00000014874	300.058	562.236	184.877	468.023	461.564	706.71
ENSBTAG00000001890	306.877	201.125	269.125	212.801	196.973	134.952
ENSBTAG00000032819	388.711	267.405	480.915	348.409	410.606	346.47
ENSBTAG00000014721	339.27	267.405	571.013	283.039	154.835	126.69
ENSBTAG00000021364	1024.63	843.354	775.782	1173.19	1538.55	1085.13
ENSBTAG00000049459	441.562	486.814	664.622	414.475	691.857	522.734
ENSBTAG00000032719	2212.93	1001.05	1001.61	5594.02	3496.03	3678.97
ENSBTAG00000021515	124.456	61.7088	152.114	39.6394	33.3189	1.65248
ENSBTAG00000012347	88.6534	59.4233	88.9283	22.2537	11.7596	2.2033
ENSBTAG00000016979	419.399	470.815	229.341	484.018	510.073	759.038
ENSBTAG00000032684	23.8682	34.2827	24.5723	24.34	38.7087	32.4987
ENSBTAG00000040161	40.917	57.1378	70.2065	22.2537	6.85977	4.95743
ENSBTAG00000007577	247.207	326.828	164.985	330.328	399.337	530.996
ENSBTAG00000013317	358.023	340.541	216.47	438.12	455.195	559.088
ENSBTAG00000013319	15.3439	34.2827	24.5723	6.25885	1.46995	0
ENSBTAG00000014660	155.143	230.837	97.119	243.4	289.09	377.867
ENSBTAG00000006388	146.619	187.412	150.944	219.755	287.62	297.446
ENSBTAG00000009614	75.0144	63.9943	139.243	26.4263	17.6394	3.30496
ENSBTAG00000013192	98.8826	84.5639	64.356	96.6645	77.4174	171.307
ENSBTAG00000049165	6.81949	15.9986	10.531	13.9086	8.32972	7.16074
ENSBTAG00000048195	17.0487	29.7117	10.531	12.5177	19.1094	11.5673
ENSBTAG00000047856	3275.06	2347.22	2168.21	5801.95	5063.98	8401.2
ENSBTAG00000032674	158.553	191.983	168.496	255.222	235.682	310.666
ENSBTAG00000008873	235.272	454.817	147.434	392.221	399.337	538.157
ENSBTAG00000048390	66.49	22.8551	53.825	68.1519	49.9783	36.9053
ENSBTAG00000011659	156.848	118.847	198.919	63.2839	76.4374	33.0496
ENSBTAG00000002998	202.88	141.702	187.217	57.0251	30.869	6.05909
ENSBTAG00000020378	756.964	697.081	489.106	1084.87	1167.14	1715.27
ENSBTAG00000048826	8.52436	22.8551	25.7424	2.08628	0.979967	0
ENSBTAG00000053541	28.9828	20.5696	22.2321	4.868	1.95993	1.10165
ENSBTAG00000048225	5.11462	22.8551	23.4022	5.56342	0.489983	1.65248
ENSBTAG00000000448	366.548	363.396	210.62	294.861	347.398	333.25
ENSBTAG00000052232	23.8682	41.1392	42.1239	11.8223	1.95993	0
ENSBTAG00000023600	40.917	57.1378	39.7837	15.9948	12.7396	5.50826
ENSBTAG00000050331	8.52436	41.1392	11.7011	9.04056	3.91987	0
ENSBTAG00000006724	509.757	658.227	624.838	908.924	919.699	1197.5
ENSBTAG00000003378	66.49	68.5654	91.2685	121.004	119.066	113.47
ENSBTAG00000054986	272.78	265.119	160.305	453.419	504.193	654.932
ENSBTAG00000014564	81.8339	70.8509	166.155	104.314	103.876	69.4041
ENSBTAG00000008462	61.3754	31.9972	104.14	38.2485	45.0785	23.6855
ENSBTAG00000008461	257.436	308.544	205.939	300.425	308.69	363.545
ENSBTAG00000002394	131.275	100.563	229.341	50.7662	54.8781	11.5673
ENSBTAG00000013204	1079.18	692.51	640.05	1867.92	1229.37	1319.23
ENSBTAG00000013203	37.5072	43.4247	77.2272	4.17257	0	0
ENSBTAG00000038600	35.8023	43.4247	84.2478	10.4314	4.89983	0
ENSBTAG00000032656	54.5559	31.9972	81.9076	13.9086	9.30969	2.2033
ENSBTAG00000048497	59.6706	29.7117	78.3973	28.5125	15.1895	14.8723
ENSBTAG00000000569	431.333	591.948	305.398	734.372	837.382	760.14
ENSBTAG00000019514	610.345	596.519	397.837	914.488	950.078	1378.17
ENSBTAG00000016305	259.141	319.972	346.352	315.724	284.68	431.297
ENSBTAG00000018657	177.307	274.261	237.532	125.872	93.5868	126.139
ENSBTAG00000035844	54.5559	57.1378	56.1652	36.8577	15.6795	22.5839
ENSBTAG00000005430	110.817	175.984	83.0777	184.288	198.443	220.33
ENSBTAG00000053503	22.1633	36.5682	42.1239	6.25885	1.95993	0
ENSBTAG00000012413	44.3267	61.7088	72.5468	9.04056	8.8197	4.40661
ENSBTAG00000006945	284.714	425.105	263.275	409.607	386.107	656.585
ENSBTAG00000018703	22.1633	45.7102	33.9332	2.08628	3.42988	0
ENSBTAG00000051592	39.2121	77.7074	53.825	13.2131	10.2897	9.36404
ENSBTAG00000013205	156.848	217.124	155.624	164.816	106.816	120.631
ENSBTAG00000013456	25.5731	54.8523	31.5929	5.56342	1.46995	1.10165
ENSBTAG00000006494	37.5072	54.8523	40.9538	4.868	5.8798	1.65248
ENSBTAG00000013148	199.47	155.415	189.558	296.948	328.779	159.74
ENSBTAG00000021025	86.9485	134.845	148.604	39.6394	19.1094	9.91487
ENSBTAG00000015460	543.854	733.649	475.064	717.682	783.974	941.913
ENSBTAG00000032538	56.2608	89.135	60.8457	17.3857	5.38982	34.1512
ENSBTAG00000044001	1048.5	706.223	494.956	1591.83	1750.22	1861.24
ENSBTAG00000049984	30.6877	11.4276	29.2527	5.56342	1.95993	0
ENSBTAG00000055241	17.0487	36.5682	32.7631	11.8223	7.83974	0
ENSBTAG00000001511	871.19	539.381	434.11	1095.99	1193.6	1521.93
ENSBTAG00000003179	35.8023	15.9986	38.6136	2.08628	3.91987	0
ENSBTAG00000017312	30.6877	20.5696	45.6343	8.34513	2.9399	0
ENSBTAG00000032265	73.3095	132.56	102.97	47.2891	48.0184	45.7186
ENSBTAG00000012467	279.599	111.99	278.486	98.0553	31.8489	1.65248
ENSBTAG00000012706	32.3926	27.4261	29.2527	11.1268	7.34975	0
ENSBTAG00000010357	139.8	137.131	198.919	60.5022	23.5192	3.30496
ENSBTAG00000052213	30.6877	50.2813	57.3353	18.0811	6.85977	0
ENSBTAG00000014727	213.109	182.841	145.094	412.389	363.568	375.663
ENSBTAG00000014724	850.732	3489.98	1821.86	1274.02	1747.28	2520.58
ENSBTAG00000042475	93.768	114.276	26.9125	57.7205	27.4391	237.406
ENSBTAG00000005122	52.8511	61.7088	85.418	17.3857	4.40985	4.95743
ENSBTAG00000001265	32.3926	59.4233	58.5055	8.34513	9.79967	2.2033
ENSBTAG00000017531	293.238	242.264	264.445	235.75	419.916	994.241
ENSBTAG00000000522	547.264	260.548	276.146	440.206	603.17	1763.75
ENSBTAG00000003151	364.843	262.834	262.104	476.368	535.062	491.888
ENSBTAG00000003143	78.4242	123.418	79.5674	76.4971	91.6269	67.2008
ENSBTAG00000003140	40.917	68.5654	24.5723	6.25885	67.1277	128.342
ENSBTAG00000005091	148.324	125.703	231.682	57.7205	22.0493	1.65248
ENSBTAG00000014915	165.373	148.558	187.217	166.903	109.266	195.543
ENSBTAG00000011305	51.1462	38.8537	40.9538	12.5177	7.34975	1.10165
ENSBTAG00000001697	2736.32	2923.17	1167.77	2736.51	3817.95	4686.98
ENSBTAG00000007666	397.235	354.254	381.456	525.048	659.518	513.37
ENSBTAG00000001749	509.757	443.389	382.626	883.889	789.363	1168.3
ENSBTAG00000001535	236.977	187.412	142.753	270.521	278.801	322.784
ENSBTAG00000017115	121.046	130.274	146.264	118.223	107.796	97.4962
ENSBTAG00000017103	240.387	399.965	284.336	228.796	316.529	283.125
ENSBTAG00000019625	114.226	226.266	156.795	91.7965	146.995	98.047
ENSBTAG00000007296	146.619	182.841	87.7582	251.049	293.5	264.397
ENSBTAG00000005212	71.6047	66.2798	69.0364	22.9491	23.5192	19.8297
ENSBTAG00000005209	298.353	390.823	263.275	391.526	395.417	572.859
ENSBTAG00000050932	42.6218	75.4219	46.8044	79.2788	80.8473	88.683
ENSBTAG00000048837	20.4585	25.1406	25.7424	10.4314	9.30969	7.71157
ENSBTAG00000019014	429.628	379.395	422.409	673.174	336.129	1440.41
ENSBTAG00000050833	25.5731	36.5682	53.825	18.7766	5.38982	0
ENSBTAG00000005313	1275.24	285.689	679.833	1445.79	1686.03	1212.92
ENSBTAG00000008343	63.0803	66.2798	80.7375	15.2994	6.85977	0
ENSBTAG00000050376	51.1462	34.2827	26.9125	5.56342	3.91987	0
ENSBTAG00000002878	262.55	180.555	327.631	70.2382	69.5777	10.4657
ENSBTAG00000000476	42.6218	38.8537	65.5261	13.9086	5.38982	0
ENSBTAG00000040199	274.485	388.537	253.914	377.617	414.036	544.767
ENSBTAG00000012284	238.682	185.126	274.976	194.72	267.041	114.572
ENSBTAG00000012273	115.931	100.563	159.135	96.6645	98.9767	59.4892
ENSBTAG00000012881	4541.78	4143.63	3131.21	6744.26	7891.67	8403.4
ENSBTAG00000005660	3176.18	2397.5	1488.38	4671.88	5878.33	5244.42
ENSBTAG00000005658	214.814	173.699	266.785	67.4565	44.5885	23.1347
ENSBTAG00000005657	42.6218	25.1406	58.5055	49.3754	33.8089	24.7872
ENSBTAG00000051586	153.439	105.134	127.542	158.558	159.735	144.867
ENSBTAG00000005652	115.931	61.7088	105.31	117.527	110.736	50.676
ENSBTAG00000040399	199.47	157.7	263.275	47.2891	48.0184	2.75413
ENSBTAG00000006920	768.898	923.347	519.528	947.173	1123.53	1301.05
ENSBTAG00000020106	1817.39	1277.6	1069.48	3598.84	3222.62	4403.85
ENSBTAG00000019336	600.115	438.818	575.694	899.884	851.101	651.627
ENSBTAG00000011414	661.491	436.533	434.11	911.011	918.719	1088.43
ENSBTAG00000040304	49.4413	43.4247	44.4641	14.604	5.38982	0
ENSBTAG00000016624	59.6706	63.9943	85.418	20.1674	9.30969	0
ENSBTAG00000039011	66.49	100.563	109.99	20.8628	25.9691	4.95743
ENSBTAG00000017666	497.823	781.645	732.488	458.287	392.967	678.067
ENSBTAG00000052825	59.6706	41.1392	73.7169	17.3857	7.34975	1.65248
ENSBTAG00000014460	444.972	482.243	304.228	625.19	723.216	774.461
ENSBTAG00000014459	80.129	31.9972	91.2685	27.8171	13.2296	6.60991
ENSBTAG00000014451	5665.29	1986.11	2010.25	9749.2	7056.74	11845.5
ENSBTAG00000014449	18.7536	41.1392	40.9538	11.8223	15.1895	10.4657
ENSBTAG00000017450	329.04	228.551	243.383	485.409	506.153	739.759
ENSBTAG00000037951	63.0803	98.277	112.33	29.9034	25.9691	2.2033
ENSBTAG00000049281	32.3926	34.2827	33.9332	11.1268	7.34975	8.26239
ENSBTAG00000010394	150.029	221.695	251.573	65.3702	45.5685	39.6595
ENSBTAG00000032217	80.129	89.135	38.6136	114.746	134.255	121.182
ENSBTAG00000010397	132.98	114.276	87.7582	149.517	152.875	184.527
ENSBTAG00000006552	52.8511	73.1364	73.7169	8.34513	4.40985	2.75413
ENSBTAG00000006548	267.665	418.249	180.197	353.277	384.147	526.039
ENSBTAG00000012797	395.531	537.095	303.058	613.367	582.59	1062.54
ENSBTAG00000000290	1771.36	1071.91	1012.14	4047.39	2971.75	4895.74
ENSBTAG00000054214	22.1633	27.4261	29.2527	8.34513	0.489983	1.10165
ENSBTAG00000052565	17.0487	18.2841	11.7011	5.56342	1.95993	0
ENSBTAG00000049095	11.9341	25.1406	18.7217	4.868	0	0
ENSBTAG00000023513	52.8511	38.8537	32.7631	77.1925	92.6069	56.1843
ENSBTAG00000016457	4286.05	2628.34	1439.23	8466.14	7122.89	9855.38
ENSBTAG00000001969	52.8511	123.418	50.3147	53.5479	28.909	13.7707
ENSBTAG00000001968	271.075	306.259	127.542	410.998	384.637	681.923
ENSBTAG00000013219	88.6534	132.56	122.861	16.6903	8.8197	1.65248
ENSBTAG00000005946	119.341	148.558	162.645	64.6748	77.4174	41.8628
ENSBTAG00000002463	177.307	233.122	145.094	232.273	264.101	414.221
ENSBTAG00000002462	192.651	354.254	115.841	267.74	309.18	412.569
ENSBTAG00000002460	346.089	580.52	175.516	437.424	565.931	556.885
ENSBTAG00000002767	593.296	719.936	508.997	1202.39	854.041	2049.62
ENSBTAG00000010485	308.582	443.389	293.697	549.388	501.253	762.343
ENSBTAG00000050978	17.0487	25.1406	30.4228	4.17257	4.89983	0
ENSBTAG00000037393	122.751	205.696	111.16	209.324	193.053	197.196
ENSBTAG00000009235	75.0144	45.7102	78.3973	30.5988	10.2897	8.26239
ENSBTAG00000009232	356.318	429.676	264.445	647.443	560.541	881.873
ENSBTAG00000012463	112.522	134.845	135.733	120.309	147.485	196.645
ENSBTAG00000011377	15.3439	59.4233	66.6962	7.64971	0.979967	0
ENSBTAG00000054907	18.7536	29.7117	35.1033	13.9086	17.1494	11.5673
ENSBTAG00000035144	51.1462	59.4233	125.202	48.68	63.2079	83.7256
ENSBTAG00000054315	180.717	159.986	280.826	192.634	367.978	219.229
ENSBTAG00000052803	182.421	137.131	191.898	121.7	128.376	96.3946
ENSBTAG00000021910	1149.08	1341.6	1347.97	2181.56	2044.7	3092.89
ENSBTAG00000054926	107.407	210.267	161.475	227.405	195.503	429.094
ENSBTAG00000048493	98.8826	239.979	147.434	131.436	146.995	149.825
ENSBTAG00000031891	28.9828	95.9915	42.1239	11.1268	4.89983	2.2033
ENSBTAG00000046279	39.2121	31.9972	40.9538	8.34513	1.95993	0
ENSBTAG00000012401	13.639	20.5696	18.7217	7.64971	7.83974	4.95743
ENSBTAG00000031802	59.6706	111.99	104.14	59.8068	55.3681	71.0566
ENSBTAG00000023814	1428.68	1055.91	635.369	2932.62	2407.29	3334.15
ENSBTAG00000020073	211.404	196.554	219.98	309.465	274.391	388.332
ENSBTAG00000018994	35.8023	45.7102	39.7837	10.4314	12.7396	24.7872
ENSBTAG00000010874	34.0975	20.5696	54.9951	13.9086	2.44992	0
ENSBTAG00000019376	2463.54	2228.37	1945.89	3684.38	3940.45	4860.49
ENSBTAG00000017490	2683.47	2703.76	2959.21	4088.42	4732.26	7050.57
ENSBTAG00000049814	284.714	342.827	322.95	235.055	437.555	614.171
ENSBTAG00000011742	402.35	482.243	449.322	454.81	644.818	822.934
ENSBTAG00000050747	17.0487	20.5696	40.9538	4.868	4.40985	0.550826
ENSBTAG00000005386	59.6706	79.9929	80.7375	18.0811	6.36979	5.50826
ENSBTAG00000010550	49.4413	61.7088	90.0984	66.0657	44.5885	18.1773
ENSBTAG00000007394	144.914	397.679	267.955	228.1	301.83	422.484
ENSBTAG00000016323	83.5388	79.9929	156.795	42.4211	15.6795	0
ENSBTAG00000019060	66.49	61.7088	91.2685	18.0811	12.2496	4.95743
ENSBTAG00000004154	424.513	431.962	324.12	785.138	531.142	1216.22
ENSBTAG00000049676	20.4585	15.9986	63.1859	0	2.9399	0.550826
ENSBTAG00000001403	463.725	612.517	566.333	792.788	844.242	1301.05
ENSBTAG00000013938	207.994	340.541	210.62	326.156	388.557	402.103
ENSBTAG00000048011	17.0487	31.9972	21.062	36.8577	20.5793	28.643
ENSBTAG00000045991	11.9341	27.4261	16.3815	3.47714	4.89983	2.75413
ENSBTAG00000039442	489.299	713.08	483.255	750.367	845.711	1387.53
ENSBTAG00000018228	25.5731	73.1364	74.887	6.25885	0.489983	0
ENSBTAG00000006415	49.4413	57.1378	47.9745	18.0811	4.40985	1.10165
ENSBTAG00000006409	54.5559	57.1378	56.1652	9.04056	11.7596	2.2033
ENSBTAG00000013142	269.37	269.69	250.403	422.82	460.094	620.23
ENSBTAG00000013141	107.407	125.703	114.671	88.3193	80.3573	82.0731
ENSBTAG00000043157	59.6706	29.7117	64.356	80.6696	88.197	58.3876
ENSBTAG00000053891	15.3439	29.7117	18.7217	10.4314	16.1695	3.85578
ENSBTAG00000047144	47.7364	38.8537	53.825	52.1571	51.9382	69.4041
ENSBTAG00000005871	491.003	564.521	562.822	720.463	896.18	918.227
ENSBTAG00000054693	32.3926	95.9915	50.3147	6.95428	1.46995	0
ENSBTAG00000018727	891.649	1625	1690.81	825.473	889.81	2040.81
ENSBTAG00000031704	23.8682	38.8537	29.2527	2.78171	3.91987	0
ENSBTAG00000012708	49.4413	73.1364	22.2321	31.9897	11.2696	12.1182
ENSBTAG00000031709	491.003	511.955	285.507	1038.97	720.276	1402.4
ENSBTAG00000031618	47.7364	114.276	73.7169	11.1268	4.40985	7.16074
ENSBTAG00000011423	8.52436	43.4247	16.3815	5.56342	0.979967	4.95743
ENSBTAG00000035710	15.3439	41.1392	16.3815	2.78171	0.489983	0
ENSBTAG00000011139	11.9341	38.8537	25.7424	2.08628	2.44992	0
ENSBTAG00000017180	52.8511	50.2813	62.0158	22.9491	9.30969	0
ENSBTAG00000006975	35.8023	203.411	59.6756	5.56342	0.979967	0
ENSBTAG00000048551	10.2292	13.7131	12.8712	3.47714	5.8798	5.50826
ENSBTAG00000018312	40.917	77.7074	53.825	65.3702	81.8272	77.6665
ENSBTAG00000018489	32.3926	43.4247	59.6756	22.9491	4.89983	0
ENSBTAG00000049223	49.4413	50.2813	33.9332	42.4211	42.1386	17.6264
ENSBTAG00000016228	612.049	466.244	266.785	901.275	882.95	909.414
ENSBTAG00000046104	109.112	155.415	101.799	200.979	153.365	171.858
ENSBTAG00000001274	93.768	123.418	85.418	71.6291	59.288	83.1747
ENSBTAG00000055054	20.4585	121.132	60.8457	11.8223	3.42988	0
ENSBTAG00000049656	73.3095	54.8523	50.3147	125.872	116.616	160.29
ENSBTAG00000017416	893.353	786.216	626.008	1774.73	1511.6	2211.57
ENSBTAG00000045275	40.917	82.2784	50.3147	66.7611	52.9182	143.215
ENSBTAG00000008078	122.751	223.98	109.99	221.146	231.762	326.089
ENSBTAG00000005862	1028.04	1199.89	748.87	1766.39	1855.57	3184.88
ENSBTAG00000031572	75.0144	139.416	31.5929	173.162	178.354	218.678
ENSBTAG00000047247	25.5731	25.1406	101.799	4.17257	0	0
ENSBTAG00000052570	1201.94	708.509	572.183	2470.86	1909.96	2592.19
ENSBTAG00000015150	35.8023	59.4233	88.9283	12.5177	5.38982	0
ENSBTAG00000049210	15.3439	29.7117	57.3353	9.04056	6.36979	0
ENSBTAG00000014960	192.651	217.124	310.079	307.379	183.744	220.33
ENSBTAG00000003135	18.7536	22.8551	19.8919	4.17257	5.38982	0
ENSBTAG00000038395	18.7536	11.4276	50.3147	5.56342	4.40985	3.85578
ENSBTAG00000009263	207.994	194.269	203.599	261.481	280.271	269.354
ENSBTAG00000014713	49.4413	54.8523	74.887	68.8474	22.0493	70.5057
ENSBTAG00000027795	298.353	379.395	222.321	404.044	378.757	583.325
ENSBTAG00000009336	528.511	285.689	313.589	1289.32	1027.01	1038.86
ENSBTAG00000004126	30.6877	63.9943	44.4641	43.812	42.6286	74.3615
ENSBTAG00000031561	311.992	603.375	341.672	511.835	498.313	1103.86
ENSBTAG00000005230	175.602	148.558	187.217	291.384	240.582	570.656
ENSBTAG00000024643	170.487	205.696	345.182	171.771	86.7271	240.16
ENSBTAG00000009012	80.129	61.7088	71.3767	9.04056	6.36979	1.65248
ENSBTAG00000003851	330.745	443.389	341.672	373.445	418.936	659.339
ENSBTAG00000018009	35.8023	59.4233	28.0826	7.64971	3.42988	0
ENSBTAG00000012120	6582.51	1832.98	1997.38	13689.5	13580.9	12286.2
ENSBTAG00000018471	414.284	253.692	216.47	723.245	753.595	767.301
ENSBTAG00000018465	100.588	132.56	109.99	25.0354	13.2296	1.65248
ENSBTAG00000013013	566.018	550.808	305.398	952.041	1168.12	1387.53
ENSBTAG00000014318	93.768	82.2784	92.4386	114.746	143.075	101.352
ENSBTAG00000005203	22.1633	20.5696	60.8457	29.9034	30.379	21.4822
ENSBTAG00000008307	441.562	612.517	377.945	554.951	631.589	922.083
ENSBTAG00000054182	32.3926	77.7074	33.9332	4.17257	6.36979	2.75413
ENSBTAG00000002075	716.047	431.962	435.281	915.879	1344.02	1247.62
ENSBTAG00000006147	59.6706	45.7102	90.0984	11.1268	6.85977	1.65248
ENSBTAG00000006142	779.127	747.362	469.214	1137.72	1180.86	1683.32
ENSBTAG00000013439	182.421	214.838	163.815	167.598	210.203	289.735
ENSBTAG00000046896	8.52436	22.8551	14.0413	3.47714	0	0
ENSBTAG00000047341	78.4242	84.5639	70.2065	30.5988	11.2696	13.2198
ENSBTAG00000048392	27.278	43.4247	29.2527	6.25885	0.979967	0
ENSBTAG00000055257	329.04	395.394	305.398	420.734	427.266	638.958
ENSBTAG00000001465	542.15	285.689	298.378	678.738	635.019	736.454
ENSBTAG00000004564	620.574	802.215	602.606	1013.24	982.907	1371.56
ENSBTAG00000053581	32.3926	84.5639	51.4848	5.56342	3.42988	2.75413
ENSBTAG00000049884	10.2292	52.5668	21.062	5.56342	0	0
ENSBTAG00000011569	6.81949	36.5682	33.9332	2.08628	0	0
ENSBTAG00000013378	8.52436	50.2813	14.0413	1.39086	0.979967	0
ENSBTAG00000010385	6.81949	22.8551	14.0413	0.695428	1.46995	0
ENSBTAG00000001728	143.209	164.557	216.47	36.8577	17.6394	3.85578
ENSBTAG00000021703	281.304	422.82	344.012	136.999	102.897	149.825
ENSBTAG00000015837	37.5072	43.4247	36.2734	9.73599	2.44992	0
ENSBTAG00000011192	56.2608	52.5668	80.7375	12.5177	5.8798	5.50826
ENSBTAG00000020990	28.9828	43.4247	45.6343	9.04056	8.32972	11.0165
ENSBTAG00000011267	18.7536	15.9986	30.4228	2.78171	2.9399	0.550826
ENSBTAG00000023445	1380.95	699.367	678.663	2195.47	3457.81	1709.76
ENSBTAG00000001331	39.2121	57.1378	45.6343	4.17257	2.9399	2.75413
ENSBTAG00000031435	712.637	690.225	409.538	1327.57	1458.68	2139.96
ENSBTAG00000009106	412.579	635.372	358.053	876.239	772.214	1206.86
ENSBTAG00000009104	3929.73	2020.39	1690.81	5176.07	4106.06	4903.45
ENSBTAG00000018402	589.886	564.521	648.24	869.285	894.71	1130.3
ENSBTAG00000011150	257.436	598.804	227.001	384.572	366.508	635.653
ENSBTAG00000011147	376.777	303.973	244.553	603.631	445.395	622.433
ENSBTAG00000031346	34.0975	66.2798	54.9951	11.8223	3.91987	0
ENSBTAG00000005068	598.41	527.953	341.672	825.473	830.522	879.669
ENSBTAG00000007814	3268.24	1195.32	1184.15	5619.06	6473.66	5038.96
ENSBTAG00000001893	47.7364	84.5639	63.1859	25.0354	14.2095	8.26239
ENSBTAG00000015163	942.795	548.523	339.332	1295.58	1494.94	1020.13
ENSBTAG00000019960	27.278	54.8523	28.0826	10.4314	3.42988	1.10165
ENSBTAG00000012164	132.98	297.117	173.176	38.2485	24.4992	11.5673
ENSBTAG00000002395	109.112	164.557	164.985	164.121	148.465	160.29
ENSBTAG00000019704	419.399	514.24	256.254	995.157	976.047	1242.66
ENSBTAG00000001721	163.668	123.418	146.264	196.111	216.573	177.917
ENSBTAG00000015008	20.4585	36.5682	47.9745	14.604	6.36979	0
ENSBTAG00000000456	42.6218	52.5668	71.3767	15.2994	4.89983	2.2033
ENSBTAG00000045633	34.0975	66.2798	65.5261	11.1268	1.46995	0
ENSBTAG00000046008	32.3926	9.14205	11.7011	43.1165	39.1987	39.6595
ENSBTAG00000050282	18.7536	36.5682	12.8712	1.39086	0.979967	0
ENSBTAG00000014751	39.2121	18.2841	78.3973	11.1268	6.85977	0
ENSBTAG00000014749	27.278	2.28551	30.4228	4.868	0	0
ENSBTAG00000053400	15.3439	27.4261	43.294	4.17257	1.46995	1.10165
ENSBTAG00000005522	22.1633	20.5696	24.5723	0.695428	0.489983	0
ENSBTAG00000022227	595.001	1033.05	670.472	906.838	1241.62	1518.63
ENSBTAG00000031306	10.2292	34.2827	12.8712	1.39086	0.489983	0
ENSBTAG00000011986	56.2608	175.984	85.418	107.791	44.0985	123.936
ENSBTAG00000007331	148.324	196.554	146.264	294.861	128.866	306.81
ENSBTAG00000007933	182.421	191.983	246.893	223.232	268.021	434.602
ENSBTAG00000031178	73.3095	123.418	105.31	20.1674	12.7396	17.0756
ENSBTAG00000054067	13.639	9.14205	24.5723	6.95428	4.89983	0
ENSBTAG00000011584	83.5388	73.1364	105.31	22.9491	7.34975	7.16074
ENSBTAG00000009154	283.009	388.537	222.321	548.693	526.732	784.376
ENSBTAG00000011116	46.0316	27.4261	118.181	11.8223	1.95993	1.65248
ENSBTAG00000016026	51.1462	47.9958	92.4386	25.0354	8.32972	5.50826
ENSBTAG00000002232	51.1462	57.1378	54.9951	42.4211	42.1386	45.1677
ENSBTAG00000023429	1962.31	1810.13	1001.61	2456.25	3606.28	3985.23
ENSBTAG00000011529	303.467	546.237	229.341	465.937	428.736	571.207
ENSBTAG00000011524	415.989	386.252	278.486	474.282	578.18	777.216
ENSBTAG00000018138	187.536	242.264	142.753	381.79	356.218	428.543
ENSBTAG00000006222	1357.08	566.807	466.873	2719.82	2114.28	3318.73
ENSBTAG00000014140	167.078	116.561	156.795	303.902	296.44	273.761
ENSBTAG00000021886	56.2608	47.9958	59.6756	13.2131	4.40985	0
ENSBTAG00000002185	54.5559	86.8495	113.501	77.8879	97.9967	120.631
ENSBTAG00000054849	44.3267	63.9943	74.887	12.5177	3.91987	6.05909
ENSBTAG00000015413	260.846	377.109	284.336	352.582	414.036	577.266
ENSBTAG00000040061	346.089	427.391	411.878	510.444	595.82	651.627
ENSBTAG00000050763	117.636	194.269	204.769	99.4462	59.778	98.047
ENSBTAG00000050470	15.3439	27.4261	33.9332	4.868	1.95993	1.10165
ENSBTAG00000009115	78.4242	102.848	202.429	34.076	24.4992	37.4562
ENSBTAG00000015310	586.476	703.938	652.921	895.711	983.397	1436
ENSBTAG00000018346	52.8511	36.5682	85.418	16.6903	13.7195	2.75413
ENSBTAG00000008714	153.439	111.99	203.599	40.3348	25.9691	4.40661
ENSBTAG00000051936	114.226	82.2784	142.753	84.8422	54.3882	35.8037
ENSBTAG00000020028	415.989	493.671	271.465	314.333	440.985	487.481
ENSBTAG00000015056	37.5072	20.5696	64.356	19.472	32.8289	28.643
ENSBTAG00000014843	1756.02	1574.72	725.468	2577.95	3144.22	3564.4
ENSBTAG00000047608	182.421	178.27	111.16	263.567	278.311	336.004
ENSBTAG00000048953	49.4413	31.9972	60.8457	9.04056	6.85977	0
ENSBTAG00000046040	28.9828	13.7131	31.5929	10.4314	3.42988	0
ENSBTAG00000046738	23.8682	4.57102	38.6136	4.868	2.9399	0
ENSBTAG00000051220	17.0487	34.2827	31.5929	8.34513	14.2095	15.974
ENSBTAG00000050721	23.8682	4.57102	23.4022	9.73599	1.46995	0
ENSBTAG00000031277	49.4413	13.7131	81.9076	25.0354	13.2296	25.8888
ENSBTAG00000006909	733.095	619.374	590.905	1326.18	1253.87	1833.7
ENSBTAG00000023426	54.5559	86.8495	69.0364	74.4108	105.346	142.113
ENSBTAG00000048975	11.9341	22.8551	19.8919	7.64971	1.46995	0
ENSBTAG00000018538	327.336	463.959	381.456	541.043	501.253	1045.47
ENSBTAG00000026861	11.9341	27.4261	26.9125	7.64971	6.36979	3.30496
ENSBTAG00000008111	1028.04	644.514	525.379	1086.95	1312.18	799.249
ENSBTAG00000001497	1379.24	998.769	1027.36	2107.15	2238.24	3224.54
ENSBTAG00000012850	59.6706	54.8523	90.0984	29.9034	12.2496	0.550826
ENSBTAG00000019952	277.894	329.114	188.388	355.364	282.23	359.689
ENSBTAG00000019949	134.685	223.98	149.774	284.43	308.69	327.742
ENSBTAG00000001451	25.5731	31.9972	36.2734	6.25885	2.9399	0
ENSBTAG00000015198	303.467	196.554	346.352	99.4462	65.1678	55.6334
ENSBTAG00000014589	52.8511	36.5682	63.1859	9.04056	3.91987	1.10165
ENSBTAG00000019535	35.8023	18.2841	58.5055	15.2994	6.36979	4.40661
ENSBTAG00000008299	153.439	182.841	149.774	142.563	168.554	201.052
ENSBTAG00000018427	1382.65	939.345	643.56	2177.38	2624.84	2513.97
ENSBTAG00000003833	30.6877	50.2813	38.6136	31.2943	38.7087	33.0496
ENSBTAG00000054797	71.6047	164.557	88.9283	118.223	125.436	199.95
ENSBTAG00000035437	245.502	349.683	205.939	387.353	376.307	511.167
ENSBTAG00000015221	525.101	978.199	331.141	545.215	633.549	950.726
ENSBTAG00000052750	10.2292	2.28551	17.5516	8.34513	11.7596	29.1938
ENSBTAG00000000750	243.797	217.124	195.408	358.841	358.668	452.228
ENSBTAG00000023416	407.465	639.943	486.765	739.935	807.003	1201.35
ENSBTAG00000015377	201.175	196.554	267.955	43.812	27.9291	6.60991
ENSBTAG00000051206	112.522	61.7088	136.903	29.208	17.6394	3.30496
ENSBTAG00000007014	233.568	287.975	187.217	238.532	249.892	508.412
ENSBTAG00000014461	95.4729	84.5639	67.8663	141.172	138.665	121.733
ENSBTAG00000000742	980.302	701.652	824.927	963.863	1094.62	1410.67
ENSBTAG00000016999	296.648	409.107	262.104	543.129	500.763	551.928
ENSBTAG00000001324	327.336	221.695	339.332	324.765	395.417	278.167
ENSBTAG00000000905	301.763	342.827	269.125	179.42	102.897	301.302
ENSBTAG00000044075	160.258	114.276	174.346	251.745	260.671	176.815
ENSBTAG00000007273	233.568	164.557	229.341	93.1873	93.0969	329.394
ENSBTAG00000023411	199.47	207.982	299.548	141.867	135.725	95.2929
ENSBTAG00000000526	1089.41	761.075	810.886	2278.92	2274.5	2404.36
ENSBTAG00000035556	1300.82	1332.45	1456.79	1892.95	2067.24	3014.12
ENSBTAG00000017659	61.3754	34.2827	97.119	15.9948	15.6795	15.974
ENSBTAG00000018508	66.49	41.1392	78.3973	12.5177	9.30969	2.75413
ENSBTAG00000049758	34.0975	47.9958	25.7424	4.17257	2.9399	0
ENSBTAG00000049529	28.9828	38.8537	18.7217	4.868	0.979967	0
ENSBTAG00000005769	153.439	221.695	182.537	86.2331	106.816	118.978
ENSBTAG00000004495	489.299	445.675	407.198	769.839	889.81	1070.81
ENSBTAG00000031010	211.404	374.824	147.434	311.552	386.597	386.68
ENSBTAG00000019577	10.2292	54.8523	23.4022	2.78171	5.8798	1.10165
ENSBTAG00000002966	1145.67	953.058	638.88	2283.79	1862.92	2896.79
ENSBTAG00000011634	69.8998	95.9915	108.82	86.9285	87.2171	72.709
ENSBTAG00000054550	17.0487	20.5696	18.7217	5.56342	2.44992	0
ENSBTAG00000010448	32.3926	36.5682	16.3815	9.73599	5.8798	0
[truncated: 20,922 more rows]

## Sheet: GenesDE_FTAI32xFTAI18
Supplemental table S1 - Differentially expressed (DE) transcripts in FTAI32 x FTAI18
[truncated: 2,191 more rows]

[truncated: 3 more sheets: Normalized_FTAI32xFTAI18, GenesDE_IVF-ET32xIVF-ET18, Normalized_IVF-ET32xIVF-ET18]
