# Supplementary material for: Coding and Noncoding Uterine Small Extracellular Vesicle Content Differs in the Early Stages of Pregnancies Produced by Artificial Insemination and In Vitro Fertilization in Cattle
Source: Mol Reprod Dev. 2026 Jul 6;93(7):e70132. doi: 10.1002/mrd.70132 (PMC13334345; doi:10.1002/mrd.70132)
Supplement: Supplementary file 6 — Supporting File 6 [file MRD-93-e70132-s001.xlsx]

## Sheet: IVF-ET32xFTAI32
Supplemental Table S2 - Gene set enrichment analysis (GSEA) in IVF-ET32 x FTAI32
Gene sets enriched in phenotype IVF-ET32	Number of genes in the gene set (SIZE)	Normalized Enrichment Score (NES)	NOM p-val	FDR q-val	Genes
KEGG OLFACTORY TRANSDUCTION	180	2.94	0	0	OR1Q1	OR1I1	OR2A7	OR2A4	OR5M11	OR14J1	OR8J1	OR52E4	OR5AK2	OR1N1	OR2G6	OR2K2	OR2C1	OR10K2	OR5P2	OR10P1	OR52H1	OR56A1	OR2J3	OR2J2	OR51E2	OR8U3	OR2B11	PDE1C	OR13A1	OR2T2	OR52E8	OR52E6	OR4C13	OR1G1	OR1A2	OR6Y1	OR56A5	OR1B1	CLCA1	OR52M1	OR10J1	OR2F1	OR9Q2	OR10A2	OR10A5	OR10H1	OR11A1	OR13H1	OR2S2
KEGG NEUROACTIVE LIGAND RECEPTOR INTERACTION	240	2.87	0	0	HTR2C	RXFP2	GABRA4	GABRG3	NPY1R	GRM7	NPFFR2	NMBR	GABBR2	HTR5A	GABRB2	SSTR1	GRIK1	GRIN2B	MC4R	GPR50	C3AR1	GRPR	MCHR2	GABRA3	P2RY14	MC3R	GRM3	CALCR	NPY5R	GRIK4	ADCYAP1R1	HTR1E	NMUR2	MAS1	MC5R	GRIN2A	GLRA2	CNR1	TSHR	GABRE	MC2R	FSHB	LEPR	P2RY11	GPR83	RXFP1	GRM8	PLG	HCRTR2
KEGG CYTOKINE CYTOKINE RECEPTOR INTERACTION	209	2.56	0	0	IL12RB2	PDGFRA	TNFSF14	IL21	IL12B	IL23R	IL4	CCR4	IL2RG	ACVRL1	CCL20	TNFSF9	CCL11	IL1B	CXCR6	TNFSF13B	KIT	IL22RA2	IFNG	LEPR	CCL26	CX3CR1	MPL	IL9	CCR6	FLT4	VEGFD	IL18RAP	IL22	CXCL11	CXCR1	IL7R	CXCL13	TNFRSF19	IL13	CXCL12	IL22RA1	CCL24	CXCL10	AMHR2	TNFRSF18	IL17A	CCR7	FLT3	CCR8
KEGG CELL ADHESION MOLECULES CAMS	108	2.41	0	0	CLDN20	CLDN16	PTPRC	CD2	CD28	CADM3	CLDN10	SELE	CLDN11	CD8B	CLDN18	VCAM1	CLDN2	CNTNAP1	MPZ	ITGAM	ITGA4	SIGLEC1	NLGN3	HLA-DOA	SELP	CLDN9	NRCAM	JAM2	CD6	ITGAL	ITGA9	NEGR1	CD22	CDH15	CNTN2	ICAM3	ITGB7	CTLA4	CD80	SDC3	HLA-DMB	NFASC	NRXN3	NLGN4X	VCAN	CDH5	HLA-DOB	ITGA8	ICOS
KEGG COMPLEMENT AND COAGULATION CASCADES	57	2.33	0	0	C6	C7	C9	C3AR1	CPB2	F13A1	F11	F10	C8A	MBL2	PLG	C4BPA	KNG1	C5AR1	VWF	C1QC	MASP2	BDKRB1	F13B	F8	C1QA	C4BPB	KLKB1	C1QB	F12	C1S	C2	SERPIND1	SERPINC1	SERPINF2	C4B	C4A	F7	CFB	F2R	F2	C1R	C8B	MASP1	CFD	C5	THBD	SERPING1	PLAT	C3
KEGG AUTOIMMUNE THYROID DISEASE	34	2.3	0	0	CD28	IL4	TSHR	HLA-DOA	FAS	CTLA4	TG	CD80	HLA-DMB	IFNA6	IFNA8	PRF1	HLA-DOB	TPO	IFNA14	IFNA16	IFNA17	IFNA10	IFNA21	IFNA5	IFNA4	IFNA7	HLA-A	GZMB	HLA-DMA	CD40	TSHB	HLA-DQB1	HLA-DRA	HLA-B	HLA-C	HLA-F	HLA-G	FASLG
HALLMARK KRAS SIGNALING DN	173	2.28	0	0	CLDN16	IL12B	CACNA1F	FGF16	MYOT	PAX3	CHST2	STAG3	IRS4	NGB	MYH7	COPZ2	ITIH3	KRT1	IFNG	FSHB	TFAP2B	CAMK1D	GP2	SCN10A	ARPP21	PNMT	CKM	COL2A1	MSH5	CPB1	NPHS1	SMPX	PRKN	CCR8	KCNN1	DCC	TENM2	KCNMB1	SERPINA10	TEX15	ACTC1	RYR2	KRT4	PDE6B	SLC30A3	ALOX12B	ATP4A	THNSL2	RSAD2
KEGG TYPE I DIABETES MELLITUS	32	2.17	0	0	CD28	IL12B	GAD1	GAD2	IL1B	IFNG	HLA-DOA	FAS	CD80	HLA-DMB	PTPRN2	PRF1	IL1A	IL12A	PTPRN	HLA-DOB	HLA-A	GZMB	HLA-DMA	TNF	LTA	HLA-DQB1	CPE	HLA-DRA	INS	HLA-B	HLA-C	HLA-F	HLA-G	FASLG	ICA1	HSPD1
KEGG RETINOL METABOLISM	39	2.17	0	0	CYP3A5	CYP2A7	CYP2A6	CYP2A13	RDH5	CYP1A2	AWAT2	CYP3A7	RDH16	LRAT	ADH4	PNPLA4	ADH7	ALDH1A2	RDH12	ADH6	ADH1C	ADH1B	ADH1A	RETSAT	BCO1	CYP3A43	CYP3A4	CYP26C1	RPE65	RDH8	UGT1A1	CYP26B1	DGAT1	CYP26A1	DHRS4L2	DHRS4	RDH10	RDH11	CYP1A1	DHRS3	ALDH1A1	ADH5	DHRS9
KEGG DRUG METABOLISM CYTOCHROME P450	38	2.15	0	0	CYP3A5	GSTM4	CYP2A7	CYP2A6	CYP2A13	CYP1A2	FMO1	CYP3A7	FMO3	CYP2E1	ADH4	GSTO2	ADH7	ADH6	ADH1C	ADH1B	ADH1A	ALDH3A1	CYP3A43	CYP3A4	FMO2	MAOB	FMO4	UGT1A1	MAOA	GSTM5	CYP2D6	GSTA4	GSTO1	GSTM3	MGST2	MGST3	ALDH1A3	FMO5	MGST1	ADH5	GSTK1	AOX1
KEGG PRIMARY IMMUNODEFICIENCY	31	2.13	0	0	BTK	PTPRC	IL2RG	RAG2	CD8B	RAG1	IL7R	CIITA	JAK3	ZAP70	LCK	TNFRSF13C	ICOS	AIRE	CD79A	BLNK	CD4	CD3D	CD8A	CD40	TNFRSF13B	CD19	AICDA	DCLRE1C	TAP2	TAP1	RFXAP	IKBKG	RFX5	RFXANK	ADA
KEGG HEMATOPOIETIC CELL LINEAGE	62	2.1	0	0	CD2	IL4	MS4A1	CD1E	CD8B	IL1B	ITGA1	KIT	ITGAM	ITGA4	IL7R	FLT3	GP5	CD33	IL2RA	CD22	IL5RA	THPO	CSF1	IL4R	CD37	EPOR	EPO	CSF3R	CSF2	CSF3	IL1R2	CD5	IL1A	IL7	ITGA2B	TPO	KITLG	CD3G	DNTT	CD4	CD3D	CD8A	FCGR1A	IL11RA	CD19	FCER2	FLT3LG	TNF	CD36
KEGG GRAFT VERSUS HOST DISEASE	23	2.1	0	0	CD28	IL1B	IFNG	HLA-DOA	FAS	CD80	HLA-DMB	PRF1	IL1A	HLA-DOB	HLA-A	KLRC1	GZMB	HLA-DMA	TNF	HLA-DQB1	HLA-DRA	HLA-B	HLA-C	IL6	HLA-F	HLA-G	FASLG
KEGG ALLOGRAFT REJECTION	23	2.08	0	0	CD28	IL12B	IL4	IFNG	HLA-DOA	FAS	CD80	HLA-DMB	PRF1	IL12A	HLA-DOB	HLA-A	GZMB	HLA-DMA	CD40	TNF	HLA-DQB1	HLA-DRA	HLA-B	HLA-C	HLA-F	HLA-G	FASLG
HALLMARK INFLAMMATORY RESPONSE	179	2.07	0	0	NPFFR2	SLAMF1	RASGRP1	IL12B	FFAR2	SELE	CLEC5A	NLRP3	CHST2	CCL20	C3AR1	TNFSF9	LCP2	SLC28A2	IL1B	CXCR6	PROK2	MSR1	ADGRE1	NOD2	AQP9	RGS1	IL18RAP	CXCL11	TLR3	IL7R	ROS1	LPAR1	C5AR1	HAS2	CCL24	BEST1	CXCL10	PIK3R5	P2RX7	CCR7	SLC1A2	CCL22	STAB1	GPR132	BDKRB1	NMUR1	PTPRE	TACR1	CSF1
KEGG INTESTINAL IMMUNE NETWORK FOR IGA PRODUCTION	33	2.03	0	0.001	CD28	IL4	TNFSF13B	ITGA4	HLA-DOA	CXCL12	CXCR4	TNFRSF17	ITGB7	CD80	HLA-DMB	CCL25	HLA-DOB	TNFRSF13C	ICOS	CCL28	CCR9	HLA-DMA	CD40	TNFRSF13B	CCR10	TNFSF13	CCL27	AICDA	MAP3K14	HLA-DQB1	HLA-DRA	IL15	PIGR	ICOSLG	IL6	LTBR	TGFB1
KEGG METABOLISM OF XENOBIOTICS BY CYTOCHROME P450	32	2	0	0.001	CYP3A5	GSTM4	CYP1A2	CYP3A7	CYP2E1	ADH4	GSTO2	ADH7	CYP2F1	ADH6	ADH1C	ADH1B	ADH1A	EPHX1	ALDH3A1	CYP1B1	CYP3A43	CYP3A4	DHDH	UGT1A1	GSTM5	CYP2S1	GSTA4	GSTO1	GSTM3	MGST2	MGST3	ALDH1A3	CYP1A1	MGST1	ADH5	GSTK1
KEGG ABC TRANSPORTERS	40	1.98	0	0.001	ABCG5	ABCA6	ABCB4	ABCC11	ABCC2	ABCA9	ABCA13	ABCC12	ABCC6	ABCA4	ABCC8	ABCG8	ABCC9	ABCB1	ABCC4	ABCB5	ABCD2	ABCA12	ABCG4	ABCB11	ABCC10	ABCG1	ABCC3	ABCB9	ABCD1	ABCC5	ABCB6	CFTR	TAP2	ABCA1	ABCB8	TAP1	ABCG2	ABCA5	ABCA3	ABCD3	ABCC1	ABCD4	ABCB7	ABCB10
KEGG LINOLEIC ACID METABOLISM	22	1.96	0	0.001	CYP3A5	PLA2G1B	CYP1A2	ALOX15	PLA2G2A	CYP2J2	CYP3A7	PLA2G4E	CYP2E1	PLA2G4B	PLA2G2C	PLA2G2D	PLA2G2E	PLA2G2F	CYP3A43	CYP3A4	PLA2G12B	PLA2G10	PLA2G6	PLA2G4A	PLA2G3	PLA2G12A
KEGG ECM RECEPTOR INTERACTION	77	1.92	0	0.002	COL4A6	SV2C	ITGA1	LAMA2	LAMA4	THBS4	ITGA4	VWF	COL11A2	ITGA10	COL2A1	COL6A6	TNN	LAMA1	GP5	ITGA9	SV2A	TNC	SV2B	COL11A1	COL6A3	ITGB7	ITGA11	SDC3	TNXB	LAMC3	TNR	VTN	COL5A2	RELN	ITGA2B	ITGA8	THBS3	COL6A2	COL5A3	COL1A1	COL4A1	CHAD	COL5A1	THBS2	SPP1	IBSP	ITGA7	CD36	COL1A2
HALLMARK ALLOGRAFT REJECTION	175	1.91	0	0.002	PTPRC	CARTPT	RPL3L	CD2	CD28	IL12B	IL4	IL2RG	IGSF6	CD96	NLRP3	CCL11	LCP2	IRF4	CD8B	IL1B	CFP	ITK	CRTAM	KRT1	IFNG	PRKCB	MBL2	IL9	FCGR2B	IL18RAP	TLR3	CXCL13	NCR1	IL13	HLA-DOA	CCR1	ITGAL	CCL22	HDAC9	WAS	IL2RA	TRAT1	STAB1	CXCR3	ST8SIA4	FAS	CSF1	ZAP70	TLR6
KEGG ASTHMA	15	1.9	0.004	0.002	IL4	CCL11	IL9	IL13	HLA-DOA	HLA-DMB	FCER1G	HLA-DOB	MS4A2	FCER1A	HLA-DMA	CD40	TNF	HLA-DQB1	HLA-DRA
KEGG CALCIUM SIGNALING PATHWAY	159	1.89	0	0.002	HTR2C	BST1	PDGFRA	HTR5A	CACNA1F	PDE1C	ADCY2	GRPR	CACNA1E	ATP2B3	GRIN2A	CAMK4	PRKCB	CACNA1D	EDNRA	PHKG1	GRM5	ADRA1A	P2RX7	CCKAR	TRHR	AGTR1	BDKRB1	CHRNA7	HTR4	RYR2	TACR1	CHP2	TACR2	ATP2A1	MYLK3	PLCZ1	CACNA1A	PLCD4	ADCY1	ADCY8	ITPR1	CACNA1I	CACNA1G	GRIN2D	LHCGR	PTAFR	ADCY4	DRD5	GNAL
KEGG ARACHIDONIC ACID METABOLISM	45	1.82	0.004	0.005	TBXAS1	ALOX5	PLA2G1B	ALOX15	GPX5	PLA2G2A	CYP2J2	CYP4F2	PTGS1	PLA2G4E	CYP2E1	LTC4S	PLA2G4B	PLA2G2C	ALOX12B	PTGIS	CBR1	GGT7	ALOX15B	PLA2G2D	PLA2G2E	PLA2G2F	HPGDS	GGT5	PLA2G12B	GGT6	PLA2G10	PTGDS	GGT1	CYP2U1	CBR3	GPX7	PTGES	PLA2G6	ALOX12	PTGES2	PLA2G4A	EPHX2	PTGS2	PLA2G3	LTA4H	PLA2G12A	GPX4	GPX3	GPX1
[truncated: 195 more columns]

## Sheet: FTAI32xFTAI18
Supplemental Table S2 - Gene set enrichment analysis (GSEA) in FTAI32 x FTAI18
Gene sets enriched in phenotype FTAI32	Number of genes in the gene set (SIZE)	Normalized Enrichment Score (NES)	NOM p-val	FDR q-val	Genes
KEGG BLADDER CANCER	38	2.08	0	0.001	DAPK2	CCND1	E2F2	MDM2	EGFR	ERBB2	E2F1	THBS1	PGF	RB1	CDH1	VEGFA	E2F3	DAPK1	MAP2K2	DAPK3	CDKN1A	RASSF1	HRAS	VEGFB	MMP1	MMP9	NRAS	RPS6KA5	VEGFC	VEGFD	MAPK1	KRAS	MMP2	MAP2K1	FGFR3	MYC	MAPK3	BRAF	ARAF	TP53	RAF1	CDK4
HALLMARK HYPOXIA	186	1.99	0	0.005	IGFBP3	TIPARP	ERRFI1	STC1	PLAUR	PLIN2	ALDOC	SERPINE1	EGFR	LXN	HK1	CCN1	EDN2	BHLHE40	CAVIN1	SRPX	PDK1	EXT1	PGF	NDST2	SLC6A6	PFKP	SIAH2	VEGFA	STBD1	NDRG1	PIM1	CA12	ETS1	FOS	PAM	HK2	CAV1	ADORA2B	TNFAIP3	CDKN1C	P4HA2	GPC4	EFNA3	TGFB3	GPC1	AKAP12	FBP1	CITED2	CASP6
[truncated: 141 more columns]

## Sheet: IVF-ET32xIVF-ET18
Supplemental Table S2 - Gene set enrichment analysis (GSEA) in IVF-ET32 x IVF-ET18
Gene sets enriched in phenotype IVF-ET32	Number of genes in the gene set (SIZE)	Normalized Enrichment Score (NES)	NOM p-val	FDR q-val	Genes
KEGG OLFACTORY TRANSDUCTION	180	2.87	0	0	OR4C13	OR1G1	CNGA4	OR10A2	OR10A5	OR52E8	OR52E6	OR10K2	OR8J1	OR5AK2	OR9Q2	OR2A7	OR2A4	OR5M11	OR2C1	OR2G6	OR1Q1	OR1I1	OR1N1	OR52H1	GUCA1A	OR14J1	OR2K2	OR2B11	PDE1C	OR4K5	OR52E4	CLCA4	OR1F1	OR13H1	OR1B1	OR2F2	OR10H1	OR1A2	OR52W1	OR10P1	OR8S1	OR10J1	OR6Y1	OR2H1	OR5P2	CNGB1	OR10AD1	OR10V1	OR6A2
KEGG NEUROACTIVE LIGAND RECEPTOR INTERACTION	240	2.86	0	0	TSHR	GRIN2A	GLRA2	MC3R	MC1R	MC4R	GABRG3	GABRR2	SSTR1	GRM3	GABRQ	GABBR2	GRIK1	CHRM4	ADCYAP1R1	RXFP2	GHRHR	GRPR	PLG	GABRE	FSHR	GRIK3	MC5R	NMBR	ADRA1A	HTR5A	NMUR1	MCHR2	CHRNA9	GRIK4	P2RX7	MAS1	GABRA3	MC2R	CHRNB2	HTR1E	GRM7	GPR50	NPFFR2	CALCR	FSHB	GRM2	GABRB1	CHRNB4	HTR2C
KEGG CYTOKINE CYTOKINE RECEPTOR INTERACTION	209	2.55	0	0	IL25	IL9	IL12B	TNFRSF11B	IL22RA2	FLT4	MPL	CCL24	CXCL12	TNFSF14	IL22RA1	IL4	CXCL13	ACVRL1	IL18RAP	VEGFD	CCL20	CXCR6	CX3CR1	CCR3	CCR8	RELT	CCL11	CCL22	CD27	AMHR2	CCR7	CCR4	TNFRSF8	IL13	IL1B	TNFSF13B	CXCR3	CSF3	CCL16	TNFSF9	CXCR1	CSF3R	CSF2	IL23R	IL2RG	CXCR5	CSF1	TNFSF8	XCR1
KEGG COMPLEMENT AND COAGULATION CASCADES	57	2.53	0	0	F11	PLG	CPB2	C7	F13A1	C1QC	PLAUR	F10	C6	SERPINF2	C1QA	C8A	C3AR1	MASP2	VWF	F2	MBL2	C5AR1	C1QB	C5	KNG1	F12	KLKB1	SERPIND1	F13B	C2	C4B	C4A	C4BPB	BDKRB1	CFI	MASP1	SERPINE1	C8B	C9	C1R	C1S	F7	THBD	SERPINA5	PLAU	CFD	C4BPA	F8	PLAT
HALLMARK KRAS SIGNALING DN	173	2.36	0	0	NGB	CACNA1F	IL12B	NPHS1	SCN10A	COL2A1	IRS4	PAX3	ITIH3	SERPINA10	CKM	MYH7	STAG3	PNMT	KCNMB1	KRT1	GP2	CHST2	EDN1	CCR8	CAMK1D	FSHB	TENM2	MSH5	SHOX2	CPB1	FGF16	YBX2	SLC30A3	CD207	CLDN16	PDE6B	SLC38A3	ARPP21	KLK8	KRT4	ACTC1	TG	MYOT	ATP4A	RYR1	SYNPO	C5	KCNQ2	SLC16A7
KEGG AUTOIMMUNE THYROID DISEASE	34	2.32	0	0	TSHR	HLA-DOA	IL4	CD28	TG	CTLA4	HLA-A	TPO	HLA-DOB	IFNA6	IFNA8	PRF1	CD80	IFNA14	IFNA16	IFNA17	IFNA10	IFNA21	IFNA5	IFNA4	IFNA7	CD40	TSHB	GZMB	HLA-DMA	FAS	HLA-DQB1	HLA-F	HLA-G	HLA-DMB	FASLG	HLA-DRA	HLA-B	HLA-C
KEGG ECM RECEPTOR INTERACTION	77	2.3	0	0	COL2A1	COL4A6	THBS4	SV2A	COL6A3	TNN	SV2C	VWF	SDC1	LAMA4	ITGA7	COL1A1	TNC	COL6A6	ITGA11	VTN	ITGA4	COL11A2	TNXB	LAMC3	ITGA10	ITGA9	TNR	COL6A2	SDC3	THBS3	COMP	RELN	COL5A3	CD44	LAMA2	GP5	THBS1	ITGA1	ITGA2B	COL11A1	SV2B	ITGB7	COL4A1	COL5A2	COL1A2	ITGA8	LAMB2	HSPG2	LAMA5
KEGG HEMATOPOIETIC CELL LINEAGE	62	2.29	0	0	MS4A1	CD8B	IL4	ITGAM	CD1E	CD22	CD37	IL1B	CSF3	CD5	CD33	ITGA4	CSF3R	CSF2	CSF1	EPO	THPO	IL5RA	CD44	IL6	TPO	FLT3	IL1A	DNTT	EPOR	IL2RA	GP5	CD3D	ITGA1	IL7R	ITGA2B	CD4	TNF	CD3G	FCGR1A	CD2	IL7	IL1R1	IL4R	FCER2	GP1BA	CD8A	CD14	CSF1R	FLT3LG
KEGG CELL ADHESION MOLECULES CAMS	108	2.28	0	0	SIGLEC1	HLA-DOA	CLDN2	SELE	CD8B	CLDN11	CLDN20	CD28	ITGAM	CADM3	MPZ	CD22	CLDN18	CD6	CLDN10	SELP	CDH3	SDC1	CLDN16	ITGA4	CLDN9	JAM2	NLGN3	NRXN3	CTLA4	NFASC	VCAM1	NLGN4X	MAG	CDH4	ITGA9	CNTN2	CDH15	ESAM	PECAM1	NCAM1	SDC3	L1CAM	HLA-A	CDH5	ICAM3	NEGR1	CD276	HLA-DOB	SELL
KEGG INTESTINAL IMMUNE NETWORK FOR IGA PRODUCTION	33	2.13	0	0	HLA-DOA	CXCL12	IL4	CD28	TNFSF13B	ITGA4	CCL28	CCL25	IL6	TNFRSF17	CCR9	HLA-DOB	TNFRSF13B	CCL27	ITGB7	CD80	TNFRSF13C	ICOS	CD40	AICDA	TGFB1	CCR10	TNFSF13	MAP3K14	CXCR4	ICOSLG	HLA-DMA	PIGR	LTBR	HLA-DQB1	HLA-DMB	IL15	HLA-DRA
KEGG LINOLEIC ACID METABOLISM	22	2.12	0	0	CYP2E1	CYP3A7	CYP1A2	ALOX15	PLA2G2A	CYP3A5	PLA2G1B	PLA2G4B	CYP2J2	PLA2G2D	PLA2G4E	PLA2G2C	PLA2G2E	PLA2G2F	CYP3A43	CYP3A4	PLA2G10	PLA2G3	PLA2G6	PLA2G12B	PLA2G4A	PLA2G12A
KEGG ALLOGRAFT REJECTION	23	2.12	0	0	IL12B	HLA-DOA	IL4	CD28	IFNG	HLA-A	HLA-DOB	PRF1	IL12A	CD80	TNF	CD40	GZMB	HLA-DMA	FAS	HLA-DQB1	HLA-F	HLA-G	HLA-DMB	FASLG	HLA-DRA	HLA-B	HLA-C
HALLMARK INFLAMMATORY RESPONSE	179	2.07	0	0	IL12B	FFAR2	CLEC5A	SELE	CCL24	KCNJ2	BEST1	NLRP3	SLAMF1	PLAUR	NMUR1	SLC4A4	SLC7A2	IL18RAP	P2RX7	CCL20	ADGRE1	CXCR6	EMP3	PTPRE	CHST2	NPFFR2	EDN1	CCL22	NOD2	HAS2	CCR7	C3AR1	AXL	STAB1	GPR132	SLC1A2	IL1B	AQP9	C5AR1	SLC28A2	CSF3	MARCO	TNFSF9	CSF3R	CSF1	PTGIR	PIK3R5	PTAFR	ICAM4
KEGG SYSTEMIC LUPUS ERYTHEMATOSUS	62	2.07	0	0	GRIN2A	HLA-DOA	C7	ACTN2	C1QC	C6	CD28	FCGR2B	C1QA	C8A	ACTN3	C1QB	C5	ELANE	IFNG	FCGR3A	FCGR3B	HLA-DOB	C2	C4B	C4A	C8B	CD80	C9	TNF	GRIN2B	CD40	FCGR1A	C1R	C1S	H3-4	MACROH2A2	H2AC11	H2BC11	ACTN1	HLA-DMA	HLA-DQB1	C3	H2BC5	H2AC21	HLA-DMB	ACTN4	H2BC18	TRIM21	H2AC20
KEGG DILATED CARDIOMYOPATHY	84	2.06	0	0	CACNA1F	CACNG2	MYH6	MYH7	CACNA1D	CACNB4	SGCD	CACNG3	SGCA	SLC8A1	ITGA7	ITGA11	CACNA2D3	ITGA4	ACTC1	ADCY1	ITGA10	ITGA9	CACNB2	ADCY8	CACNG6	CACNA2D4	ADCY4	CACNA1C	TNNT2	MYL2	IGF1	LAMA2	ADCY7	SGCG	ITGA1	ITGA2B	ITGB7	PLN	ADCY5	ADCY3	CACNB1	TNF	CACNG5	CACNA2D2	CACNG7	ADCY2	ITGA8	CACNG1	CACNA1S
KEGG RETINOL METABOLISM	39	2.06	0	0	CYP2A7	CYP2A6	CYP2A13	CYP3A7	CYP1A2	AWAT2	CYP3A5	RDH5	ADH4	RDH16	RDH12	BCO1	ADH7	RETSAT	ADH1C	ADH1B	ADH1A	CYP3A43	CYP3A4	LRAT	RDH8	ALDH1A2	CYP1A1	ADH6	RPE65	ALDH1A1	CYP26C1	DHRS9	CYP26B1	PNPLA4	DGAT1	CYP26A1	RDH10	DHRS3	ADH5	DHRS4L2	DHRS4	RDH11	UGT1A1
KEGG CALCIUM SIGNALING PATHWAY	159	2.03	0	0	GRIN2A	ATP2B3	CACNA1F	GRPR	CACNA1D	BST1	ADRA1A	CACNA1E	HTR5A	ITPR1	PDE1C	P2RX7	SLC8A1	HTR2C	PRKCB	PLCD4	CACNA1G	GRM5	PHKA2	MYLK2	TRHR	EDNRA	ATP2A1	CCKAR	ADCY1	RYR1	PDE1B	ADCY8	CACNA1A	CACNA1I	MYLK3	PTAFR	PHKG1	ADCY4	CACNA1C	ATP2B2	P2RX1	CHRM3	AGTR1	HTR4	NTSR1	CHRNA7	CAMK2A	PLCB2	HRH2
KEGG TYPE I DIABETES MELLITUS	32	2.03	0	0	IL12B	HLA-DOA	GAD2	GAD1	CD28	PTPRN	IL1B	IFNG	HLA-A	PTPRN2	IL1A	HLA-DOB	PRF1	IL12A	CD80	TNF	LTA	GZMB	INS	CPE	HLA-DMA	FAS	HLA-DQB1	HLA-F	HLA-G	HLA-DMB	FASLG	HLA-DRA	HLA-B	HLA-C	ICA1	HSPD1
KEGG ARACHIDONIC ACID METABOLISM	45	2.02	0	0	CYP2E1	ALOX15	TBXAS1	ALOX5	PLA2G2A	CYP4F2	PTGS1	CBR1	PLA2G1B	PLA2G4B	CYP2J2	PLA2G2D	PLA2G4E	GPX5	PLA2G2C	ALOX12B	ALOX15B	PLA2G2E	PLA2G2F	LTC4S	GGT7	CBR3	PLA2G10	PLA2G3	PLA2G6	PLA2G12B	HPGDS	GPX3	GGT6	PTGDS	CYP2U1	GGT5	GPX7	PTGES	GGT1	GPX1	EPHX2	PTGIS	ALOX12	LTA4H	PLA2G4A	PTGES2	PLA2G12A	PTGS2	GPX4
KEGG GRAFT VERSUS HOST DISEASE	23	2.02	0	0	HLA-DOA	CD28	IL1B	IFNG	HLA-A	IL6	IL1A	HLA-DOB	PRF1	CD80	TNF	KLRC1	GZMB	HLA-DMA	FAS	HLA-DQB1	HLA-F	HLA-G	HLA-DMB	FASLG	HLA-DRA	HLA-B	HLA-C
HALLMARK EPITHELIAL MESENCHYMAL TRANSITION	181	2.02	0	0	CRLF1	TNFRSF11B	ADAM12	CXCL12	FBN2	PTHLH	COL16A1	ELN	PLAUR	SGCD	COL6A3	EMP3	COL8A2	MATN3	COL12A1	PTX3	GJA1	PLOD1	SDC1	FBN1	FMOD	COL1A1	TNC	MFAP5	MXRA5	SLIT3	FBLN5	TGFBI	VCAM1	BGN	COL6A2	SFRP4	VEGFC	NTM	COMP	CDH11	CDH6	COL5A3	CD44	IL6	PRRX1	LAMA2	MMP1	SGCG	CAP2
KEGG DRUG METABOLISM CYTOCHROME P450	38	1.99	0	0	GSTM4	CYP2E1	FMO1	CYP2A7	CYP2A6	CYP2A13	CYP3A7	CYP1A2	FMO3	CYP3A5	ADH4	GSTO2	ADH7	ADH1C	ADH1B	ADH1A	ALDH3A1	CYP3A43	CYP3A4	ADH6	ALDH1A3	FMO2	CYP2D6	MAOA	MAOB	MGST3	GSTA4	GSTM3	GSTO1	AOX1	GSTM5	FMO5	ADH5	MGST1	FMO4	MGST2	GSTK1	UGT1A1
HALLMARK MYOGENESIS	187	1.98	0	0	GJA5	MYH2	ADAM12	MYH4	MYOM2	CKM	MYH7	MYF6	ACTN2	COL15A1	GNAO1	SGCD	CSRP3	LDB3	COL6A3	DTNA	MYOG	SGCA	MYH8	ANKRD2	ACTA1	ITGA7	MYL11	MYH11	ACTN3	LSP1	COL1A1	PGAM2	MYH3	ATP2A1	CHRNA1	ACTC1	CAV3	DAPK2	APOD	RYR1	STC2	PVALB	COL6A2	NCAM1	CHRNG	PTP4A3	TNNT2	TNNT1	MYL2
KEGG ARRHYTHMOGENIC RIGHT VENTRICULAR CARDIOMYOPATHY ARVC	73	1.94	0	0.001	CACNA1F	CACNG2	CACNA1D	CACNB4	ACTN2	SGCD	CACNG3	SGCA	SLC8A1	GJA1	ITGA7	ACTN3	ITGA11	CACNA2D3	ITGA4	ITGA10	ITGA9	CACNB2	CACNG6	CACNA2D4	CACNA1C	TCF7	CTNNA2	LAMA2	SGCG	ITGA1	CTNNA3	ITGA2B	ITGB7	CACNB1	CDH2	CACNG5	CACNA2D2	CACNG7	ITGA8	CACNG1	CACNA1S	CACNG8	LMNA	ITGA3	ITGA2	ACTN1	CACNA2D1	ITGB1	RYR2
KEGG ASTHMA	15	1.91	0	0.001	IL9	HLA-DOA	IL4	CCL11	IL13	FCER1G	HLA-DOB	TNF	CD40	MS4A2	FCER1A	HLA-DMA	HLA-DQB1	HLA-DMB	HLA-DRA
KEGG METABOLISM OF XENOBIOTICS BY CYTOCHROME P450	32	1.85	0.001	0.003	GSTM4	CYP2E1	CYP3A7	CYP1A2	CYP2F1	CYP3A5	ADH4	CYP2S1	GSTO2	ADH7	ADH1C	ADH1B	ADH1A	ALDH3A1	CYP3A43	CYP3A4	CYP1B1	CYP1A1	ADH6	ALDH1A3	DHDH	EPHX1	MGST3	GSTA4	GSTM3	GSTO1	GSTM5	ADH5	MGST1	MGST2	GSTK1	UGT1A1
KEGG TASTE TRANSDUCTION	36	1.82	0.001	0.004	TAS2R40	TAS2R39	TAS1R1	TAS2R60	ADCY8	CACNA1A	TAS2R16	ADCY4	GRM4	PLCB2	CACNA1B	GNG13	TAS1R3	GNAT3	TAS2R10	SCNN1G	GNB3	ASIC2	TRPM5	TAS1R2	SCNN1B	SCNN1A	TAS2R8	TAS2R7	TAS2R38	TAS2R3	PDE1A	GNG3	KCNB1	ADCY6	PRKACB	ITPR3	PRKX	GNAS	PRKACA	GNB1
KEGG HYPERTROPHIC CARDIOMYOPATHY HCM	78	1.81	0	0.004	CACNA1F	CACNG2	MYH6	MYH7	CACNA1D	CACNB4	SGCD	CACNG3	SGCA	SLC8A1	ITGA7	ITGA11	CACNA2D3	ITGA4	ACTC1	ITGA10	ITGA9	CACNB2	CACNG6	CACNA2D4	CACNA1C	TNNT2	MYL2	IL6	IGF1	LAMA2	ACE	SGCG	ITGA1	ITGA2B	ITGB7	CACNB1	TNF	CACNG5	CACNA2D2	CACNG7	ITGA8	CACNG1	CACNA1S	TGFB2	TGFB1	CACNG8	MYBPC3	LMNA	TNNC1
KEGG PROXIMAL TUBULE BICARBONATE RECLAMATION	21	1.8	0.005	0.004	ATP1B4	SLC4A4	PCK1	ATP1A2	AQP1	GLS2	ATP1A4	SLC38A3	ATP1A3	SLC9A3	CA4	ATP1B1	ATP1B2	PCK2	CA2	ATP1A1	SLC25A10	GLS	MDH1	GLUD1	ATP1B3
KEGG ABC TRANSPORTERS	40	1.78	0.001	0.005	ABCC12	ABCA6	ABCA4	ABCC6	ABCA9	ABCA13	ABCG8	ABCC11	ABCB4	ABCC8	ABCG4	ABCC9	ABCG5	ABCB1	ABCC2	ABCB5	ABCC10	ABCB9	ABCA12	ABCD2	ABCG1	ABCD4	TAP1	ABCC1	ABCA3	ABCA5	ABCB6	TAP2	ABCD1	ABCC3	ABCB11	ABCA1	ABCC4	ABCG2	CFTR	ABCB7	ABCC5	ABCB8	ABCB10	ABCD3
[truncated: 195 more columns]
