# Supplementary material for: Coding and Noncoding Uterine Small Extracellular Vesicle Content Differs in the Early Stages of Pregnancies Produced by Artificial Insemination and In Vitro Fertilization in Cattle
Source: Mol Reprod Dev. 2026 Jul 6;93(7):e70132. doi: 10.1002/mrd.70132 (PMC13334345; doi:10.1002/mrd.70132)
Supplement: Supplementary file 7 — Supporting File 7 [file MRD-93-e70132-s011.xlsx]

## Sheet: IVF-ET32 x FTAI32
Supplemental Table S3 - Interactions between DE lncRNAs and mRNAs (|r|≥ 0.99; bonferroni<0.1) in IVF-ET32 x FTAI32
lncRNA	mRNA	correlacao	p_valor	p_valor_bonferroni
ENSBTAG00000053530	ENSBTAG00000052993	0.999908	1.27426e-08	0.0295843
ENSBTAG00000052103	ENSBTAG00000040575	0.999858	3.0062e-08	0.0697943
ENSBTAG00000053771	ENSBTAG00000009649	0.999953	3.36836e-09	0.00782026
ENSBTAG00000048520	ENSBTAG00000025182	0.999899	1.5393e-08	0.0357376
ENSBTAG00000050024	ENSBTAG00000052893	0.999843	3.69119e-08	0.0856978
ENSBTAG00000051701	ENSBTAG00000008140	0.999951	3.59604e-09	0.00834887
ENSBTAG00000054284	ENSBTAG00000053242	0.999884	2.02371e-08	0.0469841
ENSBTAG00000052111	ENSBTAG00000011504	0.999843	3.67433e-08	0.0853063
ENSBTAG00000054495	ENSBTAG00000046663	0.99984	3.82936e-08	0.0889055
ENSBTAG00000048438	ENSBTAG00000019140	0.999866	2.70939e-08	0.0629035
ENSBTAG00000048471	ENSBTAG00000021764	0.99985	3.38226e-08	0.0785253
ENSBTAG00000054652	ENSBTAG00000019026	0.999865	2.73465e-08	0.0634898
ENSBTAG00000049288	ENSBTAG00000039954	0.999845	3.61297e-08	0.0838818
ENSBTAG00000053478	ENSBTAG00000013675	0.999862	2.85948e-08	0.066388
ENSBTAG00000050177	ENSBTAG00000010896	0.999917	1.03053e-08	0.0239257
ENSBTAG00000052427	ENSBTAG00000049971	0.999841	3.77483e-08	0.0876395
ENSBTAG00000052998	ENSBTAG00000051593	0.99986	2.95948e-08	0.0687097
ENSBTAG00000051385	ENSBTAG00000006260	0.999853	3.26078e-08	0.0757049
ENSBTAG00000050075	ENSBTAG00000050910	0.999919	9.95092e-09	0.0231029
ENSBTAG00000049384	ENSBTAG00000054583	0.999887	1.92449e-08	0.0446805
ENSBTAG00000048659	ENSBTAG00000048785	0.999912	1.15105e-08	0.0267237
ENSBTAG00000053802	ENSBTAG00000012887	0.999882	2.08661e-08	0.0484445
ENSBTAG00000049230	ENSBTAG00000011530	0.999881	2.12103e-08	0.0492436
ENSBTAG00000051026	ENSBTAG00000013352	0.999989	1.83989e-10	0.000427164
ENSBTAG00000049099	ENSBTAG00000002125	0.999892	1.74366e-08	0.0404824
ENSBTAG00000050032	ENSBTAG00000046635	0.999888	1.86846e-08	0.0433797
ENSBTAG00000052350	ENSBTAG00000014546	0.999832	4.24649e-08	0.0985901
ENSBTAG00000052927	ENSBTAG00000018399	0.999889	1.83468e-08	0.0425954
ENSBTAG00000052927	ENSBTAG00000002170	0.999932	6.88963e-09	0.0159955
ENSBTAG00000048778	ENSBTAG00000018198	0.999861	2.9075e-08	0.067503
ENSBTAG00000053064	ENSBTAG00000049914	0.999897	1.58485e-08	0.0367952
ENSBTAG00000055063	ENSBTAG00000000924	0.999832	4.23994e-08	0.098438
ENSBTAG00000053646	ENSBTAG00000035836	0.999842	3.72173e-08	0.0864068
ENSBTAG00000050342	ENSBTAG00000031906	0.999833	4.20816e-08	0.0977001
ENSBTAG00000050989	ENSBTAG00000009409	0.999854	3.20483e-08	0.074406
ENSBTAG00000049475	ENSBTAG00000001350	0.999857	3.08806e-08	0.0716949
ENSBTAG00000053494	ENSBTAG00000006733	0.999832	4.22909e-08	0.0981861
ENSBTAG00000054978	ENSBTAG00000007705	0.99984	3.85107e-08	0.0894096
ENSBTAG00000053343	ENSBTAG00000021799	0.999839	3.89533e-08	0.0904371
ENSBTAG00000049876	ENSBTAG00000011048	0.999872	2.46317e-08	0.0571869
ENSBTAG00000054127	ENSBTAG00000003691	0.999952	3.46305e-09	0.00804011
ENSBTAG00000049449	ENSBTAG00000034402	0.999867	2.64729e-08	0.0614617
ENSBTAG00000053860	ENSBTAG00000015275	0.999946	4.35938e-09	0.0101211
ENSBTAG00000053979	ENSBTAG00000000886	0.999879	2.19715e-08	0.0510109
ENSBTAG00000049059	ENSBTAG00000015789	0.999867	2.64889e-08	0.0614987
ENSBTAG00000048895	ENSBTAG00000020570	0.999844	3.66469e-08	0.0850826
ENSBTAG00000049335	ENSBTAG00000008787	0.999846	3.5605e-08	0.0826636
ENSBTAG00000051358	ENSBTAG00000032792	0.999844	3.65446e-08	0.084845
ENSBTAG00000048392	ENSBTAG00000015125	0.99984	3.81907e-08	0.0886666
ENSBTAG00000053503	ENSBTAG00000052006	0.999868	2.60787e-08	0.0605464
ENSBTAG00000055175	ENSBTAG00000004581	0.999849	3.41828e-08	0.0793617
ENSBTAG00000048871	ENSBTAG00000015702	0.999855	3.16403e-08	0.0734587
ENSBTAG00000053790	ENSBTAG00000021447	0.999863	2.81243e-08	0.0652958
ENSBTAG00000051100	ENSBTAG00000007049	0.999857	3.06469e-08	0.0711524

## Sheet: FTAI32 x FTAI18
Supplemental Table S3 - Interactions between DE lncRNAs and mRNAs (|r|≥ 0.99; bonferroni<0.1) in FTAI32 x FTAI18
lncRNA	mRNA	correlacao	p_valor	p_valor_bonferroni
ENSBTAG00000052103	ENSBTAG00000046648	0.99928	7.78303e-07	0.0801256
ENSBTAG00000052103	ENSBTAG00000037784	0.999542	3.14385e-07	0.0323657
ENSBTAG00000052103	ENSBTAG00000009749	0.999804	5.76265e-08	0.00593259
ENSBTAG00000052755	ENSBTAG00000024291	0.999579	2.66345e-07	0.02742
ENSBTAG00000052755	ENSBTAG00000011628	0.99944	4.70285e-07	0.0484154
ENSBTAG00000053420	ENSBTAG00000004662	0.999498	3.77367e-07	0.0388495
ENSBTAG00000053420	ENSBTAG00000004036	0.999399	5.42297e-07	0.055829
ENSBTAG00000050269	ENSBTAG00000012251	0.999218	9.18144e-07	0.094522
ENSBTAG00000051012	ENSBTAG00000047141	0.999279	7.80077e-07	0.0803081
ENSBTAG00000051655	ENSBTAG00000009199	0.999827	4.47465e-08	0.00460661
ENSBTAG00000049837	ENSBTAG00000015290	0.999661	1.72706e-07	0.0177799
ENSBTAG00000049837	ENSBTAG00000025830	0.999403	5.33925e-07	0.054967
ENSBTAG00000049837	ENSBTAG00000010366	0.99931	7.13825e-07	0.0734875
ENSBTAG00000049837	ENSBTAG00000049318	0.999447	4.58677e-07	0.0472203
ENSBTAG00000049837	ENSBTAG00000046979	0.9994	5.38997e-07	0.0554892
ENSBTAG00000049837	ENSBTAG00000026309	0.999211	9.3443e-07	0.0961986
ENSBTAG00000049837	ENSBTAG00000032899	0.999477	4.1024e-07	0.0422338
ENSBTAG00000053144	ENSBTAG00000019159	0.999198	9.65566e-07	0.099404
ENSBTAG00000051239	ENSBTAG00000037819	0.999217	9.18375e-07	0.0945458
ENSBTAG00000051239	ENSBTAG00000019808	0.999236	8.75743e-07	0.0901568
ENSBTAG00000050297	ENSBTAG00000015290	0.999487	3.94004e-07	0.0405623
ENSBTAG00000050297	ENSBTAG00000049318	0.999512	3.57374e-07	0.0367913
ENSBTAG00000050297	ENSBTAG00000026309	0.999511	3.58101e-07	0.0368662
ENSBTAG00000050297	ENSBTAG00000039556	0.999706	1.29503e-07	0.0133322
ENSBTAG00000050113	ENSBTAG00000038700	0.999388	5.60861e-07	0.05774
ENSBTAG00000054889	ENSBTAG00000034349	0.999417	5.09958e-07	0.0524997
ENSBTAG00000054889	ENSBTAG00000018417	0.999215	9.24994e-07	0.0952272
ENSBTAG00000049287	ENSBTAG00000015829	0.999313	7.08444e-07	0.0729336
ENSBTAG00000049287	ENSBTAG00000044025	0.99924	8.66159e-07	0.0891702
ENSBTAG00000052722	ENSBTAG00000011784	0.999392	5.53963e-07	0.0570299

## Sheet: IVF-ET32 x IVF-ET18
Supplemental Table S3 - Interactions between DE lncRNAs and mRNAs (|r|≥ 0.99; bonferroni<0.1) in IVF-ET32 x IVF-ET18
lncRNA	mRNA	correlacao	p_valor	p_valor_bonferroni
ENSBTAG00000053878	ENSBTAG00000011940	0.999948	4.09729e-09	0.0581153
ENSBTAG00000053878	ENSBTAG00000014189	0.999962	2.16906e-09	0.0307656
ENSBTAG00000053878	ENSBTAG00000053051	0.999933	6.66433e-09	0.0945259
ENSBTAG00000053878	ENSBTAG00000039615	0.999976	8.79532e-10	0.0124751
ENSBTAG00000051832	ENSBTAG00000014828	0.999938	5.73591e-09	0.0813572
ENSBTAG00000051832	ENSBTAG00000017434	0.999949	3.92646e-09	0.0556923
ENSBTAG00000055027	ENSBTAG00000046771	0.99994	5.38645e-09	0.0764006
ENSBTAG00000048710	ENSBTAG00000025340	0.999986	2.89864e-10	0.00411138
ENSBTAG00000048710	ENSBTAG00000006035	0.999946	4.33055e-09	0.0614238
ENSBTAG00000002749	ENSBTAG00000053896	0.999948	3.99378e-09	0.0566471
ENSBTAG00000054739	ENSBTAG00000009180	0.999962	2.21026e-09	0.03135
ENSBTAG00000049664	ENSBTAG00000021287	0.999962	2.1136e-09	0.029979
ENSBTAG00000049664	ENSBTAG00000010306	0.999969	1.45265e-09	0.0206041
ENSBTAG00000051529	ENSBTAG00000016407	0.999943	4.87078e-09	0.0690864
ENSBTAG00000051420	ENSBTAG00000011298	0.999934	6.49867e-09	0.0921762
ENSBTAG00000052301	ENSBTAG00000052522	0.999959	2.55513e-09	0.0362416
ENSBTAG00000052111	ENSBTAG00000003255	0.999939	5.5306e-09	0.0784452
ENSBTAG00000048873	ENSBTAG00000004785	0.999982	5.01493e-10	0.0071131
ENSBTAG00000048873	ENSBTAG00000039971	0.999946	4.37048e-09	0.0619902
ENSBTAG00000053500	ENSBTAG00000045942	0.999989	1.91474e-10	0.00271583
ENSBTAG00000050544	ENSBTAG00000032560	0.999938	5.70603e-09	0.0809335
ENSBTAG00000052976	ENSBTAG00000004958	0.99998	5.70641e-10	0.00809388
ENSBTAG00000052976	ENSBTAG00000020397	0.999943	4.80351e-09	0.0681323
ENSBTAG00000050193	ENSBTAG00000047068	0.999942	5.11097e-09	0.0724932
ENSBTAG00000053611	ENSBTAG00000001882	0.999963	2.01097e-09	0.0285233
ENSBTAG00000050524	ENSBTAG00000000273	0.99995	3.7402e-09	0.0530504
ENSBTAG00000050311	ENSBTAG00000021591	0.999992	8.45531e-11	0.00119929
ENSBTAG00000052359	ENSBTAG00000051269	0.999963	2.0687e-09	0.0293421
ENSBTAG00000054411	ENSBTAG00000021547	0.999979	6.36926e-10	0.00903405
ENSBTAG00000053678	ENSBTAG00000003392	0.999934	6.58389e-09	0.0933849
ENSBTAG00000052462	ENSBTAG00000049829	0.999953	3.37139e-09	0.0478193
ENSBTAG00000051317	ENSBTAG00000039366	0.99997	1.32938e-09	0.0188557
ENSBTAG00000055308	ENSBTAG00000003250	0.999944	4.723e-09	0.0669903
ENSBTAG00000052127	ENSBTAG00000001213	0.999946	4.31616e-09	0.0612197
ENSBTAG00000053362	ENSBTAG00000009180	0.999933	6.83115e-09	0.0968919
ENSBTAG00000048776	ENSBTAG00000017927	0.999936	6.15146e-09	0.0872514
ENSBTAG00000051873	ENSBTAG00000019079	0.999959	2.55658e-09	0.0362622
ENSBTAG00000051873	ENSBTAG00000051273	0.999964	1.99713e-09	0.0283269
ENSBTAG00000053158	ENSBTAG00000020099	0.999949	3.83963e-09	0.0544607
ENSBTAG00000052552	ENSBTAG00000004617	0.999949	3.96102e-09	0.0561825
ENSBTAG00000052552	ENSBTAG00000014638	0.999943	4.95813e-09	0.0703253
ENSBTAG00000053516	ENSBTAG00000002441	0.999953	3.36594e-09	0.047742
ENSBTAG00000053516	ENSBTAG00000048539	0.999985	3.19245e-10	0.00452812
ENSBTAG00000051903	ENSBTAG00000030423	0.999963	2.04022e-09	0.0289382
ENSBTAG00000050584	ENSBTAG00000016864	0.999951	3.57811e-09	0.0507513
ENSBTAG00000050584	ENSBTAG00000006360	0.999975	9.55822e-10	0.0135572
ENSBTAG00000049658	ENSBTAG00000037687	0.999946	4.33554e-09	0.0614946
ENSBTAG00000055304	ENSBTAG00000016934	0.999946	4.418e-09	0.0626643
ENSBTAG00000055304	ENSBTAG00000007851	0.999959	2.52889e-09	0.0358694
ENSBTAG00000049683	ENSBTAG00000009230	0.999956	2.8564e-09	0.0405148
ENSBTAG00000048844	ENSBTAG00000047411	0.999965	1.81701e-09	0.0257721
ENSBTAG00000053715	ENSBTAG00000046169	0.999959	2.52794e-09	0.0358559
ENSBTAG00000053715	ENSBTAG00000004241	0.999968	1.50964e-09	0.0214125
ENSBTAG00000051788	ENSBTAG00000000400	0.999938	5.78673e-09	0.0820781
ENSBTAG00000051122	ENSBTAG00000015741	0.99998	6.2235e-10	0.00882731
ENSBTAG00000049657	ENSBTAG00000002469	0.999944	4.71413e-09	0.0668645
ENSBTAG00000049657	ENSBTAG00000049380	0.999976	8.5293e-10	0.0120978
ENSBTAG00000053924	ENSBTAG00000017786	0.999938	5.77079e-09	0.0818519
ENSBTAG00000050310	ENSBTAG00000004356	0.999947	4.22554e-09	0.0599344
ENSBTAG00000053915	ENSBTAG00000046609	0.999947	4.19849e-09	0.0595508
ENSBTAG00000054984	ENSBTAG00000025664	0.999947	4.28404e-09	0.0607641
ENSBTAG00000054984	ENSBTAG00000022067	0.999983	4.51752e-10	0.00640758
ENSBTAG00000053714	ENSBTAG00000011191	0.999961	2.29809e-09	0.0325957
ENSBTAG00000053714	ENSBTAG00000025062	0.999967	1.62569e-09	0.0230586
ENSBTAG00000052722	ENSBTAG00000000232	0.999964	1.95435e-09	0.0277202
ENSBTAG00000049230	ENSBTAG00000033721	0.999941	5.24606e-09	0.0744092
ENSBTAG00000050003	ENSBTAG00000040290	0.99995	3.68915e-09	0.0523264
ENSBTAG00000052684	ENSBTAG00000003781	0.999978	7.46468e-10	0.0105878
ENSBTAG00000054838	ENSBTAG00000049140	0.999957	2.82177e-09	0.0400236
ENSBTAG00000054593	ENSBTAG00000007955	0.999954	3.14055e-09	0.0445451
ENSBTAG00000052834	ENSBTAG00000054047	0.999966	1.75729e-09	0.0249251
ENSBTAG00000054648	ENSBTAG00000006261	0.999934	6.48603e-09	0.0919968
ENSBTAG00000049384	ENSBTAG00000017421	0.999988	1.9863e-10	0.00281733
ENSBTAG00000049384	ENSBTAG00000054583	0.999976	8.43584e-10	0.0119653
ENSBTAG00000052589	ENSBTAG00000026080	0.999943	4.81443e-09	0.0682872
ENSBTAG00000052589	ENSBTAG00000009017	0.999973	1.08801e-09	0.0154322
ENSBTAG00000051502	ENSBTAG00000032944	0.999967	1.60402e-09	0.0227512
ENSBTAG00000050678	ENSBTAG00000009387	0.99996	2.37297e-09	0.0336579
ENSBTAG00000052757	ENSBTAG00000005859	0.999985	3.21238e-10	0.0045564
ENSBTAG00000052757	ENSBTAG00000026972	0.999984	4.0383e-10	0.00572786
ENSBTAG00000052757	ENSBTAG00000049756	0.999974	9.99387e-10	0.0141752
ENSBTAG00000050938	ENSBTAG00000009269	0.999937	5.88825e-09	0.083518
ENSBTAG00000053349	ENSBTAG00000000960	0.999937	5.95703e-09	0.0844935
ENSBTAG00000049639	ENSBTAG00000006440	0.999944	4.62383e-09	0.0655837
ENSBTAG00000049639	ENSBTAG00000013356	0.999941	5.22289e-09	0.0740806
ENSBTAG00000054124	ENSBTAG00000018833	0.999988	2.12543e-10	0.00301467
ENSBTAG00000053790	ENSBTAG00000021447	0.999962	2.19561e-09	0.0311421
ENSBTAG00000053790	ENSBTAG00000007791	0.999946	4.31373e-09	0.0611853
ENSBTAG00000049979	ENSBTAG00000012628	0.999936	6.13365e-09	0.0869987
ENSBTAG00000049348	ENSBTAG00000032789	0.999972	1.20524e-09	0.0170949
ENSBTAG00000050854	ENSBTAG00000020939	0.999954	3.10552e-09	0.0440482
ENSBTAG00000024437	ENSBTAG00000014645	0.999944	4.70663e-09	0.066758
ENSBTAG00000048601	ENSBTAG00000017982	0.999946	4.4429e-09	0.0630173
ENSBTAG00000048601	ENSBTAG00000012311	0.999965	1.83718e-09	0.0260582
ENSBTAG00000053705	ENSBTAG00000012478	0.999954	3.22637e-09	0.0457623
ENSBTAG00000053705	ENSBTAG00000001099	0.999964	1.99027e-09	0.0282296
ENSBTAG00000053705	ENSBTAG00000004716	0.999978	7.29228e-10	0.0103433
ENSBTAG00000053547	ENSBTAG00000037739	0.999953	3.28154e-09	0.0465448
ENSBTAG00000053028	ENSBTAG00000049716	0.999946	4.4455e-09	0.0630543
ENSBTAG00000052322	ENSBTAG00000009968	0.999958	2.67183e-09	0.0378968
ENSBTAG00000053757	ENSBTAG00000009105	0.999943	4.95853e-09	0.070331
ENSBTAG00000053277	ENSBTAG00000046177	0.999979	6.51982e-10	0.00924761
ENSBTAG00000053494	ENSBTAG00000006733	0.999954	3.15019e-09	0.0446818
ENSBTAG00000049824	ENSBTAG00000020001	0.999949	3.9562e-09	0.0561141
ENSBTAG00000050940	ENSBTAG00000006508	0.999972	1.19667e-09	0.0169734
ENSBTAG00000053835	ENSBTAG00000055253	0.999944	4.73791e-09	0.0672018
ENSBTAG00000055195	ENSBTAG00000004181	0.999979	6.48796e-10	0.00920242
ENSBTAG00000050280	ENSBTAG00000024788	0.999959	2.56792e-09	0.036423
ENSBTAG00000053064	ENSBTAG00000018290	0.999945	4.50729e-09	0.0639307
ENSBTAG00000050802	ENSBTAG00000027434	0.999994	4.61772e-11	0.00065497
ENSBTAG00000048669	ENSBTAG00000047256	0.99995	3.68313e-09	0.0522409
ENSBTAG00000049251	ENSBTAG00000052548	0.99995	3.71041e-09	0.0526279
ENSBTAG00000049251	ENSBTAG00000027348	0.999973	1.10547e-09	0.0156798
ENSBTAG00000050024	ENSBTAG00000052893	0.999935	6.35438e-09	0.0901295
ENSBTAG00000051737	ENSBTAG00000011992	0.999963	2.06765e-09	0.0293272
ENSBTAG00000049499	ENSBTAG00000002931	0.999948	4.10071e-09	0.0581638
ENSBTAG00000049153	ENSBTAG00000013685	0.999934	6.43853e-09	0.0913231
ENSBTAG00000051960	ENSBTAG00000024911	0.999947	4.29237e-09	0.0608822
ENSBTAG00000049642	ENSBTAG00000038662	0.999994	5.01555e-11	0.000711398
ENSBTAG00000052716	ENSBTAG00000052891	0.99998	6.23983e-10	0.00885048
ENSBTAG00000012668	ENSBTAG00000016633	0.999951	3.65084e-09	0.0517829
ENSBTAG00000054834	ENSBTAG00000002145	0.999933	6.81026e-09	0.0965957
ENSBTAG00000054834	ENSBTAG00000034841	0.999959	2.5244e-09	0.0358057
ENSBTAG00000053180	ENSBTAG00000039653	0.999953	3.35025e-09	0.0475194
ENSBTAG00000054817	ENSBTAG00000031832	0.999957	2.78967e-09	0.0395682
ENSBTAG00000050021	ENSBTAG00000054532	0.99997	1.31784e-09	0.018692
ENSBTAG00000051515	ENSBTAG00000054772	0.999937	6.01395e-09	0.0853009
ENSBTAG00000049314	ENSBTAG00000021729	0.999985	3.41764e-10	0.00484753
ENSBTAG00000053285	ENSBTAG00000004297	0.999942	4.98131e-09	0.0706541
ENSBTAG00000053285	ENSBTAG00000017188	0.999975	9.23318e-10	0.0130962
ENSBTAG00000051359	ENSBTAG00000049116	0.999943	4.82481e-09	0.0684343
ENSBTAG00000049181	ENSBTAG00000010952	0.999935	6.41706e-09	0.0910185
ENSBTAG00000049181	ENSBTAG00000038149	0.999958	2.61985e-09	0.0371595
ENSBTAG00000049181	ENSBTAG00000001026	0.999984	4.05306e-10	0.0057488
ENSBTAG00000049421	ENSBTAG00000012119	0.999947	4.2765e-09	0.0606572
ENSBTAG00000052360	ENSBTAG00000044197	0.999976	8.61011e-10	0.0122124
ENSBTAG00000055125	ENSBTAG00000034246	0.999937	5.89042e-09	0.0835489
ENSBTAG00000050378	ENSBTAG00000017576	0.999942	5.11721e-09	0.0725817
ENSBTAG00000052664	ENSBTAG00000019795	0.999946	4.35202e-09	0.0617283
ENSBTAG00000051717	ENSBTAG00000054447	0.999953	3.37404e-09	0.0478568
ENSBTAG00000055019	ENSBTAG00000005917	0.999983	4.22768e-10	0.00599648
ENSBTAG00000049539	ENSBTAG00000003962	0.999935	6.37855e-09	0.0904723
ENSBTAG00000048527	ENSBTAG00000051654	0.999939	5.52528e-09	0.0783698
ENSBTAG00000050512	ENSBTAG00000046317	0.999947	4.21975e-09	0.0598522
ENSBTAG00000054664	ENSBTAG00000055170	0.999993	6.4255e-11	0.000911383
ENSBTAG00000054956	ENSBTAG00000011091	0.999942	5.0494e-09	0.0716198
ENSBTAG00000054956	ENSBTAG00000007049	0.999945	4.54463e-09	0.0644603
ENSBTAG00000050591	ENSBTAG00000022039	0.999984	3.83074e-10	0.00543347
ENSBTAG00000051547	ENSBTAG00000030993	0.999983	4.08562e-10	0.00579498
ENSBTAG00000049583	ENSBTAG00000009332	0.999939	5.56346e-09	0.0789113
ENSBTAG00000050342	ENSBTAG00000019084	0.999933	6.80225e-09	0.096482
ENSBTAG00000052650	ENSBTAG00000033270	0.999962	2.11756e-09	0.0300352
ENSBTAG00000050884	ENSBTAG00000047543	0.999949	3.85481e-09	0.054676
ENSBTAG00000050884	ENSBTAG00000038551	0.999942	5.08687e-09	0.0721514
ENSBTAG00000050428	ENSBTAG00000052236	0.999949	3.92864e-09	0.0557232
ENSBTAG00000051056	ENSBTAG00000020985	0.999979	6.47816e-10	0.00918852
ENSBTAG00000052365	ENSBTAG00000048600	0.999962	2.15639e-09	0.0305859
ENSBTAG00000048683	ENSBTAG00000031967	0.99995	3.7483e-09	0.0531653
ENSBTAG00000048683	ENSBTAG00000047713	0.999974	1.02214e-09	0.0144979
ENSBTAG00000048683	ENSBTAG00000051811	1	0	0
ENSBTAG00000053520	ENSBTAG00000013973	0.999981	5.42044e-10	0.00768827
ENSBTAG00000052912	ENSBTAG00000000719	0.999944	4.62059e-09	0.0655378
ENSBTAG00000049890	ENSBTAG00000048013	0.99996	2.35442e-09	0.0333947
ENSBTAG00000049825	ENSBTAG00000050822	0.999939	5.5805e-09	0.0791529
ENSBTAG00000048748	ENSBTAG00000052949	0.99995	3.69553e-09	0.0524168
ENSBTAG00000051294	ENSBTAG00000006377	0.999933	6.74618e-09	0.0956868
ENSBTAG00000054749	ENSBTAG00000052762	0.999939	5.608e-09	0.0795429
ENSBTAG00000049941	ENSBTAG00000049705	0.999942	5.01344e-09	0.0711098
ENSBTAG00000048807	ENSBTAG00000002097	0.999933	6.74152e-09	0.0956206
ENSBTAG00000048807	ENSBTAG00000024791	0.999949	3.87557e-09	0.0549705
ENSBTAG00000049474	ENSBTAG00000015175	1	0	0
ENSBTAG00000052659	ENSBTAG00000006811	0.999933	6.75659e-09	0.0958344
ENSBTAG00000052659	ENSBTAG00000053711	0.999951	3.67341e-09	0.0521031
ENSBTAG00000052412	ENSBTAG00000053206	0.999981	5.17558e-10	0.00734097
ENSBTAG00000052294	ENSBTAG00000048900	0.999942	4.99631e-09	0.0708669
ENSBTAG00000054995	ENSBTAG00000048155	0.999939	5.57657e-09	0.0790973
ENSBTAG00000052856	ENSBTAG00000054772	0.99996	2.45604e-09	0.0348361
ENSBTAG00000049457	ENSBTAG00000053607	0.999976	8.7581e-10	0.0124224
ENSBTAG00000054214	ENSBTAG00000002253	0.999938	5.76113e-09	0.081715
ENSBTAG00000051895	ENSBTAG00000006438	0.99998	6.15534e-10	0.00873063
ENSBTAG00000049100	ENSBTAG00000004351	0.99995	3.77819e-09	0.0535893
ENSBTAG00000049100	ENSBTAG00000054392	0.999933	6.78898e-09	0.0962938
ENSBTAG00000049100	ENSBTAG00000050720	0.999991	1.31991e-10	0.00187215
ENSBTAG00000053793	ENSBTAG00000011124	0.999966	1.78412e-09	0.0253057
ENSBTAG00000054798	ENSBTAG00000006753	0.999938	5.71455e-09	0.0810542
ENSBTAG00000050771	ENSBTAG00000034206	0.999933	6.83271e-09	0.096914
ENSBTAG00000049257	ENSBTAG00000009269	0.999937	6.0452e-09	0.0857441
ENSBTAG00000055235	ENSBTAG00000007826	0.999952	3.47998e-09	0.0493595
ENSBTAG00000055235	ENSBTAG00000011587	0.999996	2.04281e-11	0.000289749
ENSBTAG00000055235	ENSBTAG00000002702	0.999963	2.07098e-09	0.0293744
ENSBTAG00000055235	ENSBTAG00000034632	0.999966	1.72443e-09	0.0244591
ENSBTAG00000054750	ENSBTAG00000014828	0.999949	3.94073e-09	0.0558947
ENSBTAG00000049187	ENSBTAG00000054233	0.999967	1.60121e-09	0.0227113
ENSBTAG00000048853	ENSBTAG00000037738	0.999948	4.00317e-09	0.0567803
ENSBTAG00000048853	ENSBTAG00000052138	0.999934	6.44266e-09	0.0913816
ENSBTAG00000048487	ENSBTAG00000010127	0.999973	1.13413e-09	0.0160863
ENSBTAG00000052724	ENSBTAG00000002151	0.999946	4.37305e-09	0.0620266
ENSBTAG00000016148	ENSBTAG00000045652	1	0	0
ENSBTAG00000050501	ENSBTAG00000007826	0.999943	4.83216e-09	0.0685385
ENSBTAG00000050501	ENSBTAG00000019524	0.999965	1.87737e-09	0.0266283
ENSBTAG00000054101	ENSBTAG00000032429	0.999944	4.7307e-09	0.0670996
ENSBTAG00000052934	ENSBTAG00000003389	0.999956	2.94148e-09	0.0417215
ENSBTAG00000052934	ENSBTAG00000006452	0.999937	5.8965e-09	0.083635
ENSBTAG00000050982	ENSBTAG00000016620	0.999932	7.033e-09	0.099755
ENSBTAG00000054043	ENSBTAG00000049460	0.999944	4.76042e-09	0.0675211
ENSBTAG00000054043	ENSBTAG00000055024	0.999943	4.92355e-09	0.0698348
ENSBTAG00000048578	ENSBTAG00000001416	0.999955	2.99086e-09	0.0424219
ENSBTAG00000051003	ENSBTAG00000030505	0.999977	7.86639e-10	0.0111576
ENSBTAG00000049676	ENSBTAG00000038224	0.999982	4.73901e-10	0.00672173
ENSBTAG00000049821	ENSBTAG00000052418	0.999945	4.4656e-09	0.0633393
ENSBTAG00000049821	ENSBTAG00000000730	0.999934	6.59971e-09	0.0936092
ENSBTAG00000051244	ENSBTAG00000008773	0.999973	1.10767e-09	0.0157111
ENSBTAG00000051244	ENSBTAG00000004608	0.999936	6.17051e-09	0.0875215
ENSBTAG00000051244	ENSBTAG00000001812	0.999939	5.53909e-09	0.0785656
ENSBTAG00000051244	ENSBTAG00000050447	0.999937	5.89625e-09	0.0836315
ENSBTAG00000050636	ENSBTAG00000012606	0.999951	3.60759e-09	0.0511695
ENSBTAG00000051561	ENSBTAG00000016341	0.999954	3.21422e-09	0.04559
ENSBTAG00000051354	ENSBTAG00000011321	0.999948	4.01003e-09	0.0568777
ENSBTAG00000054869	ENSBTAG00000014600	0.999977	7.89319e-10	0.0111956
ENSBTAG00000054869	ENSBTAG00000014585	0.999968	1.50105e-09	0.0212906
ENSBTAG00000054869	ENSBTAG00000000573	0.999984	4.0639e-10	0.00576417
ENSBTAG00000054869	ENSBTAG00000020939	0.999952	3.46001e-09	0.0490763
ENSBTAG00000051520	ENSBTAG00000009537	0.999958	2.6369e-09	0.0374014
ENSBTAG00000053660	ENSBTAG00000050001	0.999932	6.93596e-09	0.0983786
ENSBTAG00000054284	ENSBTAG00000049688	0.999964	1.97361e-09	0.0279933
ENSBTAG00000054654	ENSBTAG00000001571	0.99994	5.419e-09	0.0768622
ENSBTAG00000051209	ENSBTAG00000051931	0.99997	1.30749e-09	0.0185453
ENSBTAG00000050713	ENSBTAG00000054713	0.999952	3.47191e-09	0.0492451
ENSBTAG00000050713	ENSBTAG00000013675	0.999958	2.62041e-09	0.0371675
ENSBTAG00000055211	ENSBTAG00000049750	0.999937	5.91403e-09	0.0838836
ENSBTAG00000048796	ENSBTAG00000008788	0.999966	1.74197e-09	0.0247078
ENSBTAG00000054824	ENSBTAG00000019168	0.999972	1.18668e-09	0.0168316
ENSBTAG00000051356	ENSBTAG00000039592	0.999977	8.11478e-10	0.0115099
ENSBTAG00000054000	ENSBTAG00000014990	0.999966	1.75427e-09	0.0248823
ENSBTAG00000049236	ENSBTAG00000049470	0.99995	3.77149e-09	0.0534943
ENSBTAG00000054473	ENSBTAG00000015812	1	0	0
ENSBTAG00000054473	ENSBTAG00000054398	1	0	0
ENSBTAG00000054335	ENSBTAG00000055298	0.999991	1.1677e-10	0.00165625
ENSBTAG00000054335	ENSBTAG00000038567	1	0	0
ENSBTAG00000054335	ENSBTAG00000048207	1	0	0
ENSBTAG00000048816	ENSBTAG00000049576	1	0	0
