# Supplementary material for: Coding and Noncoding Uterine Small Extracellular Vesicle Content Differs in the Early Stages of Pregnancies Produced by Artificial Insemination and In Vitro Fertilization in Cattle
Source: Mol Reprod Dev. 2026 Jul 6;93(7):e70132. doi: 10.1002/mrd.70132 (PMC13334345; doi:10.1002/mrd.70132)
Supplement: Supplementary file 8 — Supporting File 8 [file MRD-93-e70132-s006.xlsx]

## Sheet: FTAI32 x FTAI18
Supplemental Table S4 - lncRNA-mRNA interactions presented significant binding potential (normalized deltaG analysis in LncTar tool (ndG < -0.10)) in FTAI32 x FTAI18
lncRNA ID	mRNA ID	Orthology	Correlation	pvalor-bonferroni	ndG
ENSBTAG00000050269	ENSBTAG00000012251	MTR	0.999218	0.094522	-0.1118
ENSBTAG00000050297	ENSBTAG00000015290	BAIAP2L2	0.999487	0.0405623	-0.1451
ENSBTAG00000050297	ENSBTAG00000049318		0.999512	0.0367913	-0.1487
ENSBTAG00000050297	ENSBTAG00000026309	ZHX2	0.999511	0.0368662	-0.1128
ENSBTAG00000050297	ENSBTAG00000039556	WIPI1	0.999706	0.0133322	-0.1057
ENSBTAG00000049837	ENSBTAG00000049318		0.999447	0.0472203	-0.1466

## Sheet: IVF-ET32 x FTAI32
Supplemental Table S4 - lncRNA-mRNA interactions presented significant binding potential (normalized deltaG analysis in LncTar tool (ndG < -0.10)) in IVF-ET32 x FTAI32
lncRNA_ID	mRNA_ID	Orthology_Human	Correlation	p_valor_bonferroni	ndG
ENSBTAG00000048778	ENSBTAG00000018198	TLR9	0.999861	0.067503	-0.1189
ENSBTAG00000049288	ENSBTAG00000039954	COPZ2	0.999845	0.0838818	-0.1011
ENSBTAG00000050075	ENSBTAG00000050910		0.999919	0.0231029	-0.1227
ENSBTAG00000050177	ENSBTAG00000010896	NKX3-2	0.999917	0.0239257	-0.1132
ENSBTAG00000051026	ENSBTAG00000013352	NKX2-8	0.999989	0.000427164	-0.1901
ENSBTAG00000053860	ENSBTAG00000015275	SLC16A8	0.999946	0.0101211	-0.1324
ENSBTAG00000055063	ENSBTAG00000000924	HOXC12	0.999832	0.098438	-0.1162
ENSBTAG00000048871	ENSBTAG00000015702	PITX3	0.999855	0.0734587	-0.1189

## Sheet: IVF-ET32 x IVF-ET18
Supplemental Table S4 - lncRNA-mRNA interactions presented significant binding potential (normalized deltaG analysis in LncTar tool (ndG < -0.10)) in IVF-ET32 x IVF-ET18
lncRNA_ID	mRNA_ID	Orthology_Human	Correlation	p_valor_bonferroni	ndG
ENSBTAG00000016148	ENSBTAG00000045652		1	0	-0.1333
ENSBTAG00000024437	ENSBTAG00000014645	CNTN2	0.999944	0.066758	-0.105
ENSBTAG00000048710	ENSBTAG00000006035	PPP1R1B	0.999946	0.0614238	-0.1156
ENSBTAG00000049100	ENSBTAG00000050720		0.999991	0.00187215	-0.1066
ENSBTAG00000049251	ENSBTAG00000027348		0.999973	0.0156798	-0.119
ENSBTAG00000049639	ENSBTAG00000006440	IGDCC4	0.999944	0.0655837	-0.1104
ENSBTAG00000049657	ENSBTAG00000002469	KANK3	0.999944	0.0668645	-0.1263
ENSBTAG00000049657	ENSBTAG00000049380		0.999976	0.0120978	-0.1166
ENSBTAG00000049676	ENSBTAG00000038224	GDF7	0.999982	0.00672173	-0.1243
ENSBTAG00000049825	ENSBTAG00000050822		0.999939	0.0791529	-0.107
ENSBTAG00000049941	ENSBTAG00000049705		0.999942	0.0711098	-0.1002
ENSBTAG00000050544	ENSBTAG00000032560		0.999938	0.0809335	-0.1197
ENSBTAG00000050854	ENSBTAG00000020939	PLAC9	0.999954	0.0440482	-0.1338
ENSBTAG00000050982	ENSBTAG00000016620	SIGLEC15	0.999932	0.099755	-0.1242
ENSBTAG00000051832	ENSBTAG00000014828	CACNA1A	0.999938	0.0813572	-0.128
ENSBTAG00000051832	ENSBTAG00000017434	MROH2A	0.999949	0.0556923	-0.1065
ENSBTAG00000052359	ENSBTAG00000051269		0.999963	0.0293421	-0.1021
ENSBTAG00000053516	ENSBTAG00000002441	PPY	0.999953	0.047742	-0.1184
ENSBTAG00000053790	ENSBTAG00000007791	KCNQ5	0.999946	0.0611853	-0.1124
ENSBTAG00000054000	ENSBTAG00000014990	SLC18A3	0.999966	0.0248823	-0.1291
ENSBTAG00000054473	ENSBTAG00000015812	KRTAP8-1	1	0	-0.1439
ENSBTAG00000054739	ENSBTAG00000009180	NRSN1	0.999962	0.03135	-0.1303
ENSBTAG00000054824	ENSBTAG00000019168	PHOX2A	0.999972	0.0168316	-0.1234
ENSBTAG00000048601	ENSBTAG00000017982	FIBCD1	0.999946	0.0630173	-0.1014
ENSBTAG00000048601	ENSBTAG00000012311	CACNG5	0.999965	0.0260582	-0.1015
ENSBTAG00000049181	ENSBTAG00000010952		0.999935	0.0910185	-0.1116
ENSBTAG00000053520	ENSBTAG00000013973	SERPIND1	0.999981	0.00768827	-0.1301
ENSBTAG00000053705	ENSBTAG00000004716	RETN	0.999978	0.0103433	-0.1107
