# Supplementary material for: Coding and Noncoding Uterine Small Extracellular Vesicle Content Differs in the Early Stages of Pregnancies Produced by Artificial Insemination and In Vitro Fertilization in Cattle
Source: Mol Reprod Dev. 2026 Jul 6;93(7):e70132. doi: 10.1002/mrd.70132 (PMC13334345; doi:10.1002/mrd.70132)
Supplement: Supplementary file 9 — Supporting File 9 [file MRD-93-e70132-s012.xlsx]

## Sheet: miRNAsDE_FTAI32 x FTAI18
Supplemental Table S5 - Differential expression (DE) of microRNAs in FTAI32 x FTAI18
Transcript ID(Array Design)	ID	AI32 Avg (log2)	AI18 Avg (log2)	FC	FDR p-val	Chromosome	Strand	Start	Stop
bta-miR-6518	20525081	6.89	3.82	8.45	0.0132	chr15	+	42911552	42911573
bta-miR-2478	20512552	6.3	1.98	19.97	0.0132	chr9	-	28046292	28046311
bta-miR-222	20504796	2.24	6.75	-22.86	0.0132	chrX	+	103538209	103538229
bta-miR-129-3p	20510556	1.64	4.88	-9.44	0.0132	chr15	+	74545242	74545263
bta-miR-10a	20505078	2.94	7.1	-17.83	0.0257	chr19	+	38549275	38549297
bta-miR-2412	20512458	11.6	10.74	1.82	0.0333	chr3	-	18845880	18845901
bta-miR-2882	20514204	5	2.65	5.09	0.0384	chr7	+	16664594	16664612
bta-miR-2292	20512285	4.13	1.71	5.38	0.0384	chr10	+	67304459	67304480
bta-miR-95	20510721	1.68	5.03	-10.25	0.0403	chr6	-	119145915	119145936
bta-miR-1246	20523888	11.37	12.89	-2.85	0.0414	chr1	+	116822079	116822097
bta-miR-2388-3p	20512426	5.06	3.43	3.1	0.043	chr25	-	35300137	35300157

## Sheet: Normalized_FTAI32 x FTAI18
Supplemental Table S5 - Normalized Counts of DE microRNAs in FTAI32 x FTAI18
microRNA	AI3204	AI3203	AI3202	AI3201	AI1804	AI1803	AI1802	AI1801
bta-miR-6518	6.81	7.03	6.9	6.39	3.05	4.01	4.27	3.65
bta-miR-2478	6.53	7.01	5.07	6.1	1.73	1.58	2.42	2.21
bta-miR-222	3.2	1.07	2.91	1.65	6.61	6.84	6.81	6.16
bta-miR-129-3p	1.75	1.3	2.35	1.54	5.79	4.3	5.04	4.68
bta-miR-10a	2.85	1.04	2.69	3.43	7.12	5.7	7.01	7.17
bta-miR-2412	11.47	12.09	11.63	11.66	10.68	10.78	10.87	10.64
bta-miR-2882	5.59	4.98	4.77	5.07	1.52	3.13	3.07	2.31
bta-miR-2292	4.18	3.2	4.29	3.94	1.34	1.38	2.34	1.95
bta-miR-95	2.68	1.56	1.54	1.92	5.3	3.63	5	4.85
bta-miR-1246	11.51	10.83	11.44	11.26	13.28	12.32	12.71	13.11
bta-miR-2388-3p	5.48	4.33	5.03	5.06	2.85	3.51	3.45	3.33

## Sheet: miRNAsDE_IVF-ET32 x IVF-ET18
Supplemental Table S5 - Differential expression (DE) of microRNAs in IVF-ET32 x IVF-ET18
Transcript ID(Array Design)	ID	IVF32 Avg (log2)	IVF18 Avg (log2)	Fold Change	P-val	FDR P-val	Accession	Chromosome	Strand	Start	Stop
bta-miR-1246	20523888	11,6	13,01	-2,64	1,76E-06	0,0091	MIMAT0024567	chr1	+	116822079	116822097
bta-miR-2426	20512480	8,4	5,7	6,49	4,23E-06	0,0153	MIMAT0011996	chr5	+	30952166	30952186
bta-miR-2422	20512473	9,55	7,42	4,36	8,37E-06	0,0206	MIMAT0011989	chr4	+	93619563	93619584
bta-miR-2412	20512458	12,08	10,8	2,42	1,14E-05	0,0217	MIMAT0011974	chr3	-	18845880	18845901
bta-miR-2389	20512427	9,63	8,39	2,35	1,42E-05	0,0233	MIMAT0011942	chr25	+	42282763	42282783
bta-miR-2366	20512389	3,23	2,01	2,33	5,78E-05	0,0343	MIMAT0011904	chr21	+	55818319	55818340
bta-miR-2338	20512357	7,57	6,9	1,59	8,38E-05	0,0345	MIMAT0011872	chr19	+	27298372	27298394
bta-miR-2375	20512406	2,97	1,87	2,13	0,0001	0,0382	MIMAT0011921	chr23	+	3198227	3198249
bta-miR-423-5p	20505125	8,03	6,82	2,3	0,0002	0,0393	MIMAT0012537	chr19	+	21799500	21799522
bta-miR-214	20505118	5,9	3,76	4,38	0,0003	0,0466	MIMAT0003825	chr16	-	40485825	40485846
bta-miR-2449	20512510	9,74	8,71	2,05	0,0003	0,0469	MIMAT0012027	chr6	+	109095961	109095980
bta-miR-371	20510637	1,31	3,46	-4,44	0,0003	0,0477	MIMAT0009301	chr18	-	61145853	61145875
bta-miR-3154	20525075	9,42	7,24	4,54	0,0003	0,0477	MIMAT0025529	chr11	-	98867869	98867889

## Sheet: Normalized_IVF-ET32 x IVF-ET18
Supplemental Table S5 - Normalized Counts of DE microRNAs in IVF-ET32 xIVF-ET18
microRNA	IVF3202	IVF3201	IVF3204	IVF3203	IVF1804	IVF1803	IVF1802	IVF1801
bta-miR-1246	11.65	11.42	11.55	11.85	12.95	13.23	13.04	13.02
bta-miR-2426	8.47	8.47	8.1	9.26	5.94	5.76	5.51	5.62
bta-miR-2422	9.48	9.28	9.58	9.57	7.26	7.91	7.56	7.01
bta-miR-2412	12	11.98	12.15	12.2	10.51	11.08	10.83	10.78
bta-miR-2389	9.6	9.58	9.7	9.99	8.36	8.68	8.43	8.22
bta-miR-2366	3.22	3.22	3.23	3.78	1.96	2.3	1.77	2.04
bta-miR-2338	7.73	7.65	7.47	7.45	6.67	6.96	6.89	6.88
bta-miR-2375	2.82	3.12	3.28	2.65	1.51	1.98	1.82	1.87
bta-miR-423-5p	8.33	8.11	7.86	7.91	6.99	7.2	6.62	6.52
bta-miR-214	5.62	5.84	5.99	5.95	3.96	4.49	2.79	3.6
bta-miR-2449	9.74	9.76	9.74	9.52	9.08	8.71	8.71	8.32
bta-miR-371	1.41	1.38	1.26	1.11	4.1	2.7	4.09	2.91
bta-miR-3154	9.01	9.27	10.15	9.55	7.28	8.01	7.2	6.47
