# Supplementary material for: Coding and Noncoding Uterine Small Extracellular Vesicle Content Differs in the Early Stages of Pregnancies Produced by Artificial Insemination and In Vitro Fertilization in Cattle
Source: Mol Reprod Dev. 2026 Jul 6;93(7):e70132. doi: 10.1002/mrd.70132 (PMC13334345; doi:10.1002/mrd.70132)
Supplement: Supplementary file 10 — Supporting File 10 [file MRD-93-e70132-s010.xlsx]

## Sheet: FTAI32 x FTAI18
Supplemental Table S6 - Target mRNAs of DE miRNAs in FTAI32 x FTAI18
miRNA	Gene ID	Gene	Î”G open	Probability exact	Conservation PhyloP	miRmap score
bta-miR-2478	ENSBTAG00000009603	UQCRH	44.7825	96.2697	0.000176355	90.1369
bta-miR-2478	ENSBTAG00000047330	FABP5	89.8425	87.5656	0.000176355	90.4456
bta-miR-2478	ENSBTAG00000005565	CLN6	44.9117	92.7228	74.9692	90.707
bta-miR-2478	ENSBTAG00000014345	ENSBTAT00000057102	64.1344	91.9794	0.000176355	90.8708
bta-miR-2478	ENSBTAG00000000672	MGC143209	71.2868	60.5902	7.5175	91.0517
bta-miR-2478	ENSBTAG00000013589	CHMP3	36.3401	91.8271	51.5136	91.3129
bta-miR-2478	ENSBTAG00000021680	SKA2	59.5573	92.7281	53.5057	91.3998
bta-miR-2478	ENSBTAG00000012271	THAP2	87.8232	69.4494	0.000176355	91.8102
bta-miR-2478	ENSBTAG00000001105	ANXA4	54.1584	81.31	0.000176355	95.6531
bta-miR-2478	ENSBTAG00000001112	SMOX	81.5454	95.0995	98.5668	96.7611
bta-miR-2478	ENSBTAG00000030686	RAVER2	98.4985	96.8817	0.000176355	96.9997
bta-miR-2478	ENSBTAG00000001233	MPZL3	55.7482	99.1431	59.0584	98.4777
bta-miR-2478	ENSBTAG00000027074	SV2B	69.8018	96.9607	91.6944	99.0044
bta-miR-2478	ENSBTAG00000021601	PARD6B	97.1825	91.9611	30.5387	91.0065
bta-miR-2478	ENSBTAG00000010822	PLCXD3	91.6631	79.3428	6.81384	91.3451
bta-miR-2478	ENSBTAG00000013662	COL8A1	62.2937	63.5946	94.4665	91.6491
bta-miR-2478	ENSBTAG00000022721	SLC25A38	32.6004	89.7195	0.000176355	91.7052
bta-miR-2478	ENSBTAG00000015686	TERF2IP	54.2218	84.7916	48.3104	91.8068
bta-miR-2478	ENSBTAG00000016307	CDC7L1	85.2362	51.0618	28.3151	92.2657
bta-miR-2478	ENSBTAG00000007859	VSIG1	67.6173	76.4906	55.1502	92.6137
bta-miR-2478	ENSBTAG00000045582	ARPC5	83.6613	68.3758	64.9649	92.6192
bta-miR-2478	ENSBTAG00000018803	SNF8	68.3439	86.6652	46.219	92.8284
bta-miR-2478	ENSBTAG00000018735	C13H20orf27	74.6889	90.8401	95.0866	93.5559
bta-miR-2478	ENSBTAG00000019663	DECR1	74.1271	76.1099	96.2951	93.6968
bta-miR-2478	ENSBTAG00000017545	FCHO2	71.2139	87.9887	0.000176355	93.9554
bta-miR-2478	ENSBTAG00000011187	FAM13A	36.4353	96.0506	0.000176355	94.0084
bta-miR-2478	ENSBTAG00000010947	PHYHIPL	86.5568	96.8338	42.9764	94.6667
bta-miR-2478	ENSBTAG00000015525	SLC39A12	40.1249	96.5896	81.7336	95.0404
bta-miR-2478	ENSBTAG00000017096	ERICH1	55.4815	90.4067	34.9781	95.438
bta-miR-2478	ENSBTAG00000016337	THEM2	80.9916	98.2321	59.0392	95.832
bta-miR-2478	ENSBTAG00000003503	C18H16orf87	82.3145	93.2421	60.0023	95.8652
bta-miR-2478	ENSBTAG00000007813	MTCP1NB	52.2519	97.1077	0.000176355	95.9424
bta-miR-2478	ENSBTAG00000016311	EIF2S1	99.5442	94.2485	80.1748	96.5696
bta-miR-2478	ENSBTAG00000025931	NEU3	65.3889	98.5609	31.171	98.6494
bta-miR-2478	ENSBTAG00000032047	ENSBTAT00000045464	98.2915	99.1861	0.000176355	99.3079
bta-miR-2478	ENSBTAG00000003501	SACM1L	76.8613	72.4374	0.000176355	90.0908
bta-miR-2478	ENSBTAG00000014158	CCNT2	70.3092	74.9152	67.9855	90.8739
bta-miR-2478	ENSBTAG00000013033	BTBD10	57.1924	75.7413	72.1016	90.9072
bta-miR-2478	ENSBTAG00000040361	LFNG	57.759	91.6732	43.425	91.1802
bta-miR-2478	ENSBTAG00000017078	FAM114A2	70.1834	84.5097	57.425	91.1925
bta-miR-2478	ENSBTAG00000003897	C6H4orf52	79.5672	78.852	0.000176355	91.5497
bta-miR-2478	ENSBTAG00000007335	TPD52	77.3066	94.5796	21.9046	91.5512
bta-miR-2478	ENSBTAG00000025297	MMGT1	69.3825	93.9111	0.000176355	92.0024
bta-miR-2478	ENSBTAG00000022681	EOGT	60.8519	77.6662	14.0509	92.0407
bta-miR-2478	ENSBTAG00000047339	BCOR	83.1466	79.4431	25.7011	92.3759
bta-miR-2478	ENSBTAG00000021435	MAFF	44.2992	98.6682	0.000176355	92.3979
bta-miR-2478	ENSBTAG00000025029	MAN2A1	53.1064	85.8724	0.000176355	93.4104
bta-miR-2478	ENSBTAG00000008498	ALYREF	42.8706	92.4812	79.9544	94.1274
bta-miR-2478	ENSBTAG00000016228	NMD3	65.4935	91.8696	20.6096	94.3534
bta-miR-2478	ENSBTAG00000032640	FOPNL	65.1689	93.7269	53.9907	95.0285
bta-miR-2478	ENSBTAG00000047991	TAF4	79.2642	92.9072	89.3323	95.0683
bta-miR-2478	ENSBTAG00000005137	LPGAT1	79.1712	89.7575	43.5601	95.1372
bta-miR-2478	ENSBTAG00000004193	VEZF1	96.6814	63.2365	0.000176355	96.6108
bta-miR-2478	ENSBTAG00000010500	ENSBTAT00000013871	89.2244	92.815	53.9406	96.7032
bta-miR-2478	ENSBTAG00000019459	CHAC2	72.3285	85.7158	74.1906	96.7913
bta-miR-2478	ENSBTAG00000031012	PIGK	97.3333	92.6444	0.000176355	96.919
bta-miR-2478	ENSBTAG00000000108	KIAA0907	63.5791	97.5058	64.9584	97.6197
bta-miR-2478	ENSBTAG00000033535	FAM26D	73.7638	90.1196	0.000176355	98.1206
bta-miR-2478	ENSBTAG00000020781	SETD6	83.6716	97.5114	69.7999	99.0171
bta-miR-2478	ENSBTAG00000011150	PFN2	68.8423	97.4574	16.0714	99.0916
bta-miR-2478	ENSBTAG00000025632	NOP10	72.4809	92.0035	72.2501	99.2605
bta-miR-2478	ENSBTAG00000016707	FKBP9	83.5222	80.4438	0.000176355	90.0352
bta-miR-2478	ENSBTAG00000001019	GDF10	73.9972	63.5085	0.000176355	90.0805
bta-miR-2478	ENSBTAG00000003231	LIM2	30.835	92.1354	63.077	90.4257
bta-miR-2478	ENSBTAG00000001835	GJA1	80.3023	90.6683	65.3779	90.6027
bta-miR-2478	ENSBTAG00000006452	CD3D	22.9745	75.5662	78.91	90.7788
bta-miR-2478	ENSBTAG00000012074	MYB	57.4095	83.6874	42.2482	91.0142
bta-miR-2478	ENSBTAG00000011480	PITPNA	46.3451	96.3442	70.9844	92.3624
bta-miR-2478	ENSBTAG00000007794	KRT20	87.253	84.0997	0.000176355	92.5548
bta-miR-2478	ENSBTAG00000005456	TTK	67.8556	85.8222	0.000176355	92.6237
bta-miR-2478	ENSBTAG00000001697	TRA2B	58.7849	96.6715	12.7281	93.3486
bta-miR-2478	ENSBTAG00000009251	C2H1orf144	79.2027	92.245	0.000176355	93.6524
bta-miR-2478	ENSBTAG00000006989	SEMA4F	49.8653	99.2619	98.1195	94.229
bta-miR-2478	ENSBTAG00000026254	MED30	93.64	92.8157	73.3151	94.3802
bta-miR-2478	ENSBTAG00000016743	DNTTIP1	83.6462	93.26	41.0084	95.8895
bta-miR-2478	ENSBTAG00000019696	RCE1	77.7461	92.8977	89.8493	95.9598
bta-miR-2478	ENSBTAG00000013421	PRMT3	85.8961	75.0629	0.000176355	96.0531
bta-miR-2478	ENSBTAG00000019011	PGM1	65.8345	90.6729	87.9473	96.2231
bta-miR-2478	ENSBTAG00000013363	CAP1	69.8894	99.6881	80.8804	96.5554
bta-miR-2478	ENSBTAG00000011095	FAR2	71.1447	96.2923	0.000176355	97.8022
bta-miR-2478	ENSBTAG00000001774	SPRY2	58.4012	99.703	19.5603	98.311
bta-miR-2478	ENSBTAG00000007173	PDGFRA	54.1626	90.4881	93.748	98.6819
bta-miR-2478	ENSBTAG00000034269	RCBTB1	38.5966	99.9965	0.000176355	99.1397
bta-miR-6518	ENSBTAG00000004824	REEP1	62.6865	87.0234	0.947028	90.2038
bta-miR-6518	ENSBTAG00000046966	GTLF3B	13.0962	99.4191	0.000176355	90.2977
bta-miR-6518	ENSBTAG00000007622	CTSD	8.87418	98.2086	0.000176355	90.5729
bta-miR-6518	ENSBTAG00000006129	KIAA0556	18.1086	98.5991	55.7346	90.7089
bta-miR-6518	ENSBTAG00000047520	MPV17L	39.6928	98.3868	0.000176355	90.7662
bta-miR-6518	ENSBTAG00000000899	TMEM17	80.2539	99.1974	0.000176355	91.9576
bta-miR-6518	ENSBTAG00000010626	SH3GLB2	89.5409	80.0912	0.000176355	93.6913
bta-miR-6518	ENSBTAG00000017832	PDK3	82.0024	90.4992	0.000176355	95.1136
bta-miR-6518	ENSBTAG00000002475	RAB11B	50.6653	76.1568	78.4672	95.2735
bta-miR-6518	ENSBTAG00000003815	EDEM2	92.3566	95.3435	0.000176355	95.7077
bta-miR-6518	ENSBTAG00000009545	PPEF1	93.6393	99.2505	0.000176355	95.7873
bta-miR-6518	ENSBTAG00000004064	BPNT1	83.4091	99.045	0.000176355	95.8258
bta-miR-6518	ENSBTAG00000031863	HILPDA	69.974	96.806	0.000176355	96.2705
bta-miR-6518	ENSBTAG00000002391	TGFB1I1	48.0212	99.7559	53.7286	96.8487
bta-miR-6518	ENSBTAG00000015569	ENKUR	69.8599	99.6024	0.000176355	96.9954
bta-miR-6518	ENSBTAG00000000782	KDR	71.0241	99.6638	0.000176355	97.6164
bta-miR-6518	ENSBTAG00000003185	ASAP1	85.2147	91.6197	68.7805	90.493
bta-miR-6518	ENSBTAG00000022027	DDT	34.8228	98.8925	0.000176355	90.6538
bta-miR-6518	ENSBTAG00000045895	NFASC	85.7912	90.2188	0.000176355	90.6674
bta-miR-6518	ENSBTAG00000015131	SLC29A1	90.7213	89.224	50.7921	90.7687
bta-miR-6518	ENSBTAG00000012849	COL4A1	43.9798	70.932	17.5907	90.854
bta-miR-6518	ENSBTAG00000010627	SF3B3	48.9774	98.5767	0.000176355	90.9947
bta-miR-6518	ENSBTAG00000046545	MEF2D	90.3918	82.41	45.0611	92.1079
bta-miR-6518	ENSBTAG00000040076	ILF3	43.0657	88.3713	67.6182	93.677
bta-miR-6518	ENSBTAG00000019497	ILDR2	21.5505	93.3513	0.000176355	93.6873
bta-miR-6518	ENSBTAG00000010227	CPSF2	53.5301	97.9406	0.000176355	94.0623
bta-miR-6518	ENSBTAG00000014501	FERMT2	82.4168	97.5494	0.000176355	94.7228
bta-miR-6518	ENSBTAG00000018063	SPATA2	61.2585	70.3481	45.2498	94.7477
bta-miR-6518	ENSBTAG00000018137	A2M	70.0106	99.6024	0.000176355	95.487
bta-miR-6518	ENSBTAG00000018646	ATP6V1B2	62.737	90.2739	54.2517	95.6075
bta-miR-6518	ENSBTAG00000027625	SFRP1	65.5254	98.6557	13.3699	96.1112
bta-miR-6518	ENSBTAG00000027516	APLNR	28.0455	95.7646	0.000176355	96.4237
bta-miR-6518	ENSBTAG00000020783	MAPK14	55.6015	98.6588	34.6295	96.4894
bta-miR-6518	ENSBTAG00000006647	RCBTB2	57.7602	95.5482	0.000176355	96.784
bta-miR-6518	ENSBTAG00000011917	GPAM	41.1787	98.898	80.0274	98.5347
bta-miR-6518	ENSBTAG00000005246	DIP2B	72.1435	84.3182	0.000176355	90.4936
bta-miR-6518	ENSBTAG00000006801	TMEM106A	51.4105	93.372	94.803	90.7467
bta-miR-6518	ENSBTAG00000007766	CDK5	44.588	95.1114	74.3047	91.1471
bta-miR-6518	ENSBTAG00000009439	C10orf137	29.2942	94.9336	21.9926	92.1382
bta-miR-6518	ENSBTAG00000004775	GRIA2	72.622	93.9084	0.000176355	92.7298
bta-miR-6518	ENSBTAG00000002081	BMPRIB	57.6793	85.703	0.000176355	93.1032
bta-miR-6518	ENSBTAG00000018935	SETMAR	67.8722	89.0545	32.5146	94.8581
bta-miR-6518	ENSBTAG00000032996	P4HA1	78.665	97.7264	43.4802	96.1931
bta-miR-6518	ENSBTAG00000003762	GNB5	70.478	99.6239	0.000176355	96.8623
bta-miR-6518	ENSBTAG00000019986	CSNK1D	47.7481	96.2427	75.7187	97.071
bta-miR-6518	ENSBTAG00000005844	SCAMP2	31.1873	91.1541	24.3176	97.7349
bta-miR-6518	ENSBTAG00000021576	LMOD1	44.5961	82.4101	0.000176355	90.566
bta-miR-6518	ENSBTAG00000002267	ANKRD40	52.7725	79.9121	12.6009	91.1346
bta-miR-6518	ENSBTAG00000016704	SLC37A2	68.2799	83.149	56.1746	92.0548
bta-miR-6518	ENSBTAG00000046218	KLF11	93.1517	95.0202	62.282	92.4736
bta-miR-6518	ENSBTAG00000020829	PTPRK	60.6094	98.8037	0.000176355	92.5247
bta-miR-6518	ENSBTAG00000011095	FAR2	73.0235	97.1558	0.000176355	92.7111
bta-miR-6518	ENSBTAG00000002138	PADI1	31.8523	97.6479	0.000176355	92.7217
bta-miR-6518	ENSBTAG00000000409	CDC40	51.6052	98.5775	0.000176355	93.4427
bta-miR-6518	ENSBTAG00000015242	SLC18B1	72.0463	98.3562	83.9365	94.6305
bta-miR-6518	ENSBTAG00000011765	GABARAPL1	55.1975	89.4483	0.000176355	94.8683
bta-miR-6518	ENSBTAG00000009574	ARFGAP2	60.163	97.8297	55.3936	95.1
bta-miR-6518	ENSBTAG00000013569	CD38	79.2763	93.4444	0.000176355	95.5935
bta-miR-6518	ENSBTAG00000011789	MGC157163	75.0623	95.9259	0.000176355	96.7543
bta-miR-6518	ENSBTAG00000003218	RAB28	67.0691	99.1012	0.000176355	97.4129
bta-miR-6518	ENSBTAG00000019157	LRRC10	82.4415	86.2838	16.3928	97.5221
bta-miR-6518	ENSBTAG00000002402	IGF2R	22.6235	99.8938	42.623	98.2934
bta-miR-6518	ENSBTAG00000008686	SLC46A3	82.8732	99.871	0.000176355	98.6712
bta-miR-2412	ENSBTAG00000017273	LRRC25	4.90681	82.181	86.9927	90.0301
bta-miR-2412	ENSBTAG00000013330	TBC1D20	74.4744	31.8772	10.0544	90.0688
bta-miR-2412	ENSBTAG00000007719	MFSD6	26.9372	79.6867	0.000176355	90.344
bta-miR-2412	ENSBTAG00000015171	CCRK	8.221	51.3951	0.000176355	90.3969
bta-miR-2412	ENSBTAG00000010223	NTF3	13.589	64.6535	2.15647	90.4858
bta-miR-2412	ENSBTAG00000011012	ENSBTAT00000014627	5.2282	62.2479	0.000176355	90.5832
bta-miR-2412	ENSBTAG00000015804	SIGMAR1	41.9604	42.1572	76.404	90.8091
bta-miR-2412	ENSBTAG00000020454	PROSAPIP1	51.5764	21.8943	79.4169	90.8854
bta-miR-2412	ENSBTAG00000016800	SEMA6D	43.2728	58.7117	0.000176355	90.9247
bta-miR-2412	ENSBTAG00000013705	NFKBIE	6.31103	67.4706	0.000176355	90.9937
bta-miR-2412	ENSBTAG00000004706	SUV39H1	31.5722	16.2109	0.000176355	91.112
bta-miR-2412	ENSBTAG00000010249	TMEM222	23.5494	44.7819	95.6775	91.1131
bta-miR-2412	ENSBTAG00000004750	VSTM2L	27.2545	18.6037	50.1994	91.1484
bta-miR-2412	ENSBTAG00000006355	SLC30A2	26.4456	51.841	94.7033	91.1774
bta-miR-2412	ENSBTAG00000006506	GIT2	40.766	66.6626	33.8084	91.2409
bta-miR-2412	ENSBTAG00000007977	LAMP5	37.6437	77.5538	0.000176355	91.2484
bta-miR-2412	ENSBTAG00000014396	TIEG1	5.12647	86.4035	32.0489	91.2764
bta-miR-2412	ENSBTAG00000007390	VAT1	96.4802	24.7135	68.844	91.3924
bta-miR-2412	ENSBTAG00000016957	ENSBTAT00000022554	26.1391	71.3026	0.000176355	91.4361
bta-miR-2412	ENSBTAG00000020689	PPP1R13L	80.2527	42.3941	4.67024	91.4543
bta-miR-2412	ENSBTAG00000000014	TXN2	12.8899	61.5284	13.0351	91.6047
bta-miR-2412	ENSBTAG00000013935	NTPCR	27.8134	76.0268	0.000176355	91.7329
bta-miR-2412	ENSBTAG00000021728	OGDHL	19.3699	73.1366	51.976	91.796
bta-miR-2412	ENSBTAG00000039891	KRT71	76.1986	59.8314	53.5492	91.8229
bta-miR-2412	ENSBTAG00000001022	AMDHD2	18.3751	74.4239	76.9602	91.8599
bta-miR-2412	ENSBTAG00000021697	PDGFB	33.2727	29.1354	0.000176355	91.9137
bta-miR-2412	ENSBTAG00000003891	VAMP2	90.2717	65.7467	5.00955	91.9684
bta-miR-2412	ENSBTAG00000009602	TMEM120B	63.8104	51.3323	83.4614	91.974
bta-miR-2412	ENSBTAG00000005280	ADA	25.0632	85.9187	0.000176355	92.0343
bta-miR-2412	ENSBTAG00000006346	DAP	61.7779	64.8746	74.677	92.1379
bta-miR-2412	ENSBTAG00000013007	C13H20ORF108	23.9864	63.0026	74.0424	92.1386
bta-miR-2412	ENSBTAG00000013096	UNC119	13.5974	35.9845	80.0801	92.1534
bta-miR-2412	ENSBTAG00000009956	CENPM	47.352	50.6757	64.9346	92.3419
bta-miR-2412	ENSBTAG00000002531	ARHGAP10	78.3305	95.1926	81.2935	92.3472
bta-miR-2412	ENSBTAG00000008294	KCNJ2	61.8342	50.7506	93.0484	92.3641
bta-miR-2412	ENSBTAG00000017738	EMID1	25.4854	48.1072	8.81001	92.5183
bta-miR-2412	ENSBTAG00000005049	BLK	24.7825	78.4361	78.105	92.5303
bta-miR-2412	ENSBTAG00000016959	LAPTM4B	36.3445	86.6294	0.000176355	92.6592
bta-miR-2412	ENSBTAG00000016609	DQX1	21.9017	75.5545	0.000176355	92.6995
bta-miR-2412	ENSBTAG00000010543	FGFR4	44.7129	65.3374	41.7588	92.8864
bta-miR-2412	ENSBTAG00000021497	CDH23	23.8645	44.2283	81.6345	92.8919
bta-miR-2412	ENSBTAG00000017557	QRSL1	56.8889	54.36	16.495	92.9173
bta-miR-2412	ENSBTAG00000011655	SAMD10	42.2221	62.7754	0.000176355	92.9677
bta-miR-2412	ENSBTAG00000001773	C7orf49	32.973	55.9354	57.8267	93.1069
bta-miR-2412	ENSBTAG00000025494	PAQR8	47.7836	60.1858	53.0158	93.2992
bta-miR-2412	ENSBTAG00000021158	SATB1	58.824	85.2674	51.6799	93.4361
bta-miR-2412	ENSBTAG00000024509	TMEM52	7.92685	87.175	66.1682	93.4441
bta-miR-2412	ENSBTAG00000034192	ENSBTAT00000048464	96.4466	97.972	0.000176355	93.4682
bta-miR-2412	ENSBTAG00000034402	ACE2	33.7688	78.8405	75.6596	93.514
bta-miR-2412	ENSBTAG00000014411	C5H12orf23	39.0943	68.3661	0.000176355	93.6065
bta-miR-2412	ENSBTAG00000038464	PLIN5	14.1422	68.6207	76.1811	93.6834
bta-miR-2412	ENSBTAG00000012737	GPR65	72.9482	81.7356	0.000176355	93.7213
bta-miR-2412	ENSBTAG00000011800	ABCG4	75.6266	62.1919	75.7503	93.8789
bta-miR-2412	ENSBTAG00000014314	HPS1	16.2582	57.1955	88.5226	94.0356
bta-miR-2412	ENSBTAG00000002823	MPZL1	65.9239	88.0736	36.1467	94.0667
bta-miR-2412	ENSBTAG00000013915	DSN1	21.4175	97.1487	0.000176355	94.1498
bta-miR-2412	ENSBTAG00000014103	SH3GL2	19.9734	66.0838	83.9605	94.1671
bta-miR-2412	ENSBTAG00000031327	TRMT61A	17.2618	50.9046	0.000176355	94.3417
bta-miR-2412	ENSBTAG00000002298	CKAP2L	35.1283	47.886	69.3408	94.3613
bta-miR-2412	ENSBTAG00000015943	EFHA1	23.0084	93.9118	0.000176355	94.4026
bta-miR-2412	ENSBTAG00000021853	IP6K2	18.0122	87.0213	28.265	94.4603
bta-miR-2412	ENSBTAG00000015596	SLCO2B1	14.6691	62.353	64.0812	94.4648
bta-miR-2412	ENSBTAG00000047314	PPIE	24.5063	85.5	46.847	94.5216
bta-miR-2412	ENSBTAG00000013768	NPSR1	41.3891	75.1976	65.0612	94.5346
bta-miR-2412	ENSBTAG00000031941	PEPD	32.8176	98.2828	0.000176355	94.5768
bta-miR-2412	ENSBTAG00000016698	SLAMF8	34.7791	87.9322	0.000176355	94.5981
bta-miR-2412	ENSBTAG00000018285	VAMP5	45.1345	61.6857	37.0948	94.6347
bta-miR-2412	ENSBTAG00000016973	PRSS8	21.1303	61.5357	28.8048	94.6557
bta-miR-2412	ENSBTAG00000006010	STAB2	42.681	64.2057	78.2691	94.757
bta-miR-2412	ENSBTAG00000014253	TBC1D22B	64.2721	67.3093	32.4347	94.8476
bta-miR-2412	ENSBTAG00000000080	GRWD1	25.9243	62.6399	45.708	94.8669
bta-miR-2412	ENSBTAG00000046105	PRTN3	76.2469	77.9114	0.000176355	94.9261
bta-miR-2412	ENSBTAG00000009506	NAGA	12.8622	80.6792	83.6861	95.1006
bta-miR-2412	ENSBTAG00000014883	GABARAP	16.1539	86.4826	0.000176355	95.1506
bta-miR-2412	ENSBTAG00000006552	LAMP3	52.9007	97.1711	14.0273	95.2135
bta-miR-2412	ENSBTAG00000011584	CHST2	54.4341	44.9996	52.3929	95.2482
bta-miR-2412	ENSBTAG00000017663	GAST	96.9025	56.6343	36.9027	95.2783
bta-miR-2412	ENSBTAG00000000582	LY6G6E	48.0608	54.4344	53.5023	95.5663
bta-miR-2412	ENSBTAG00000020776	POLR2E	15.7961	60.5088	38.6444	95.7201
bta-miR-2412	ENSBTAG00000006697	RICTOR	63.8791	59.5359	6.24104	95.7521
bta-miR-2412	ENSBTAG00000002350	PIK3R2	17.4106	77.0635	77.0662	95.8707
bta-miR-2412	ENSBTAG00000012421	C17H22orf25	48.0762	65.8001	0.000176355	95.9405
bta-miR-2412	ENSBTAG00000014435	TCF19	63.3656	53.3849	46.6319	95.9406
bta-miR-2412	ENSBTAG00000021880	ADCK3	22.308	72.0501	22.1139	95.973
bta-miR-2412	ENSBTAG00000003884	FAM120B	76.6883	53.1753	85.5173	96.0872
bta-miR-2412	ENSBTAG00000009328	NWD1	68.3396	33.4204	52.465	96.1133
bta-miR-2412	ENSBTAG00000012855	LPL	26.5013	83.157	87.8978	96.1627
bta-miR-2412	ENSBTAG00000002125	GNAL	95.2925	34.8069	60.8336	96.203
bta-miR-2412	ENSBTAG00000003335	VSX1	33.9328	88.3559	0.000176355	96.2741
bta-miR-2412	ENSBTAG00000032089	CDC42EP2	49.6696	66.2173	8.73629	96.3009
bta-miR-2412	ENSBTAG00000006051	NMT1	34.346	88.5586	0.000176355	96.3076
bta-miR-2412	ENSBTAG00000015015	HINFP	33.3318	54.1909	0.000176355	96.3475
bta-miR-2412	ENSBTAG00000003256	TOMM34	27.8312	46.7015	82.7556	96.3728
bta-miR-2412	ENSBTAG00000026753	CXCR2	60.6683	64.9979	40.5127	96.4106
bta-miR-2412	ENSBTAG00000047035	TBC1D17	85.6256	72.8925	0.000176355	96.4749
bta-miR-2412	ENSBTAG00000015889	CLCN7	33.9016	88.8447	71.4109	96.4769
bta-miR-2412	ENSBTAG00000013138	TDP1	31.1431	94.0419	59.3289	96.5787
bta-miR-2412	ENSBTAG00000021808	CACNB3	84.8778	87.0108	73.1988	96.6018
bta-miR-2412	ENSBTAG00000047780	CCDC127	64.7204	50.1898	0.000176355	96.6157
bta-miR-2412	ENSBTAG00000018227	SLC4A7	87.2792	63.568	11.8528	96.7412
bta-miR-2412	ENSBTAG00000014229	SYT17	22.7396	85.049	80.1819	96.7696
bta-miR-2412	ENSBTAG00000011307	DNM1	54.4679	97.3582	14.8507	96.8087
bta-miR-2412	ENSBTAG00000009098	POLG	60.2689	65.2458	77.311	97.1031
bta-miR-2412	ENSBTAG00000015041	NDUFA2	58.7797	94.3911	94.9254	97.1133
bta-miR-2412	ENSBTAG00000045776	C1orf122	28.9009	76.0665	0.000176355	97.198
bta-miR-2412	ENSBTAG00000014936	MCART1	58.5085	68.8678	0.000176355	97.2315
bta-miR-2412	ENSBTAG00000017690	CARNS1	76.4713	88.9038	95.4144	97.3107
bta-miR-2412	ENSBTAG00000020598	PPP2R2C	53.2005	87.9813	27.552	97.3316
bta-miR-2412	ENSBTAG00000015615	THEMIS	37.9236	76.1565	0.000176355	97.3793
bta-miR-2412	ENSBTAG00000010793	CCDC80	97.7964	73.0293	47.1816	97.4354
bta-miR-2412	ENSBTAG00000011941	LYZ1	72.9277	94.7651	0.000176355	97.4853
bta-miR-2412	ENSBTAG00000039504	ENSBTAT00000048097	97.3358	93.897	0.000176355	97.5127
bta-miR-2412	ENSBTAG00000016508	CTDSP2	63.8409	85.9799	70.3533	97.5287
bta-miR-2412	ENSBTAG00000003499	ENPP4	90.8495	63.2993	0.000176355	97.5945
bta-miR-2412	ENSBTAG00000047502	FKBP5	86.008	51.6429	36.9833	97.6162
bta-miR-2412	ENSBTAG00000016152	DAB2	52.6412	77.9801	98.4618	97.6933
bta-miR-2412	ENSBTAG00000016469	TNKS1BP1	43.9538	65.6491	16.37	97.7111
bta-miR-2412	ENSBTAG00000011138	CCDC58	60.8651	95.6295	67.8095	97.8122
bta-miR-2412	ENSBTAG00000031725	TNFSF12	91.0865	60.9758	62.5072	97.8999
bta-miR-2412	ENSBTAG00000013259	POLR3A	50.3036	58.7228	93.596	97.9079
bta-miR-2412	ENSBTAG00000017459	DUSP18	89.1891	95.5848	0.000176355	98.009
bta-miR-2412	ENSBTAG00000017529	CA8	74.1869	96.203	2.11291	98.0297
bta-miR-2412	ENSBTAG00000001156	ST3GAL1	51.1889	94.6495	99.5111	98.0313
bta-miR-2412	ENSBTAG00000000782	KDR	38.8467	77.5321	80.212	98.0317
bta-miR-2412	ENSBTAG00000004885	DDR2	88.4404	93.7935	0.000176355	98.1395
bta-miR-2412	ENSBTAG00000006016	GTPBP2	97.9167	82.1222	92.6597	98.1558
bta-miR-2412	ENSBTAG00000013831	DSG1	72.3404	96.8452	28.9052	98.1821
bta-miR-2412	ENSBTAG00000007876	MAPK8	82.2115	64.2374	31.9748	98.2458
bta-miR-2412	ENSBTAG00000003894	NDRG4	8.87633	74.5478	40.971	98.3567
bta-miR-2412	ENSBTAG00000016511	POLDIP3	71.2301	29.3455	95.6871	98.5121
bta-miR-2412	ENSBTAG00000003235	DHDDS	99.7419	87.9396	0.000176355	98.5469
bta-miR-2412	ENSBTAG00000002651	PKP2	87.4334	92.4725	0.000176355	98.7974
bta-miR-2412	ENSBTAG00000017349	PCDHGC3	44.0685	92.8105	35.1392	98.9377
bta-miR-2412	ENSBTAG00000019662	ATXN7L3	28.1372	74.5446	52.7962	99.0107
bta-miR-2412	ENSBTAG00000006235	INTS3	11.3517	78.8645	92.0286	99.0728
bta-miR-2412	ENSBTAG00000017776	CHD2	31.8755	72.1858	57.1451	99.0775
bta-miR-2412	ENSBTAG00000012900	TMEM229B	59.2667	84.1379	40.6032	99.1068
bta-miR-2412	ENSBTAG00000019783	SPSB2	42.583	74.8028	86.6912	99.2368
bta-miR-2412	ENSBTAG00000021219	SEPT1	56.2845	99.6096	74.6195	99.269
bta-miR-2412	ENSBTAG00000020648	SCFD2	40.2949	97.1688	72.8441	99.2836
bta-miR-2412	ENSBTAG00000002816	SARM1	25.262	50.2008	99.5362	99.288
bta-miR-2412	ENSBTAG00000014538	HPCAL4	39.1373	94.9421	95.2264	99.3117
bta-miR-2412	ENSBTAG00000017040	LY6E	38.5066	86.4343	64.4806	99.3146
bta-miR-2412	ENSBTAG00000001870	CPNE6	55.8814	99.3914	56.4268	99.3746
bta-miR-2412	ENSBTAG00000000392	ASCC1	61.3425	98.328	42.6242	99.3907
bta-miR-2412	ENSBTAG00000020844	TMEM246	97.1262	95.367	40.6219	99.393
bta-miR-2412	ENSBTAG00000007200	COX6B2	85.7865	99.9925	51.2016	99.426
bta-miR-2412	ENSBTAG00000020699	TSPAN11	20.9537	76.2285	0.000176355	99.5481
bta-miR-2412	ENSBTAG00000013173	SEPT3	42.7542	84.5276	47.9986	99.595
bta-miR-2412	ENSBTAG00000004086	SPINT1	44.8391	86.2174	65.7031	99.598
bta-miR-2412	ENSBTAG00000017002	C20ORF18	52.9736	97.7919	99.3819	99.6157
bta-miR-2412	ENSBTAG00000005533	PPP2R5D	65.25	82.0883	53.6662	99.6929
bta-miR-2412	ENSBTAG00000003191	FSCN1	58.0284	85.3388	38.2478	99.7953
bta-miR-2412	ENSBTAG00000012467	MASP1	93.3531	74.827	27.6268	99.7954
bta-miR-2412	ENSBTAG00000018576	DPYSL5	37.2229	36.9062	72.9459	99.8282
bta-miR-2412	ENSBTAG00000016124	PACSIN1	84.1518	34.9376	59.8511	99.8294
bta-miR-2412	ENSBTAG00000003474	RAB15	60.7578	53.3063	76.2827	99.8444
bta-miR-2412	ENSBTAG00000019146	OSBP2	20.6857	95.1191	17.7329	99.8647
bta-miR-2412	ENSBTAG00000021191	EHD2	79.742	92.1369	36.956	99.8798
bta-miR-2412	ENSBTAG00000019807	COL27A1	24.6196	98.9836	0.000176355	99.895
bta-miR-2412	ENSBTAG00000039839	IL36RN	52.5296	96.5527	69.2784	99.9048
bta-miR-2412	ENSBTAG00000002414	KCNJ10	90.8881	91.5494	87.5747	99.9868
bta-miR-2412	ENSBTAG00000007644	GNG7	45.0581	89.0245	46.7148	99.9976
bta-miR-2412	ENSBTAG00000004588	KCNN4	37.9578	85.0759	34.9947	90.2773
bta-miR-2412	ENSBTAG00000021289	POGZ	30.9955	57.3388	21.1113	90.2973
bta-miR-2412	ENSBTAG00000008003	SMG7	57.0593	28.2445	62.3901	90.581
bta-miR-2412	ENSBTAG00000019565	NCOA4	37.4635	74.6624	0.000176355	90.601
bta-miR-2412	ENSBTAG00000004910	SLC25A11	50.1898	62.1542	0.000176355	90.9185
bta-miR-2412	ENSBTAG00000020704	RAMP3	99.3115	51.9641	40.5981	91.0558
bta-miR-2412	ENSBTAG00000004003	F9	80.5272	51.1123	0.000176355	91.1608
bta-miR-2412	ENSBTAG00000046763	MGC143103	33.2663	61.4774	18.3445	91.3047
bta-miR-2412	ENSBTAG00000005961	CDC42SE2	27.7085	56.4616	9.23255	91.3196
bta-miR-2412	ENSBTAG00000017840	BAZ2A	70.1726	22.1279	72.9919	91.4112
bta-miR-2412	ENSBTAG00000013462	L1CAM	66.4223	39.2458	54.3476	91.4646
bta-miR-2412	ENSBTAG00000010657	BAI2	5.53238	81.0726	12.8046	91.4721
bta-miR-2412	ENSBTAG00000016501	ARHGAP1	28.3387	28.6798	62.1644	91.4849
bta-miR-2412	ENSBTAG00000015879	TULP3	34.796	61.4131	92.9343	91.496
bta-miR-2412	ENSBTAG00000011632	MAP1LC3B	33.3537	73.2827	0.000176355	91.6137
bta-miR-2412	ENSBTAG00000002981	FAM64A	13.0818	54.229	46.6481	91.6775
bta-miR-2412	ENSBTAG00000014172	FGD2	34.5736	70.0567	5.35291	91.7389
bta-miR-2412	ENSBTAG00000009507	FAM109B	27.6948	41.293	71.7911	91.7394
bta-miR-2412	ENSBTAG00000006050	BOLA1	69.4883	63.0526	23.25	91.9132
bta-miR-2412	ENSBTAG00000000057	THBS3	23.4874	78.5447	79.076	91.9315
bta-miR-2412	ENSBTAG00000030805	SHISA4	4.69709	83.0547	79.1594	91.9929
bta-miR-2412	ENSBTAG00000020633	NOB1	20.6608	77.8987	0.000176355	92.124
bta-miR-2412	ENSBTAG00000030482	KLK6	65.1646	68.2122	94.2861	92.2425
bta-miR-2412	ENSBTAG00000018045	SLC12A4	39.5987	51.2056	3.23383	92.2675
bta-miR-2412	ENSBTAG00000020983	RRAS	20.6451	82.8634	19.1758	92.4731
bta-miR-2412	ENSBTAG00000025593	CCDC32	17.5592	72.8381	79.0617	92.6646
bta-miR-2412	ENSBTAG00000012620	FAM134A	47.6371	59.1267	38.1411	92.6919
bta-miR-2412	ENSBTAG00000007315	LARS2	5.69289	34.0473	99.4806	92.7674
bta-miR-2412	ENSBTAG00000005971	PRPH2	22.2761	84.5049	0.000176355	92.796
bta-miR-2412	ENSBTAG00000012676	KRT79	20.8314	70.6964	68.1523	92.8939
bta-miR-2412	ENSBTAG00000006125	PLK3	52.2617	69.5318	17.1795	92.9603
bta-miR-2412	ENSBTAG00000039313	ZNF341	41.2682	48.9395	0.000176355	92.9764
bta-miR-2412	ENSBTAG00000019845	USP30	82.7966	77.013	0.000176355	93.0325
bta-miR-2412	ENSBTAG00000016412	CDKN2B	18.2364	61.395	59.1945	93.0674
bta-miR-2412	ENSBTAG00000012317	PNP	55.4734	76.4332	0.000176355	93.0729
bta-miR-2412	ENSBTAG00000018253	CHRNA1	43.5272	34.5173	28.0326	93.2795
bta-miR-2412	ENSBTAG00000007754	NDUFA3	90.1371	93.8186	0.000176355	93.3508
bta-miR-2412	ENSBTAG00000013442	GPR62	25.5923	44.3959	81.6448	93.4406
bta-miR-2412	ENSBTAG00000006995	SPTBN1	32.802	80.3688	0.000176355	93.4573
bta-miR-2412	ENSBTAG00000010582	BRD3	40.6156	73.8415	39.8581	93.5783
bta-miR-2412	ENSBTAG00000001675	ITPKA	18.5315	60.2772	55.9207	93.5961
bta-miR-2412	ENSBTAG00000027453	RNF4	85.8465	25.1159	61.7374	93.759
bta-miR-2412	ENSBTAG00000006490	HLA-DOA	55.7877	71.6958	0.000176355	93.7914
bta-miR-2412	ENSBTAG00000016085	IRAK1	43.0879	20.8725	99.5642	93.8755
bta-miR-2412	ENSBTAG00000000375	SSRP1	41.1228	80.8541	68.3641	93.9942
bta-miR-2412	ENSBTAG00000004375	ESRP2	39.6257	70.2688	79.8957	93.9991
bta-miR-2412	ENSBTAG00000008182	FOSB	35.5996	24.6874	68.3532	94.0565
bta-miR-2412	ENSBTAG00000012219	CSPG4	9.9217	92.3289	87.4864	94.2441
bta-miR-2412	ENSBTAG00000035708	ENSBTAT00000050195	84.3297	64.1866	0.000176355	94.294
bta-miR-2412	ENSBTAG00000011209	SYT11	75.6182	35.6903	30.4589	94.5565
bta-miR-2412	ENSBTAG00000020062	TMC4	26.2893	86.8546	0.000176355	94.6241
bta-miR-2412	ENSBTAG00000016218	PTGES2	25.1517	79.2553	0.000176355	94.7269
bta-miR-2412	ENSBTAG00000005732	TRAPPC3	51.5362	86.2324	46.2543	94.8048
bta-miR-2412	ENSBTAG00000019480	PDE6D	9.92089	72.4699	0.000176355	94.8438
bta-miR-2412	ENSBTAG00000003514	HSF4	32.1284	76.6691	0.000176355	95.002
bta-miR-2412	ENSBTAG00000020303	FBXO38	14.971	86.2752	0.000176355	95.3046
bta-miR-2412	ENSBTAG00000023851	FAM102A	85.6492	47.5627	72.3464	95.3231
bta-miR-2412	ENSBTAG00000013109	STIM1	73.2491	73.7619	87.6197	95.458
bta-miR-2412	ENSBTAG00000002834	CCDC69	68.1315	66.2267	59.2466	95.4843
bta-miR-2412	ENSBTAG00000005751	CDAN1	72.1794	79.8321	43.5808	95.5322
bta-miR-2412	ENSBTAG00000013674	EDNRA	82.7883	67.9523	58.9219	95.5913
bta-miR-2412	ENSBTAG00000012465	FOXC2	63.9815	54.987	19.1691	95.6915
bta-miR-2412	ENSBTAG00000020409	C1H21ORF56	38.672	88.7907	0.000176355	95.7124
bta-miR-2412	ENSBTAG00000019497	ILDR2	54.0149	50.6362	32.8245	95.7285
bta-miR-2412	ENSBTAG00000008299	IL20RB	33.0976	89.5212	97.2092	95.8124
bta-miR-2412	ENSBTAG00000007632	FAM151B	65.4253	74.5602	96.1128	96.0933
bta-miR-2412	ENSBTAG00000018732	HSPA12B	45.9995	79.6804	94.1667	96.1576
bta-miR-2412	ENSBTAG00000003015	SESN1	52.9226	81.2427	66.5463	96.1671
bta-miR-2412	ENSBTAG00000006714	VTI1A	68.4907	82.1489	60.2982	96.2878
bta-miR-2412	ENSBTAG00000000742	AMOTL2	38.3424	67.9149	87.3051	96.3575
bta-miR-2412	ENSBTAG00000021905	DGKB	91.8046	70.629	88.4884	96.432
bta-miR-2412	ENSBTAG00000011314	PTP	77.8065	92.9581	0.000176355	96.4953
bta-miR-2412	ENSBTAG00000004168	STON1	63.4326	82.8471	0.000176355	96.5267
bta-miR-2412	ENSBTAG00000033486	C17H4orf46	26.4464	93.7191	47.3262	96.6287
bta-miR-2412	ENSBTAG00000010444	ERBB3	81.527	57.5268	28.2271	96.6532
bta-miR-2412	ENSBTAG00000004371	CS	77.9102	50.7905	12.2757	96.7807
bta-miR-2412	ENSBTAG00000031919	SLC35E3	84.7105	83.2431	0.000176355	96.8433
bta-miR-2412	ENSBTAG00000017019	PRKDC	46.2367	75.9095	0.000176355	96.8625
bta-miR-2412	ENSBTAG00000007244	NID1	60.9806	94.5875	93.4332	96.8653
bta-miR-2412	ENSBTAG00000017864	PRPH	84.6748	74.3697	0.000176355	96.88
bta-miR-2412	ENSBTAG00000020394	TNFAIP8L2	60.3525	97.7604	91.4454	96.9622
bta-miR-2412	ENSBTAG00000016243	RBL2	69.1537	71.9017	74.5847	96.964
bta-miR-2412	ENSBTAG00000047930	UBE2E2	77.7378	89.9795	0.000176355	96.9818
bta-miR-2412	ENSBTAG00000047412	TNFSF18	64.9603	59.5782	0.000176355	96.9892
bta-miR-2412	ENSBTAG00000007935	CALCOCO2	29.6868	82.6543	14.4827	97.1468
bta-miR-2412	ENSBTAG00000001020	AKAP3	94.7766	78.1091	0.000176355	97.1857
bta-miR-2412	ENSBTAG00000016918	MYOF	92.5392	83.7772	78.2296	97.3331
bta-miR-2412	ENSBTAG00000038745	CHMP6	91.1185	43.7834	59.7324	97.4765
bta-miR-2412	ENSBTAG00000002129	KLF5	83.5842	96.2453	0.000176355	97.5956
bta-miR-2412	ENSBTAG00000014724	EIF4A2	48.2085	92.5452	8.22221	97.6749
bta-miR-2412	ENSBTAG00000040055	CAB39	48.7891	81.1168	0.000176355	97.7299
bta-miR-2412	ENSBTAG00000002249	NAALADL1	35.703	78.1744	57.3391	97.7959
bta-miR-2412	ENSBTAG00000020647	RASL11B	51.8508	82.1264	54.9188	97.8113
bta-miR-2412	ENSBTAG00000000534	PNOC	80.6637	95.9397	85.9173	97.8661
bta-miR-2412	ENSBTAG00000039593	FAM98C	47.6417	97.382	63.6384	98.0139
bta-miR-2412	ENSBTAG00000019686	NCKAP1L	84.6874	63.1346	4.67818	98.0535
bta-miR-2412	ENSBTAG00000010878	ENSBTAT00000005218	58.5233	95.2616	0.000176355	98.0886
bta-miR-2412	ENSBTAG00000010297	DHRS11	91.5915	66.7452	0.534357	98.1774
bta-miR-2412	ENSBTAG00000009201	CORO7	63.3404	46.1825	76.5756	98.238
bta-miR-2412	ENSBTAG00000015069	PCNP	69.0875	87.7628	83.9245	98.27
bta-miR-2412	ENSBTAG00000044058	MFSD8	52.6009	87.5587	90.3775	98.2774
bta-miR-2412	ENSBTAG00000016770	GAPT	57.0178	86.0773	76.6389	98.3458
bta-miR-2412	ENSBTAG00000003045	BAMBI	81.1503	82.8813	40.9196	98.4114
bta-miR-2412	ENSBTAG00000020060	TXNIP	59.5269	98.1718	0.000176355	98.4618
bta-miR-2412	ENSBTAG00000016170	KCNJ11	60.8226	95.7546	83.0235	98.4936
bta-miR-2412	ENSBTAG00000016263	SLC25A14	39.4322	97.2637	50.5581	98.5623
bta-miR-2412	ENSBTAG00000014944	TBXA2R	70.0772	90.8127	0.000176355	98.5654
bta-miR-2412	ENSBTAG00000010649	MEF2A	64.4431	78.5819	65.7396	98.6742
bta-miR-2412	ENSBTAG00000024803	ENDOD1	26.688	86.6422	0.000176355	98.7371
bta-miR-2412	ENSBTAG00000012514	PODN	96.3462	70.0441	38.8985	98.7681
bta-miR-2412	ENSBTAG00000020645	GNAI2	80.206	98.2785	81.1815	99.0015
bta-miR-2412	ENSBTAG00000015249	B4GALT1	44.2312	89.0926	94.2427	99.0504
bta-miR-2412	ENSBTAG00000002908	GNG4	89.7024	72.8835	48.9254	99.0539
bta-miR-2412	ENSBTAG00000012403	ARG1	89.0627	99.0032	25.6103	99.1426
bta-miR-2412	ENSBTAG00000002985	KCNMB1	60.7146	87.2816	88.3999	99.259
bta-miR-2412	ENSBTAG00000011381	SLC30A3	32.5625	95.5142	85.766	99.5628
bta-miR-2412	ENSBTAG00000005532	PEX6	30.0712	96.3563	41.1153	99.6277
bta-miR-2412	ENSBTAG00000011327	OLFML3	80.6602	99.4912	41.3425	99.6328
bta-miR-2412	ENSBTAG00000016648	BSG	42.2412	99.0291	0.000176355	99.7207
bta-miR-2412	ENSBTAG00000004098	C9H6orf211	21.0513	99.9896	22.7244	99.7317
bta-miR-2412	ENSBTAG00000006208	ADCY7	68.2441	87.1215	69.6616	99.7515
bta-miR-2412	ENSBTAG00000000130	TNFSF13	68.8825	97.8072	95.6534	99.8362
bta-miR-2412	ENSBTAG00000003877	ZCCHC24	55.1341	94.8255	90.6514	99.8449
bta-miR-2412	ENSBTAG00000000943	ZNF286A	55.2355	99.3328	0.000176355	99.8783
bta-miR-2412	ENSBTAG00000003745	WDR48	62.2328	99.2568	96.2738	99.9171
bta-miR-2412	ENSBTAG00000008827	SPOCK2	85.3224	79.9072	63.7175	99.9743
bta-miR-2412	ENSBTAG00000018020	GNAT1	69.9181	86.5351	98.3202	99.9888
bta-miR-2412	ENSBTAG00000037819	SFT2D2	71.9284	92.3854	70.0764	90.22
bta-miR-2412	ENSBTAG00000007241	SLAMF9	15.114	82.0282	0.000176355	90.3532
bta-miR-2412	ENSBTAG00000014235	C3H1orf212	33.2503	64.4233	68.325	90.3784
bta-miR-2412	ENSBTAG00000015891	NSUN4	52.5804	96.2363	0.000176355	90.4535
bta-miR-2412	ENSBTAG00000001243	AP3M2	35.9093	43.6587	0.000176355	90.6596
bta-miR-2412	ENSBTAG00000020540	TMEM198	9.13283	58.4551	80.8986	90.6761
bta-miR-2412	ENSBTAG00000020043	ARHGAP17	18.8015	75.1093	0.000176355	90.7131
bta-miR-2412	ENSBTAG00000017409	DLX3	42.6652	23.3719	0.000176355	90.7458
bta-miR-2412	ENSBTAG00000037765	TNFAIP8L1	51.4208	25.4517	0.000176355	90.7615
bta-miR-2412	ENSBTAG00000010541	ZNF346	34.0148	31.4366	27.716	90.7617
bta-miR-2412	ENSBTAG00000006370	CCT3	28.3101	84.3519	3.59853	90.8034
bta-miR-2412	ENSBTAG00000021780	SCO1	40.0924	32.0064	20.8937	91.0942
bta-miR-2412	ENSBTAG00000015212	IFNAR2	13.9847	63.3152	9.74346	91.1628
bta-miR-2412	ENSBTAG00000039212	CTU1	2.57453	77.5253	38.0979	91.1888
bta-miR-2412	ENSBTAG00000021709	SPI1	64.5874	72.4025	30.4749	91.2563
bta-miR-2412	ENSBTAG00000008842	JPH1	50.9191	68.2233	87.1294	91.4062
bta-miR-2412	ENSBTAG00000014784	NT5DC2	33.1578	92.0809	0.000176355	91.8802
bta-miR-2412	ENSBTAG00000015868	LIG4	45.321	78.4934	0.000176355	91.9786
bta-miR-2412	ENSBTAG00000017593	TREM1	40.9916	66.4252	69.0793	91.9816
bta-miR-2412	ENSBTAG00000022895	PQLC1	4.86576	92.9312	0.000176355	92.0184
bta-miR-2412	ENSBTAG00000018499	ANXA8	84.0793	69.1746	0.000176355	92.3347
bta-miR-2412	ENSBTAG00000020999	DDB2	26.8203	92.1087	0.000176355	92.4647
bta-miR-2412	ENSBTAG00000013631	GLUL	24.8009	71.8289	0.000176355	92.4861
bta-miR-2412	ENSBTAG00000016932	SENP7	7.06198	88.4558	83.9324	92.5188
bta-miR-2412	ENSBTAG00000012253	EIF2C1	16.542	54.9654	64.691	92.6291
bta-miR-2412	ENSBTAG00000017435	KCTD7	22.398	67.3438	47.9907	92.6824
bta-miR-2412	ENSBTAG00000018622	PCBP4	21.076	50.54	94.349	92.7417
bta-miR-2412	ENSBTAG00000008433	PGAP2	48.6541	44.9773	47.6168	92.7496
bta-miR-2412	ENSBTAG00000001292	LTF	20.2692	74.1689	65.9724	92.7772
bta-miR-2412	ENSBTAG00000004073	MTA3	24.6973	52.2142	0.000176355	92.7996
bta-miR-2412	ENSBTAG00000012881	EIF4G1	29.4694	93.1603	65.1086	92.8651
bta-miR-2412	ENSBTAG00000014596	EFHD1	53.5895	61.1959	0.000176355	93.0129
bta-miR-2412	ENSBTAG00000011495	DIP2A	21.6182	70.632	75.4305	93.1304
bta-miR-2412	ENSBTAG00000017662	EEF2K	13.95	94.5131	0.000176355	93.3507
bta-miR-2412	ENSBTAG00000005111	BMP2	42.2999	75.2038	0.000176355	93.4351
bta-miR-2412	ENSBTAG00000023179	TRIB1	23.9983	57.7231	76.0748	93.4409
bta-miR-2412	ENSBTAG00000011698	TYK2	45.4614	24.488	28.3862	93.4783
bta-miR-2412	ENSBTAG00000011911	NCOA7	48.0687	73.2094	88.9575	93.6438
bta-miR-2412	ENSBTAG00000019947	SYT7	5.54026	97.0045	87.9167	93.7181
bta-miR-2412	ENSBTAG00000007763	SLC1A4	32.6943	26.7081	56.8215	93.7271
bta-miR-2412	ENSBTAG00000017420	ZMAT4	73.7483	69.7385	56.8591	93.7637
bta-miR-2412	ENSBTAG00000038854	CLEC2L	88.9248	96.1815	71.3428	93.7916
bta-miR-2412	ENSBTAG00000021192	GLTSCR2	99.6541	78.6586	0.000176355	93.9408
bta-miR-2412	ENSBTAG00000002390	C5H12orf68	62.839	63.9516	16.9455	93.9509
bta-miR-2412	ENSBTAG00000011736	IGF2BP1	44.581	69.2039	9.9281	93.9978
bta-miR-2412	ENSBTAG00000000347	RHOG	68.2557	41.3132	3.39396	94.0392
bta-miR-2412	ENSBTAG00000018255	ACTN1	71.2787	73.2978	1.16306	94.0758
bta-miR-2412	ENSBTAG00000014382	KANK4	33.0096	35.8855	77.5694	94.0816
bta-miR-2412	ENSBTAG00000011389	TMEM104	44.9843	52.8903	82.8757	94.1649
bta-miR-2412	ENSBTAG00000018746	ALS2CR13	52.0964	62.2006	94.8679	94.2584
bta-miR-2412	ENSBTAG00000007786	FBXL14	50.625	55.6883	0.000176355	94.2817
bta-miR-2412	ENSBTAG00000038415	SLC6A12	49.5883	54.7129	0.000176355	94.3634
bta-miR-2412	ENSBTAG00000008448	MEIS1	64.2479	69.7728	14.5334	94.3944
bta-miR-2412	ENSBTAG00000018771	DNAAF1	17.9603	82.0064	16.6405	94.5179
bta-miR-2412	ENSBTAG00000011458	CPXM	21.1471	92.0982	52.9129	94.5197
bta-miR-2412	ENSBTAG00000015955	ERGIC1	27.6743	55.3345	97.7557	94.528
bta-miR-2412	ENSBTAG00000032087	ATXN2L	46.4921	75.0285	3.93114	94.5328
bta-miR-2412	ENSBTAG00000015896	CC2D1B	35.2548	91.4196	0.000176355	94.6624
bta-miR-2412	ENSBTAG00000007360	TMEM43	29.9874	52.8338	67.2394	94.7059
bta-miR-2412	ENSBTAG00000006738	GPR68	65.0357	56.6977	42.0119	94.9439
bta-miR-2412	ENSBTAG00000007160	CDK4	40.0053	85.4786	0.000176355	95.1106
bta-miR-2412	ENSBTAG00000015145	S100A11	92.7684	78.8559	0.000176355	95.247
bta-miR-2412	ENSBTAG00000020147	ENSBTAT00000026844	33.5218	69.8652	0.000176355	95.339
bta-miR-2412	ENSBTAG00000038904	PRRT1	62.0814	52.3583	75.4838	95.368
bta-miR-2412	ENSBTAG00000030977	ULK2	25.1564	89.1465	41.7484	95.4468
bta-miR-2412	ENSBTAG00000015313	CEACAM19	79.9757	47.282	92.0711	95.6185
bta-miR-2412	ENSBTAG00000016057	CSRP1	36.296	50.6859	96.6796	95.7418
bta-miR-2412	ENSBTAG00000025664	RNASE3	48.3512	60.2505	0.000176355	95.755
bta-miR-2412	ENSBTAG00000040338	OBSL1	34.7172	79.7369	93.3921	95.7676
bta-miR-2412	ENSBTAG00000009432	PMF1	73.3551	74.9523	56.0893	95.7732
bta-miR-2412	ENSBTAG00000004502	CLUAP1	44.0833	97.0224	70.1663	95.8185
bta-miR-2412	ENSBTAG00000010924	LETMD1	39.35	84.8529	94.2148	95.8346
bta-miR-2412	ENSBTAG00000009017	NR5A1	4.70632	67.1238	66.7826	95.8625
bta-miR-2412	ENSBTAG00000017056	PKLR	93.6993	31.4655	49.0797	95.8721
bta-miR-2412	ENSBTAG00000021569	DDB1	25.7271	71.0844	0.000176355	95.8954
bta-miR-2412	ENSBTAG00000027173	CHP	97.734	55.509	0.000176355	95.9102
bta-miR-2412	ENSBTAG00000016532	MAPKAPK3	14.0587	57.5418	90.9606	95.9133
bta-miR-2412	ENSBTAG00000018513	FHL1	28.6862	66.9348	0.000176355	95.9189
bta-miR-2412	ENSBTAG00000014863	GYPC	88.5004	65.2416	0.000176355	95.9197
bta-miR-2412	ENSBTAG00000000459	GTDC2	11.2798	83.4131	0.000176355	95.9688
bta-miR-2412	ENSBTAG00000024510	ENSBTAT00000034076	42.7742	43.4068	77.8223	96.0602
bta-miR-2412	ENSBTAG00000011375	SHC3	25.5863	82.4968	0.000176355	96.0783
bta-miR-2412	ENSBTAG00000000706	ADAMTS1	31.3051	81.2182	90.966	96.2627
bta-miR-2412	ENSBTAG00000008590	SPAG7	41.5006	93.3136	0.000176355	96.2683
bta-miR-2412	ENSBTAG00000004721	GSG1	43.7125	92.1412	67.537	96.6122
bta-miR-2412	ENSBTAG00000008411	PLEKHO2	31.9784	62.1072	83.6935	96.6146
bta-miR-2412	ENSBTAG00000021802	MIEN1	59.6774	65.1447	27.1088	96.6662
bta-miR-2412	ENSBTAG00000014794	SCYL3	68.1767	72.8757	0.000176355	96.8752
bta-miR-2412	ENSBTAG00000000029	LYZL6	63.9763	83.8744	0.000176355	96.9105
bta-miR-2412	ENSBTAG00000004924	PENK	86.0054	75.5083	0.000176355	96.9568
bta-miR-2412	ENSBTAG00000015182	STARD10	22.1296	91.9484	93.7179	96.9601
bta-miR-2412	ENSBTAG00000001578	ADPGK	65.0101	64.2395	99.4648	97.0743
bta-miR-2412	ENSBTAG00000008744	PDK2	76.9183	41.7224	59.1395	97.1113
bta-miR-2412	ENSBTAG00000013648	POU6F2	98.9742	34.7328	43.0478	97.1527
bta-miR-2412	ENSBTAG00000012721	HOGA1	55.7343	90.5201	79.4209	97.2666
bta-miR-2412	ENSBTAG00000019299	GRHPR	57.1641	98.5051	0.000176355	97.3763
bta-miR-2412	ENSBTAG00000018936	LSS	35.9707	98.9118	0.000176355	97.4318
bta-miR-2412	ENSBTAG00000037483	BT.61395	26.3399	95.599	0.000176355	97.4816
bta-miR-2412	ENSBTAG00000018637	HDDC3	74.4493	84.2351	33.4622	97.5272
bta-miR-2412	ENSBTAG00000010254	MAP3K6	39.1421	90.7887	89.3312	97.5355
bta-miR-2412	ENSBTAG00000003707	GRAP	15.0886	68.1471	0.000176355	97.5646
bta-miR-2412	ENSBTAG00000013946	PRPF3	94.7729	89.1713	19.6894	97.6252
bta-miR-2412	ENSBTAG00000024000	ATOH8	82.9651	32.1337	89.6747	97.6577
bta-miR-2412	ENSBTAG00000010717	SSBP3	98.5646	49.5625	0.402796	97.7211
bta-miR-2412	ENSBTAG00000009180	NRSN1	88.0593	78.5807	84.3425	97.7379
bta-miR-2412	ENSBTAG00000016208	TGM2	21.6478	43.7057	13.9097	97.7545
bta-miR-2412	ENSBTAG00000004987	NUP210L	58.3118	95.8335	0.000176355	97.8124
bta-miR-2412	ENSBTAG00000010622	TRIM46	73.3953	86.0247	56.1328	97.8239
bta-miR-2412	ENSBTAG00000000806	ATAD1	91.3057	90.0384	0.000176355	97.8435
bta-miR-2412	ENSBTAG00000000435	TARBP2	18.3204	81.2195	0.000176355	97.9396
bta-miR-2412	ENSBTAG00000015655	APBB1	26.1187	99.5342	85.2112	97.9962
bta-miR-2412	ENSBTAG00000020731	PRRG4	42.3793	89.0605	0.000176355	98.1672
bta-miR-2412	ENSBTAG00000034442	LNP1	81.1663	70.756	0.000176355	98.3586
bta-miR-2412	ENSBTAG00000009886	KDELR3	68.5339	80.747	42.7995	98.4015
bta-miR-2412	ENSBTAG00000014236	NR2E3	71.503	96.8607	95.1689	98.4708
bta-miR-2412	ENSBTAG00000010068	REEP2	61.6667	60.4763	49.7525	98.4764
bta-miR-2412	ENSBTAG00000025531	PSORS1C2	91.1426	84.0875	12.4574	98.5013
bta-miR-2412	ENSBTAG00000019537	MARCH8	42.6885	94.7767	86.5157	98.524
bta-miR-2412	ENSBTAG00000011879	B4GALT2	2.94458	94.7152	50.7507	98.5461
bta-miR-2412	ENSBTAG00000012771	CSF1R	35.3278	93.5	0.000176355	98.7053
bta-miR-2412	ENSBTAG00000020858	UPF3A	82.0841	90.4259	0.000176355	98.7188
bta-miR-2412	ENSBTAG00000011227	TRPC6	57.8503	95.3011	50.0641	98.7609
bta-miR-2412	ENSBTAG00000017748	RNF44	30.5631	85.6361	52.6922	98.8947
bta-miR-2412	ENSBTAG00000022681	EOGT	92.0717	77.5494	26.048	98.9134
bta-miR-2412	ENSBTAG00000006693	MTX2	92.7056	97.0844	0.000176355	98.9687
bta-miR-2412	ENSBTAG00000007759	ABCB8	54.9353	70.8097	63.3128	99.0032
bta-miR-2412	ENSBTAG00000002758	THBD	96.1214	75.8861	68.0613	99.0278
bta-miR-2412	ENSBTAG00000031252	CD82	39.2318	95.4605	49.6058	99.3432
bta-miR-2412	ENSBTAG00000011079	MGC137708	36.1354	96.2667	24.4695	99.3728
bta-miR-2412	ENSBTAG00000015025	YAF2	99.4098	98.6602	76.3518	99.4254
bta-miR-2412	ENSBTAG00000001615	RUNDC3A	30.3555	92.3957	97.391	99.4265
bta-miR-2412	ENSBTAG00000001776	SIRT2	56.1682	94.8155	80.1738	99.4542
bta-miR-2412	ENSBTAG00000031231	IRF1	44.8336	87.8956	32.5007	99.4617
bta-miR-2412	ENSBTAG00000008367	LIX1L	35.5705	98.3691	59.4231	99.5554
bta-miR-2412	ENSBTAG00000013249	SALL2	38.1373	92.8453	48.7189	99.5909
bta-miR-2412	ENSBTAG00000006846	BT.59482	79.4436	90.8624	64.3242	99.6045
bta-miR-2412	ENSBTAG00000007192	SIDT2	30.9983	85.9823	99.5461	99.6092
bta-miR-2412	ENSBTAG00000016253	G6PC3	60.3991	96.148	70.715	99.6865
bta-miR-2412	ENSBTAG00000008625	bta-mir-2901	76.3993	83.6895	82.2218	99.6947
bta-miR-2412	ENSBTAG00000020608	ATG9A	32.4853	80.3487	88.6473	99.7652
bta-miR-2412	ENSBTAG00000016502	ZNF740	75.324	91.4947	0.000176355	99.7676
bta-miR-2412	ENSBTAG00000011366	ST8SIA6	51.5375	98.4205	26.3545	99.8763
bta-miR-2412	ENSBTAG00000003836	ADAM19	55.0512	98.5566	93.8113	99.9605
bta-miR-2412	ENSBTAG00000013675	IL37	82.6656	97.9608	62.5755	99.9706
bta-miR-2412	ENSBTAG00000013133	TBC1D10C	24.5974	96.6118	72.0263	99.9715
bta-miR-2412	ENSBTAG00000019967	RASA3	11.8921	39.1495	0.000176355	90.0189
bta-miR-2412	ENSBTAG00000015379	UBOX5	25.101	60.0959	86.3564	90.0272
bta-miR-2412	ENSBTAG00000002282	EIF1	51.027	53.6376	20.2315	90.0316
bta-miR-2412	ENSBTAG00000006563	KBTBD5	16.0673	90.3933	43.2136	90.0562
bta-miR-2412	ENSBTAG00000033453	MTCH1	20.5587	76.4356	47.2179	90.0863
bta-miR-2412	ENSBTAG00000034632	LEMD1	10.8181	73.5799	77.7411	90.1414
bta-miR-2412	ENSBTAG00000018330	RAD9B	26.2864	84.6861	21.9786	90.2807
bta-miR-2412	ENSBTAG00000015505	FADS2	14.5391	53.5798	30.8989	90.4049
bta-miR-2412	ENSBTAG00000010371	CHAC1	48.1709	40.9876	30.0763	90.4219
bta-miR-2412	ENSBTAG00000013855	ORMDL3	11.225	44.6201	0.000176355	90.4231
bta-miR-2412	ENSBTAG00000047786	LRRC10B	10.8556	36.5005	90.6689	90.59
bta-miR-2412	ENSBTAG00000001785	TGM3	65.1674	58.3059	85.9743	90.7422
bta-miR-2412	ENSBTAG00000012702	ZDHHC16	24.3034	82.6308	84.016	90.8536
bta-miR-2412	ENSBTAG00000030648	MPST	11.1313	76.2506	0.000176355	91.1093
bta-miR-2412	ENSBTAG00000014417	ENSBTAT00000019176	42.4608	46.0816	0.000176355	91.3147
bta-miR-2412	ENSBTAG00000000941	PLEKHB2	49.3564	52.2834	72.0325	91.6025
bta-miR-2412	ENSBTAG00000020232	REXO1	22.7538	36.2636	3.45092	91.7797
bta-miR-2412	ENSBTAG00000003865	CASR	94.2776	25.1404	94.94	92.0274
bta-miR-2412	ENSBTAG00000014343	RABL5	77.3689	91.7183	0.000176355	92.0535
bta-miR-2412	ENSBTAG00000010888	MGC151567	20.0739	57.7334	0.000176355	92.0713
bta-miR-2412	ENSBTAG00000002092	PI16	17.9655	35.5871	98.8937	92.1662
bta-miR-2412	ENSBTAG00000012237	AEBP1	19.1979	78.2387	0.000176355	92.5104
bta-miR-2412	ENSBTAG00000005780	LDB1	47.2779	97.8687	60.9285	92.5418
bta-miR-2412	ENSBTAG00000009127	TSPYL4	58.1149	36.7679	13.7637	92.6429
bta-miR-2412	ENSBTAG00000013183	COL23A1	60.0096	63.2071	88.1697	92.6933
bta-miR-2412	ENSBTAG00000027425	C3H1orf110	72.5252	75.239	0.000176355	92.7764
bta-miR-2412	ENSBTAG00000018824	MIA3	96.3849	64.2752	57.6345	92.8221
bta-miR-2412	ENSBTAG00000006024	ISLR	11.7464	64.0382	30.0294	92.8289
bta-miR-2412	ENSBTAG00000021141	CD8A	20.8187	60.3253	18.1128	92.9111
bta-miR-2412	ENSBTAG00000000831	CTNS	66.9372	17.0092	66.5537	92.9505
bta-miR-2412	ENSBTAG00000018456	ZNF7	17.8463	97.2149	0.000176355	93.2428
bta-miR-2412	ENSBTAG00000004120	HEMK1	59.6958	45.3282	42.4935	93.5021
bta-miR-2412	ENSBTAG00000017750	RHBDD3	17.0004	86.1915	59.6905	93.6646
bta-miR-2412	ENSBTAG00000005762	LYNX1	43.837	62.0669	40.4222	93.7599
bta-miR-2412	ENSBTAG00000009215	NR1I3	30.0502	79.7887	0.000176355	93.7717
bta-miR-2412	ENSBTAG00000003388	DPM2	31.834	49.5404	83.3127	93.8468
bta-miR-2412	ENSBTAG00000001838	LRRC36	36.8831	96.0403	0.000176355	93.896
bta-miR-2412	ENSBTAG00000008777	ATP4A	69.2049	68.4423	0.000176355	93.9459
bta-miR-2412	ENSBTAG00000012363	ENSBTAT00000005937	81.7485	25.3892	41.7555	93.9809
bta-miR-2412	ENSBTAG00000020172	DENND2D	38.9805	83.8799	0.000176355	94.0386
bta-miR-2412	ENSBTAG00000014879	FAM185A	65.4625	72.1603	0.000176355	94.1947
bta-miR-2412	ENSBTAG00000015700	ELOVL3	52.7067	78.0829	83.9307	94.2546
bta-miR-2412	ENSBTAG00000001949	ZNF2	48.6251	70.661	0.000176355	94.3297
bta-miR-2412	ENSBTAG00000001830	LRRC46	56.3683	68.1314	24.5072	94.3373
bta-miR-2412	ENSBTAG00000010775	POGK	47.6628	51.3721	98.0322	94.3416
bta-miR-2412	ENSBTAG00000001585	WIPF1	91.2081	36.3234	38.0686	94.4086
bta-miR-2412	ENSBTAG00000013832	TRIT1	66.6623	70.1574	74.3586	94.4167
bta-miR-2412	ENSBTAG00000010191	PAK1	15.2882	59.0356	85.4636	94.4557
bta-miR-2412	ENSBTAG00000047303	ENSBTAT00000064580	47.1796	75.4802	0.000176355	94.46
bta-miR-2412	ENSBTAG00000012560	SFTPC	36.1526	77.9343	89.6504	94.5486
bta-miR-2412	ENSBTAG00000009048	EFHD2	72.4375	35.4648	0.000176355	94.5683
bta-miR-2412	ENSBTAG00000030319	GBGT1	35.3121	55.7512	0.000176355	94.5796
bta-miR-2412	ENSBTAG00000017244	PRPF18	26.7298	85.1778	0.000176355	94.5845
bta-miR-2412	ENSBTAG00000005404	MSC	24.9959	93.6268	0.000176355	94.6526
bta-miR-2412	ENSBTAG00000047654	CMTM3	56.1475	48.771	50.2368	94.6804
bta-miR-2412	ENSBTAG00000015129	KLK10	48.0904	47.7827	62.8298	94.6849
bta-miR-2412	ENSBTAG00000008826	RBBP9	36.9159	75.2885	61.7912	94.6859
bta-miR-2412	ENSBTAG00000021417	DMWD	19.8878	58.2099	69.8619	94.9053
bta-miR-2412	ENSBTAG00000005290	CLDN2	96.0077	47.2839	13.4771	94.9073
bta-miR-2412	ENSBTAG00000003161	YBEY	9.86102	90.6978	0.000176355	94.9105
bta-miR-2412	ENSBTAG00000003820	GRAMD1A	29.1347	65.6601	67.2681	95.014
bta-miR-2412	ENSBTAG00000033835	MPZ	73.8771	71.4171	91.6194	95.1984
bta-miR-2412	ENSBTAG00000013931	FAM96B	68.2896	95.0948	32.2605	95.478
bta-miR-2412	ENSBTAG00000006185	SPC24	33.4561	96.3318	0.000176355	95.4984
bta-miR-2412	ENSBTAG00000031875	BANF1	46.1636	67.5523	30.1691	95.5752
bta-miR-2412	ENSBTAG00000004004	CSDC2	30.2144	40.519	94.2893	95.6137
bta-miR-2412	ENSBTAG00000000317	MAPK8IP1	7.92201	40.7095	30.0513	95.6519
bta-miR-2412	ENSBTAG00000011382	SLC9A3R1	99.3508	48.6993	68.5909	95.7863
bta-miR-2412	ENSBTAG00000010482	PITPNM1	11.0262	87.5623	77.0475	95.8982
bta-miR-2412	ENSBTAG00000003027	EMX2	96.7647	64.9157	88.6709	95.9344
bta-miR-2412	ENSBTAG00000018152	MYADM	86.7626	73.8212	0.000176355	96.1472
bta-miR-2412	ENSBTAG00000000025	RAB6A	31.9524	44.9721	25.4036	96.1503
bta-miR-2412	ENSBTAG00000000042	PYCR1	73.4586	88.6249	0.000176355	96.1749
bta-miR-2412	ENSBTAG00000034693	SYT1	82.9164	85.8709	0.000176355	96.254
bta-miR-2412	ENSBTAG00000039275	ERAP2	83.4101	81.7139	17.4985	96.4692
bta-miR-2412	ENSBTAG00000011779	MAL2	64.9407	98.4908	70.3866	96.4858
bta-miR-2412	ENSBTAG00000000387	NICN1	26.6479	45.4406	0.000176355	96.559
bta-miR-2412	ENSBTAG00000020541	PIGY	61.0983	89.4705	0.000176355	96.6749
bta-miR-2412	ENSBTAG00000020755	SELP	81.8863	68.1637	42.054	96.7442
bta-miR-2412	ENSBTAG00000008395	APBA3	60.1638	93.4915	18.2812	96.8192
bta-miR-2412	ENSBTAG00000016298	TM9SF3	45.1973	58.1673	45.333	96.9472
bta-miR-2412	ENSBTAG00000033330	HOXD11	91.0886	83.9073	81.5061	96.9519
bta-miR-2412	ENSBTAG00000004674	HAAO	93.6876	70.8447	0.000176355	96.9623
bta-miR-2412	ENSBTAG00000008773	GUCY2D	40.7283	91.1673	90.4357	96.9703
bta-miR-2412	ENSBTAG00000016724	NPEPL1	10.4825	97.9862	83.3586	96.9763
bta-miR-2412	ENSBTAG00000006162	RAB11FIP5	53.8948	98.4047	9.48704	97.1041
bta-miR-2412	ENSBTAG00000013113	VDAC1	31.7088	94.7109	0.000176355	97.1093
bta-miR-2412	ENSBTAG00000017547	DBNL	38.35	98.4707	48.4778	97.1314
bta-miR-2412	ENSBTAG00000012141	RAD9A	88.2654	90.8701	85.6822	97.1576
bta-miR-2412	ENSBTAG00000010324	GTPBP1	21.5637	56.3573	74.4768	97.2932
bta-miR-2412	ENSBTAG00000025775	INSL3	70.917	87.4233	42.9434	97.3064
bta-miR-2412	ENSBTAG00000020544	BCL7B	76.6268	60.1175	69.1678	97.3987
bta-miR-2412	ENSBTAG00000020850	MUL1	47.5938	40.0432	33.8414	97.4029
bta-miR-2412	ENSBTAG00000002394	TMEM44	59.9197	71.7693	48.9088	97.4574
bta-miR-2412	ENSBTAG00000007708	NLGN3	67.3887	61.5789	88.3866	97.6279
bta-miR-2412	ENSBTAG00000013254	XPO1	76.569	76.1279	0.000176355	97.6443
bta-miR-2412	ENSBTAG00000020417	DAPK3	24.7898	73.8125	60.1183	97.6827
bta-miR-2412	ENSBTAG00000016341	RGS5	94.8837	79.4628	0.000176355	97.7927
bta-miR-2412	ENSBTAG00000020931	CHN2	60.9766	98.9445	74.8131	97.9819
bta-miR-2412	ENSBTAG00000001154	DGAT2	16.3026	87.1009	79.0231	97.9912
bta-miR-2412	ENSBTAG00000007804	RILPL2	14.0261	87.4881	57.6462	97.9923
bta-miR-2412	ENSBTAG00000005622	LITAF	64.8938	81.6083	9.13909	98.0043
bta-miR-2412	ENSBTAG00000014374	CARD6	74.5983	58.9721	98.8041	98.1247
bta-miR-2412	ENSBTAG00000017956	KCTD15	20.9726	97.3978	85.3678	98.2019
bta-miR-2412	ENSBTAG00000009933	DTX3L	69.344	92.0182	0.000176355	98.2853
bta-miR-2412	ENSBTAG00000020626	ERCC6L2	99.864	74.8009	0.000176355	98.2957
bta-miR-2412	ENSBTAG00000013653	NFE2L1	66.7105	96.1599	56.2381	98.3025
bta-miR-2412	ENSBTAG00000024443	TATDN3	59.5312	88.5811	68.0744	98.3078
bta-miR-2412	ENSBTAG00000007352	KCNC4	29.0669	46.2384	57.8153	98.3768
bta-miR-2412	ENSBTAG00000014237	CYTH4	37.3548	78.7412	70.1016	98.4515
bta-miR-2412	ENSBTAG00000005716	CRABP2	89.4501	95.4112	97.1501	98.453
bta-miR-2412	ENSBTAG00000006877	MMP16	53.0479	81.9071	67.1528	98.4947
bta-miR-2412	ENSBTAG00000015354	ZDHHC9	98.8362	59.7786	45.5482	98.5937
bta-miR-2412	ENSBTAG00000009830	PLEKHB1	68.6866	55.9072	88.2128	98.7047
bta-miR-2412	ENSBTAG00000006349	EXTL1	9.4129	85.7486	52.7283	98.7299
bta-miR-2412	ENSBTAG00000020194	FGF13	63.6164	84.5778	74.8399	98.8178
bta-miR-2412	ENSBTAG00000015251	CXORF45	90.4995	94.5096	46.9655	98.8179
bta-miR-2412	ENSBTAG00000011569	AADAC	99.8812	90.1399	0.000176355	98.9697
bta-miR-2412	ENSBTAG00000039812	H4	70.443	98.6163	0.000176355	99.3591
bta-miR-2412	ENSBTAG00000019371	CNR2	25.6072	88.8328	49.8763	99.3862
bta-miR-2412	ENSBTAG00000020539	CHPF	33.5702	95.6656	54.7003	99.4143
bta-miR-2412	ENSBTAG00000015181	EPM2A	59.4477	94.74	61.0412	99.4423
bta-miR-2412	ENSBTAG00000004294	EVI5L	32.545	54.1555	67.5436	99.479
bta-miR-2412	ENSBTAG00000030258	CDC42EP1	45.421	80.0524	93.277	99.5874
bta-miR-2412	ENSBTAG00000004409	IVD	50.7692	76.9791	33.1135	99.5926
bta-miR-2412	ENSBTAG00000001537	TSKU	33.3608	65.3519	26.9612	99.6388
bta-miR-2412	ENSBTAG00000013436	HAUS5	87.9612	95.8648	71.1671	99.6506
bta-miR-2412	ENSBTAG00000008424	ABR	82.6792	58.6315	44.0745	99.6659
bta-miR-2412	ENSBTAG00000012541	CHP2	63.1014	99.3735	20.9928	99.7395
bta-miR-2412	ENSBTAG00000008353	CDKN1A	43.8635	79.0231	49.6897	99.7646
bta-miR-2412	ENSBTAG00000012295	NKD1	88.9041	92.3624	25.2123	99.7729
bta-miR-2412	ENSBTAG00000033220	C3H1orf189	97.8415	99.6574	0.000176355	99.7898
bta-miR-2412	ENSBTAG00000022632	TCTA	30.719	98.1874	0.000176355	99.7943
bta-miR-2412	ENSBTAG00000011037	RBPMS2	76.7355	82.7763	24.7732	99.8191
bta-miR-2412	ENSBTAG00000021013	TUBB4A	99.5353	96.0936	76.4003	99.8469
bta-miR-2412	ENSBTAG00000015085	CLIC3	57.244	59.3378	37.1487	99.8827
bta-miR-2412	ENSBTAG00000021426	CPLX3	70.9593	91.1078	71.3266	99.9287
bta-miR-2412	ENSBTAG00000011421	CD37	96.4614	96.0687	21.7538	99.9317
bta-miR-2412	ENSBTAG00000008074	C1QTNF6	61.2552	96.5329	20.459	99.9726
bta-miR-2882	ENSBTAG00000002130	SMPD4	57.7441	71.3497	24.3882	90.4249
bta-miR-2882	ENSBTAG00000016397	CDYL	29.7171	91.0214	0.000176355	90.7101
bta-miR-2882	ENSBTAG00000007390	VAT1	60.6547	46.1738	31.687	90.9161
bta-miR-2882	ENSBTAG00000012510	PLCB3	13.7093	55.9319	34.7297	91.2294
bta-miR-2882	ENSBTAG00000021969	KLHL29	17.2637	71.0998	24.4413	91.2723
bta-miR-2882	ENSBTAG00000007100	TRAPPC10	18.3683	79.6844	0.000176355	91.2883
bta-miR-2882	ENSBTAG00000009743	PDRG1	7.51064	81.3676	10.5596	91.3443
bta-miR-2882	ENSBTAG00000010727	ATG4D	22.1639	96.5055	44.4742	91.5335
bta-miR-2882	ENSBTAG00000009228	SRP68	34.3166	83.6243	52.632	91.6255
bta-miR-2882	ENSBTAG00000038831	PHYHD1	11.1429	84.5682	70.6529	91.7778
bta-miR-2882	ENSBTAG00000031590	SSH3	20.3299	71.2576	0.000176355	92.0985
bta-miR-2882	ENSBTAG00000005560	ST18	8.43663	83.0646	0.000176355	92.742
bta-miR-2882	ENSBTAG00000024539	SPSB1	46.2239	61.0739	32.8836	93.5272
bta-miR-2882	ENSBTAG00000021853	IP6K2	4.66294	93.1647	0.000176355	93.5543
bta-miR-2882	ENSBTAG00000005158	NAPG	7.56495	67.1627	0.000176355	93.693
bta-miR-2882	ENSBTAG00000018859	C18H19orf47	3.92892	78.2634	0.000176355	93.7267
bta-miR-2882	ENSBTAG00000016315	COTL1	15.0866	54.1664	0.000176355	94.1769
bta-miR-2882	ENSBTAG00000015880	PRIMA1	2.98366	93.485	0.000176355	94.3778
bta-miR-2882	ENSBTAG00000003914	FAM125A	7.6656	75.2968	76.8253	94.6239
bta-miR-2882	ENSBTAG00000002772	GAL3ST3	33.0587	76.5226	65.5686	95.104
bta-miR-2882	ENSBTAG00000015694	MON1B	30.8453	71.426	9.99794	95.1376
bta-miR-2882	ENSBTAG00000021614	C20ORF13	2.24185	96.4068	0.000176355	95.3958
bta-miR-2882	ENSBTAG00000007725	ARF1	14.042	96.4254	24.3074	95.4544
bta-miR-2882	ENSBTAG00000006709	NPPA	31.2134	98.7746	0.000176355	95.7231
bta-miR-2882	ENSBTAG00000046775	MAN1B1	18.5542	93.0994	0.000176355	95.8532
bta-miR-2882	ENSBTAG00000021066	CAPN11	13.8677	97.5132	37.603	96.0866
bta-miR-2882	ENSBTAG00000018600	VGLL4	31.5741	73.9899	19.1808	96.0964
bta-miR-2882	ENSBTAG00000004996	FAM206A	22.8418	94.5666	3.44563	96.166
bta-miR-2882	ENSBTAG00000015511	FADS3	15.4847	81.1246	0.000176355	96.2064
bta-miR-2882	ENSBTAG00000004377	PHLDB3	7.68352	93.779	0.000176355	96.2762
bta-miR-2882	ENSBTAG00000005654	TMSB10	42.8544	86.2944	41.1941	96.3457
bta-miR-2882	ENSBTAG00000018101	AHCY	25.0806	95.6427	0.000176355	96.5244
bta-miR-2882	ENSBTAG00000012904	EDEM1	50.8449	88.1241	23.1082	96.7155
bta-miR-2882	ENSBTAG00000015205	NCK2	37.0517	88.8451	45.6016	96.8681
bta-miR-2882	ENSBTAG00000018126	VPS53	18.3272	88.0199	0.000176355	96.9195
bta-miR-2882	ENSBTAG00000032687	CST9L	16.5362	90.1696	0.000176355	97.2189
bta-miR-2882	ENSBTAG00000014589	CLDN18	80.9009	99.0466	0.000176355	97.2208
bta-miR-2882	ENSBTAG00000001295	DEPDC5	76.3748	90.5426	37.2872	97.2589
bta-miR-2882	ENSBTAG00000008127	RBP5	87.7774	92.0076	0.000176355	97.2981
bta-miR-2882	ENSBTAG00000018258	SRSF2	57.6608	94.5827	37.2967	97.4115
bta-miR-2882	ENSBTAG00000011291	DLG3	27.0218	83.2226	69.3838	97.4903
bta-miR-2882	ENSBTAG00000013391	ANKH	8.10314	96.0418	43.5122	97.6314
bta-miR-2882	ENSBTAG00000000053	FILIP1	63.4211	93.8175	0.000176355	97.7057
bta-miR-2882	ENSBTAG00000014182	CTNNA1	25.705	99.9753	0.000176355	97.8435
bta-miR-2882	ENSBTAG00000006552	LAMP3	41.6913	96.6035	0.000176355	97.9262
bta-miR-2882	ENSBTAG00000008525	LRIG2	30.9577	97.8845	0.000176355	97.9327
bta-miR-2882	ENSBTAG00000021158	SATB1	8.40033	99.974	0.000176355	97.9908
bta-miR-2882	ENSBTAG00000002508	GNG3	86.9981	88.7569	61.2872	98.0924
bta-miR-2882	ENSBTAG00000018546	LRBA	18.7286	99.8577	0.000176355	98.4135
bta-miR-2882	ENSBTAG00000008401	PFKFB3	22.1831	98.7356	0.000176355	98.4457
bta-miR-2882	ENSBTAG00000012500	RARA	1.01535	80.259	22.8581	98.7972
bta-miR-2882	ENSBTAG00000008711	BOK	6.2707	91.9531	0.000176355	98.8912
bta-miR-2882	ENSBTAG00000018722	PLEKHM2	4.72299	95.8	72.9362	98.9859
bta-miR-2882	ENSBTAG00000007235	NTNG2	20.0361	90.4941	0.000176355	99.1745
bta-miR-2882	ENSBTAG00000020568	NKX2-5	14.6602	97.4796	99.4591	99.2235
bta-miR-2882	ENSBTAG00000016350	NACC1	47.6972	70.7728	45.9852	99.2849
bta-miR-2882	ENSBTAG00000047139	C9H12orf49	23.7222	99.8824	34.272	99.4081
bta-miR-2882	ENSBTAG00000017776	CHD2	56.7809	83.1486	6.07685	99.4844
bta-miR-2882	ENSBTAG00000025181	CCDC85C	11.5338	93.0027	90.9741	99.5882
bta-miR-2882	ENSBTAG00000005434	PLVAP	43.7263	79.4759	0.000176355	90.0166
bta-miR-2882	ENSBTAG00000010361	DLL4	17.5707	75.7622	20.4853	90.1999
bta-miR-2882	ENSBTAG00000001698	CHTF8	21.0181	55.8316	0.178824	90.626
bta-miR-2882	ENSBTAG00000013745	ITGA5	7.04003	62.5075	16.485	90.7298
bta-miR-2882	ENSBTAG00000020434	C18H19orf12	22.4752	80.76	0.000176355	90.9455
bta-miR-2882	ENSBTAG00000021286	SLC37A1	31.0733	58.8912	0.000176355	91.1232
bta-miR-2882	ENSBTAG00000031851	SELPLG	10.9852	57.7978	0.000176355	91.3612
bta-miR-2882	ENSBTAG00000015917	GAPDHS	39.2472	59.5874	0.000176355	91.4131
bta-miR-2882	ENSBTAG00000000528	MANBAL	5.80062	88.0025	52.8325	91.4644
bta-miR-2882	ENSBTAG00000030301	MAP7D1	17.2896	83.9342	54.8417	92.313
bta-miR-2882	ENSBTAG00000020575	IFITM5	11.0673	73.7253	0.000176355	92.3805
bta-miR-2882	ENSBTAG00000016980	PPIL4	12.0848	96.1227	0.000176355	92.4613
bta-miR-2882	ENSBTAG00000018289	TMEM150A	17.6997	78.2008	0.000176355	92.6655
bta-miR-2882	ENSBTAG00000018732	HSPA12B	53.1265	86.4727	7.11999	92.6739
bta-miR-2882	ENSBTAG00000012849	COL4A1	50.7876	92.2023	3.31777	92.8821
bta-miR-2882	ENSBTAG00000020983	RRAS	17.2113	65.1922	73.4007	92.9764
bta-miR-2882	ENSBTAG00000022777	CDC42BPA	10.0213	91.9708	0.000176355	92.9955
bta-miR-2882	ENSBTAG00000025462	GADD45B	32.7345	66.8032	42.8692	93.0096
bta-miR-2882	ENSBTAG00000010135	TMEM189	7.94729	90.9662	29.0605	93.0326
bta-miR-2882	ENSBTAG00000004652	LPAR2	29.6628	91.0408	0.000176355	93.6717
bta-miR-2882	ENSBTAG00000016352	STX10	13.2254	86.0598	41.511	94.0323
bta-miR-2882	ENSBTAG00000016801	RXRG	18.5204	88.128	48.0268	94.1104
bta-miR-2882	ENSBTAG00000017275	COIL	5.86972	98.068	0.000176355	94.1882
bta-miR-2882	ENSBTAG00000009183	SHISA5	30.5817	69.6945	24.4721	94.2634
bta-miR-2882	ENSBTAG00000003920	TGM1	0.941944	94.5906	0.000176355	94.3624
bta-miR-2882	ENSBTAG00000013577	SLC1A5	47.1394	91.8855	0.000176355	94.5161
bta-miR-2882	ENSBTAG00000017452	RCAN3	73.1825	92.1781	0.000176355	94.6658
bta-miR-2882	ENSBTAG00000004915	PFN1	20.7084	92.3697	0.000176355	94.6968
bta-miR-2882	ENSBTAG00000005275	PKIG	74.7078	75.2062	10.2593	94.6981
bta-miR-2882	ENSBTAG00000035998	CKB	34.7359	90.2826	43.9578	94.7161
bta-miR-2882	ENSBTAG00000004607	GSG1L	59.8034	71.9067	0.000176355	94.8666
bta-miR-2882	ENSBTAG00000001518	ISG20L2	41.2935	91.3822	0.000176355	94.9735
bta-miR-2882	ENSBTAG00000001602	IL4R	21.9858	81.5378	35.0064	94.9978
bta-miR-2882	ENSBTAG00000015567	TIMM44	51.9846	81.4981	44.2451	95.1722
bta-miR-2882	ENSBTAG00000026415	MRPS34	28.6519	72.1491	0.000176355	95.483
bta-miR-2882	ENSBTAG00000013813	KLHL17	66.4951	67.462	0.000176355	95.5912
bta-miR-2882	ENSBTAG00000007962	ATP9A	54.3637	81.9557	0.000176355	96.045
bta-miR-2882	ENSBTAG00000004021	CDK2	26.6965	95.6436	0.000176355	96.3234
bta-miR-2882	ENSBTAG00000007012	ZNF3	39.6508	86.8163	0.000176355	96.381
bta-miR-2882	ENSBTAG00000004442	AGPAT1	76.3765	91.3151	42.2466	96.4121
bta-miR-2882	ENSBTAG00000019998	HAGH	33.5212	95.1215	0.000176355	96.4512
bta-miR-2882	ENSBTAG00000014089	MDS018	27.7452	91.0602	0.000176355	96.5558
bta-miR-2882	ENSBTAG00000015209	MXD4	15.2907	90.1638	16.9691	96.6255
bta-miR-2882	ENSBTAG00000019241	FGF11	42.1995	89.4158	0.000176355	96.7093
bta-miR-2882	ENSBTAG00000019511	CDC123	20.3165	98.3097	0.000176355	96.7387
bta-miR-2882	ENSBTAG00000021939	ELAC2	45.4611	88.3069	3.54915	96.7522
bta-miR-2882	ENSBTAG00000004287	EVC	32.0776	74.9282	0.000176355	96.8252
bta-miR-2882	ENSBTAG00000021302	CHAD	38.9647	94.6096	0.000176355	96.8741
bta-miR-2882	ENSBTAG00000003430	EPO	97.1733	84.2613	0.000176355	96.9098
bta-miR-2882	ENSBTAG00000026919	PXDC1	10.9022	98.985	0.000176355	97.9245
bta-miR-2882	ENSBTAG00000019242	CHRNB1	47.9965	98.6852	34.4186	98.487
bta-miR-2882	ENSBTAG00000012156	NAIF1	21.0573	95.9583	78.3406	98.7809
bta-miR-2882	ENSBTAG00000021121	PPIL2	21.7782	82.5023	58.5895	98.8678
bta-miR-2882	ENSBTAG00000002835	SMAD1	78.9902	99.1039	0.000176355	99.2004
bta-miR-2882	ENSBTAG00000015908	MBOAT7	4.17162	90.7948	0.000176355	99.2572
bta-miR-2882	ENSBTAG00000008419	PDE2A	23.3025	98.5423	0.000176355	99.66
bta-miR-2882	ENSBTAG00000002010	PI4K2A	3.96961	56.4362	48.7674	90.0676
bta-miR-2882	ENSBTAG00000015757	PHYHIP	41.9059	36.1983	76.1508	90.202
bta-miR-2882	ENSBTAG00000046939	C9orf69	37.7791	43.6209	46.7038	90.456
bta-miR-2882	ENSBTAG00000014490	DDX39B	27.3929	87.2344	0.000176355	90.6486
bta-miR-2882	ENSBTAG00000033677	WDR90	7.378	80.8511	0.000176355	90.6924
bta-miR-2882	ENSBTAG00000016742	WFDC3	6.53634	90.6404	4.19302	90.7417
bta-miR-2882	ENSBTAG00000009639	SMPD3	19.2769	59.2608	72.4556	90.8703
bta-miR-2882	ENSBTAG00000018364	TMEM132A	20.1122	71.7411	55.9674	90.9073
bta-miR-2882	ENSBTAG00000006542	RABEP2	27.0151	52.286	35.7668	91.6589
bta-miR-2882	ENSBTAG00000006526	BCL2L1	23.1736	80.7883	60.7643	91.962
bta-miR-2882	ENSBTAG00000000838	CCDC88C	1.8596	72.5241	30.8343	92.0484
bta-miR-2882	ENSBTAG00000015313	CEACAM19	42.2665	76.0854	52.3909	92.1626
bta-miR-2882	ENSBTAG00000003946	NECAB3	18.4336	83.0116	37.9418	92.3439
bta-miR-2882	ENSBTAG00000005664	YWHAE	70.2688	97.5674	0.000176355	92.4055
bta-miR-2882	ENSBTAG00000007128	ATP13A1	15.419	78.8715	0.000176355	92.9982
bta-miR-2882	ENSBTAG00000004199	DIABLO	9.98264	86.9372	0.000176355	93.4644
bta-miR-2882	ENSBTAG00000010427	RASSF5	42.0214	52.1564	0.000176355	93.8864
bta-miR-2882	ENSBTAG00000010180	URB2	17.1014	88.5566	0.000176355	94.1089
bta-miR-2882	ENSBTAG00000004515	KCNK1	39.9288	98.9452	0.000176355	94.1786
bta-miR-2882	ENSBTAG00000009649	CCDC164	17.6431	92.9122	0.000176355	94.3741
bta-miR-2882	ENSBTAG00000001727	FAM213B	40.8649	98.0149	0.000176355	94.4847
bta-miR-2882	ENSBTAG00000018002	DTX3	21.9196	81.0003	0.000176355	94.5142
bta-miR-2882	ENSBTAG00000011481	IL12RB1	10.2013	83.9597	15.1234	94.84
bta-miR-2882	ENSBTAG00000046339	VASN	47.4224	91.2513	79.8279	95.2747
bta-miR-2882	ENSBTAG00000017067	WBSCR22	15.0767	99.3841	0.000176355	95.6925
bta-miR-2882	ENSBTAG00000014175	STRAP	9.21878	97.9442	0.000176355	95.8043
bta-miR-2882	ENSBTAG00000039212	CTU1	34.475	74.435	34.2267	96.4756
bta-miR-2882	ENSBTAG00000006104	NHP2L1	18.608	87.4099	0.000176355	96.9903
bta-miR-2882	ENSBTAG00000011810	ANGPTL2	81.2015	77.2223	34.0117	97.536
bta-miR-2882	ENSBTAG00000005663	CEP27	24.4308	98.6141	21.1946	97.6579
bta-miR-2882	ENSBTAG00000008672	GABRD	41.556	78.1372	0.000176355	97.9167
bta-miR-2882	ENSBTAG00000002404	TMX2	26.6126	77.3481	0.000176355	97.9285
bta-miR-2882	ENSBTAG00000002390	C5H12orf68	53.9647	75.6595	10.5868	98.0604
bta-miR-2882	ENSBTAG00000001527	TMEM213	27.8917	89.826	29.3732	98.1327
bta-miR-2882	ENSBTAG00000014972	EP4	30.4758	98.1911	0.000176355	98.3092
bta-miR-2882	ENSBTAG00000002065	TFAP2C	87.3614	92.6649	39.7374	98.7042
bta-miR-2882	ENSBTAG00000040361	LFNG	20.0078	95.5228	66.1133	98.7603
bta-miR-2882	ENSBTAG00000030209	ARHGDIA	40.0608	75.2371	36.4784	98.959
bta-miR-2882	ENSBTAG00000002261	LBX1	45.628	90.4562	55.3683	99.1255
bta-miR-2882	ENSBTAG00000008887	PAQR3	37.3274	90.1392	76.695	99.234
bta-miR-2882	ENSBTAG00000008695	TCF3	37.4533	99.1258	54.2568	99.3386
bta-miR-2882	ENSBTAG00000019537	MARCH8	17.6525	97.2546	35.4062	99.3506
bta-miR-2882	ENSBTAG00000040193	COLQ	18.8301	90.0394	55.2419	99.7774
bta-miR-2882	ENSBTAG00000009990	EPS15L1	34.7217	68.0852	0.000176355	90.1725
bta-miR-2882	ENSBTAG00000016541	CAMK1G	5.96069	75.9502	0.000176355	90.3267
bta-miR-2882	ENSBTAG00000007804	RILPL2	7.59283	94.3879	0.000176355	90.556
bta-miR-2882	ENSBTAG00000017685	JUP	6.65895	62.7698	29.4478	90.7935
bta-miR-2882	ENSBTAG00000012058	GMDS	6.18403	92.1901	35.2302	90.917
bta-miR-2882	ENSBTAG00000016667	ZBTB46	13.7867	84.6012	47.0807	91.0242
bta-miR-2882	ENSBTAG00000008151	MAP3K3	5.16017	81.239	0.000176355	91.1056
bta-miR-2882	ENSBTAG00000006464	GGA1	6.40567	67.0122	37.0526	91.5407
bta-miR-2882	ENSBTAG00000039958	GYS1	19.1889	75.1966	49.3716	91.7512
bta-miR-2882	ENSBTAG00000025402	IL17D	38.5478	68.8745	39.278	91.9067
bta-miR-2882	ENSBTAG00000017890	ZMAT5	7.1577	78.0463	0.000176355	91.9724
bta-miR-2882	ENSBTAG00000007093	DDX11	13.9585	88.634	0.000176355	92.4859
bta-miR-2882	ENSBTAG00000014679	DHX57	1.52297	97.2446	0.000176355	92.543
bta-miR-2882	ENSBTAG00000012844	LRSAM1	7.74259	39.2585	15.2006	92.5862
bta-miR-2882	ENSBTAG00000015125	KLK5	24.5305	92.598	0.000176355	92.6184
bta-miR-2882	ENSBTAG00000015739	MRC2	19.1048	50.8442	0.000176355	92.8577
bta-miR-2882	ENSBTAG00000003639	ELMO2	34.2939	56.5502	23.5008	92.9129
bta-miR-2882	ENSBTAG00000012103	MAP2K4	45.0058	62.6863	0.000176355	93.0622
bta-miR-2882	ENSBTAG00000013291	ARMC6	9.62988	73.135	0.000176355	93.3834
bta-miR-2882	ENSBTAG00000021048	bta-mir-6518	14.1891	84.4222	0.000176355	93.4612
bta-miR-2882	ENSBTAG00000026246	MOSPD3	14.0825	95.8036	79.4472	93.6063
bta-miR-2882	ENSBTAG00000009431	SLC25A44	57.331	79.5028	0.000176355	93.8996
bta-miR-2882	ENSBTAG00000009997	ANO1	20.837	91.2285	0.000176355	94.5518
bta-miR-2882	ENSBTAG00000019967	RASA3	22.9852	97.7139	0.000176355	94.5669
bta-miR-2882	ENSBTAG00000020269	C7H19orf21	12.5357	76.0703	0.000176355	95.1105
bta-miR-2882	ENSBTAG00000014583	CALM	72.964	95.2547	42.7658	95.2956
bta-miR-2882	ENSBTAG00000012036	HR	31.5307	81.4207	28.6068	95.5552
bta-miR-2882	ENSBTAG00000046250	MIOX	38.4649	75.2414	0.000176355	95.8784
bta-miR-2882	ENSBTAG00000001473	ARVCF	13.7998	83.9196	0.000176355	96.0454
bta-miR-2882	ENSBTAG00000001764	NCAN	38.7033	79.9244	0.000176355	96.0604
bta-miR-2882	ENSBTAG00000012630	PAMR1	27.9653	86.8574	0.000176355	96.0622
bta-miR-2882	ENSBTAG00000018053	RAB22A	42.1167	78.5692	0.000176355	96.1863
bta-miR-2882	ENSBTAG00000009560	NUBP1	24.558	95.7484	84.0566	96.2764
bta-miR-2882	ENSBTAG00000000317	MAPK8IP1	3.22762	71.3904	64.9855	96.937
bta-miR-2882	ENSBTAG00000015708	CXCR6	32.126	95.6976	0.000176355	97.1308
bta-miR-2882	ENSBTAG00000013535	DFFA	45.9616	97.9911	0.000176355	97.2085
bta-miR-2882	ENSBTAG00000004474	BANF2	56.0143	95.0138	0.000176355	97.2137
bta-miR-2882	ENSBTAG00000014872	CAPNS1	74.0334	85.9532	0.000176355	97.3026
bta-miR-2882	ENSBTAG00000008076	SLC35B2	28.8406	86.6706	0.000176355	97.4324
bta-miR-2882	ENSBTAG00000020305	TOR1A	41.5691	91.097	0.000176355	97.9734
bta-miR-2882	ENSBTAG00000012785	TEPP	65.7309	95.3053	0.000176355	98.163
bta-miR-2882	ENSBTAG00000001229	SLC25A22	31.1291	89.1398	0.000176355	98.1852
bta-miR-2882	ENSBTAG00000013867	DLGAP3	27.8016	92.1696	46.216	98.2839
bta-miR-2882	ENSBTAG00000002138	PADI1	6.27849	56.7946	80.9335	98.6466
bta-miR-2882	ENSBTAG00000013825	BCAT1	72.552	98.3538	16.2645	98.7108
bta-miR-2882	ENSBTAG00000000404	APOA1BP	66.2665	99.818	0.000176355	98.7506
bta-miR-2882	ENSBTAG00000009132	TMPRSS2	41.4404	98.0981	71.4567	99.1687
bta-miR-2292	ENSBTAG00000004421	CHST14	74.5224	83.3255	76.8444	90.1869
bta-miR-2292	ENSBTAG00000022013	CBR4	83.6039	54.3856	0.000176355	90.272
bta-miR-2292	ENSBTAG00000016223	SCRN1	51.0064	60.1564	90.7549	90.5573
bta-miR-2292	ENSBTAG00000001969	CCDC39	51.5896	86.326	77.2532	90.9168
bta-miR-2292	ENSBTAG00000002279	LUC7L3	68.4918	84.7712	22.0726	91.354
bta-miR-2292	ENSBTAG00000008728	MKL2	79.5281	55.31	83.0015	91.3605
bta-miR-2292	ENSBTAG00000008962	MRPL50	20.6671	92.6156	0.000176355	91.6084
bta-miR-2292	ENSBTAG00000001356	USP38	98.0234	75.5934	53.8118	92.0776
bta-miR-2292	ENSBTAG00000006423	PHF5A	54.2432	97.3804	0.000176355	92.387
bta-miR-2292	ENSBTAG00000004023	KIAA1324L	84.2801	87.0605	26.9411	92.451
bta-miR-2292	ENSBTAG00000020489	SEMA6A	92.3871	82.351	95.9225	92.8091
bta-miR-2292	ENSBTAG00000010587	SH3BGRL	91.7948	76.7036	49.2333	92.9592
bta-miR-2292	ENSBTAG00000016093	PLP2	61.0574	90.5038	74.5094	93.0036
bta-miR-2292	ENSBTAG00000018589	RFC2	52.1683	98.8743	0.000176355	93.2415
bta-miR-2292	ENSBTAG00000015723	CRIPT	61.1887	98.1359	10.3568	93.2483
bta-miR-2292	ENSBTAG00000018386	C19H17orf42	44.4762	94.8364	31.9244	93.2774
bta-miR-2292	ENSBTAG00000002192	C14H8orf46	46.0727	92.7378	26.9342	93.5323
bta-miR-2292	ENSBTAG00000048089	ENSBTAT00000064841	95.9137	89.52	0.000176355	93.5546
bta-miR-2292	ENSBTAG00000047320	UBE2D3	94.9312	90.5849	0.000176355	93.5776
bta-miR-2292	ENSBTAG00000045555	ENSBTAT00000063858	95.69	90.5818	0.000176355	93.6648
bta-miR-2292	ENSBTAG00000006936	MRPS18B	79.2675	82.9376	79.6112	94.0593
bta-miR-2292	ENSBTAG00000015837	P2RY12	92.2152	83.198	58.2193	94.0639
bta-miR-2292	ENSBTAG00000012703	GLO1	83.8377	64.4501	47.8971	94.1201
bta-miR-2292	ENSBTAG00000046776	ENSBTAT00000064835	97.4871	91.8054	0.000176355	94.2366
bta-miR-2292	ENSBTAG00000006667	EPB41	72.1029	88.1719	67.1409	94.328
bta-miR-2292	ENSBTAG00000046631	ENSBTAT00000066100	95.3997	96.7327	0.000176355	94.3991
bta-miR-2292	ENSBTAG00000015326	DFNA5	64.5336	83.7486	0.000176355	94.5317
bta-miR-2292	ENSBTAG00000046959	CGGBP1	92.6389	87.0984	0.000176355	94.7617
bta-miR-2292	ENSBTAG00000038700	FAM124B	57.3194	96.2928	30.2135	94.7688
bta-miR-2292	ENSBTAG00000001405	GLCE	94.6135	68.3996	88.7152	95.1328
bta-miR-2292	ENSBTAG00000011105	SLC38A2	84.4337	60.3946	0.000176355	95.1706
bta-miR-2292	ENSBTAG00000008484	TMEM161B	90.0316	77.8722	67.6025	95.2242
bta-miR-2292	ENSBTAG00000019220	bta-mir-2882	60.5881	99.8706	47.3516	95.2402
bta-miR-2292	ENSBTAG00000009949	DARS	79.9528	96.7897	0.000176355	95.6856
bta-miR-2292	ENSBTAG00000006876	PMPCB	99.2468	98.7049	0.000176355	95.9493
bta-miR-2292	ENSBTAG00000021645	MBD4	96.4134	92.5184	0.000176355	96.0329
bta-miR-2292	ENSBTAG00000002721	ZCCHC11	96.6289	89.8704	13.8991	96.181
bta-miR-2292	ENSBTAG00000006697	RICTOR	85.8005	75.204	70.7333	96.2535
bta-miR-2292	ENSBTAG00000014995	THAP8	99.1188	81.752	0.000176355	96.5545
bta-miR-2292	ENSBTAG00000004038	ABAT	78.2448	84.4169	88.9649	96.7169
bta-miR-2292	ENSBTAG00000001703	SYT13	80.5219	76.8231	92.7816	96.9029
bta-miR-2292	ENSBTAG00000008224	PAIP2	93.4546	80.7286	50.6441	97.2197
bta-miR-2292	ENSBTAG00000014083	AMIGO1	61.9543	74.8318	89.1266	97.6355
bta-miR-2292	ENSBTAG00000000937	SSFA2	98.4115	95.9349	48.2468	97.7162
bta-miR-2292	ENSBTAG00000030285	DCP1B	88.7276	98.7589	72.441	97.7174
bta-miR-2292	ENSBTAG00000025149	RPAIN	97.7936	96.6612	0.000176355	97.8037
bta-miR-2292	ENSBTAG00000017165	MATN2	73.8631	94.3092	0.000176355	97.8831
bta-miR-2292	ENSBTAG00000020192	PPP2R5C	59.5464	93.8319	59.0681	98.279
bta-miR-2292	ENSBTAG00000017132	TTC22	98.0772	98.3199	79.5811	99.0199
bta-miR-2292	ENSBTAG00000012855	LPL	59.3038	94.963	64.9682	99.1847
bta-miR-2292	ENSBTAG00000019285	FBXL17	97.8934	99.6702	96.5473	99.3427
bta-miR-2292	ENSBTAG00000015744	CCNC	67.9215	99.3031	91.7132	99.5087
bta-miR-2292	ENSBTAG00000021196	C5H12orf45	79.2891	61.509	46.7654	90.0288
bta-miR-2292	ENSBTAG00000015069	PCNP	77.1629	78.6836	57.5649	90.0897
bta-miR-2292	ENSBTAG00000008103	ALDH1A1	35.4082	80.4737	0.000176355	90.2416
bta-miR-2292	ENSBTAG00000005478	PATZ1	47.3878	76.1048	92.537	90.6344
bta-miR-2292	ENSBTAG00000011851	FYN	62.3047	87.3826	46.3132	90.8235
bta-miR-2292	ENSBTAG00000015498	ELOVL4	85.7708	75.0292	8.89395	90.8524
bta-miR-2292	ENSBTAG00000032637	EXOC1	84.3842	92.2173	0.000176355	90.8905
bta-miR-2292	ENSBTAG00000014912	FMOD	51.8151	94.8547	82.3052	91.0176
bta-miR-2292	ENSBTAG00000013612	MBLAC2	76.0208	62.2628	5.17709	91.0199
bta-miR-2292	ENSBTAG00000007303	RAD21	84.0273	98.5373	73.8253	91.6251
bta-miR-2292	ENSBTAG00000034633	ERO1LB	78.2609	81.3286	54.8313	91.8163
bta-miR-2292	ENSBTAG00000017188	ISM1	68.9692	99.1916	81.2922	92.0306
bta-miR-2292	ENSBTAG00000005744	COQ2	69.5221	98.1642	21.7931	92.4324
bta-miR-2292	ENSBTAG00000017958	AHI1	49.495	92.5464	88.4722	92.4336
bta-miR-2292	ENSBTAG00000016024	MYL9	62.3367	88.0129	77.2835	92.542
bta-miR-2292	ENSBTAG00000039591	TMEM167A	66.9427	65.9421	33.7976	92.6034
bta-miR-2292	ENSBTAG00000005207	COPS7B	57.0426	98.1574	84.5199	93.0531
bta-miR-2292	ENSBTAG00000010210	SUV39H2	90.6704	78.9332	0.000176355	93.3855
bta-miR-2292	ENSBTAG00000016980	PPIL4	95.8616	61.465	66.1486	93.3971
bta-miR-2292	ENSBTAG00000017053	ABCB10	97.1473	99.0861	0.000176355	93.5101
bta-miR-2292	ENSBTAG00000001607	TMEM41B	64.1989	72.0138	0.000176355	93.5188
bta-miR-2292	ENSBTAG00000047102	ENSBTAT00000063997	94.9312	90.8686	0.000176355	93.6137
bta-miR-2292	ENSBTAG00000005932	FAM184B	48.415	86.0358	87.3513	93.6825
bta-miR-2292	ENSBTAG00000031697	KLHDC1	71.6565	73.3985	88.5173	93.7153
bta-miR-2292	ENSBTAG00000047638	ENSBTAT00000065655	94.9312	91.863	0.000176355	93.7369
bta-miR-2292	ENSBTAG00000004593	TOP2B	50.7075	97.7419	29.108	93.8228
bta-miR-2292	ENSBTAG00000010597	GGCT	39.4676	88.6704	79.3969	93.8557
bta-miR-2292	ENSBTAG00000016615	ABHD6	79.3191	87.4683	97.2901	93.8626
bta-miR-2292	ENSBTAG00000011121	CLCN4	61.945	94.2144	64.6289	94.2069
bta-miR-2292	ENSBTAG00000021586	FAM122A	74.3599	88.0463	0.000176355	94.2208
bta-miR-2292	ENSBTAG00000013402	CTDSPL	90.4588	96.0734	54.2591	94.8691
bta-miR-2292	ENSBTAG00000007718	TGIF1	98.4208	93.7803	0.000176355	94.8803
bta-miR-2292	ENSBTAG00000004613	CSGALNACT1	86.7016	73.071	97.4026	94.9891
bta-miR-2292	ENSBTAG00000001348	COMMD8	74.8423	86.4367	84.6523	95.0188
bta-miR-2292	ENSBTAG00000047653	ENSBTAT00000065090	98.8689	99.5819	0.000176355	95.3917
bta-miR-2292	ENSBTAG00000014368	SLAMF6	96.5584	82.3813	55.0424	95.5273
bta-miR-2292	ENSBTAG00000035129	ENSBTAT00000049820	67.839	86.1153	0.000176355	95.5685
bta-miR-2292	ENSBTAG00000000721	GPATCH1	80.4145	95.7467	46.5195	95.5798
bta-miR-2292	ENSBTAG00000014944	TBXA2R	32.2756	97.4347	0.000176355	95.5898
bta-miR-2292	ENSBTAG00000018557	YTHDF3	89.055	59.5574	10.8286	95.6086
bta-miR-2292	ENSBTAG00000008716	SSB	68.7719	77.9544	37.554	95.7282
bta-miR-2292	ENSBTAG00000017362	CNOT6	84.4062	76.7971	82.4243	95.7645
bta-miR-2292	ENSBTAG00000017329	GMNN	87.277	92.5622	20.4216	95.8977
bta-miR-2292	ENSBTAG00000025221	TEX30	62.2145	95.1464	65.1478	96.129
bta-miR-2292	ENSBTAG00000015683	HSPA4	97.0095	93.6904	93.2784	96.3514
bta-miR-2292	ENSBTAG00000046990	C21H14orf142	65.2863	87.2694	41.2294	96.6442
bta-miR-2292	ENSBTAG00000019522	PPM1G	91.2526	94.6056	59.6831	96.7
bta-miR-2292	ENSBTAG00000021768	CCNG2	87.7502	99.2176	66.4907	97.1182
bta-miR-2292	ENSBTAG00000019836	GSKIP	83.4184	94.6174	8.26101	98.503
bta-miR-2292	ENSBTAG00000003547	CSTF2	84.2904	86.6554	87.5983	98.6866
bta-miR-2292	ENSBTAG00000012020	TRAF5	96.5492	96.9785	54.8363	99.2261
bta-miR-2292	ENSBTAG00000011146	RAB8B	85.5994	79.2738	64.5339	99.4415
bta-miR-2292	ENSBTAG00000012804	REEP5	92.357	99.8122	47.1509	99.8628
bta-miR-2292	ENSBTAG00000015025	YAF2	56.478	96.4785	56.7616	90.1211
bta-miR-2292	ENSBTAG00000012526	APBB1IP	65.8453	90.8036	0.000176355	90.1976
bta-miR-2292	ENSBTAG00000001660	SPTY2D1	44.2715	89.4811	87.392	90.2237
bta-miR-2292	ENSBTAG00000014459	MAP6D1	69.0698	59.9992	83.0856	90.5986
bta-miR-2292	ENSBTAG00000021756	ZDHHC17	39.5977	77.3997	24.0037	90.7006
bta-miR-2292	ENSBTAG00000013757	CTCF	58.9728	71.9618	43.9587	90.9052
bta-miR-2292	ENSBTAG00000025632	NOP10	84.1036	61.8118	54.2802	91.0029
bta-miR-2292	ENSBTAG00000013128	ACBD3	54.2473	52.6268	10.8884	91.3478
bta-miR-2292	ENSBTAG00000039212	CTU1	87.3369	85.6718	26.7453	92.0381
bta-miR-2292	ENSBTAG00000005542	EPS15	79.1009	85.4547	45.7512	92.0785
bta-miR-2292	ENSBTAG00000034939	BTNL2	78.4359	80.5802	0.000176355	92.5703
bta-miR-2292	ENSBTAG00000018948	HIF3A	83.8931	51.5693	43.072	92.609
bta-miR-2292	ENSBTAG00000001662	MGC139254	94.1907	65.4291	85.6108	92.8037
bta-miR-2292	ENSBTAG00000021372	SEPT11	40.1578	91.2688	0.000176355	92.9467
bta-miR-2292	ENSBTAG00000016656	PARP14	76.1858	86.3293	0.000176355	93.0312
bta-miR-2292	ENSBTAG00000026266	MYL12B	75.5124	96.8554	88.396	93.356
bta-miR-2292	ENSBTAG00000005196	TYW3	82.5801	91.5303	0.000176355	93.5728
bta-miR-2292	ENSBTAG00000014479	TUBGCP4	53.4929	71.1725	76.1486	93.7473
bta-miR-2292	ENSBTAG00000047347	RAD51AP1	69.3321	70.7891	0.000176355	93.8933
bta-miR-2292	ENSBTAG00000003797	SLC17A3	43.2143	94.166	59.0778	93.9873
bta-miR-2292	ENSBTAG00000006282	POU2AF1	98.6218	60.8974	73.6837	94.2422
bta-miR-2292	ENSBTAG00000004131	RAP2C	91.0362	70.6597	0.000176355	94.3941
bta-miR-2292	ENSBTAG00000005793	PEA15	16.0768	94.1679	85.013	94.6343
bta-miR-2292	ENSBTAG00000017455	ADAM-9	99.0214	96.0974	11.8618	94.6958
bta-miR-2292	ENSBTAG00000010932	DNAJC12	88.3548	88.8618	50.9145	94.9755
bta-miR-2292	ENSBTAG00000011198	PPP1CC	83.9868	71.8908	34.8824	95.1805
bta-miR-2292	ENSBTAG00000011861	C21H15ORF26	81.9103	86.8344	0.000176355	95.4493
bta-miR-2292	ENSBTAG00000022681	EOGT	68.4523	59.7259	90.0121	95.6984
bta-miR-2292	ENSBTAG00000004659	COQ10B	89.4267	76.2888	89.0922	95.7202
bta-miR-2292	ENSBTAG00000014474	API5	87.0893	88.8398	12.993	95.7514
bta-miR-2292	ENSBTAG00000012391	FAM63B	66.4627	87.8418	45.9466	95.7958
bta-miR-2292	ENSBTAG00000004805	ITFG1	91.0532	91.3168	56.7317	96.1324
bta-miR-2292	ENSBTAG00000006589	CFTR	91.4699	72.9619	66.3676	96.3415
bta-miR-2292	ENSBTAG00000004243	LYPLA1	93.2525	97.927	0.000176355	96.7414
bta-miR-2292	ENSBTAG00000007434	CD300LG	92.6546	85.7262	0.000176355	96.8135
bta-miR-2292	ENSBTAG00000005904	RBBP4	63.1837	98.7331	76.2629	96.9122
bta-miR-2292	ENSBTAG00000038180	SCN2A	79.4863	95.8735	67.9275	97.084
bta-miR-2292	ENSBTAG00000040199	POLR2H	99.5386	86.4433	95.544	97.5233
bta-miR-2292	ENSBTAG00000014835	SPARC	84.6053	96.1244	86.5651	98.3203
bta-miR-2292	ENSBTAG00000007036	SLC17A7	88.0893	99.8749	53.7579	98.5808
bta-miR-2292	ENSBTAG00000008755	MARCH7	76.0323	99.628	0.000176355	98.6757
bta-miR-2292	ENSBTAG00000013187	DLG5	62.9439	97.9799	78.1058	98.9002
bta-miR-2292	ENSBTAG00000017184	MGC155143	84.2507	88.6513	62.3716	99.1406
bta-miR-2292	ENSBTAG00000007101	F3	73.1241	99.3038	0.000176355	99.2243
bta-miR-2292	ENSBTAG00000005773	PGM2	82.0928	95.5417	0.000176355	99.4587
bta-miR-2292	ENSBTAG00000007981	GRK5	81.3102	87.3581	86.3706	90.4126
bta-miR-2292	ENSBTAG00000005536	MEA1	95.2623	85.2979	42.9145	90.9268
bta-miR-2292	ENSBTAG00000008987	SOCS5	55.0518	67.8858	31.2863	90.941
bta-miR-2292	ENSBTAG00000003636	LIPA	68.7419	96.2815	53.5739	91.234
bta-miR-2292	ENSBTAG00000020933	HCFC2	65.0107	90.5782	19.0603	91.5569
bta-miR-2292	ENSBTAG00000015815	CFP	97.2317	91.0297	24.1275	91.6225
bta-miR-2292	ENSBTAG00000017243	GATA3	82.6616	87.5245	92.6194	91.8578
bta-miR-2292	ENSBTAG00000018924	QRICH1	75.9171	98.9915	43.5206	92.7852
bta-miR-2292	ENSBTAG00000033835	MPZ	94.2218	80.9174	87.1262	92.8178
bta-miR-2292	ENSBTAG00000006635	DBX2	50.7095	92.964	46.549	92.9718
bta-miR-2292	ENSBTAG00000011019	ENSBTAT00000036999	83.2948	92.4799	0.000176355	93.3629
bta-miR-2292	ENSBTAG00000046716	UBE2D3	94.9312	90.5849	0.000176355	93.5776
bta-miR-2292	ENSBTAG00000004895	AFAP1L2	62.7892	71.4084	11.1741	93.6557
bta-miR-2292	ENSBTAG00000004926	PPIL5	66.1175	90.773	0.000176355	93.8819
bta-miR-2292	ENSBTAG00000040065	RAD51AP1	69.3321	70.7891	0.000176355	93.8933
bta-miR-2292	ENSBTAG00000015338	DSCC1	48.0795	90.8653	52.8872	94.0585
bta-miR-2292	ENSBTAG00000040296	GPR21	70.0596	95.9614	0.000176355	94.5941
bta-miR-2292	ENSBTAG00000019281	MCRS1	89.5592	87.6468	79.2876	94.9526
bta-miR-2292	ENSBTAG00000003652	TMEM128	84.8326	89.7644	0.000176355	94.9922
bta-miR-2292	ENSBTAG00000035319	MAD2L1	75.8749	85.0005	0.000176355	95.2411
bta-miR-2292	ENSBTAG00000003084	C10H14orf118	55.2882	87.7622	28.1634	95.3312
bta-miR-2292	ENSBTAG00000009055	RNF144B	75.161	82.3266	89.7959	95.3455
bta-miR-2292	ENSBTAG00000047962	ENSBTAT00000064243	98.8689	99.5819	0.000176355	95.3917
bta-miR-2292	ENSBTAG00000014373	CETN3	93.722	96.2953	56.6113	96.3784
bta-miR-2292	ENSBTAG00000005445	SLC35D1	98.8353	94.0216	95.1317	96.3846
bta-miR-2292	ENSBTAG00000020305	TOR1A	96.4534	93.3572	0.000176355	96.6197
bta-miR-2292	ENSBTAG00000009574	ARFGAP2	31.7055	98.2272	91.4845	97.2976
bta-miR-2292	ENSBTAG00000031673	ARRDC5	99.9356	99.5172	0.000176355	97.6581
bta-miR-2292	ENSBTAG00000013960	PSAT1	47.9648	98.913	0.000176355	98.047
bta-miR-2292	ENSBTAG00000003906	SUPT7L	63.2541	89.1749	40.2852	98.0808
bta-miR-2292	ENSBTAG00000011986	PLSCR4	86.9132	97.0837	64.43	98.2266
bta-miR-2292	ENSBTAG00000003218	RAB28	42.4856	99.0331	73.4571	98.2665
bta-miR-2292	ENSBTAG00000010888	MGC151567	58.7507	98.821	92.5874	99.0399
bta-miR-2292	ENSBTAG00000007272	ATP6V0A2	72.7489	97.875	85.5036	99.0795
bta-miR-2292	ENSBTAG00000002923	CX3CR1	91.6713	94.3596	63.3288	99.2134
bta-miR-2292	ENSBTAG00000021246	C10orf32	94.5014	99.3112	0.000176355	99.5667
bta-miR-2292	ENSBTAG00000002476	DNAJC16	98.5076	95.5242	80.697	99.6999
bta-miR-2388-3p	ENSBTAG00000005293	CDC25C	26.9614	97.9436	0.000176355	91.0901
bta-miR-2388-3p	ENSBTAG00000014284	ALPK2	78.2363	81.0595	0.000176355	91.2839
bta-miR-2388-3p	ENSBTAG00000015529	CHCHD4	20.8956	89.2427	0.000176355	91.9859
bta-miR-2388-3p	ENSBTAG00000005048	DHRS7C	80.8717	99.3004	0.000176355	92.3599
bta-miR-2388-3p	ENSBTAG00000004258	EEF2	81.0169	93.2371	56.4857	93.7761
bta-miR-2388-3p	ENSBTAG00000010368	TPST2	93.2392	95.3151	34.2433	96.0066
bta-miR-2388-3p	ENSBTAG00000001066	PILRA	62.7874	82.2252	0.000176355	92.8555
bta-miR-2388-3p	ENSBTAG00000006896	ABCA9	58.8107	95.3189	0.000176355	93.5713
bta-miR-2388-3p	ENSBTAG00000002271	CDADC1	77.7956	99.2519	0.000176355	93.676
bta-miR-2388-3p	ENSBTAG00000003699	ZFP3	56.9572	96.0034	0.000176355	94.3015
bta-miR-2388-3p	ENSBTAG00000000564	NSG2	95.4593	84.6739	55.0484	95.0368
bta-miR-2388-3p	ENSBTAG00000016549	LRRC16A	83.9182	97.1437	0.000176355	97.7347
bta-miR-2388-3p	ENSBTAG00000024803	ENDOD1	55.5204	92.7525	34.9559	97.8121
bta-miR-2388-3p	ENSBTAG00000001698	CHTF8	77.6811	99.4808	84.3038	97.9365
bta-miR-2388-3p	ENSBTAG00000013060	IQGAP1	67.7198	91.1776	16.528	90.2129
bta-miR-2388-3p	ENSBTAG00000009873	NRN1	31.0791	85.3733	0.000176355	91.9537
bta-miR-2388-3p	ENSBTAG00000009965	ECI1	61.5228	95.2185	0.000176355	92.7435
bta-miR-2388-3p	ENSBTAG00000011389	TMEM104	21.4529	95.9722	0.000176355	92.772
bta-miR-2388-3p	ENSBTAG00000013387	CHMP4B	86.0833	92.9067	9.53747	95.2341
bta-miR-2388-3p	ENSBTAG00000015278	ARPC5L	72.7273	90.914	55.4861	97.2879
bta-miR-2388-3p	ENSBTAG00000010487	MGC128424	41.1135	99.1548	1.78401	97.8845
bta-miR-2388-3p	ENSBTAG00000021632	MSRA	95.3756	96.1189	0.000176355	91.6764
bta-miR-2388-3p	ENSBTAG00000018688	CBR3	82.695	98.724	0.000176355	92.1529
bta-miR-2388-3p	ENSBTAG00000014861	SLC20A2	69.2501	86.2387	0.000176355	92.7728
bta-miR-2388-3p	ENSBTAG00000047635	MRO	67.564	90.4906	0.000176355	94.4632
bta-miR-2388-3p	ENSBTAG00000009426	EZH2	61.2891	98.6069	28.6078	95.0809
bta-miR-2388-3p	ENSBTAG00000039958	GYS1	49.0625	96.524	93.5837	95.936
bta-miR-2388-3p	ENSBTAG00000023073	FAM89A	18.6486	99.9232	0.000176355	96.5703
bta-miR-2388-3p	ENSBTAG00000000602	RXRB	41.8662	98.4629	0.000176355	96.9846
bta-miR-2388-3p	ENSBTAG00000021869	THAP5	72.2905	99.8218	0.000176355	97.2892
bta-miR-222	ENSBTAG00000009421	CD1E	65.0064	94.2403	79.1211	90.2366
bta-miR-222	ENSBTAG00000012972	CYP2U1	81.7265	94.638	74.2886	90.5255
bta-miR-222	ENSBTAG00000005436	SHQ1	61.2228	94.3252	47.1475	90.6119
bta-miR-222	ENSBTAG00000002108	YWHAQ	49.3013	77.2682	0.000176355	90.7178
bta-miR-222	ENSBTAG00000011197	IPMK	73.5398	89.346	32.0207	90.9841
bta-miR-222	ENSBTAG00000021334	C24H18orf32	38.0269	69.7745	8.17601	91.207
bta-miR-222	ENSBTAG00000026708	PRSS35	72.8667	98.2451	0.000176355	91.2141
bta-miR-222	ENSBTAG00000006739	KRT81	98.722	97.7416	68.1486	91.5795
bta-miR-222	ENSBTAG00000017424	VAPB	96.481	70.1487	92.9532	91.5839
bta-miR-222	ENSBTAG00000003124	HIATL1	61.2579	71.6607	0.000176355	91.7516
bta-miR-222	ENSBTAG00000010153	ANXA3	76.4148	91.2989	70.0644	91.857
bta-miR-222	ENSBTAG00000008873	NCBP2	71.7698	92.7139	30.8976	92.3639
bta-miR-222	ENSBTAG00000047027	C14orf119	85.664	94.9514	0.000176355	92.3664
bta-miR-222	ENSBTAG00000034192	ENSBTAT00000048464	86.6322	80.7346	54.1324	92.3743
bta-miR-222	ENSBTAG00000010223	NTF3	89.6877	70.5592	99.7582	92.5379
bta-miR-222	ENSBTAG00000016691	LACC1	92.201	94.0579	14.3197	92.5407
bta-miR-222	ENSBTAG00000022449	SCD5	87.7276	77.8094	33.1121	92.6975
bta-miR-222	ENSBTAG00000014316	HNRNPH3	90.8525	79.3916	0.000176355	93.3833
bta-miR-222	ENSBTAG00000021967	TMEM168	84.1281	81.5278	68.7176	94.0783
bta-miR-222	ENSBTAG00000016619	MIS18A	65.9915	92.0863	0.000176355	94.4184
bta-miR-222	ENSBTAG00000012922	PHF2	95.8139	74.4279	94.5335	95.4087
bta-miR-222	ENSBTAG00000031461	SNX7	69.6174	95.1954	0.000176355	95.6383
bta-miR-222	ENSBTAG00000008285	OXR1	76.4738	95.2145	90.711	95.8295
bta-miR-222	ENSBTAG00000000782	KDR	77.5929	76.0214	97.9634	96.3193
bta-miR-222	ENSBTAG00000000152	RANBP2	81.3164	91.9737	73.479	96.4442
bta-miR-222	ENSBTAG00000010128	NAP1L5	80.0539	90.4299	74.0047	96.6438
bta-miR-222	ENSBTAG00000004838	IRX5	91.7171	92.1965	65.1088	96.781
bta-miR-222	ENSBTAG00000048215	ENSBTAT00000064847	92.8502	97.6911	0.000176355	97.5196
bta-miR-222	ENSBTAG00000007510	PXMP2	99.5864	95.1785	62.9465	97.5291
bta-miR-222	ENSBTAG00000006551	ESCO2	80.3831	99.6416	40.2804	97.6076
bta-miR-222	ENSBTAG00000002699	KIT	87.7983	99.7615	99.7781	99.821
bta-miR-222	ENSBTAG00000013016	GNAI3	55.9016	79.06	76.8749	90.1373
bta-miR-222	ENSBTAG00000000257	MRAP2	15.3018	85.3948	19.2203	90.2715
bta-miR-222	ENSBTAG00000014847	BBOX1	98.6026	87.9312	58.2264	90.3817
bta-miR-222	ENSBTAG00000007773	VCAM1	94.4609	98.0015	99.3369	90.5174
bta-miR-222	ENSBTAG00000016103	CBFB	86.139	92.9596	84.8119	90.6683
bta-miR-222	ENSBTAG00000010444	ERBB3	75.2457	95.6372	48.2388	90.6951
bta-miR-222	ENSBTAG00000006769	HSD3B	85.0668	95.2427	0.000176355	90.7823
bta-miR-222	ENSBTAG00000032372	GSG2	92.8801	93.3689	0.000176355	91.1432
bta-miR-222	ENSBTAG00000021573	DCAF12	66.9722	76.2715	96.4498	91.4157
bta-miR-222	ENSBTAG00000011209	SYT11	53.6861	94.7875	48.8859	91.467
bta-miR-222	ENSBTAG00000010664	PRKCQ	79.5786	99.8554	33.1128	91.8947
bta-miR-222	ENSBTAG00000011917	GPAM	83.6951	38.6143	77.6551	91.9589
bta-miR-222	ENSBTAG00000021078	PYROXD1	80.7154	89.5	25.2532	92.2526
bta-miR-222	ENSBTAG00000004954	TOX	88.1926	93.6137	49.5056	92.5199
bta-miR-222	ENSBTAG00000002717	INA	94.9085	81.3914	97.2088	92.9301
bta-miR-222	ENSBTAG00000018737	GLMN	80.4528	92.1153	90.1629	93.214
bta-miR-222	ENSBTAG00000024015	PTPRM	91.2166	82.6303	68.1806	93.7193
bta-miR-222	ENSBTAG00000010688	CSTA	87.2535	96.6975	0.000176355	94.4053
bta-miR-222	ENSBTAG00000020612	NEK3	92.6579	93.5673	0.000176355	94.5553
bta-miR-222	ENSBTAG00000031709	PDCD10	84.6477	88.7572	23.3297	94.9568
bta-miR-222	ENSBTAG00000014151	RCSD1	87.2623	85.5704	38.707	95.919
bta-miR-222	ENSBTAG00000019708	ACSL6	70.9701	99.0012	20.9313	96.9483
bta-miR-222	ENSBTAG00000046653	ENSBTAT00000010593	92.8502	97.6911	0.000176355	97.5196
bta-miR-222	ENSBTAG00000001344	ENSBTAT00000001770	98.3987	99.891	0.000176355	97.8928
bta-miR-222	ENSBTAG00000026915	NEK1	71.1637	99.9488	65.7343	98.2179
bta-miR-222	ENSBTAG00000000565	RFX7	97.8518	94.3235	72.1105	99.1564
bta-miR-222	ENSBTAG00000015977	SIKE1	79.0331	80.1222	0.000176355	90.475
bta-miR-222	ENSBTAG00000025632	NOP10	73.2812	66.5366	91.3547	90.558
bta-miR-222	ENSBTAG00000033056	PLD5	83.0067	86.7171	0.000176355	90.5736
bta-miR-222	ENSBTAG00000020858	UPF3A	32.4965	83.6178	0.000176355	90.6213
bta-miR-222	ENSBTAG00000004115	MYLIP	63.4386	80.3372	96.1172	90.711
bta-miR-222	ENSBTAG00000021587	SMPDL3A	57.5428	92.1319	0.000176355	91.0325
bta-miR-222	ENSBTAG00000011839	HMGCS1	45.8613	95.544	0.000176355	91.0655
bta-miR-222	ENSBTAG00000026242	BAALC	79.3481	85.5003	97.8666	91.0816
bta-miR-222	ENSBTAG00000015254	GLB1	67.7559	96.0769	0.000176355	91.9871
bta-miR-222	ENSBTAG00000009351	ATXN10	89.9348	93.3681	59.8608	92.3686
bta-miR-222	ENSBTAG00000016963	ADAMTS6	67.064	91.9699	32.9813	92.5037
bta-miR-222	ENSBTAG00000013419	HTATIP2	95.9787	84.7006	11.0257	92.8958
bta-miR-222	ENSBTAG00000030162	AXIN2	86.7076	83.4533	88.1914	93.3502
bta-miR-222	ENSBTAG00000006738	GPR68	71.9427	75.3999	99.3903	93.351
bta-miR-222	ENSBTAG00000024958	FAM214A	81.4216	90.7902	75.722	93.4682
bta-miR-222	ENSBTAG00000001199	DAP3	95.6651	94.3601	0.000176355	93.4913
bta-miR-222	ENSBTAG00000010736	BBS5	96.1573	93.6931	0.000176355	94.318
bta-miR-222	ENSBTAG00000047586	NPY1R	61.0844	80.8793	55.6318	94.5615
bta-miR-222	ENSBTAG00000020796	UBE2D1	76.7835	85.61	0.000176355	94.6109
bta-miR-222	ENSBTAG00000009844	CYR61	94.7816	89.6729	94.8598	94.9871
bta-miR-222	ENSBTAG00000030675	PDCL	58.5582	86.5296	47.9769	95.2422
bta-miR-222	ENSBTAG00000017492	PCMTD1	75.1242	61.2326	0.000176355	95.4
bta-miR-222	ENSBTAG00000002006	THBS1	64.6728	99.4268	49.9858	95.4713
bta-miR-222	ENSBTAG00000017804	BNIP3	94.2223	87.2796	0.000176355	95.5617
bta-miR-222	ENSBTAG00000013849	RGS13	60.854	98.5422	11.7084	96.4765
bta-miR-222	ENSBTAG00000011062	TDO2	87.4502	97.8528	7.24009	96.5856
bta-miR-222	ENSBTAG00000002586	TCF12	87.6123	58.304	57.0148	96.8036
bta-miR-222	ENSBTAG00000020761	USP33	92.8298	88.8744	43.5044	97.0998
bta-miR-222	ENSBTAG00000019166	NSMCE4A	83.0515	96.2586	92.1159	97.1612
bta-miR-222	ENSBTAG00000010460	MARK1	98.2156	99.0285	74.0031	98.2011
bta-miR-222	ENSBTAG00000015450	CPEB3	84.6062	94.5653	37.1847	98.607
bta-miR-222	ENSBTAG00000023989	MSANTD4	95.9257	96.8255	88.9801	99.3823
bta-miR-222	ENSBTAG00000016149	C9	65.6439	83.0115	0.000176355	90.0681
bta-miR-222	ENSBTAG00000037813	IFRG15	85.7607	89.3447	93.8076	90.2507
bta-miR-222	ENSBTAG00000021746	ANXA5	75.3793	88.8014	17.426	90.9242
bta-miR-222	ENSBTAG00000021869	THAP5	95.9385	81.1074	0.000176355	90.9401
bta-miR-222	ENSBTAG00000019271	NARS	56.9945	95.4445	10.3528	90.985
bta-miR-222	ENSBTAG00000001250	TFAP2A	89.6018	94.0911	67.0536	91.1192
bta-miR-222	ENSBTAG00000020873	MAT2A	83.6327	71.5664	12.8228	91.4682
bta-miR-222	ENSBTAG00000020357	GOLPH3L	65.0307	93.1731	59.1815	92.0471
bta-miR-222	ENSBTAG00000003557	CCDC117	65.7025	45.5028	0.000176355	92.0492
bta-miR-222	ENSBTAG00000020777	ERCC3	31.8001	96.365	0.000176355	92.104
bta-miR-222	ENSBTAG00000030744	NFYB	69.8412	92.5168	25.3207	92.555
bta-miR-222	ENSBTAG00000013735	TBCE	97.0216	96.8039	0.000176355	92.6162
bta-miR-222	ENSBTAG00000000991	MRPL32	87.3529	95.0318	0.000176355	92.9397
bta-miR-222	ENSBTAG00000013761	STMN1	55.7337	91.8236	14.8306	92.9541
bta-miR-222	ENSBTAG00000012674	CNKSR3	60.8918	87.5101	87.1795	93.5281
bta-miR-222	ENSBTAG00000046609	STELLA	83.8819	90.0073	14.0169	93.5703
bta-miR-222	ENSBTAG00000031069	SNX24	73.091	87.2666	56.056	93.5735
bta-miR-222	ENSBTAG00000009431	SLC25A44	95.1608	79.7133	16.2257	93.817
bta-miR-222	ENSBTAG00000046095	ENSBTAT00000063520	93.8734	94.3952	94.282	95.3746
bta-miR-222	ENSBTAG00000019116	MOBKL3	93.4822	74.1342	53.806	95.4855
bta-miR-222	ENSBTAG00000008118	BXDC5	77.0913	96.8418	74.3158	95.4976
bta-miR-222	ENSBTAG00000018254	CDKN1B	71.1269	99.2893	89.9839	98.5972
bta-miR-129-3p	ENSBTAG00000002192	C14H8orf46	58.1454	43.0447	51.2653	90.0507
bta-miR-129-3p	ENSBTAG00000023736	CDC42EP3	20.2497	79.4779	89.4718	90.6499
bta-miR-129-3p	ENSBTAG00000016957	ENSBTAT00000022554	24.0256	61.0233	91.9936	90.7715
bta-miR-129-3p	ENSBTAG00000010449	MOCS1	4.69296	68.4349	99.9838	90.9586
bta-miR-129-3p	ENSBTAG00000031590	SSH3	41.4904	72.5454	99.7554	91.1126
bta-miR-129-3p	ENSBTAG00000018202	CYBASC3	17.979	76.6402	85.784	91.2476
bta-miR-129-3p	ENSBTAG00000000795	NMNAT2	14.1017	81.2	72.5349	91.3796
bta-miR-129-3p	ENSBTAG00000001962	MRPS27	8.83447	70.3831	58.6184	91.4229
bta-miR-129-3p	ENSBTAG00000005947	PLAU	63.583	74.133	81.7442	91.5671
bta-miR-129-3p	ENSBTAG00000040316	TMEM92	62.1562	83.5724	0.000176355	91.6946
bta-miR-129-3p	ENSBTAG00000040031	ZNF148	73.401	40.4949	76.2917	91.7085
bta-miR-129-3p	ENSBTAG00000019692	BCL2L2	56.8868	89.3704	80.1815	91.7697
bta-miR-129-3p	ENSBTAG00000048296	TMEM27	67.2927	95.4632	71.7807	91.8799
bta-miR-129-3p	ENSBTAG00000019906	VPS25	35.1372	78.7265	69.3595	92.0486
bta-miR-129-3p	ENSBTAG00000021604	TMEM138	41.4707	84.5318	0.000176355	92.3384
bta-miR-129-3p	ENSBTAG00000019037	AQP4	88.4273	74.02	62.1531	92.6014
bta-miR-129-3p	ENSBTAG00000009098	POLG	6.20285	54.1491	74.6623	92.7584
bta-miR-129-3p	ENSBTAG00000030897	XRCC2	58.024	68.6634	15.0038	92.7898
bta-miR-129-3p	ENSBTAG00000016217	RBM43	79.0966	56.5124	65.9895	92.8174
bta-miR-129-3p	ENSBTAG00000005763	AKT1S1	31.8418	67.029	66.3488	92.9517
bta-miR-129-3p	ENSBTAG00000014650	NFATC2IP	3.04953	86.5105	97.9292	93.3517
bta-miR-129-3p	ENSBTAG00000034676	HIGD1D	34.4907	80.7233	0.000176355	93.5124
bta-miR-129-3p	ENSBTAG00000046484	AIF1L	64.9667	91.9687	97.2041	94.486
bta-miR-129-3p	ENSBTAG00000025005	METTL7A	45.6663	71.1795	0.000176355	94.5015
bta-miR-129-3p	ENSBTAG00000000501	KLHL13	60.1535	79.6757	87.8893	94.5295
bta-miR-129-3p	ENSBTAG00000002940	WNT16	64.1229	65.9581	93.2653	94.7238
bta-miR-129-3p	ENSBTAG00000003358	MCFD2	53.4279	58.8597	71.3943	94.7767
bta-miR-129-3p	ENSBTAG00000020632	NQO1	41.0668	80.218	0.000176355	94.7876
bta-miR-129-3p	ENSBTAG00000002823	MPZL1	53.6872	34.918	99.9956	94.9808
bta-miR-129-3p	ENSBTAG00000031731	HIGD1D	34.2995	91.5694	0.000176355	94.991
bta-miR-129-3p	ENSBTAG00000027665	BRF2	57.3393	66.6627	74.7457	95.2859
bta-miR-129-3p	ENSBTAG00000002489	PIFO	24.5712	92.0437	0.000176355	95.3037
bta-miR-129-3p	ENSBTAG00000013007	C13H20ORF108	61.383	80.8371	74.0424	95.3569
bta-miR-129-3p	ENSBTAG00000002315	RNF34	29.5278	80.3801	93.1221	95.4313
bta-miR-129-3p	ENSBTAG00000005090	TMEM2	47.5946	47.7265	83.2133	95.5994
bta-miR-129-3p	ENSBTAG00000038640	HIGD1D	66.309	84.364	0.000176355	95.7075
bta-miR-129-3p	ENSBTAG00000002430	COL17A1	68.6707	53.234	57.1121	95.8663
bta-miR-129-3p	ENSBTAG00000032962	SKOR2	70.2036	90.4928	93.4121	95.9848
bta-miR-129-3p	ENSBTAG00000030539	KRT222	77.1544	74.9008	96.6725	95.9944
bta-miR-129-3p	ENSBTAG00000015720	WWP1	41.4375	79.0361	73.5532	96.0934
bta-miR-129-3p	ENSBTAG00000000785	PASK	47.3489	91.2775	84.6109	96.1131
bta-miR-129-3p	ENSBTAG00000015253	COX19	10.0326	86.5112	32.8037	96.4768
bta-miR-129-3p	ENSBTAG00000023028	WDFY4	58.6544	72.0646	98.4107	96.5406
bta-miR-129-3p	ENSBTAG00000010375	MSL1	39.2131	77.4852	77.4008	96.5438
bta-miR-129-3p	ENSBTAG00000017483	SERPINB6	68.953	92.3497	0.000176355	96.5735
bta-miR-129-3p	ENSBTAG00000002028	MGC143035	77.0108	72.9733	91.7376	96.6306
bta-miR-129-3p	ENSBTAG00000007104	JPH4	52.5589	96.834	95.3966	96.7453
bta-miR-129-3p	ENSBTAG00000012931	PLN	88.1648	62.2595	80.7058	96.7676
bta-miR-129-3p	ENSBTAG00000014829	C5H12orf28	59.4661	81.395	0.000176355	96.8115
bta-miR-129-3p	ENSBTAG00000007189	RCHY1	34.047	94.983	77.5209	97.0615
bta-miR-129-3p	ENSBTAG00000013641	BAG3	60.4903	74.1652	92.3314	97.1889
bta-miR-129-3p	ENSBTAG00000009292	TMEM100	94.9336	84.7193	99.9638	97.389
bta-miR-129-3p	ENSBTAG00000003950	PROC	76.9544	94.3818	0.000176355	97.5023
bta-miR-129-3p	ENSBTAG00000032260	DCUN1D3	89.3029	88.0835	20.6875	97.5112
bta-miR-129-3p	ENSBTAG00000016835	IL17F	72.8148	75.8578	67.8189	97.5486
bta-miR-129-3p	ENSBTAG00000016156	MAPK3	18.4437	97.2022	71.8417	97.6329
bta-miR-129-3p	ENSBTAG00000018564	ZFYVE27	43.623	87.8515	80.3417	97.6462
bta-miR-129-3p	ENSBTAG00000001598	MGC151537	60.4011	89.9383	21.1565	97.7861
bta-miR-129-3p	ENSBTAG00000008457	SLU7	85.9933	90.9475	43.176	97.8247
bta-miR-129-3p	ENSBTAG00000003791	LPAR3	66.4805	92.4046	93.9819	98.0821
bta-miR-129-3p	ENSBTAG00000007743	PUS7	84.7663	90.4431	53.2785	98.1565
bta-miR-129-3p	ENSBTAG00000017141	CGRRF1	82.5732	90.4015	71.851	98.3205
bta-miR-129-3p	ENSBTAG00000013391	ANKH	73.474	94.7404	68.1446	98.7528
bta-miR-129-3p	ENSBTAG00000017922	DOLPP1	29.1636	91.8585	95.9505	99.0939
bta-miR-129-3p	ENSBTAG00000009213	TOM40B	28.0075	93.9292	85.5397	99.3093
bta-miR-129-3p	ENSBTAG00000004996	FAM206A	97.8811	98.8471	83.8168	99.9405
bta-miR-129-3p	ENSBTAG00000046724	CBX6	21.6809	34.3188	60.5909	90.1677
bta-miR-129-3p	ENSBTAG00000046797	NRAS	52.722	45.2132	85.9335	90.392
bta-miR-129-3p	ENSBTAG00000015005	MGC159566	10.1822	89.1128	0.000176355	90.4024
bta-miR-129-3p	ENSBTAG00000008931	CREG1	26.6938	56.2562	40.5956	90.9071
bta-miR-129-3p	ENSBTAG00000002908	GNG4	68.1265	28.0284	22.2631	90.9758
bta-miR-129-3p	ENSBTAG00000000177	MSLN	30.0446	91.8898	0.000176355	91.5657
bta-miR-129-3p	ENSBTAG00000010564	MGC139109	40.9019	69.2054	61.5905	91.7432
bta-miR-129-3p	ENSBTAG00000007578	KIAA1598	34.5136	65.4935	61.8339	91.7512
bta-miR-129-3p	ENSBTAG00000014820	OXA1L	13.3738	83.3807	0.000176355	91.773
bta-miR-129-3p	ENSBTAG00000023947	AVPI1	32.0924	73.6062	84.9484	92.1515
bta-miR-129-3p	ENSBTAG00000001002	TCF7	75.6331	46.7471	0.000176355	92.1954
bta-miR-129-3p	ENSBTAG00000005207	COPS7B	61.9903	58.3324	84.5199	92.2356
bta-miR-129-3p	ENSBTAG00000003064	GCFC	46.2809	63.7579	93.1839	92.6582
bta-miR-129-3p	ENSBTAG00000007935	CALCOCO2	18.1414	88.3239	80.8217	92.6855
bta-miR-129-3p	ENSBTAG00000023452	B9D2	43.1618	71.7821	32.9135	92.7497
bta-miR-129-3p	ENSBTAG00000000565	RFX7	72.3149	66.2591	72.1105	92.8567
bta-miR-129-3p	ENSBTAG00000007867	STAT1	62.9672	66.8845	87.99	92.97
bta-miR-129-3p	ENSBTAG00000012545	CASC4	48.0982	74.2443	60.3476	93.4885
bta-miR-129-3p	ENSBTAG00000001512	ZFP64	33.641	82.3626	0.000176355	93.6102
bta-miR-129-3p	ENSBTAG00000045592	ENSBTAT00000064599	16.7242	90.3643	0.000176355	93.7924
bta-miR-129-3p	ENSBTAG00000017490	PRKCSH	32.5608	94.71	94.74	93.988
bta-miR-129-3p	ENSBTAG00000005278	WEE1	52.5865	83.3469	83.5741	94.0237
bta-miR-129-3p	ENSBTAG00000010822	PLCXD3	91.0939	92.3675	22.0691	94.0896
bta-miR-129-3p	ENSBTAG00000020663	ORMDL2	23.4835	72.4794	84.4	94.1157
bta-miR-129-3p	ENSBTAG00000014438	SS18L1	34.9975	61.8159	77.214	94.1889
bta-miR-129-3p	ENSBTAG00000010050	COL16A1	55.4865	95.6534	0.000176355	94.2123
bta-miR-129-3p	ENSBTAG00000014353	SRP14	33.1018	86.8563	66.1652	94.2539
bta-miR-129-3p	ENSBTAG00000006896	ABCA9	40.4096	64.6504	0.000176355	94.4045
bta-miR-129-3p	ENSBTAG00000001523	YES1	79.1388	59.487	94.5707	94.6918
bta-miR-129-3p	ENSBTAG00000007865	GNPDA1	55.3173	51.3366	42.8261	94.8547
bta-miR-129-3p	ENSBTAG00000006807	KRT35	37.5006	85.4728	0.000176355	95.0943
bta-miR-129-3p	ENSBTAG00000005166	FOP	41.9764	88.4144	0.000176355	95.4822
bta-miR-129-3p	ENSBTAG00000000801	ZNF583	75.7169	97.8679	0.000176355	95.5873
bta-miR-129-3p	ENSBTAG00000040202	ENSBTAT00000055882	35.9334	79.6203	0.000176355	95.7095
bta-miR-129-3p	ENSBTAG00000013211	KIAA1430	74.5371	71.7144	92.1499	95.7336
bta-miR-129-3p	ENSBTAG00000006647	RCBTB2	35.056	83.912	99.5822	96.1288
bta-miR-129-3p	ENSBTAG00000016918	MYOF	65.9113	85.7285	0.000176355	96.3245
bta-miR-129-3p	ENSBTAG00000011647	SLC25A15	45.9795	98.0327	0.000176355	96.5631
bta-miR-129-3p	ENSBTAG00000010227	CPSF2	72.0927	76.8681	48.9081	96.656
bta-miR-129-3p	ENSBTAG00000001956	HINT3	52.0007	95.0231	0.000176355	96.8347
bta-miR-129-3p	ENSBTAG00000016296	GPD1	15.7177	96.8109	66.7454	96.903
bta-miR-129-3p	ENSBTAG00000032331	SLC48A1	47.042	79.1521	93.7613	96.917
bta-miR-129-3p	ENSBTAG00000006928	OAT	45.1773	88.2524	0.000176355	97.0422
bta-miR-129-3p	ENSBTAG00000019886	BORA	54.0826	91.2942	94.7074	97.3117
bta-miR-129-3p	ENSBTAG00000004098	C9H6orf211	68.177	76.3093	68.3504	97.4124
bta-miR-129-3p	ENSBTAG00000005377	SOSTDC1	79.084	87.9706	66.7948	97.4407
bta-miR-129-3p	ENSBTAG00000007444	C1H21ORF7	57.7797	85.943	0.000176355	97.7323
bta-miR-129-3p	ENSBTAG00000005213	ZWILCH	81.2152	68.3709	36.3244	97.8737
bta-miR-129-3p	ENSBTAG00000008008	TLR2	96.2878	69.5284	0.000176355	97.9906
bta-miR-129-3p	ENSBTAG00000024240	ACADM	65.003	93.5921	0.000176355	97.9965
bta-miR-129-3p	ENSBTAG00000001244	PLAT	60.5643	85.6153	53.4621	98.019
bta-miR-129-3p	ENSBTAG00000000943	ZNF286A	20.0761	91.5741	33.3752	98.436
bta-miR-129-3p	ENSBTAG00000004028	POLK	81.5058	88.5772	85.9216	98.4743
bta-miR-129-3p	ENSBTAG00000019729	COQ3	87.8913	96.0834	84.1748	98.5294
bta-miR-129-3p	ENSBTAG00000016357	VNN2	86.1461	92.1458	8.62342	98.6814
bta-miR-129-3p	ENSBTAG00000001539	SAV1	78.12	87.668	66.6256	98.9978
bta-miR-129-3p	ENSBTAG00000001817	TMEM161A	68.2093	87.5138	0.000176355	99.0715
bta-miR-129-3p	ENSBTAG00000006640	RB1	67.4916	99.9575	90.9216	99.5221
bta-miR-129-3p	ENSBTAG00000039340	SCN4B	35.9302	94.626	73.2785	99.6396
bta-miR-129-3p	ENSBTAG00000016316	ZZEF1	17.6588	88.9232	0.000176355	90.0229
bta-miR-129-3p	ENSBTAG00000010992	CTSH	22.7522	82.4997	0.000176355	90.0483
bta-miR-129-3p	ENSBTAG00000025782	TNFSF8	93.0372	38.7066	30.9124	90.5365
bta-miR-129-3p	ENSBTAG00000014150	C11H9orf16	32.7028	87.4135	0.000176355	90.7825
bta-miR-129-3p	ENSBTAG00000021569	DDB1	29.0751	70.3779	21.0634	90.9222
bta-miR-129-3p	ENSBTAG00000011256	MYO1B	61.9712	73.147	32.0577	91.0299
bta-miR-129-3p	ENSBTAG00000001987	HSPC321	60.621	54.0283	0.000176355	91.2861
bta-miR-129-3p	ENSBTAG00000015286	GOLGA1	54.445	67.1	1.67643	91.5811
bta-miR-129-3p	ENSBTAG00000026586	PPP1R14C	69.318	49.5718	0.000176355	91.7101
bta-miR-129-3p	ENSBTAG00000008482	SON	43.5627	98.1603	37.0896	92.034
bta-miR-129-3p	ENSBTAG00000031890	DOCK1	79.9205	88.8501	0.000176355	92.1242
bta-miR-129-3p	ENSBTAG00000033334	SPATA2L	23.7592	83.2054	89.5495	92.1737
bta-miR-129-3p	ENSBTAG00000037553	KRT33A	65.1065	82.7728	73.3908	92.4834
bta-miR-129-3p	ENSBTAG00000015996	GPC1	21.3086	90.2789	0.000176355	92.5025
bta-miR-129-3p	ENSBTAG00000012642	TRADD	63.3752	83.8605	0.000176355	92.5956
bta-miR-129-3p	ENSBTAG00000004225	TSR1	29.8122	88.3881	0.000176355	92.5967
bta-miR-129-3p	ENSBTAG00000000706	ADAMTS1	85.9341	70.47	98.3319	92.6189
bta-miR-129-3p	ENSBTAG00000004100	TTI1	34.9736	78.8664	75.4136	92.7718
bta-miR-129-3p	ENSBTAG00000023179	TRIB1	67.0774	56.9072	99.4547	93.1188
bta-miR-129-3p	ENSBTAG00000034323	SLC2A5	25.6148	83.571	0.000176355	93.5042
bta-miR-129-3p	ENSBTAG00000032132	ELL3	30.9328	73.5692	40.5402	93.6243
bta-miR-129-3p	ENSBTAG00000000640	VIMP	36.2525	74.998	0.000176355	93.677
bta-miR-129-3p	ENSBTAG00000021079	C3H1orf210	11.4368	96.9835	77.1928	93.7004
bta-miR-129-3p	ENSBTAG00000019901	RAD54L	50.1741	86.8585	0.000176355	93.9624
bta-miR-129-3p	ENSBTAG00000013677	SEC14L1	54.5238	92.3991	73.4756	94.2421
bta-miR-129-3p	ENSBTAG00000007374	LHFPL2	68.8813	81.5152	99.3748	94.3548
bta-miR-129-3p	ENSBTAG00000014972	EP4	55.3421	89.1688	96.1713	94.742
bta-miR-129-3p	ENSBTAG00000019819	FUT8	32.6024	93.6263	88.2588	94.9164
bta-miR-129-3p	ENSBTAG00000017835	C5orf63	14.35	84.0894	30.0307	94.985
bta-miR-129-3p	ENSBTAG00000006231	ACSBG1	60.0169	72.6187	87.1668	95.0071
bta-miR-129-3p	ENSBTAG00000019010	EIF2B3	83.0492	93.9686	54.4973	95.0959
bta-miR-129-3p	ENSBTAG00000002148	RAB3D	9.34748	76.4751	82.1029	95.1696
bta-miR-129-3p	ENSBTAG00000013841	MGC134427	21.9272	93.228	0.000176355	95.2407
bta-miR-129-3p	ENSBTAG00000017435	KCTD7	21.6373	66.2782	47.9907	95.3994
bta-miR-129-3p	ENSBTAG00000017038	HPS4	25.7214	48.5857	98.6735	95.4858
bta-miR-129-3p	ENSBTAG00000021307	BNIP3L	77.8113	88.9718	86.1699	95.6771
bta-miR-129-3p	ENSBTAG00000001627	ENSBTAT00000002130	52.6981	83.9787	0.000176355	95.983
bta-miR-129-3p	ENSBTAG00000032640	FOPNL	80.1597	42.0764	34.5328	96.033
bta-miR-129-3p	ENSBTAG00000008150	PKIA	72.4785	75.3911	94.1611	96.5405
bta-miR-129-3p	ENSBTAG00000011839	HMGCS1	61.096	79.473	94.1789	96.5714
bta-miR-129-3p	ENSBTAG00000014044	VEZT	57.3699	88.6444	67.1842	96.6011
bta-miR-129-3p	ENSBTAG00000010501	SELV	41.0862	83.914	93.0886	96.6192
bta-miR-129-3p	ENSBTAG00000047434	TSNAX	48.6869	87.6552	0.000176355	96.6457
bta-miR-129-3p	ENSBTAG00000026326	SPN	43.0703	96.0521	0.000176355	96.675
bta-miR-129-3p	ENSBTAG00000019980	DGKI	64.205	90.7633	90.3964	96.8284
bta-miR-129-3p	ENSBTAG00000007834	PPP1R16A	67.1123	89.0264	98.0544	96.9849
bta-miR-129-3p	ENSBTAG00000020934	SHF	11.9162	98.1271	77.0234	97.198
bta-miR-129-3p	ENSBTAG00000001574	GPATCH2	62.1689	67.9508	63.0476	97.2923
bta-miR-129-3p	ENSBTAG00000001801	SYT4	59.6279	91.6867	88.7129	97.517
bta-miR-129-3p	ENSBTAG00000012873	SNX6	99.3321	92.5275	0.000176355	97.6741
bta-miR-129-3p	ENSBTAG00000003960	CCP110	81.7834	91.232	98.602	97.6969
bta-miR-129-3p	ENSBTAG00000011340	NSL1	60.3345	86.5242	0.000176355	97.7201
bta-miR-129-3p	ENSBTAG00000000258	ENSBTAT00000013230	79.999	71.7451	0.000176355	97.7252
bta-miR-129-3p	ENSBTAG00000008367	LIX1L	66.4875	94.759	59.0725	97.8118
bta-miR-129-3p	ENSBTAG00000001855	COQ9	32.8969	98.5394	99.5713	97.8216
bta-miR-129-3p	ENSBTAG00000019554	FBP2	87.1529	96.0191	0.000176355	98.2151
bta-miR-129-3p	ENSBTAG00000001754	AHCYL2	43.3053	71.8503	39.8078	98.2754
bta-miR-129-3p	ENSBTAG00000043960	MTHFD2L	88.8268	94.0519	74.6676	98.534
bta-miR-129-3p	ENSBTAG00000027051	PTAFR	43.8459	82.2375	0.000176355	98.6294
bta-miR-129-3p	ENSBTAG00000018746	ALS2CR13	52.7311	85.6826	97.5231	98.7359
bta-miR-129-3p	ENSBTAG00000012537	CASP6	92.2117	85.4561	0.000176355	98.7407
bta-miR-129-3p	ENSBTAG00000005012	HSPH1	74.7397	98.7299	89.0231	99.1092
bta-miR-129-3p	ENSBTAG00000017877	PVRL4	17.3203	91.8619	87.0666	99.2672
bta-miR-129-3p	ENSBTAG00000001857	DOK4	54.0239	91.3211	97.5776	99.3025
bta-miR-129-3p	ENSBTAG00000025313	DYNLL2	42.1041	80.5449	88.5447	99.7084
bta-miR-129-3p	ENSBTAG00000021342	TMEM136	92.1228	99.4498	99.8318	99.9361
bta-miR-129-3p	ENSBTAG00000011095	FAR2	40.7993	82.3218	80.6445	90.3156
bta-miR-129-3p	ENSBTAG00000005496	RP2	70.2962	68.988	10.2334	90.4234
bta-miR-129-3p	ENSBTAG00000005195	ZNF200	78.3593	63.5604	93.8579	90.761
bta-miR-129-3p	ENSBTAG00000011789	MGC157163	70.5727	51.9979	0.000176355	90.9529
bta-miR-129-3p	ENSBTAG00000020664	DNAJC14	40.9261	51.9906	83.7547	91.709
bta-miR-129-3p	ENSBTAG00000004840	C1S	47.3187	92.0127	0.000176355	91.7608
bta-miR-129-3p	ENSBTAG00000021119	TDGF1	35.4795	66.8581	0.000176355	92.2601
bta-miR-129-3p	ENSBTAG00000002891	HTR5A	47.1214	78.5943	0.000176355	92.45
bta-miR-129-3p	ENSBTAG00000004581	MS4A14	61.4037	82.1216	58.4616	92.5135
bta-miR-129-3p	ENSBTAG00000006261	GPR17	31.3781	52.9277	20.2364	92.5659
bta-miR-129-3p	ENSBTAG00000013357	KIAA0020	36.2825	93.7258	56.3515	92.897
bta-miR-129-3p	ENSBTAG00000004952	MFSD4	20.8456	75.1069	49.8144	93.0271
bta-miR-129-3p	ENSBTAG00000020412	RAP2A	44.7349	67.2531	73.0831	93.2839
bta-miR-129-3p	ENSBTAG00000043961	MPDZ	46.2706	75.8171	0.000176355	93.5431
bta-miR-129-3p	ENSBTAG00000018531	IGJ	53.4078	78.1714	0.000176355	93.7285
bta-miR-129-3p	ENSBTAG00000021210	HES2	15.1655	85.7773	0.000176355	93.8921
bta-miR-129-3p	ENSBTAG00000009231	NSDHL	47.3345	63.6298	96.8833	93.9722
bta-miR-129-3p	ENSBTAG00000003572	F11	61.8262	66.2805	0.000176355	94.1178
bta-miR-129-3p	ENSBTAG00000020194	FGF13	77.5967	84.8533	63.202	94.1412
bta-miR-129-3p	ENSBTAG00000011740	OPALIN	57.095	41.0314	13.7686	94.2268
bta-miR-129-3p	ENSBTAG00000002964	TXLNB	25.7507	88.4317	89.4338	94.3997
bta-miR-129-3p	ENSBTAG00000047975	DOK5	66.9287	87.1455	90.5779	94.6787
bta-miR-129-3p	ENSBTAG00000039950	ENSBTAT00000057554	35.2356	91.6788	0.000176355	95.0427
bta-miR-129-3p	ENSBTAG00000015066	LANCL1	60.522	45.4148	51.2513	95.1295
bta-miR-129-3p	ENSBTAG00000013477	GCHFR	49.7211	70.158	99.1819	95.1799
bta-miR-129-3p	ENSBTAG00000017715	HOMER2	51.0077	75.12	99.7254	95.1826
bta-miR-129-3p	ENSBTAG00000021240	DCSTAMP	46.2827	75.1807	82.4671	95.3918
bta-miR-129-3p	ENSBTAG00000016282	EIF5	93.6341	91.6347	0.000176355	95.4244
bta-miR-129-3p	ENSBTAG00000001835	GJA1	33.4507	73.2268	90.3176	95.4402
bta-miR-129-3p	ENSBTAG00000023806	COBL	81.1797	63.8557	96.2459	95.5928
bta-miR-129-3p	ENSBTAG00000003636	LIPA	48.2483	82.7301	93.4613	95.6326
bta-miR-129-3p	ENSBTAG00000024852	CATHL2	31.9299	90.0269	0.000176355	95.642
bta-miR-129-3p	ENSBTAG00000017367	IFIT5	54.6652	79.8987	0.000176355	95.6823
bta-miR-129-3p	ENSBTAG00000008699	FEM1C	67.157	67.5407	90.7555	95.7745
bta-miR-129-3p	ENSBTAG00000004988	CCKAR	80.1694	88.2625	45.1447	95.814
bta-miR-129-3p	ENSBTAG00000033313	SLC38A9	50.766	64.9426	72.3526	96.1401
bta-miR-129-3p	ENSBTAG00000007606	HNRNPU	76.6736	79.9734	13.2441	96.318
bta-miR-129-3p	ENSBTAG00000011692	MGC140681	48.9585	86.9786	56.9134	96.3617
bta-miR-129-3p	ENSBTAG00000005249	RNF14	69.655	56.0755	43.8001	96.4047
bta-miR-129-3p	ENSBTAG00000019536	CRBN	41.0596	80.8178	85.7877	96.709
bta-miR-129-3p	ENSBTAG00000026234	STK3	90.3794	75.3525	85.7579	96.7103
bta-miR-129-3p	ENSBTAG00000013294	DYRK3	62.7262	87.4084	92.6499	96.8368
bta-miR-129-3p	ENSBTAG00000001610	BKB3	95.5689	53.9309	47.1585	97.0486
bta-miR-129-3p	ENSBTAG00000002603	PRPF39	43.9308	86.5171	89.7938	97.1647
bta-miR-129-3p	ENSBTAG00000016147	CETN4	64.0831	96.1252	0.000176355	97.2954
bta-miR-129-3p	ENSBTAG00000031614	BOLL	83.8016	91.1126	56.852	97.9453
bta-miR-129-3p	ENSBTAG00000009877	MCMBP	37.8845	97.2345	15.3417	98.1312
bta-miR-129-3p	ENSBTAG00000006049	BZW1	73.1206	91.8053	0.000176355	98.2836
bta-miR-129-3p	ENSBTAG00000031165	TRPM7	70.7216	90.0852	79.8204	98.6219
bta-miR-129-3p	ENSBTAG00000008424	ABR	37.4831	86.1682	41.7832	98.7702
bta-miR-129-3p	ENSBTAG00000005622	LITAF	41.2138	96.3796	73.3621	99.2715
bta-miR-129-3p	ENSBTAG00000012103	MAP2K4	65.2742	95.4227	0.000176355	99.4795
bta-miR-129-3p	ENSBTAG00000007828	SLA	40.2869	98.9595	0.000176355	99.5372
bta-miR-129-3p	ENSBTAG00000038117	MGC138057	80.9763	93.6889	53.5789	99.6592
bta-miR-10a	ENSBTAG00000001187	RASL10A	9.27587	87.2762	0.000176355	90.0282
bta-miR-10a	ENSBTAG00000016000	ALS2CR8	36.9904	84.4139	78.7231	90.0363
bta-miR-10a	ENSBTAG00000000207	HDHD1A	37.6578	74.8754	70.6642	90.2818
bta-miR-10a	ENSBTAG00000013831	DSG1	41.5437	42.0621	40.8421	90.4946
bta-miR-10a	ENSBTAG00000018413	FAM46B	21.5998	68.7684	74.0745	90.7306
bta-miR-10a	ENSBTAG00000021131	HNRNPK	39.2443	83.5378	5.89291	90.8409
bta-miR-10a	ENSBTAG00000021697	PDGFB	30.547	93.3804	95.204	91.1041
bta-miR-10a	ENSBTAG00000008728	MKL2	63.3174	78.1446	32.7815	91.2877
bta-miR-10a	ENSBTAG00000018176	C19H17orf62	19.8161	99.4294	0.000176355	91.2968
bta-miR-10a	ENSBTAG00000004979	MRS2	70.9532	62.5088	3.5257	91.3314
bta-miR-10a	ENSBTAG00000001030	MTMR3	45.2529	29.7143	97.3804	91.5035
bta-miR-10a	ENSBTAG00000015694	MON1B	32.421	88.9402	60.8639	92.2692
bta-miR-10a	ENSBTAG00000021664	TACR2	62.5489	74.2198	0.000176355	92.6492
bta-miR-10a	ENSBTAG00000003649	SGK196	54.7343	48.4791	24.5686	92.7319
bta-miR-10a	ENSBTAG00000010449	MOCS1	37.5063	79.7334	0.000176355	93.0541
bta-miR-10a	ENSBTAG00000016511	POLDIP3	66.7409	75.2356	90.3313	93.0703
bta-miR-10a	ENSBTAG00000013159	PHF11	25.8614	90.3013	0.000176355	93.0764
bta-miR-10a	ENSBTAG00000000275	PARP11	83.1433	75.3259	49.1599	93.1337
bta-miR-10a	ENSBTAG00000013098	PIGS	47.8557	74.2704	36.6195	93.4233
bta-miR-10a	ENSBTAG00000012938	JARID2	29.5739	65.4233	65.6276	93.4754
bta-miR-10a	ENSBTAG00000003443	USP46	73.0323	69.6872	95.0718	94.5302
bta-miR-10a	ENSBTAG00000013573	BIRC5	56.6633	96.638	54.5363	94.7317
bta-miR-10a	ENSBTAG00000003166	AXL	27.4702	90.9893	0.000176355	94.9279
bta-miR-10a	ENSBTAG00000016609	DQX1	22.7963	94.6522	0.000176355	94.9425
bta-miR-10a	ENSBTAG00000000993	N4BP2L1	45.35	68.1771	37.803	95.085
bta-miR-10a	ENSBTAG00000000365	TDP2	87.6596	72.2476	0.000176355	95.5946
bta-miR-10a	ENSBTAG00000019213	CNNM4	65.2621	79.6979	95.8816	95.7125
bta-miR-10a	ENSBTAG00000002880	SORBS1	48.1074	93.5063	30.1511	95.8471
bta-miR-10a	ENSBTAG00000008978	USP22	38.9612	96.5568	0.000176355	95.9991
bta-miR-10a	ENSBTAG00000018497	SDPR	66.479	96.9797	71.4246	96.2262
bta-miR-10a	ENSBTAG00000005376	FBXO30	86.8298	96.2773	74.3144	96.2963
bta-miR-10a	ENSBTAG00000038866	UBE2I	70.8193	93.6333	69.7671	96.3109
bta-miR-10a	ENSBTAG00000012454	SLC35A3	74.9595	63.1118	24.8696	96.3668
bta-miR-10a	ENSBTAG00000003966	DUSP3	63.461	40.9908	91.8616	96.5414
bta-miR-10a	ENSBTAG00000007594	CWF19L1	75.4326	94.5714	0.000176355	96.6302
bta-miR-10a	ENSBTAG00000008802	C19H17ORF39	5.51598	91.9756	0.000176355	96.6684
bta-miR-10a	ENSBTAG00000006587	ZNF367	63.1062	89.6162	28.3743	96.8668
bta-miR-10a	ENSBTAG00000014411	C5H12orf23	73.2791	52.9628	65.2243	97.0964
bta-miR-10a	ENSBTAG00000017919	CNOT4	95.7717	97.0317	14.507	97.3686
bta-miR-10a	ENSBTAG00000021815	STARD13	76.303	80.0018	98.6957	97.555
bta-miR-10a	ENSBTAG00000003936	PNKD	16.4575	96.645	25.2135	97.5719
bta-miR-10a	ENSBTAG00000012737	GPR65	92.3354	93.7766	0.000176355	97.7116
bta-miR-10a	ENSBTAG00000000686	NANP	66.0042	86.1018	0.000176355	97.8336
bta-miR-10a	ENSBTAG00000018239	DNAJC27	58.1568	93.849	98.2389	97.8456
bta-miR-10a	ENSBTAG00000024381	MAN1A1	94.5492	98.1381	0.000176355	97.848
bta-miR-10a	ENSBTAG00000034883	CCR4	68.6287	73.9357	15.0322	98.061
bta-miR-10a	ENSBTAG00000017776	CHD2	45.1834	67.8449	80.1512	98.2377
bta-miR-10a	ENSBTAG00000021967	TMEM168	66.9418	94.8626	68.7176	98.4709
bta-miR-10a	ENSBTAG00000017846	F11R	73.0846	90.5086	10.0464	98.4865
bta-miR-10a	ENSBTAG00000015253	COX19	29.7363	91.0594	85.4662	98.9507
bta-miR-10a	ENSBTAG00000002430	COL17A1	64.5004	97.9938	91.6048	99.1592
bta-miR-10a	ENSBTAG00000019146	OSBP2	55.2504	97.3085	74.6133	99.3239
bta-miR-10a	ENSBTAG00000021969	KLHL29	65.5358	99.3794	93.4576	99.9143
bta-miR-10a	ENSBTAG00000012219	CSPG4	34.7477	79.2331	90.2899	90.6041
bta-miR-10a	ENSBTAG00000000355	OXLD1	59.0583	63.7812	32.8591	90.6239
bta-miR-10a	ENSBTAG00000025183	ANKRD40	32.1999	92.7323	34.4674	90.8696
bta-miR-10a	ENSBTAG00000001698	CHTF8	46.5126	35.9907	58.9847	91.2663
bta-miR-10a	ENSBTAG00000014353	SRP14	17.6193	86.5016	0.000176355	91.7478
bta-miR-10a	ENSBTAG00000002985	KCNMB1	66.9507	40.7638	39.199	91.7629
bta-miR-10a	ENSBTAG00000011944	MTTP	61.3019	67.7699	0.000176355	91.8726
bta-miR-10a	ENSBTAG00000021302	CHAD	24.0128	92.3009	42.8087	91.9098
bta-miR-10a	ENSBTAG00000007632	FAM151B	56.4796	93.364	0.000176355	92.2961
bta-miR-10a	ENSBTAG00000033331	CHMP1A	50.5343	92.0001	63.5377	92.4674
bta-miR-10a	ENSBTAG00000019723	PEX12	50.8968	69.7119	0.000176355	92.5199
bta-miR-10a	ENSBTAG00000004738	LRRC47	67.8507	69.3416	27.9608	93.2182
bta-miR-10a	ENSBTAG00000035247	MCEE	64.2515	97.6747	0.000176355	94.025
bta-miR-10a	ENSBTAG00000018694	ACSS3	72.96	80.5964	15.9334	94.387
bta-miR-10a	ENSBTAG00000024909	H3F3A	35.0157	85.2709	13.0568	94.6008
bta-miR-10a	ENSBTAG00000008931	CREG1	65.2304	69.2882	0.000176355	94.8213
bta-miR-10a	ENSBTAG00000038893	ENSBTAT00000053675	51.9218	93.8419	0.000176355	95.1605
bta-miR-10a	ENSBTAG00000010564	MGC139109	89.6074	96.3026	96.9991	95.1642
bta-miR-10a	ENSBTAG00000002185	RNF7	74.1413	71.4289	0.000176355	95.1902
bta-miR-10a	ENSBTAG00000001945	ARG2	37.1477	91.8965	76.1023	95.3673
bta-miR-10a	ENSBTAG00000003632	CYP39A1	55.8887	75.7872	0.000176355	95.6825
bta-miR-10a	ENSBTAG00000003418	MSN	26.1731	79.5506	45.7575	95.7229
bta-miR-10a	ENSBTAG00000003547	CSTF2	54.8411	58.1237	0.000176355	95.8651
bta-miR-10a	ENSBTAG00000015329	FAM63A	67.0589	99.5346	89.1221	95.9346
bta-miR-10a	ENSBTAG00000038033	ENSBTAT00000046815	41.0433	95.5013	0.000176355	96.1007
bta-miR-10a	ENSBTAG00000031697	KLHDC1	43.8811	83.3015	0.000176355	96.1463
bta-miR-10a	ENSBTAG00000011154	SDC1	76.4918	60.1257	98.1523	96.265
bta-miR-10a	ENSBTAG00000033278	F2RL3	46.2448	80.1079	63.0331	96.3463
bta-miR-10a	ENSBTAG00000010326	AADAT	61.19	95.9501	0.000176355	96.4051
bta-miR-10a	ENSBTAG00000006482	PTCD3	47.4417	86.0529	0.000176355	96.5626
bta-miR-10a	ENSBTAG00000019300	TPMT	56.027	96.6919	27.9467	96.6869
bta-miR-10a	ENSBTAG00000037702	SP140L	62.5521	57.4267	51.3811	96.7025
bta-miR-10a	ENSBTAG00000002874	TMEM183	90.8715	90.7321	0.000176355	96.8169
bta-miR-10a	ENSBTAG00000020030	FITM2	60.8144	89.8442	87.9198	96.8195
bta-miR-10a	ENSBTAG00000015127	SDC4	45.6977	91.6083	0.000176355	96.838
bta-miR-10a	ENSBTAG00000004383	FNBP1L	84.5885	65.6207	88.3919	97.3884
bta-miR-10a	ENSBTAG00000016412	CDKN2B	74.3589	68.7402	46.1081	97.5314
bta-miR-10a	ENSBTAG00000004888	SLC10A4	72.3462	88.5032	89.6624	97.8326
bta-miR-10a	ENSBTAG00000003745	WDR48	56.2477	95.712	96.6023	97.8602
bta-miR-10a	ENSBTAG00000018706	PCTP	85.6024	77.1655	0.000176355	98.0513
bta-miR-10a	ENSBTAG00000005726	HNRNPA2B1	81.0654	91.7446	0.000176355	98.3318
bta-miR-10a	ENSBTAG00000011876	MORC3	77.5642	93.1769	15.1443	98.5192
bta-miR-10a	ENSBTAG00000010910	MYEOV2	97.8014	92.3564	0.000176355	98.7632
bta-miR-10a	ENSBTAG00000014204	S100A16	27.8373	99.9928	0.000176355	99.5826
bta-miR-10a	ENSBTAG00000005160	GTF2H1	71.2759	86.2215	27.0321	90.1361
bta-miR-10a	ENSBTAG00000013912	TXNRD1	39.6931	61.3208	0.000176355	90.2077
bta-miR-10a	ENSBTAG00000003748	CNOT2	95.1341	93.5368	23.1733	90.2618
bta-miR-10a	ENSBTAG00000011207	CNN1	6.64963	87.2668	52.0301	90.2697
bta-miR-10a	ENSBTAG00000002641	ENSBTAT00000003420	58.5408	49.666	0.000176355	90.6972
bta-miR-10a	ENSBTAG00000002581	BOLA-DYA	22.1302	77.243	0.000176355	90.7455
bta-miR-10a	ENSBTAG00000002758	THBD	49.7336	65.3316	44.5449	90.9939
bta-miR-10a	ENSBTAG00000038381	SLC26A6	44.4115	91.3466	69.9364	91.0064
bta-miR-10a	ENSBTAG00000016137	ZNF608	60.821	89.7069	52.9764	91.0218
bta-miR-10a	ENSBTAG00000006977	PLP1	43.5494	72.2874	62.0154	91.125
bta-miR-10a	ENSBTAG00000012152	NONO	25.9218	69.2733	59.2612	91.4215
bta-miR-10a	ENSBTAG00000046561	LCORL	72.5258	85.9426	46.9486	91.4765
bta-miR-10a	ENSBTAG00000002578	ZMYND11	54.3194	86.4273	73.5557	91.6283
bta-miR-10a	ENSBTAG00000024942	RPRML	76.7894	93.4964	0.000176355	91.6681
bta-miR-10a	ENSBTAG00000000108	KIAA0907	53.5929	72.683	38.8992	91.8099
bta-miR-10a	ENSBTAG00000037389	TRIM44	38.2986	86.7448	0.000176355	92.1091
bta-miR-10a	ENSBTAG00000015212	IFNAR2	74.6257	57.7184	13.9552	92.5712
bta-miR-10a	ENSBTAG00000005197	BAZ1B	48.8001	52.6648	25.85	92.9028
bta-miR-10a	ENSBTAG00000016399	AKAP4	9.17038	96.9958	0.000176355	93.0965
bta-miR-10a	ENSBTAG00000010541	ZNF346	31.8809	87.7109	22.935	93.3873
bta-miR-10a	ENSBTAG00000019314	USP25	71.7116	98.9825	41.2677	93.497
bta-miR-10a	ENSBTAG00000033190	PGM5	53.9785	58.5511	95.5384	93.6518
bta-miR-10a	ENSBTAG00000015602	C7H5orf45	18.7188	95.3815	87.8445	93.7324
bta-miR-10a	ENSBTAG00000018432	SLC6A15	84.8156	79.2202	0.000176355	93.7453
bta-miR-10a	ENSBTAG00000003958	TMEM220	55.2948	91.1979	56.8427	94.1836
bta-miR-10a	ENSBTAG00000008416	ABHD5	44.7243	86.6447	39.5999	94.3708
bta-miR-10a	ENSBTAG00000014042	TLR10	22.7528	88.2948	0.000176355	94.4619
bta-miR-10a	ENSBTAG00000014526	MOB3A	39.2281	63.9551	35.3354	94.6002
bta-miR-10a	ENSBTAG00000014158	CCNT2	45.3196	58.5721	2.88764	94.9855
bta-miR-10a	ENSBTAG00000019428	CCR1	28.8813	98.336	0.000176355	95.1995
bta-miR-10a	ENSBTAG00000000878	RB1CC1	62.4824	74.5113	89.631	95.5688
bta-miR-10a	ENSBTAG00000002655	ZWINT	47.936	92.434	49.9013	95.9791
bta-miR-10a	ENSBTAG00000023179	TRIB1	58.8851	73.3344	95.8622	96.0435
bta-miR-10a	ENSBTAG00000011256	MYO1B	67.5063	80.2774	61.5559	96.0818
bta-miR-10a	ENSBTAG00000002065	TFAP2C	59.6135	72.1177	97.8652	96.2126
bta-miR-10a	ENSBTAG00000002625	MAP3K7	71.9205	82.5252	96.3468	96.3937
bta-miR-10a	ENSBTAG00000032996	P4HA1	86.8013	81.8583	0.000176355	96.446
bta-miR-10a	ENSBTAG00000012626	B4GALT5	71.8971	96.3064	70.0848	96.56
bta-miR-10a	ENSBTAG00000045773	ENSBTAT00000063269	65.7938	95.1115	0.000176355	96.627
bta-miR-10a	ENSBTAG00000017016	H3F3C	52.429	88.3477	30.1333	96.63
bta-miR-10a	ENSBTAG00000004869	CXADR	76.7571	90.6696	0.000176355	96.7056
bta-miR-10a	ENSBTAG00000003307	IMMT	49.9977	92.9291	20.0717	96.8776
bta-miR-10a	ENSBTAG00000018299	PIGH	60.7477	87.2227	68.8916	96.9034
bta-miR-10a	ENSBTAG00000011389	TMEM104	19.688	97.6909	46.4111	96.928
bta-miR-10a	ENSBTAG00000039425	KRT6A	58.7668	92.5406	0.000176355	96.9629
bta-miR-10a	ENSBTAG00000000012	TTC33	40.6933	96.4744	0.000176355	97.3097
bta-miR-10a	ENSBTAG00000011698	TYK2	74.4795	98.0666	27.2637	97.4805
bta-miR-10a	ENSBTAG00000003316	SYAP1	89.5972	88.466	0.000176355	97.4832
bta-miR-10a	ENSBTAG00000008361	PON2	39.6498	94.7878	80.1154	97.5
bta-miR-10a	ENSBTAG00000037791	ENSBTAT00000035907	79.0419	90.1189	0.000176355	97.5332
bta-miR-10a	ENSBTAG00000008139	HOXA3	64.3584	94.164	76.8657	97.5337
bta-miR-10a	ENSBTAG00000008482	SON	73.0311	85.8436	37.0896	97.7172
bta-miR-10a	ENSBTAG00000008973	ASB6	25.8328	99.349	70.6735	97.7407
bta-miR-10a	ENSBTAG00000009806	INVS	70.8673	90.1661	33.9965	97.9289
bta-miR-10a	ENSBTAG00000003990	ITPRIP	30.7154	93.6953	93.6357	98.7019
bta-miR-10a	ENSBTAG00000001855	COQ9	51.262	98.5923	68.9082	99.6239
bta-miR-10a	ENSBTAG00000001564	PDE4DIP	46.6278	93.8558	59.7808	90.1144
bta-miR-10a	ENSBTAG00000006573	KLHL18	16.1995	79.9813	98.1474	90.4861
bta-miR-10a	ENSBTAG00000017602	TMEM45B	34.654	92.3748	0.000176355	91.0385
bta-miR-10a	ENSBTAG00000015708	CXCR6	26.9767	70.8024	17.0909	91.5712
bta-miR-10a	ENSBTAG00000031355	ENSBTAT00000044432	30.048	72.4382	0.000176355	91.9003
bta-miR-10a	ENSBTAG00000008461	LSG1	17.8817	90.0567	0.000176355	92.2085
bta-miR-10a	ENSBTAG00000014367	PRKX	43.4733	96.5401	0.000176355	92.326
bta-miR-10a	ENSBTAG00000015582	HMOX1	15.6486	84	0.000176355	92.4571
bta-miR-10a	ENSBTAG00000016704	SLC37A2	41.8746	54.5394	30.3626	92.5138
bta-miR-10a	ENSBTAG00000048273	C4orf3	63.7195	66.6073	0.000176355	93.2871
bta-miR-10a	ENSBTAG00000001335	GHR	67.4243	99.5028	0.000176355	93.4294
bta-miR-10a	ENSBTAG00000021427	HOXB3	58.8154	61.175	0.000176355	93.695
bta-miR-10a	ENSBTAG00000015066	LANCL1	86.9531	61.3221	98.1728	93.8107
bta-miR-10a	ENSBTAG00000012476	NRBF2	90.8302	97.6829	86.4534	94.1187
bta-miR-10a	ENSBTAG00000046218	KLF11	63.533	54.0821	99.8898	94.2597
bta-miR-10a	ENSBTAG00000006607	CCNG1	42.3148	66.6708	0.000176355	94.5567
bta-miR-10a	ENSBTAG00000025035	PRLR	54.0657	76.8349	0.000176355	94.6431
bta-miR-10a	ENSBTAG00000002849	IRF6	20.7649	95.439	0.000176355	94.7493
bta-miR-10a	ENSBTAG00000015200	L2HGDH	60.2684	82.0922	17.9288	94.784
bta-miR-10a	ENSBTAG00000007331	PLOD2	81.4308	87.0622	0.000176355	95.1935
bta-miR-10a	ENSBTAG00000048184	ENSBTAT00000065209	63.3263	83.3418	0.000176355	95.31
bta-miR-10a	ENSBTAG00000011642	RBM27	43.8882	94.03	57.7871	95.6197
bta-miR-10a	ENSBTAG00000020709	MAP1S	55.9528	98.9978	0.000176355	95.7266
bta-miR-10a	ENSBTAG00000014733	NOP2	47.0355	97.3761	54.4942	95.836
bta-miR-10a	ENSBTAG00000000056	STRADA	83.1241	82.2666	86.9511	95.9468
bta-miR-10a	ENSBTAG00000002596	VSTM1	78.9857	74.2639	0.000176355	96.0779
bta-miR-10a	ENSBTAG00000006439	DOCK11	51.8337	94.7363	0.000176355	96.3469
bta-miR-10a	ENSBTAG00000000829	CARKL	58.2177	85.2507	0.000176355	96.4074
bta-miR-10a	ENSBTAG00000018216	SKA1	44.986	99.4821	41.5982	97.3161
bta-miR-10a	ENSBTAG00000015363	CDC42SE1	51.3902	94.1041	71.3865	97.3354
bta-miR-10a	ENSBTAG00000017243	GATA3	88.5238	95.3153	95.6241	97.3709
bta-miR-10a	ENSBTAG00000021091	ANKFY1	74.1221	83.7687	93.7041	97.4762
bta-miR-10a	ENSBTAG00000011516	LRP12	79.9229	92.2035	80.339	97.5343
bta-miR-10a	ENSBTAG00000014623	MCM8	84.8833	95.6143	0.000176355	97.8224
bta-miR-10a	ENSBTAG00000000961	NEURL2	76.916	93.8416	79.6061	97.8899
bta-miR-10a	ENSBTAG00000014325	MGC166151	96.1525	85.9824	64.8106	98.1697
bta-miR-10a	ENSBTAG00000004154	SKIL	96.92	98.4194	70.9037	98.2535
bta-miR-10a	ENSBTAG00000001290	TUBD1	65.1825	94.4711	67.6039	98.4787
bta-miR-10a	ENSBTAG00000008134	BDNF	84.4853	95.2474	16.4991	98.7007
bta-miR-10a	ENSBTAG00000016298	TM9SF3	60.7222	90.7645	6.49093	98.7248
bta-miR-10a	ENSBTAG00000018989	GRM3	24.2625	99.911	58.527	98.7322
bta-miR-10a	ENSBTAG00000012677	ARHGAP12	71.8146	99.7347	91.6205	98.9636
bta-miR-10a	ENSBTAG00000011206	GALNT1	99.8804	94.667	85.0087	99.1523
bta-miR-10a	ENSBTAG00000011038	MC2R	23.0651	95.4329	34.7291	99.2151
bta-miR-10a	ENSBTAG00000008816	TRIM2	71.1524	92.379	67.6882	99.6773
bta-miR-95	ENSBTAG00000013907	CRP	80.3393	85.4142	0.000176355	90.9185
bta-miR-95	ENSBTAG00000007837	EPT1	77.8493	99.2538	0.000176355	91.9088
bta-miR-95	ENSBTAG00000017592	AGPAT9	79.7205	94.9761	62.6248	93.987
bta-miR-95	ENSBTAG00000015130	HDGFL1	87.4833	77.2574	78.9991	95.5496
bta-miR-95	ENSBTAG00000012975	VDAC2	57.8895	99.5447	0.000176355	96.3455
bta-miR-95	ENSBTAG00000034598	BOD1	76.3464	94.4424	0.000176355	91.6341
bta-miR-95	ENSBTAG00000014725	CD27	60.9413	96.1531	0.000176355	92.0836
bta-miR-95	ENSBTAG00000011932	PRG4	99.0044	99.7805	0.000176355	93.2176
bta-miR-95	ENSBTAG00000019889	DIS3	89.4282	97.8526	0.000176355	93.2225
bta-miR-95	ENSBTAG00000014011	TMOD2	82.5584	93.2243	15.1436	95.469
bta-miR-95	ENSBTAG00000033339	ANKLE2	73.9553	92.2499	0.000176355	90.7418
bta-miR-95	ENSBTAG00000016882	VPS26A	46.1002	93.9653	0.000176355	92.9104
bta-miR-95	ENSBTAG00000004036	GJC1	44.06	98.2357	0.000176355	93.3233
bta-miR-95	ENSBTAG00000010401	UBE4B	88.4961	85.9953	80.721	94.139
bta-miR-95	ENSBTAG00000021602	CTTNBP2NL	48.6971	94.055	37.4873	92.093
bta-miR-95	ENSBTAG00000010868	SIAH1	90.2541	92.625	0.000176355	93.0484
bta-miR-1246	ENSBTAG00000006797	MARCH3	93.8178	65.1855	0.000176355	90.0169
bta-miR-1246	ENSBTAG00000016523	DNAH10	55.5494	93.451	0.000176355	90.1798
bta-miR-1246	ENSBTAG00000018452	ANKRA2	84.6357	81.3605	29.7122	93.4434
bta-miR-1246	ENSBTAG00000011105	SLC38A2	79.0274	81.2789	0.000176355	96.8122
bta-miR-1246	ENSBTAG00000037964	HIST3H2A	72.03	97.2359	0.000176355	96.9958
bta-miR-1246	ENSBTAG00000017071	C1QTNF3	91.9166	84.0764	0.000176355	97.4697
bta-miR-1246	ENSBTAG00000013831	DSG1	97.6879	64.3136	60.0003	98.4515
bta-miR-1246	ENSBTAG00000011957	CREBL2	98.2464	81.829	87.6685	99.0156
bta-miR-1246	ENSBTAG00000010337	ALG11	96.6355	82.6143	27.6813	90.1049
bta-miR-1246	ENSBTAG00000020710	CENPQ	99.811	65.8489	33.3204	91.4706
bta-miR-1246	ENSBTAG00000008821	SEPHS1	88.2684	90.6302	50.1376	91.6286
bta-miR-1246	ENSBTAG00000004098	C9H6orf211	82.3794	94.8128	68.8336	93.0805
bta-miR-1246	ENSBTAG00000002610	FKBP3	97.0075	90.3901	30.6603	93.2393
bta-miR-1246	ENSBTAG00000044178	ZMPSTE24	94.0961	85.7509	0.000176355	93.9783
bta-miR-1246	ENSBTAG00000003295	GORAB	98.5657	81.401	70.442	93.9804
bta-miR-1246	ENSBTAG00000014147	KLKBL4	95.3898	82.5271	74.9794	94.0366
bta-miR-1246	ENSBTAG00000018313	MBNL2	88.2486	81.7973	42.4526	94.1058
bta-miR-1246	ENSBTAG00000001872	ORC6	81.9962	97.8169	18.6127	95.4364
bta-miR-1246	ENSBTAG00000008004	NCF2	92.275	97.3443	0.000176355	96.529
bta-miR-1246	ENSBTAG00000018703	OSTN	86.3683	95.0123	56.3663	96.9702
bta-miR-1246	ENSBTAG00000000801	ZNF583	99.3427	93.9467	42.0463	99.2304
bta-miR-1246	ENSBTAG00000005012	HSPH1	75.8075	81.1158	0.000176355	90.1725
bta-miR-1246	ENSBTAG00000005691	FGF2	96.8043	55.632	80.633	90.6632
bta-miR-1246	ENSBTAG00000038698	ENSBTAT00000045899	66.9108	95.0829	0.000176355	90.7632
bta-miR-1246	ENSBTAG00000007817	BRCC3	84.9944	91.7482	0.000176355	91.424
bta-miR-1246	ENSBTAG00000002227	LRIG3	81.0349	91.409	11.4236	92.3456
bta-miR-1246	ENSBTAG00000021276	TFF3	86.4984	89.031	0.000176355	92.807
bta-miR-1246	ENSBTAG00000033137	PSD3	97.3859	90.1847	8.17336	93.6777
bta-miR-1246	ENSBTAG00000017869	CAV1	93.5967	90.9737	87.4825	97.2331
bta-miR-1246	ENSBTAG00000013017	GNAT2	93.9213	99.2381	77.9616	97.4059
bta-miR-1246	ENSBTAG00000004193	VEZF1	97.9969	94.4961	30.5652	97.5387
bta-miR-1246	ENSBTAG00000009085	SLC35A5	75.107	94.4708	96.9378	97.715
bta-miR-1246	ENSBTAG00000001977	YIPF6	87.9917	76.035	17.6174	90.2228
bta-miR-1246	ENSBTAG00000002941	FES	84.7558	94.3725	0.000176355	90.3696
bta-miR-1246	ENSBTAG00000004672	RDX	98.4776	46.7933	95.7095	90.8117
bta-miR-1246	ENSBTAG00000039077	ENSBTAT00000050282	97.781	96.4831	0.000176355	90.9638
bta-miR-1246	ENSBTAG00000011740	OPALIN	94.1272	70.9159	52.2721	91.2029
bta-miR-1246	ENSBTAG00000017218	ACER3	97.7919	62.3934	0.000176355	91.4756
bta-miR-1246	ENSBTAG00000024983	FBXO47	88.8623	82.2335	39.9644	92.6666
bta-miR-1246	ENSBTAG00000019944	METAP2	93.8672	95.6441	69.9672	93.0597
bta-miR-1246	ENSBTAG00000032979	ENSBTAT00000046822	98.1734	98.0665	0.000176355	93.4538
bta-miR-1246	ENSBTAG00000024605	DYNLL1	98.6455	98.0185	62.242	93.547
bta-miR-1246	ENSBTAG00000021921	STRBP	99.6103	70.7148	0.000176355	93.5796
bta-miR-1246	ENSBTAG00000022564	AKR1C4	93.2723	91.8731	0.000176355	93.9999
bta-miR-1246	ENSBTAG00000018463	VIM	97.7086	92.8489	38.9902	94.5998
bta-miR-1246	ENSBTAG00000026836	ABI3BP	93.6819	96.1488	94.1462	96.0046
bta-miR-1246	ENSBTAG00000021501	ENSBTAT00000028657	99.424	86.2888	81.7019	96.1082
bta-miR-1246	ENSBTAG00000004094	SPARCL1	97.748	93.9948	37.2209	97.5913
bta-miR-1246	ENSBTAG00000037813	IFRG15	81.5082	93.0904	86.8287	98.4072
bta-miR-1246	ENSBTAG00000004603	PHC2	82.0246	99.8922	0.000176355	98.5754
bta-miR-1246	ENSBTAG00000008548	FAM98A	97.2642	99.6088	80.6133	99.0844
bta-miR-1246	ENSBTAG00000030529	FAM53C	95.5358	98.003	93.3675	99.3236

## Sheet: IVF-ET32 x IVF-ET18
Supplemental Table S6 - Target mRNAs of DE miRNAs in IVF-ET32 x IVF-ET18
miRNA	Gene ID	Gene	Î”G open	Probability exact	Conservation PhyloP	miRmap score
bta-miR-2426	ENSBTAG00000014182	CTNNA1	60.3592	81.9699	0.000176355	90.0185
bta-miR-2426	ENSBTAG00000003359	ELOVL5	62.3629	79.1408	57.3913	90.059
bta-miR-2426	ENSBTAG00000018285	VAMP5	44.69	91.4167	0.000176355	90.2989
bta-miR-2426	ENSBTAG00000018604	SEMA4G	88.0939	86.6064	23.3609	90.4908
bta-miR-2426	ENSBTAG00000021964	CDH17	73.7669	82.8896	73.9941	90.6386
bta-miR-2426	ENSBTAG00000025442	HSPA1L	78.0985	72.3357	0.000176355	90.7349
bta-miR-2426	ENSBTAG00000000053	FILIP1	35.3595	79.8194	0.000176355	90.8761
bta-miR-2426	ENSBTAG00000013907	CRP	67.8933	54.0337	30.198	90.8931
bta-miR-2426	ENSBTAG00000008136	SNW1	74.0839	86.1701	95.3934	91.1596
bta-miR-2426	ENSBTAG00000000662	TCF20	89.1287	96.5231	25.2588	91.344
bta-miR-2426	ENSBTAG00000021158	SATB1	98.2195	83.9878	69.1084	91.3494
bta-miR-2426	ENSBTAG00000013287	SMO	77.5973	78.0669	86.7935	91.5466
bta-miR-2426	ENSBTAG00000015649	TMEM156	68.3334	74.6797	0.000176355	91.5697
bta-miR-2426	ENSBTAG00000018239	DNAJC27	98.0011	55.8726	62.9599	91.5794
bta-miR-2426	ENSBTAG00000000152	RANBP2	80.027	91.6128	72.9873	91.6127
bta-miR-2426	ENSBTAG00000021583	C24H18ORF10	36.0902	76.1559	66.0791	91.6263
bta-miR-2426	ENSBTAG00000015744	CCNC	90.0689	76.0911	90.3579	91.6732
bta-miR-2426	ENSBTAG00000014471	AKAP2	47.5049	87.2322	84.0393	91.8292
bta-miR-2426	ENSBTAG00000022917	FANK1	81.2358	80.3326	0.000176355	91.8811
bta-miR-2426	ENSBTAG00000022155	FSTL1	70.3622	78.5929	45.3261	91.9286
bta-miR-2426	ENSBTAG00000024503	FCER1G	98.7684	76.9382	44.3311	91.9494
bta-miR-2426	ENSBTAG00000004014	FBLN2	99.7617	94.8229	0.000176355	91.9511
bta-miR-2426	ENSBTAG00000021678	SLC31A1	79.0307	27.009	32.3397	92.1756
bta-miR-2426	ENSBTAG00000004339	ENSBTAT00000005678	96.283	85.1958	0.000176355	92.4538
bta-miR-2426	ENSBTAG00000003819	STK36	45.9562	95.908	80.4607	92.4742
bta-miR-2426	ENSBTAG00000017801	ATP6AP2	86.6533	82.5475	0.000176355	92.5383
bta-miR-2426	ENSBTAG00000004863	RIC3	94.8017	77.4681	96.008	92.6522
bta-miR-2426	ENSBTAG00000019783	SPSB2	90.6311	83.9108	94.8316	92.7942
bta-miR-2426	ENSBTAG00000002362	APOLD1	77.2867	74.7142	68.0878	93.0807
bta-miR-2426	ENSBTAG00000018400	BRMS1L	69.3133	96.1215	54.585	93.5859
bta-miR-2426	ENSBTAG00000046092	HDAC8	34.4802	94.4178	96.4154	93.6073
bta-miR-2426	ENSBTAG00000018717	DDX20	59.3649	80.4338	0.000176355	93.6965
bta-miR-2426	ENSBTAG00000020026	C3H1orf43	75.9818	65.0335	0.000176355	93.7917
bta-miR-2426	ENSBTAG00000001626	CTPS	90.1262	63.5247	97.0931	93.8816
bta-miR-2426	ENSBTAG00000007189	RCHY1	81.0634	86.5244	0.000176355	93.9785
bta-miR-2426	ENSBTAG00000020034	LYN	81.0477	86.116	57.1196	93.9792
bta-miR-2426	ENSBTAG00000012332	C11H2orf49	71.1982	98.5262	94.3302	94.0752
bta-miR-2426	ENSBTAG00000010347	EZR	76.7284	80.7413	91.7127	94.4318
bta-miR-2426	ENSBTAG00000002286	DNAJC18	89.2633	84.5277	95.201	94.5444
bta-miR-2426	ENSBTAG00000019076	PAK6	97.3825	91.2149	44.6332	94.6413
bta-miR-2426	ENSBTAG00000015943	EFHA1	86.1872	80.9367	0.000176355	95.0917
bta-miR-2426	ENSBTAG00000023929	FOSL2	96.8931	95.4825	64.9991	95.2288
bta-miR-2426	ENSBTAG00000009778	KRAS	33.3702	92.9623	12.404	95.2738
bta-miR-2426	ENSBTAG00000002253	FKBP6	95.5539	86.4486	96.1523	95.693
bta-miR-2426	ENSBTAG00000016097	CACNA1F	98.3264	92.6822	70.4277	95.8055
bta-miR-2426	ENSBTAG00000000205	MMD	67.9262	78.9348	64.454	95.957
bta-miR-2426	ENSBTAG00000013425	COPS2	99.1781	88.4538	25.3206	96.0372
bta-miR-2426	ENSBTAG00000002332	LSM5	82.3731	80.6267	0.000176355	96.1156
bta-miR-2426	ENSBTAG00000021614	C20ORF13	83.7874	88.6281	62.263	96.198
bta-miR-2426	ENSBTAG00000020717	CXHXorf36	64.6478	98.4693	0.000176355	96.2432
bta-miR-2426	ENSBTAG00000002428	PPA2	71.8529	91.8632	94.2173	96.2587
bta-miR-2426	ENSBTAG00000020073	NCEH1	98.2066	85.7067	96.2189	96.4039
bta-miR-2426	ENSBTAG00000037929	ADAM28	92.3144	96.1207	0.000176355	96.4347
bta-miR-2426	ENSBTAG00000008484	TMEM161B	72.7545	90.8373	16.5652	96.4996
bta-miR-2426	ENSBTAG00000003884	FAM120B	79.3876	91.4301	74.8001	96.5529
bta-miR-2426	ENSBTAG00000009341	CCDC146	99.7714	87.7994	2.1466	96.6778
bta-miR-2426	ENSBTAG00000018959	RAB11A	96.7512	96.5367	41.219	97.1147
bta-miR-2426	ENSBTAG00000019694	ADAM23	79.9056	93.5346	0.000176355	97.2274
bta-miR-2426	ENSBTAG00000018227	SLC4A7	78.9781	86.5831	76.8811	97.404
bta-miR-2426	ENSBTAG00000005869	SENP6	87.2487	84.12	21.2224	97.4277
bta-miR-2426	ENSBTAG00000002896	KPNA6	99.1571	94.9257	0.000176355	97.435
bta-miR-2426	ENSBTAG00000037735	GPR77	91.8492	73.5769	0.000176355	97.4514
bta-miR-2426	ENSBTAG00000010082	COL15A1	90.0183	82.3613	31.8611	97.5151
bta-miR-2426	ENSBTAG00000003891	VAMP2	99.8856	92.4384	62.9841	97.6183
bta-miR-2426	ENSBTAG00000015482	ANKRD13C	83.4252	97.8477	42.1461	97.6354
bta-miR-2426	ENSBTAG00000020632	NQO1	91.1826	95.6863	38.9162	97.7074
bta-miR-2426	ENSBTAG00000021886	GRK7	97.65	95.9446	35.777	97.8277
bta-miR-2426	ENSBTAG00000013848	GPR133	95.245	91.0048	87.4091	97.859
bta-miR-2426	ENSBTAG00000013173	SEPT3	56.9029	95.5622	28.183	98.0134
bta-miR-2426	ENSBTAG00000022044	RAB35	67.7695	96.7103	99.0583	98.1314
bta-miR-2426	ENSBTAG00000006353	TXNL4B	99.037	94.037	55.5637	98.296
bta-miR-2426	ENSBTAG00000003941	MGC155012	91.4875	96.9242	63.7149	98.5598
bta-miR-2426	ENSBTAG00000012972	CYP2U1	80.6073	97.8951	74.1844	98.6567
bta-miR-2426	ENSBTAG00000006697	RICTOR	94.0187	83.3113	88.6219	98.893
bta-miR-2426	ENSBTAG00000003124	HIATL1	86.311	99.6426	0.000176355	98.8942
bta-miR-2426	ENSBTAG00000009834	CNGA3	99.9971	84.6502	52.1839	98.954
bta-miR-2426	ENSBTAG00000017283	GTF3C2	86.2862	99.5413	85.4025	99.3672
bta-miR-2426	ENSBTAG00000000306	ITK	80.3641	85.3708	97.9888	99.3915
bta-miR-2426	ENSBTAG00000002028	MGC143035	73.7599	96.7647	1.61489	99.4281
bta-miR-2426	ENSBTAG00000014023	SIRT1	88.5873	96.5051	56.1374	99.5569
bta-miR-2426	ENSBTAG00000014083	AMIGO1	68.6883	99.5816	84.4731	99.7238
bta-miR-2426	ENSBTAG00000002125	GNAL	81.4861	91.8139	67.1806	99.7746
bta-miR-2426	ENSBTAG00000013330	TBC1D20	99.3241	98.7969	80.6274	99.8246
bta-miR-2426	ENSBTAG00000021120	SMYD1	88.2789	68.3291	86.246	99.8454
bta-miR-2426	ENSBTAG00000016846	YWHAB	78.9441	98.7109	83.6665	90.2575
bta-miR-2426	ENSBTAG00000016501	ARHGAP1	65.3018	96.4767	94.2191	90.4322
bta-miR-2426	ENSBTAG00000011420	CA9	28.5687	92.2778	95.1652	90.7317
bta-miR-2426	ENSBTAG00000038033	ENSBTAT00000046815	99.656	51.387	0.000176355	90.7371
bta-miR-2426	ENSBTAG00000008931	CREG1	69.1634	56.5562	24.0199	90.7451
bta-miR-2426	ENSBTAG00000013402	CTDSPL	87.0686	77.1551	83.7116	91.2417
bta-miR-2426	ENSBTAG00000007066	TMTC4	59.4841	80.5077	0.000176355	91.2584
bta-miR-2426	ENSBTAG00000036009	TRAF6	64.1004	85.5649	0.000176355	91.2907
bta-miR-2426	ENSBTAG00000006067	VMAC	92.0285	43.0802	0.000176355	91.3237
bta-miR-2426	ENSBTAG00000012850	NME9	50.6342	87.9978	0.000176355	91.3803
bta-miR-2426	ENSBTAG00000017275	COIL	47.0541	68.2819	81.1265	91.4702
bta-miR-2426	ENSBTAG00000012090	GGTA1	76.9546	89.2084	0.000176355	92.0772
bta-miR-2426	ENSBTAG00000004051	SBDS	76.6527	75.4088	0.000176355	92.1235
bta-miR-2426	ENSBTAG00000019156	CCT2	82.5085	91.3105	0.000176355	92.125
bta-miR-2426	ENSBTAG00000039574	NEPN	92.9271	67.7852	0.000176355	92.1282
bta-miR-2426	ENSBTAG00000002745	APEX1	79.3029	77.5079	0.000176355	92.2049
bta-miR-2426	ENSBTAG00000012985	FUK	27.1833	97.2682	77.4046	92.2262
bta-miR-2426	ENSBTAG00000008394	MYL3	97.6857	84.8365	0.000176355	92.2835
bta-miR-2426	ENSBTAG00000022890	MBP	72.253	92.709	92.7848	92.5973
bta-miR-2426	ENSBTAG00000011146	RAB8B	90.9378	44.4128	33.0723	92.6104
bta-miR-2426	ENSBTAG00000047511	ENSBTAT00000056451	60.5572	77.1135	76.8789	92.8266
bta-miR-2426	ENSBTAG00000006482	PTCD3	45.9426	99.7424	0.000176355	93.0749
bta-miR-2426	ENSBTAG00000007578	KIAA1598	54.5052	74.3394	94.3725	93.4287
bta-miR-2426	ENSBTAG00000002879	DCPS	87.0316	99.3219	97.9922	93.509
bta-miR-2426	ENSBTAG00000005210	SNAPC5	72.8347	76.7364	60.9454	93.5333
bta-miR-2426	ENSBTAG00000017096	ERICH1	55.7006	88.5874	0.000176355	93.7541
bta-miR-2426	ENSBTAG00000016593	FMNL3	98.8041	57.7261	33.8881	93.7749
bta-miR-2426	ENSBTAG00000015486	CD2BP2	61.7621	94.3436	0.000176355	93.8189
bta-miR-2426	ENSBTAG00000020303	FBXO38	82.5276	78.6937	51.3455	93.9017
bta-miR-2426	ENSBTAG00000009676	STK25	73.2499	88.6678	40.0831	94.022
bta-miR-2426	ENSBTAG00000000359	EIF3J	93.7735	88.4926	0.000176355	94.0568
bta-miR-2426	ENSBTAG00000001395	C1H21ORF91	89.3216	94.3132	64.5974	94.1127
bta-miR-2426	ENSBTAG00000019742	FOXJ2	99.3269	89.581	48.0738	94.459
bta-miR-2426	ENSBTAG00000012020	TRAF5	80.868	70.3023	39.474	94.5576
bta-miR-2426	ENSBTAG00000017729	NR2C1	94.0825	73.27	0.000176355	94.8392
bta-miR-2426	ENSBTAG00000046172	ENSBTAT00000064011	99.6189	68.7415	63.5678	94.871
bta-miR-2426	ENSBTAG00000003083	SLC50A1	85.5217	94.7993	0.000176355	95.2143
bta-miR-2426	ENSBTAG00000021822	ARV1	61.5144	94.3681	65.5218	95.2232
bta-miR-2426	ENSBTAG00000001885	COPR5	82.7098	83.9675	5.88004	95.3504
bta-miR-2426	ENSBTAG00000021209	UBR5	73.9842	84.9938	72.4365	95.4568
bta-miR-2426	ENSBTAG00000006666	NAA25	77.587	95.6745	74.5428	95.5116
bta-miR-2426	ENSBTAG00000009152	ZNF391	78.8232	52.2017	53.6104	95.6675
bta-miR-2426	ENSBTAG00000008100	GOLGA7B	39.1	95.9644	82.9819	95.6793
bta-miR-2426	ENSBTAG00000034069	MAB21L1	86.7078	91.369	80.3602	95.7323
bta-miR-2426	ENSBTAG00000030749	DNAJC6	99.956	47.1222	51.3568	95.8797
bta-miR-2426	ENSBTAG00000040580	ENSBTAT00000053602	99.4744	66.3545	0.000176355	95.9272
bta-miR-2426	ENSBTAG00000030817	LMBR1	85.2864	76.0029	80.1519	96.0309
bta-miR-2426	ENSBTAG00000000291	DHTKD1	99.5227	80.4569	0.000176355	96.2681
bta-miR-2426	ENSBTAG00000009863	BHLHE40	74.9185	94.9614	95.6495	96.3577
bta-miR-2426	ENSBTAG00000004310	UBR7	56.3549	93.1091	92.9177	96.364
bta-miR-2426	ENSBTAG00000010649	MEF2A	79.9312	88.2055	65.7396	96.4625
bta-miR-2426	ENSBTAG00000010284	AGXT2L1	95.6083	86.5381	0.000176355	96.5706
bta-miR-2426	ENSBTAG00000030557	LIN52	46.2253	96.3821	69.384	96.9132
bta-miR-2426	ENSBTAG00000022808	CACUL1	89.7891	98.7463	86.3307	97.0259
bta-miR-2426	ENSBTAG00000004168	STON1	90.5559	66.8972	27.9405	97.1761
bta-miR-2426	ENSBTAG00000002233	CPNE2	70.5903	99.8856	68.2777	97.3155
bta-miR-2426	ENSBTAG00000018803	SNF8	92.5386	94.4076	99.7	97.6539
bta-miR-2426	ENSBTAG00000012471	ILF2	93.4534	72.3522	0.000176355	97.8725
bta-miR-2426	ENSBTAG00000014886	MEX3C	95.9003	98.0834	9.22885	97.9088
bta-miR-2426	ENSBTAG00000025593	CCDC32	69.1584	68.2864	87.4262	98.056
bta-miR-2426	ENSBTAG00000015154	MCL1	98.2898	63.4446	80.7342	98.4212
bta-miR-2426	ENSBTAG00000033413	DDX50	99.2393	94.6537	0.000176355	98.4445
bta-miR-2426	ENSBTAG00000019876	DSC1	91.8605	89.6404	65.491	98.916
bta-miR-2426	ENSBTAG00000011028	ABCB7	99.986	97.7909	13.4938	98.9957
bta-miR-2426	ENSBTAG00000006689	TECTB	91.1167	95.6568	93.9993	99.0234
bta-miR-2426	ENSBTAG00000021318	SCAMP5	96.4205	99.4594	70.4769	99.0659
bta-miR-2426	ENSBTAG00000004371	CS	78.1709	97.1876	29.008	99.0696
bta-miR-2426	ENSBTAG00000012918	CRISP3	97.4722	99.9421	69.7702	99.1968
bta-miR-2426	ENSBTAG00000018852	APC	94.6841	96.9085	53.0242	99.2414
bta-miR-2426	ENSBTAG00000011798	STK38L	99.9965	87.3818	51.7337	99.2695
bta-miR-2426	ENSBTAG00000002908	GNG4	89.0242	93.3008	76.3474	99.2897
bta-miR-2426	ENSBTAG00000003986	CXXC5	92.0749	99.5461	74.7034	99.4708
bta-miR-2426	ENSBTAG00000003904	GPN1	51.0189	97.1626	45.0926	99.5903
bta-miR-2426	ENSBTAG00000013177	APEX2	99.7669	99.9885	0.000176355	99.6998
bta-miR-2426	ENSBTAG00000023784	TMEM88B	95.9374	99.4316	66.2454	99.907
bta-miR-2426	ENSBTAG00000007703	NMT2	85.7524	95.0304	46.9994	90.0257
bta-miR-2426	ENSBTAG00000015426	PDLIM4	81.4363	97.2797	0.000176355	90.1176
bta-miR-2426	ENSBTAG00000020607	ABCB6	74.4409	92.0336	0.000176355	90.1636
bta-miR-2426	ENSBTAG00000011866	PCBD1	81.856	66.7801	0.000176355	90.2118
bta-miR-2426	ENSBTAG00000016441	ZNF622	49.0357	97.234	0.000176355	90.3874
bta-miR-2426	ENSBTAG00000008734	PM20D1	96.7837	52.0679	66.3533	90.4046
bta-miR-2426	ENSBTAG00000015778	SASS6	73.3544	78.452	0.000176355	90.4314
bta-miR-2426	ENSBTAG00000000108	KIAA0907	92.508	55.7191	0.0855323	90.7057
bta-miR-2426	ENSBTAG00000003746	SCP2	94.9949	93.3311	0.000176355	90.7622
bta-miR-2426	ENSBTAG00000010850	SERTAD4	35.8172	96.046	73.0265	90.7699
bta-miR-2426	ENSBTAG00000023938	CENPA	79.4646	65.5236	9.5902	90.7959
bta-miR-2426	ENSBTAG00000005828	MERTK	91.155	89.2335	98.6634	90.8384
bta-miR-2426	ENSBTAG00000020351	SLC34A1	96.4117	93.1705	96.9311	91.2442
bta-miR-2426	ENSBTAG00000021761	BRAF	99.2892	83.7656	48.1429	91.2848
bta-miR-2426	ENSBTAG00000007113	TRRAP	80.4565	80.3669	22.0545	91.3226
bta-miR-2426	ENSBTAG00000025632	NOP10	69.2233	75.7148	58.8291	91.5576
bta-miR-2426	ENSBTAG00000013249	SALL2	96.0575	93.4729	48.7547	91.6826
bta-miR-2426	ENSBTAG00000032369	NMI	75.5371	90.0949	0.000176355	91.9725
bta-miR-2426	ENSBTAG00000038979	TMEM167B	63.8499	63.695	69.0348	92.0537
bta-miR-2426	ENSBTAG00000014691	ARFGEF1	83.9111	94.4979	44.1141	92.3088
bta-miR-2426	ENSBTAG00000027051	PTAFR	72.9696	99.0054	0.000176355	92.6698
bta-miR-2426	ENSBTAG00000005212	C1H3orf70	87.4459	81.7655	0.000176355	92.7245
bta-miR-2426	ENSBTAG00000004805	ITFG1	69.8708	69.1661	0.000176355	92.7291
bta-miR-2426	ENSBTAG00000014821	SLC7A7	76.5681	78.6774	0.000176355	92.7649
bta-miR-2426	ENSBTAG00000008097	WNT2	54.1811	93.0275	73.6382	92.895
bta-miR-2426	ENSBTAG00000009210	ZBTB44	87.3703	68.1695	81.0252	92.9127
bta-miR-2426	ENSBTAG00000038662	GJB6	50.5528	82.1991	22.2814	92.9474
bta-miR-2426	ENSBTAG00000011132	CCDC83	50.9557	93.8894	40.0558	93.1444
bta-miR-2426	ENSBTAG00000011396	HNRPC	97.1218	80.5962	45.624	93.153
bta-miR-2426	ENSBTAG00000001527	TMEM213	80.6927	72.5537	66.9766	93.1668
bta-miR-2426	ENSBTAG00000001038	SNRPB	83.8706	84.5157	0.000176355	93.2074
bta-miR-2426	ENSBTAG00000003568	CLDN10	83.3546	89.3209	0.000176355	93.2577
bta-miR-2426	ENSBTAG00000000455	CREBZF	81.2038	97.396	62.3051	93.4394
bta-miR-2426	ENSBTAG00000017834	PRELP	83.6615	59.5582	69.232	93.645
bta-miR-2426	ENSBTAG00000020340	ZNF830	64.1335	82.455	26.432	94.0318
bta-miR-2426	ENSBTAG00000033190	PGM5	52.6963	80.7069	93.1976	94.1962
bta-miR-2426	ENSBTAG00000007499	HNRPH2	94.8899	81.1532	9.57363	94.2264
bta-miR-2426	ENSBTAG00000036028	BEX2	89.7775	86.3154	0.000176355	94.8598
bta-miR-2426	ENSBTAG00000008303	FKBP1A	83.0597	61.197	76.3005	94.9856
bta-miR-2426	ENSBTAG00000003061	LAMA5	77.091	86.7926	0.000176355	95.0151
bta-miR-2426	ENSBTAG00000021176	CRISPLD2	86.7342	46.5541	94.0406	95.0221
bta-miR-2426	ENSBTAG00000018010	ABCA4	77.4728	99.1744	77.9901	95.176
bta-miR-2426	ENSBTAG00000004145	ANO4	66.9225	85.8069	9.72406	95.2606
bta-miR-2426	ENSBTAG00000019509	NUDT5	72.1573	61.7568	99.4251	95.2714
bta-miR-2426	ENSBTAG00000017133	GINS4	33.5672	96.0758	66.562	95.292
bta-miR-2426	ENSBTAG00000039231	C4H7orf41	48.3661	80.8288	72.3306	95.4119
bta-miR-2426	ENSBTAG00000001183	KLHL33	85.7239	84.4035	74.2324	95.7997
bta-miR-2426	ENSBTAG00000014523	DIRAS2	55.8093	94.8138	60.1539	95.8691
bta-miR-2426	ENSBTAG00000006770	MTBP	74.7424	90.8926	62.385	96.0067
bta-miR-2426	ENSBTAG00000016208	TGM2	90.9505	92.7277	39.7426	96.04
bta-miR-2426	ENSBTAG00000003836	ADAM19	40.1505	94.1337	67.7063	96.1625
bta-miR-2426	ENSBTAG00000010977	FRZB	75.2232	89.49	94.3295	96.1704
bta-miR-2426	ENSBTAG00000014156	AMN1	93.0921	78.7511	64.7198	96.4977
bta-miR-2426	ENSBTAG00000038652	ENSBTAT00000054074	88.1709	59.2039	0.000176355	96.6166
bta-miR-2426	ENSBTAG00000003954	ASH1L	68.8978	87.85	76.8234	96.9044
bta-miR-2426	ENSBTAG00000018373	DPYSL2	78.786	44.4822	96.3433	97.0674
bta-miR-2426	ENSBTAG00000003215	KIF3B	53.7953	77.8261	17.4943	97.0871
bta-miR-2426	ENSBTAG00000039635	CCDC97	99.6722	66.2307	86.6794	97.1175
bta-miR-2426	ENSBTAG00000010924	LETMD1	46.4903	95.8998	50.8616	97.3587
bta-miR-2426	ENSBTAG00000018513	FHL1	96.3465	70.9389	94.0854	97.3736
bta-miR-2426	ENSBTAG00000003319	FLRT3	88.1238	86.3565	74.2786	97.4288
bta-miR-2426	ENSBTAG00000015536	CPNE3	81.4193	98.0667	77.1925	97.6252
bta-miR-2426	ENSBTAG00000039366	CD1A	96.5043	83.2345	0.000176355	97.6322
bta-miR-2426	ENSBTAG00000000905	RAB6B	97.7843	96.1804	98.5124	97.6867
bta-miR-2426	ENSBTAG00000009137	NKG7	63.0786	74.9574	19.2525	97.6883
bta-miR-2426	ENSBTAG00000008448	MEIS1	90.4123	98.1288	18.1313	98.0487
bta-miR-2426	ENSBTAG00000016956	GANAB	96.5497	91.5034	84.3908	98.1833
bta-miR-2426	ENSBTAG00000019209	RAD1	42.0781	94.5531	40.3573	98.2719
bta-miR-2426	ENSBTAG00000039462	PAF	90.0737	98.7191	41.9385	98.3106
bta-miR-2426	ENSBTAG00000008737	DR1	93.227	94.0207	33.1296	98.3523
bta-miR-2426	ENSBTAG00000016775	SLC27A1	95.866	95.7296	82.6648	98.4024
bta-miR-2426	ENSBTAG00000048172	ENSBTAT00000066104	99.9771	95.6793	0.000176355	98.4438
bta-miR-2426	ENSBTAG00000018322	SEC24A	67.3221	98.5489	74.6648	98.4535
bta-miR-2426	ENSBTAG00000019605	OPA3	61.6246	90.0477	46.9807	98.5335
bta-miR-2426	ENSBTAG00000004247	RPH3A	99.6494	85.3895	0.000176355	98.7621
bta-miR-2426	ENSBTAG00000008260	UBE2W	82.4072	98.4379	16.6952	98.8736
bta-miR-2426	ENSBTAG00000026326	SPN	96.9506	94.9767	28.723	99.069
bta-miR-2426	ENSBTAG00000018588	TMBIM6	99.8467	93.3471	70.988	99.1862
bta-miR-2426	ENSBTAG00000001035	SF1	99.3101	95.4022	67.5847	99.2056
bta-miR-2426	ENSBTAG00000021872	RASGRP1	93.0319	95.3358	59.4316	99.3569
bta-miR-2426	ENSBTAG00000001181	RPS6KC1	97.0342	98.916	74.2632	99.4605
bta-miR-2426	ENSBTAG00000017747	PLSCR3	39.4792	99.9216	92.0832	99.4888
bta-miR-2426	ENSBTAG00000039571	C13H10orf47	86.0933	94.9549	86.5679	99.4978
bta-miR-2426	ENSBTAG00000040208	THAP10	96.5576	94.9811	98.0994	99.5669
bta-miR-2426	ENSBTAG00000008887	PAQR3	96.5763	92.9892	91.9344	99.5794
bta-miR-2426	ENSBTAG00000008367	LIX1L	88.1478	93.1248	87.8906	99.607
bta-miR-2426	ENSBTAG00000018935	SETMAR	98.3129	99.9736	67.1894	99.717
bta-miR-2426	ENSBTAG00000001754	AHCYL2	82.0329	74.3376	76.1984	99.8445
bta-miR-2426	ENSBTAG00000017465	GNS	95.8476	91.1603	97.1898	99.8675
bta-miR-2426	ENSBTAG00000017811	SLC39A9	99.3822	99.4496	76.5181	99.8811
bta-miR-2426	ENSBTAG00000005691	FGF2	97.3878	89.4201	73.2742	99.9238
bta-miR-2426	ENSBTAG00000001656	C28H10orf57	41.4043	49.4165	0.000176355	90.0119
bta-miR-2426	ENSBTAG00000016772	USP11	91.2799	95.0876	28.305	90.2058
bta-miR-2426	ENSBTAG00000021849	DUS4L	75.4292	57.7385	80.9545	90.2769
bta-miR-2426	ENSBTAG00000008074	C1QTNF6	96.9362	32.8635	26.4753	90.2884
bta-miR-2426	ENSBTAG00000033225	CNTN4	57.3688	86.3224	75.9134	90.3253
bta-miR-2426	ENSBTAG00000013145	DDHD2	53.689	79.0739	85.2234	90.3637
bta-miR-2426	ENSBTAG00000012594	MRPS6	49.5675	99.3299	0.000176355	90.4323
bta-miR-2426	ENSBTAG00000009412	SIAE	71.1509	85.5095	96.7318	90.4417
bta-miR-2426	ENSBTAG00000021767	UBE2N	43.2793	46.9501	3.22289	90.4971
bta-miR-2426	ENSBTAG00000032964	C24H18orf25	72.8143	88.6626	31.4456	90.4997
bta-miR-2426	ENSBTAG00000009777	NUP35	34.3608	86.1743	14.875	90.6887
bta-miR-2426	ENSBTAG00000046218	KLF11	69.6632	74.8846	93.2479	91.0818
bta-miR-2426	ENSBTAG00000000604	GPNMB	86.6551	82.1334	81.5243	91.4272
bta-miR-2426	ENSBTAG00000006614	TMCC1	87.7969	56.5593	0.000176355	91.6455
bta-miR-2426	ENSBTAG00000008140	FAP	74.7431	88.7944	0.000176355	91.6666
bta-miR-2426	ENSBTAG00000014551	TNFAIP8	90.8798	70.5573	0.000176355	91.7306
bta-miR-2426	ENSBTAG00000040323	SECTM1	85.5986	85.7565	0.000176355	91.8696
bta-miR-2426	ENSBTAG00000021119	TDGF1	29.654	78.1916	0.000176355	92.0295
bta-miR-2426	ENSBTAG00000018330	RAD9B	64.6188	93.481	88.878	92.0702
bta-miR-2426	ENSBTAG00000002817	SLC46A1	97.9681	83.0839	80.3265	92.5767
bta-miR-2426	ENSBTAG00000018278	ATP5O	79.2392	97.2175	0.000176355	92.9224
bta-miR-2426	ENSBTAG00000032059	TGM5	66.0938	87.0732	0.000176355	92.9389
bta-miR-2426	ENSBTAG00000002440	KIF7	78.5156	83.6506	99.4579	92.9953
bta-miR-2426	ENSBTAG00000016147	CETN4	82.242	85.381	0.000176355	93.0944
bta-miR-2426	ENSBTAG00000003506	STEAP2	82.877	90.2545	0.000176355	93.2667
bta-miR-2426	ENSBTAG00000001648	RPL21	80.9034	87.756	28.7554	93.2988
bta-miR-2426	ENSBTAG00000007123	ENSA	87.966	58.1152	57.5298	93.3076
bta-miR-2426	ENSBTAG00000019534	TRNT1	76.3555	79.2716	0.000176355	93.3742
bta-miR-2426	ENSBTAG00000018761	MGC139367	56.2991	59.5937	80.3792	93.4506
bta-miR-2426	ENSBTAG00000018770	HSDL1	95.3539	68.5481	51.1628	93.458
bta-miR-2426	ENSBTAG00000016343	KCNIP2	91.795	89.1592	78.4943	93.5228
bta-miR-2426	ENSBTAG00000012827	TTLL11	42.3662	52.9336	69.2452	93.6814
bta-miR-2426	ENSBTAG00000005234	LYPD1	53.5991	61.6418	29.3471	93.6932
bta-miR-2426	ENSBTAG00000010105	TMEM20	90.4	98.5078	0.000176355	93.6941
bta-miR-2426	ENSBTAG00000011435	NPEPPS	83.1879	52.3871	30.1404	93.6982
bta-miR-2426	ENSBTAG00000013493	BNIP2	83.417	91.6651	0.000176355	93.7251
bta-miR-2426	ENSBTAG00000010372	MTMR7	88.1132	80.2414	73.8331	93.7529
bta-miR-2426	ENSBTAG00000030836	ZNF295	84.8489	45.6786	81.7903	93.7698
bta-miR-2426	ENSBTAG00000000759	NENF	34.4953	82.2573	73.746	93.8747
bta-miR-2426	ENSBTAG00000040336	ZNF268	96.194	86.2793	0.000176355	93.8994
bta-miR-2426	ENSBTAG00000014493	TRIP4	83.9376	89.4593	0.000176355	93.9515
bta-miR-2426	ENSBTAG00000011509	SERAC1	91.1241	93.5211	0.000176355	94.0686
bta-miR-2426	ENSBTAG00000017602	TMEM45B	72.3816	64.6145	0.000176355	94.2031
bta-miR-2426	ENSBTAG00000021046	ELAVL4	61.3144	91.9871	18.0207	94.2049
bta-miR-2426	ENSBTAG00000002575	SSU72	94.5297	77.6368	0.000176355	94.4477
bta-miR-2426	ENSBTAG00000022109	SCOC	78.5258	83.3705	8.38287	94.6392
bta-miR-2426	ENSBTAG00000016912	TSFM	74.498	93.8118	0.000176355	94.6902
bta-miR-2426	ENSBTAG00000019061	ELF4	43.7503	99.8058	66.5535	94.7083
bta-miR-2426	ENSBTAG00000012267	ZFC3H1	93.9968	83.6037	67.0302	94.8336
bta-miR-2426	ENSBTAG00000009504	REEP4	89.8804	98.4796	88.4909	94.8468
bta-miR-2426	ENSBTAG00000010726	F8	82.7608	98.2381	64.2529	94.8702
bta-miR-2426	ENSBTAG00000017147	AK3	63.6465	69.4644	33.074	95.0393
bta-miR-2426	ENSBTAG00000002895	ATOH1	91.187	86.5275	87.4063	95.5831
bta-miR-2426	ENSBTAG00000011133	AP1S3	81.5105	93.568	0.000176355	95.5964
bta-miR-2426	ENSBTAG00000031355	ENSBTAT00000044432	56.4048	86.0946	0.000176355	95.7225
bta-miR-2426	ENSBTAG00000008699	FEM1C	99.9453	88.4662	45.4283	95.8117
bta-miR-2426	ENSBTAG00000020421	SUPT16H	96.5743	98.5843	57.0956	95.825
bta-miR-2426	ENSBTAG00000007173	PDGFRA	98.2716	87.6054	40.764	96.0545
bta-miR-2426	ENSBTAG00000021141	CD8A	74.767	53.8653	89.0601	96.186
bta-miR-2426	ENSBTAG00000003809	PLCD4	73.3114	86.5091	94.8462	96.5094
bta-miR-2426	ENSBTAG00000004679	WARS	89.5571	97.1629	99.4016	96.5758
bta-miR-2426	ENSBTAG00000025101	ASGR2	99.7383	85.739	0.000176355	96.59
bta-miR-2426	ENSBTAG00000003842	RABGEF1	89.0865	96.9653	60.1656	96.5943
bta-miR-2426	ENSBTAG00000016341	RGS5	67.272	99.8317	0.000176355	96.7598
bta-miR-2426	ENSBTAG00000018374	WASF2	89.3321	47.8283	0.000176355	96.9144
bta-miR-2426	ENSBTAG00000016666	KIAA1468	89.5416	96.1014	47.3858	96.9369
bta-miR-2426	ENSBTAG00000030366	RBM22	81.112	79.1778	94.8744	97.1683
bta-miR-2426	ENSBTAG00000015200	L2HGDH	81.654	66.4814	78.9672	97.2118
bta-miR-2426	ENSBTAG00000002786	ENSBTAT00000013409	99.5164	64.2506	0.000176355	97.2906
bta-miR-2426	ENSBTAG00000009127	TSPYL4	93.0256	89.5343	92.0504	97.2911
bta-miR-2426	ENSBTAG00000006550	GABARAPL2	99.1514	78.7874	23.6863	97.3892
bta-miR-2426	ENSBTAG00000018493	C14H8orf47	93.6935	69.0516	14.4419	97.4038
bta-miR-2426	ENSBTAG00000004328	CHST10	43.976	97.3832	44.5077	97.455
bta-miR-2426	ENSBTAG00000013851	BCL10	98.1743	90.2843	21.6005	97.5792
bta-miR-2426	ENSBTAG00000002727	PHACTR4	98.9332	76.9747	48.106	97.6957
bta-miR-2426	ENSBTAG00000012387	PAM	61.1893	96.4789	22.0973	97.9237
bta-miR-2426	ENSBTAG00000033835	MPZ	92.7451	95.0616	0.000176355	98.1863
bta-miR-2426	ENSBTAG00000008683	LDHA	75.5796	99.4025	0.000176355	98.3219
bta-miR-2426	ENSBTAG00000003052	PCSK7	98.7541	99.7915	98.7884	98.3862
bta-miR-2426	ENSBTAG00000009431	SLC25A44	84.4348	92.6139	96.8494	98.6311
bta-miR-2426	ENSBTAG00000011024	TXNDC12	77.6238	96.7302	89.3497	98.7214
bta-miR-2426	ENSBTAG00000021879	VCL	68.9098	90.8918	43.0466	98.7283
bta-miR-2426	ENSBTAG00000002267	ANKRD40	67.8637	88.0694	94.4933	98.9419
bta-miR-2426	ENSBTAG00000021923	DSG2	50.095	95.9226	32.9388	99.0446
bta-miR-2426	ENSBTAG00000005205	DSE	90.2521	99.535	68.8772	99.0638
bta-miR-2426	ENSBTAG00000030529	FAM53C	48.935	93.2572	74.6427	99.0921
bta-miR-2426	ENSBTAG00000014773	HMMR	93.8326	99.5244	67.8386	99.3671
bta-miR-2426	ENSBTAG00000000025	RAB6A	95.9221	95.977	90.0303	99.4743
bta-miR-2426	ENSBTAG00000018656	HP1BP3	84.6985	98.9564	94.2739	99.6603
bta-miR-2426	ENSBTAG00000011789	MGC157163	98.2819	99.3765	38.9585	99.8083
bta-miR-2426	ENSBTAG00000002335	HAND1	99.7677	99.3656	95.4908	99.8479
bta-miR-2422	ENSBTAG00000011017	ABI2	69.395	98.4387	15.9372	90.0004
bta-miR-2422	ENSBTAG00000000946	KIAA1609	4.39765	71.2835	13.1369	90.2754
bta-miR-2422	ENSBTAG00000013919	BOLA-DRB3	82.0457	85.2061	0.000176355	90.3455
bta-miR-2422	ENSBTAG00000005909	LEPROT	26.5522	53.3014	23.511	90.5203
bta-miR-2422	ENSBTAG00000013270	TTC19	38.1257	51.5046	0.000176355	90.6645
bta-miR-2422	ENSBTAG00000005092	ROR2	17.7029	86.2428	56.5882	90.6686
bta-miR-2422	ENSBTAG00000009098	POLG	43.1225	78.7198	0.000176355	90.7548
bta-miR-2422	ENSBTAG00000008130	MED10	7.2139	80.5253	44.5239	90.8546
bta-miR-2422	ENSBTAG00000006099	PIP5K1A	37.5622	37.0828	64.9444	90.9594
bta-miR-2422	ENSBTAG00000011931	CD63	16.928	85.4479	27.2996	91.2131
bta-miR-2422	ENSBTAG00000046580	LGP2	19.6139	50.3733	0.000176355	91.3379
bta-miR-2422	ENSBTAG00000000013	PRKAA1	98.4215	77.3888	18.9019	91.4137
bta-miR-2422	ENSBTAG00000047567	VEGFB	40.907	42.1322	98.2705	91.4531
bta-miR-2422	ENSBTAG00000007137	RFC5	71.7747	26.3923	65.2217	91.4827
bta-miR-2422	ENSBTAG00000002940	WNT16	33.5009	79.2221	0.000176355	91.5711
bta-miR-2422	ENSBTAG00000002910	ECHDC2	68.8331	70.1324	65.9913	91.5892
bta-miR-2422	ENSBTAG00000019167	INPPL1	37.5634	43.3097	0.000176355	91.9748
bta-miR-2422	ENSBTAG00000002184	FNDC5	52.9573	50.0037	23.7378	92.092
bta-miR-2422	ENSBTAG00000009834	CNGA3	51.5638	45.2127	35.7732	92.2116
bta-miR-2422	ENSBTAG00000010727	ATG4D	33.5069	68.7583	8.86768	92.2347
bta-miR-2422	ENSBTAG00000016179	CIB3	11.763	92.9	92.1324	92.4322
bta-miR-2422	ENSBTAG00000014001	MAP1A	5.67443	72.8793	64.2344	92.4808
bta-miR-2422	ENSBTAG00000008920	ATP1B4	97.4853	43.0157	26.7829	92.4996
bta-miR-2422	ENSBTAG00000005367	VRK3	66.2435	86.8045	61.1778	92.6878
bta-miR-2422	ENSBTAG00000010338	FBXO36	94.9454	54.4329	70.0873	92.7132
bta-miR-2422	ENSBTAG00000018625	ZNF263	48.1657	58.6556	6.09766	92.7884
bta-miR-2422	ENSBTAG00000047214	TRAPPC1	75.8221	40.9814	95.3056	92.806
bta-miR-2422	ENSBTAG00000003752	SLC25A24	47.2228	82.8395	43.1439	92.8201
bta-miR-2422	ENSBTAG00000013907	CRP	63.01	39.9772	90.7364	92.8464
bta-miR-2422	ENSBTAG00000001731	GLYR1	68.3621	44.9251	53.3397	92.9411
bta-miR-2422	ENSBTAG00000002414	KCNJ10	92.9385	24.4667	66.1985	93.0929
bta-miR-2422	ENSBTAG00000002126	PFKFB2	42.7983	49.8347	58.0389	93.1068
bta-miR-2422	ENSBTAG00000021222	ZNF771	60.3631	70.2956	0.000176355	93.1488
bta-miR-2422	ENSBTAG00000010157	TOMM22	52.1966	82.1553	51.3399	93.4176
bta-miR-2422	ENSBTAG00000026753	CXCR2	80.4832	47.5383	72.2163	93.5074
bta-miR-2422	ENSBTAG00000024503	FCER1G	95.9803	41.1101	0.000176355	93.7866
bta-miR-2422	ENSBTAG00000009051	MMP19	53.7029	55.9417	62.0552	93.9278
bta-miR-2422	ENSBTAG00000018631	SAP18	24.8586	72.2871	5.70386	93.9644
bta-miR-2422	ENSBTAG00000006506	GIT2	60.567	62.2779	33.3183	94.1257
bta-miR-2422	ENSBTAG00000000205	MMD	31.7309	94.8052	51.0208	94.2192
bta-miR-2422	ENSBTAG00000008916	CYFIP2	57.3971	55.6629	57.2691	94.4469
bta-miR-2422	ENSBTAG00000017718	CCL22	84.9112	53.7691	0.000176355	94.5081
bta-miR-2422	ENSBTAG00000048062	KDM6B	3.72126	88.6773	37.8735	94.7503
bta-miR-2422	ENSBTAG00000008495	AP3B2	77.8164	52.2247	45.5725	94.7706
bta-miR-2422	ENSBTAG00000004072	CAPZA2	31.6686	91.6881	34.4242	94.7927
bta-miR-2422	ENSBTAG00000008167	TTC3	71.0292	95.7205	28.8265	94.9705
bta-miR-2422	ENSBTAG00000013032	CCNDBP1	63.4729	63.0723	18.9039	95.1218
bta-miR-2422	ENSBTAG00000002174	RERG	80.232	65.0381	59.6875	95.2722
bta-miR-2422	ENSBTAG00000015230	PLA2G12A	73.4278	53.7438	56.6187	95.366
bta-miR-2422	ENSBTAG00000031564	GNL3L	91.0208	65.3954	0.000176355	95.4473
bta-miR-2422	ENSBTAG00000020904	JAK3	32.2978	79.7609	27.4732	95.4485
bta-miR-2422	ENSBTAG00000016152	DAB2	63.9771	67.3673	29.967	95.4611
bta-miR-2422	ENSBTAG00000032617	FBXO44	83.7512	79.1936	80.172	95.6596
bta-miR-2422	ENSBTAG00000005955	RSPH3	44.41	96.6435	81.8924	95.7247
bta-miR-2422	ENSBTAG00000017694	TRPS1	71.0936	78.1228	74.8406	95.7463
bta-miR-2422	ENSBTAG00000020824	KRT10	45.7519	92.0142	10.8972	95.7862
bta-miR-2422	ENSBTAG00000000501	KLHL13	61.8854	81.3681	0.000176355	95.7904
bta-miR-2422	ENSBTAG00000009219	CADM2	88.5897	80.3403	24.3252	95.8882
bta-miR-2422	ENSBTAG00000013831	DSG1	98.7096	84.7357	24.7333	95.9102
bta-miR-2422	ENSBTAG00000027665	BRF2	28.2645	82.6763	10.3999	96.1162
bta-miR-2422	ENSBTAG00000021245	SPRY1	65.8665	79.6516	26.1374	96.33
bta-miR-2422	ENSBTAG00000016968	CHST4	37.4142	70.2271	75.566	96.4664
bta-miR-2422	ENSBTAG00000007553	KCNA5	91.7031	53.0551	0.000176355	96.5767
bta-miR-2422	ENSBTAG00000025099	RNF145	52.8992	87.8529	0.000176355	96.6181
bta-miR-2422	ENSBTAG00000017850	ARHGEF6	63.4997	89.9273	55.869	96.7658
bta-miR-2422	ENSBTAG00000033367	DDO	33.3293	94.4181	98.2334	96.791
bta-miR-2422	ENSBTAG00000014316	HNRNPH3	73.3007	95.5888	0.000176355	96.915
bta-miR-2422	ENSBTAG00000024485	KLHL20	87.4313	82.0696	0.000176355	97.072
bta-miR-2422	ENSBTAG00000016247	TACR3	84.8372	94.5035	0.000176355	97.1097
bta-miR-2422	ENSBTAG00000031433	TEX9	96.2348	89.5762	21.6275	97.1619
bta-miR-2422	ENSBTAG00000013499	LHX9	59.1614	91.6622	0.000176355	97.2157
bta-miR-2422	ENSBTAG00000005474	CREB1	96.3132	86.6425	30.6929	97.2819
bta-miR-2422	ENSBTAG00000006985	TM7SF3	91.2899	81.2134	14.0358	97.3017
bta-miR-2422	ENSBTAG00000009260	GPM6B	91.8671	91.4694	61.9788	97.3807
bta-miR-2422	ENSBTAG00000021810	DDX23	24.2493	99.9805	0.000176355	97.4114
bta-miR-2422	ENSBTAG00000001112	SMOX	90.9633	82.3641	10.7681	97.6297
bta-miR-2422	ENSBTAG00000016105	H2AFY	92.137	84.0477	53.2891	97.6782
bta-miR-2422	ENSBTAG00000019543	TCEB2	98.0833	81.2235	0.000176355	97.7444
bta-miR-2422	ENSBTAG00000008793	RNASE1	45.8761	70.8478	0.000176355	97.7776
bta-miR-2422	ENSBTAG00000007447	NUDT4	89.9268	74.9747	59.6162	97.8024
bta-miR-2422	ENSBTAG00000007743	PUS7	98.2222	84.1285	0.000176355	97.8515
bta-miR-2422	ENSBTAG00000014023	SIRT1	78.6933	86.0675	0.000176355	97.8898
bta-miR-2422	ENSBTAG00000009602	TMEM120B	80.1295	63.4601	51.9441	97.8915
bta-miR-2422	ENSBTAG00000012961	PAPSS1	88.3154	89.5636	0.000176355	97.948
bta-miR-2422	ENSBTAG00000003496	AIG1	87.0324	83.6398	0.000176355	97.9868
bta-miR-2422	ENSBTAG00000012931	PLN	81.5728	78.9798	23.8859	98.0697
bta-miR-2422	ENSBTAG00000008099	CCR5	98.5769	88.1094	0.000176355	98.0759
bta-miR-2422	ENSBTAG00000000869	RNF219	67.1876	92.3427	12.1854	98.1459
bta-miR-2422	ENSBTAG00000014766	SRSF1	94.7329	80.7528	12.8069	98.1701
bta-miR-2422	ENSBTAG00000016206	MAOA	81.0566	86.656	0.000176355	98.2389
bta-miR-2422	ENSBTAG00000019662	ATXN7L3	32.3039	95.2411	58.1294	98.316
bta-miR-2422	ENSBTAG00000008279	FRMD4A	89.8763	67.0528	92.3631	98.3193
bta-miR-2422	ENSBTAG00000018742	MTCH2	53.2519	76.05	81.0559	98.3728
bta-miR-2422	ENSBTAG00000017690	CARNS1	99.0986	37.2167	66.8101	98.3746
bta-miR-2422	ENSBTAG00000012878	BMS1	96.6675	94.1926	0.000176355	98.3772
bta-miR-2422	ENSBTAG00000022013	CBR4	50.0575	96.2798	0.000176355	98.463
bta-miR-2422	ENSBTAG00000002645	SH3BP5L	44.5844	97.4083	98.3851	98.4762
bta-miR-2422	ENSBTAG00000007390	VAT1	91.7858	58.5088	23.0798	98.4866
bta-miR-2422	ENSBTAG00000002531	ARHGAP10	16.4197	96.9478	0.000176355	98.61
bta-miR-2422	ENSBTAG00000025005	METTL7A	75.6492	90.3056	0.000176355	98.7425
bta-miR-2422	ENSBTAG00000017079	MFAP3	97.9308	74.4259	97.3086	98.7856
bta-miR-2422	ENSBTAG00000007725	ARF1	57.1243	94.8595	23.3435	98.9153
bta-miR-2422	ENSBTAG00000027316	UBE2V1	48.2307	77.9184	16.1065	99.0875
bta-miR-2422	ENSBTAG00000039493	ZNF177	75.0602	99.0416	0.000176355	99.1152
bta-miR-2422	ENSBTAG00000002391	TGFB1I1	81.4486	92.603	0.000176355	99.1638
bta-miR-2422	ENSBTAG00000045520	PDYN	69.9229	90.0564	91.0016	99.2124
bta-miR-2422	ENSBTAG00000003864	SLC13A4	44.0648	83.251	54.3278	99.2285
bta-miR-2422	ENSBTAG00000015702	PITX3	27.0365	96.5176	38.0608	99.287
bta-miR-2422	ENSBTAG00000038221	EFNA2	62.4968	87.8183	0.000176355	99.2889
bta-miR-2422	ENSBTAG00000015982	KCTD13	80.6542	87.9793	13.2954	99.4692
bta-miR-2422	ENSBTAG00000010740	CLTB	44.0695	99.8426	95.3894	99.5379
bta-miR-2422	ENSBTAG00000018598	HSPB6	99.6421	45.1757	73.9558	99.6806
bta-miR-2422	ENSBTAG00000003894	NDRG4	61.1445	69.1864	45.7168	99.704
bta-miR-2422	ENSBTAG00000001870	CPNE6	85.6264	96.998	61.8141	99.7136
bta-miR-2422	ENSBTAG00000004750	VSTM2L	35.1103	88.1153	40.524	99.7185
bta-miR-2422	ENSBTAG00000020454	PROSAPIP1	86.0447	38.1446	32.4228	99.7271
bta-miR-2422	ENSBTAG00000037461	SDHAF1	29.6142	99.935	93.4429	99.899
bta-miR-2422	ENSBTAG00000030587	LASP1	82.9548	78.5426	86.4845	99.9166
bta-miR-2422	ENSBTAG00000001497	MRAS	59.4889	97.9451	98.4172	99.98
bta-miR-2422	ENSBTAG00000000215	GNB1	85.1917	99.5518	66.6212	99.9837
bta-miR-2422	ENSBTAG00000019761	MANBA	52.8236	81.7386	0.000176355	90.0239
bta-miR-2422	ENSBTAG00000002186	NDN	33.8993	92.896	0.000176355	90.0403
bta-miR-2422	ENSBTAG00000005627	PAFAH1B2	35.6234	68.63	0.000176355	90.0969
bta-miR-2422	ENSBTAG00000010444	ERBB3	48.5077	51.0444	8.44195	90.2511
bta-miR-2422	ENSBTAG00000003212	NNAT	96.5934	77.7062	84.4933	90.3015
bta-miR-2422	ENSBTAG00000019636	SCARA5	52.1336	62.7424	21.8797	90.3131
bta-miR-2422	ENSBTAG00000003712	MGC140823	44.2208	46.537	26.166	90.3159
bta-miR-2422	ENSBTAG00000020252	NLGN2	45.7613	44.2419	89.5584	90.4995
bta-miR-2422	ENSBTAG00000005166	FOP	51.4234	57.5419	0.000176355	90.6455
bta-miR-2422	ENSBTAG00000003938	FNDC1	24.6788	69.066	0.000176355	91.0721
bta-miR-2422	ENSBTAG00000031178	SLC9A9	30.8751	47.9759	39.9018	91.2983
bta-miR-2422	ENSBTAG00000000939	KIF16B	18.7385	77.7432	43.4296	91.3034
bta-miR-2422	ENSBTAG00000011588	RNF123	46.8068	54.0065	4.91308	91.398
bta-miR-2422	ENSBTAG00000017666	ABCC5	36.3543	83.9956	58.9286	91.5051
bta-miR-2422	ENSBTAG00000003418	MSN	45.5924	40.0028	42.0519	91.956
bta-miR-2422	ENSBTAG00000000016	LTA	36.1924	66.8336	68.2058	92.2478
bta-miR-2422	ENSBTAG00000009368	RRAGC	46.8603	87.0779	29.2595	92.2628
bta-miR-2422	ENSBTAG00000010649	MEF2A	35.2132	74.113	65.7396	92.3556
bta-miR-2422	ENSBTAG00000001834	PNKP	99.0953	76.1596	0.000176355	92.8775
bta-miR-2422	ENSBTAG00000010795	ATG14	37.6067	67.6812	59.1143	93.0071
bta-miR-2422	ENSBTAG00000003807	RQCD1	27.3047	58.8935	78.3028	93.2103
bta-miR-2422	ENSBTAG00000008827	SPOCK2	36.5928	19.7647	59.9852	93.5803
bta-miR-2422	ENSBTAG00000010923	RAB9A	19.8377	93.0577	0.000176355	93.7197
bta-miR-2422	ENSBTAG00000004436	PPT2	30.7171	81.5855	0.000176355	94.032
bta-miR-2422	ENSBTAG00000012656	OVOL1	96.753	27.9668	90.8099	94.1135
bta-miR-2422	ENSBTAG00000015304	ANXA9	40.2472	73.9545	72.478	94.1418
bta-miR-2422	ENSBTAG00000019933	MKNK1	56.7696	47.151	91.973	94.2608
bta-miR-2422	ENSBTAG00000009698	ABCD3	79.9177	88.2821	0.000176355	94.2612
bta-miR-2422	ENSBTAG00000033217	TPM3	58.7644	70.7322	9.08971	94.2753
bta-miR-2422	ENSBTAG00000015329	FAM63A	26.3511	79.9126	84.5927	94.4071
bta-miR-2422	ENSBTAG00000004778	CDC42BPA	81.5857	76.4547	0.000176355	94.778
bta-miR-2422	ENSBTAG00000002779	GABRP	59.8748	49.8953	0.000176355	94.7825
bta-miR-2422	ENSBTAG00000004777	S100B	64.2847	71.5914	0.000176355	94.9249
bta-miR-2422	ENSBTAG00000007921	DAPP1	83.1422	77.6605	0.000176355	95.0548
bta-miR-2422	ENSBTAG00000002039	FRMD8	32.1434	62.7518	16.4707	95.2533
bta-miR-2422	ENSBTAG00000004553	TPM4	95.1031	63.7925	45.5076	95.3636
bta-miR-2422	ENSBTAG00000018557	YTHDF3	89.2757	62.7288	15.5217	95.4849
bta-miR-2422	ENSBTAG00000006134	DYNLRB1	65.8623	73.5886	51.4354	95.5177
bta-miR-2422	ENSBTAG00000016618	DSTYK	44.9427	49.4215	98.1989	95.682
bta-miR-2422	ENSBTAG00000015592	GPR84	55.034	74.8049	21.9723	95.7405
bta-miR-2422	ENSBTAG00000004051	SBDS	88.2631	87.2484	0.000176355	95.8588
bta-miR-2422	ENSBTAG00000004168	STON1	88.9828	64.3166	36.921	95.8742
bta-miR-2422	ENSBTAG00000013980	ECSOD	76.6635	78.3913	20.1892	95.9393
bta-miR-2422	ENSBTAG00000017321	SUMO3	58.7543	68.0583	18.066	96.1417
bta-miR-2422	ENSBTAG00000003342	AMD1	95.0495	75.5776	0.000176355	96.3331
bta-miR-2422	ENSBTAG00000006404	CENPT	96.3154	74.4473	0.000176355	96.3472
bta-miR-2422	ENSBTAG00000003604	ADAMTSL4	85.6912	46.6111	9.63923	96.426
bta-miR-2422	ENSBTAG00000006665	ERP29	65.8757	96.0513	87.2386	96.4302
bta-miR-2422	ENSBTAG00000011994	NDEL1	75.831	36.7947	26.3773	96.535
bta-miR-2422	ENSBTAG00000008626	KCNN1	78.2457	88.4794	29.3633	96.6355
bta-miR-2422	ENSBTAG00000009654	LPAR1	85.7811	79.1923	0.000176355	96.7893
bta-miR-2422	ENSBTAG00000015249	B4GALT1	33.9371	61.1122	75.7416	96.7991
bta-miR-2422	ENSBTAG00000002874	TMEM183	60.5595	81.6263	0.000176355	97.0409
bta-miR-2422	ENSBTAG00000011608	P33MONOX	68.1818	73.9885	0.000176355	97.6102
bta-miR-2422	ENSBTAG00000006805	ZNF180	95.1891	84.1866	0.000176355	97.6269
bta-miR-2422	ENSBTAG00000011360	XAB2	99.6573	89.1185	0.000176355	97.652
bta-miR-2422	ENSBTAG00000011602	RASAL3	62.218	82.9566	0.000176355	98.3229
bta-miR-2422	ENSBTAG00000018046	B3GNT2	70.7468	82.9449	52.1941	98.3663
bta-miR-2422	ENSBTAG00000016924	CAP2	61.3449	93.7467	37.6639	98.4437
bta-miR-2422	ENSBTAG00000045762	SCAMP4	18.6035	56.1427	45.3903	98.4697
bta-miR-2422	ENSBTAG00000013956	BCL2L13	32.3489	80.2643	85.3458	98.4777
bta-miR-2422	ENSBTAG00000011917	GPAM	74.6039	80.7183	29.5339	98.4949
bta-miR-2422	ENSBTAG00000002041	SASH3	96.4208	74.1278	32.4924	98.5175
bta-miR-2422	ENSBTAG00000004586	ENSBTAT00000006020	99.2563	95.3131	22.0864	98.6168
bta-miR-2422	ENSBTAG00000003749	KCNMB4	51.2237	92.8759	86.4166	98.636
bta-miR-2422	ENSBTAG00000014728	TAPBPL	27.5534	85.7855	64.202	98.6939
bta-miR-2422	ENSBTAG00000015013	C2CD2L	60.6922	80.0113	78.7515	98.8999
bta-miR-2422	ENSBTAG00000008159	ZC2HC1B	97.2749	94.8586	6.66112	98.9343
bta-miR-2422	ENSBTAG00000006987	LASS3	53.4019	72.0716	47.754	99.0326
bta-miR-2422	ENSBTAG00000027387	NRSN2	98.8553	41.1489	97.0852	99.1035
bta-miR-2422	ENSBTAG00000006067	VMAC	35.8902	68.4946	85.4771	99.1496
bta-miR-2422	ENSBTAG00000001822	SNX10	79.3246	97.3066	60.8359	99.1704
bta-miR-2422	ENSBTAG00000046996	EPN1	83.0064	95.5328	25.4742	99.2393
bta-miR-2422	ENSBTAG00000004310	UBR7	62.2192	83.9351	89.4612	99.3588
bta-miR-2422	ENSBTAG00000005657	CAMK2N2	93.9816	84.3986	58.1505	99.3701
bta-miR-2422	ENSBTAG00000001002	TCF7	83.7698	68.8463	0.000176355	99.4306
bta-miR-2422	ENSBTAG00000004383	FNBP1L	53.562	99.0914	31.5704	99.6044
bta-miR-2422	ENSBTAG00000017251	SLC26A8	81.1867	94.9936	0.000176355	99.7868
bta-miR-2422	ENSBTAG00000008182	FOSB	59.5005	85.4894	75.6095	99.8845
bta-miR-2422	ENSBTAG00000020979	NGFR	38.4041	79.5117	72.4246	99.8984
bta-miR-2422	ENSBTAG00000026242	BAALC	25.2343	60.56	26.7416	90.1265
bta-miR-2422	ENSBTAG00000023453	C18H19orf54	40.904	54.7587	68.8154	90.1638
bta-miR-2422	ENSBTAG00000021902	ALDH5A1	75.5474	52.6776	55.9135	90.3647
bta-miR-2422	ENSBTAG00000033032	FAM50A	91.345	66.5084	24.6876	90.3756
bta-miR-2422	ENSBTAG00000015499	VPS51	81.8208	64.8128	71.1197	90.6877
bta-miR-2422	ENSBTAG00000021883	AP3M1	77.3218	51.061	14.3936	90.8967
bta-miR-2422	ENSBTAG00000009097	FANCI	59.7994	78.7489	0.000176355	91.0234
bta-miR-2422	ENSBTAG00000016847	ARL4D	10.4875	87.0966	66.9967	91.1453
bta-miR-2422	ENSBTAG00000003423	DDX24	47.8003	75.3047	0.000176355	91.1782
bta-miR-2422	ENSBTAG00000004379	ETHE1	52.3067	75.0458	0.000176355	91.3455
bta-miR-2422	ENSBTAG00000008362	CTDSP1	28.5294	74.6532	0.000176355	91.4832
bta-miR-2422	ENSBTAG00000003990	ITPRIP	35.6526	44.0231	80.4925	91.5236
bta-miR-2422	ENSBTAG00000016589	PRPF40B	97.4988	87.1495	84.1561	91.5608
bta-miR-2422	ENSBTAG00000017647	ENSBTAT00000023472	9.05486	84.1109	0.000176355	92.2623
bta-miR-2422	ENSBTAG00000002151	ASB15	92.5278	68.199	86.1693	92.3145
bta-miR-2422	ENSBTAG00000046054	RHOB	84.1422	66.9419	54.5756	92.5163
bta-miR-2422	ENSBTAG00000023989	MSANTD4	15.1666	79.1487	14.7816	92.5335
bta-miR-2422	ENSBTAG00000022775	C21H14orf180	25.3757	61.4299	54.7312	92.5622
bta-miR-2422	ENSBTAG00000030675	PDCL	11.3689	75.1451	0.000176355	92.7428
bta-miR-2422	ENSBTAG00000025313	DYNLL2	56.2586	92.8585	40.3425	92.7689
bta-miR-2422	ENSBTAG00000011698	TYK2	88.9691	49.1224	55.3433	92.8387
bta-miR-2422	ENSBTAG00000003208	RAB33B	69.2321	87.9811	29.6131	92.8969
bta-miR-2422	ENSBTAG00000044018	ENSBTAT00000061253	92.5987	70.1368	0.000176355	92.998
bta-miR-2422	ENSBTAG00000000455	CREBZF	48.413	83.1239	47.7607	93.1163
bta-miR-2422	ENSBTAG00000019581	PLEKHF2	95.4381	83.6557	0.000176355	93.174
bta-miR-2422	ENSBTAG00000019081	COL7A1	32.8379	73.871	0.000176355	93.2066
bta-miR-2422	ENSBTAG00000017184	MGC155143	47.9997	62.7019	0.000176355	93.3091
bta-miR-2422	ENSBTAG00000020037	CYB5RL	17.7553	67.4431	53.4454	93.4351
bta-miR-2422	ENSBTAG00000039366	CD1A	68.5684	74.3907	0.000176355	93.4436
bta-miR-2422	ENSBTAG00000005984	DAAM1	70.1685	80.9033	27.5751	94.112
bta-miR-2422	ENSBTAG00000023032	SFTPA1	78.5089	84.8623	0.000176355	94.2187
bta-miR-2422	ENSBTAG00000011893	HDHD2	88.3609	95.17	0.000176355	94.2335
bta-miR-2422	ENSBTAG00000020079	MAP3K4	39.814	72.8226	0.000176355	94.2682
bta-miR-2422	ENSBTAG00000004307	VPS36	73.47	98.253	0.000176355	94.3726
bta-miR-2422	ENSBTAG00000003916	DPH3	98.9649	69.857	90.7734	94.4066
bta-miR-2422	ENSBTAG00000017593	TREM1	77.6269	53.7918	45.6822	94.8462
bta-miR-2422	ENSBTAG00000025257	CCL4	90.475	80.8805	0.000176355	94.9116
bta-miR-2422	ENSBTAG00000007961	TADA3L	72.5439	83.7073	45.903	95.0457
bta-miR-2422	ENSBTAG00000018245	SLC1A3	59.1977	51.6214	69.4644	95.3657
bta-miR-2422	ENSBTAG00000011023	C5H12orf59	50.3619	62.0926	34.3503	95.5003
bta-miR-2422	ENSBTAG00000021263	CYP4V2	97.3796	42.8781	65.0781	95.5516
bta-miR-2422	ENSBTAG00000019214	USP14	32.8689	82.0038	39.5586	95.585
bta-miR-2422	ENSBTAG00000014093	IDH2	25.6805	89.6196	35.9326	95.6084
bta-miR-2422	ENSBTAG00000003044	SPIN1	88.1995	63.9993	22.031	95.7533
bta-miR-2422	ENSBTAG00000000258	ENSBTAT00000013230	22.2833	88.4226	0.000176355	95.8016
bta-miR-2422	ENSBTAG00000031898	CNTNAP5	47.7845	73.7691	0.000176355	95.8963
bta-miR-2422	ENSBTAG00000001700	CDC42	53.7287	90.5436	0.000176355	95.9062
bta-miR-2422	ENSBTAG00000038979	TMEM167B	69.2297	74.2566	34.0387	95.9506
bta-miR-2422	ENSBTAG00000021481	CA14	54.3863	66.2464	46.6552	96.2114
bta-miR-2422	ENSBTAG00000044173	EHBP1	78.9148	97.1456	15.6953	96.3511
bta-miR-2422	ENSBTAG00000011829	NF1	79.0447	97.1187	48.8628	96.4545
bta-miR-2422	ENSBTAG00000011879	B4GALT2	47.4949	85.0474	42.8605	97.0082
bta-miR-2422	ENSBTAG00000003319	FLRT3	84.8632	88.1164	59.4037	97.1012
bta-miR-2422	ENSBTAG00000018883	DCTN3	43.8102	77.3711	65.6828	97.1355
bta-miR-2422	ENSBTAG00000000221	RBM34	90.7801	95.7511	0.000176355	97.1998
bta-miR-2422	ENSBTAG00000004247	RPH3A	94.4051	32.6323	0.000176355	97.2037
bta-miR-2422	ENSBTAG00000003444	SYDE2	78.5336	95.8281	76.416	97.2539
bta-miR-2422	ENSBTAG00000017375	C6H4orf32	86.6391	86.0042	0.000176355	97.2845
bta-miR-2422	ENSBTAG00000004869	CXADR	66.2095	85.3633	0.000176355	97.3041
bta-miR-2422	ENSBTAG00000007712	SEC22B	95.7653	80.9392	34.851	97.3332
bta-miR-2422	ENSBTAG00000030347	TUBG2	87.3257	75.4888	95.7613	97.3464
bta-miR-2422	ENSBTAG00000038025	HIST2H2BE	81.4496	92.5453	30.1469	97.4618
bta-miR-2422	ENSBTAG00000001104	CMTM4	90.6974	65.0399	72.4912	97.4952
bta-miR-2422	ENSBTAG00000008288	ANKRD26	98.1495	66.2368	0.000176355	97.6309
bta-miR-2422	ENSBTAG00000039684	PTRF	51.0464	59.6218	64.5254	98.1597
bta-miR-2422	ENSBTAG00000012253	EIF2C1	94.3994	86.0835	33.0441	98.2213
bta-miR-2422	ENSBTAG00000008367	LIX1L	97.2314	88.4454	47.8923	98.3838
bta-miR-2422	ENSBTAG00000019027	SLC30A7	98.3942	90.9787	14.3927	98.4658
bta-miR-2422	ENSBTAG00000038415	SLC6A12	63.0752	90.9339	0.000176355	98.5696
bta-miR-2422	ENSBTAG00000016208	TGM2	67.2953	37.3788	93.0546	98.5699
bta-miR-2422	ENSBTAG00000020518	PARK7	69.7633	82.2845	19.5635	98.5783
bta-miR-2422	ENSBTAG00000006969	TUBB5	95.1167	97.1155	0.000176355	98.6249
bta-miR-2422	ENSBTAG00000013152	NIPSNAP1	86.2607	90.1135	95.3904	98.6918
bta-miR-2422	ENSBTAG00000002378	NUCB1	68.141	65.3921	93.5833	98.8386
bta-miR-2422	ENSBTAG00000012365	ANP32A	91.7696	96.3697	89.7024	99.0083
bta-miR-2422	ENSBTAG00000005353	DES	77.7924	74.7129	90.8613	99.1052
bta-miR-2422	ENSBTAG00000013479	SLC9A3R2	79.8383	78.1975	60.0762	99.2536
bta-miR-2422	ENSBTAG00000002657	NKIRAS2	39.504	87.8143	27.2249	99.2647
bta-miR-2422	ENSBTAG00000010924	LETMD1	76.9414	97.928	16.8694	99.5878
bta-miR-2422	ENSBTAG00000001398	ATP2A2	80.908	99.8431	9.0622	99.5919
bta-miR-2422	ENSBTAG00000008150	PKIA	69.9942	99.1644	94.1611	99.6984
bta-miR-2422	ENSBTAG00000040512	PCP4L1	99.2313	89.4315	50.3443	99.8636
bta-miR-2422	ENSBTAG00000003644	HSPBP1	34.91	40.9928	38.5047	90.2737
bta-miR-2422	ENSBTAG00000007659	CORO2A	75.3742	31.0041	99.6591	90.8065
bta-miR-2422	ENSBTAG00000031875	BANF1	74.802	72.459	30.1691	90.855
bta-miR-2422	ENSBTAG00000021957	LTBP2	38.2668	94.902	88.2837	90.8928
bta-miR-2422	ENSBTAG00000030956	ZSCAN21	20.9593	92.2723	68.4823	91.0813
bta-miR-2422	ENSBTAG00000021767	UBE2N	56.9533	79.6826	30.7218	91.3694
bta-miR-2422	ENSBTAG00000005592	MCOLN1	70.7084	91.0872	0.000176355	91.5571
bta-miR-2422	ENSBTAG00000019008	FBXL16	56.4547	53.8345	0.000176355	92.0667
bta-miR-2422	ENSBTAG00000015066	LANCL1	68.6649	53.0375	10.2923	92.4883
bta-miR-2422	ENSBTAG00000033222	CALR3	89.3437	36.2309	0.000176355	92.51
bta-miR-2422	ENSBTAG00000021506	ARL6IP5	64.5107	81.237	0.000176355	92.6045
bta-miR-2422	ENSBTAG00000014406	LATS2	17.0522	90.6855	0.000176355	92.7538
bta-miR-2422	ENSBTAG00000000099	CERS2	94.1012	44.7038	25.1938	92.8246
bta-miR-2422	ENSBTAG00000003585	CD47	52.7422	51.7746	0.000176355	92.9689
bta-miR-2422	ENSBTAG00000017659	BFSP2	97.4312	73.6796	46.4712	93.0068
bta-miR-2422	ENSBTAG00000003794	GNAO1	85.2407	53.1667	0.000176355	93.0827
bta-miR-2422	ENSBTAG00000048152	TUBG1	40.4698	94.445	89.8638	93.2052
bta-miR-2422	ENSBTAG00000003450	ATP6V1H	66.8722	80.3386	0.000176355	93.3128
bta-miR-2422	ENSBTAG00000007804	RILPL2	26.1293	73.5882	64.9808	93.3414
bta-miR-2422	ENSBTAG00000031707	FRMD6	57.3319	67.4336	95.7975	93.3958
bta-miR-2422	ENSBTAG00000011414	EIF2B5	12.3764	85.4971	0.000176355	93.4799
bta-miR-2422	ENSBTAG00000014822	MRPL52	60.2481	63.6513	9.89424	93.5365
bta-miR-2422	ENSBTAG00000012069	CCDC167	59.8595	67.472	67.7464	93.5461
bta-miR-2422	ENSBTAG00000007592	RARG	9.00601	51.8103	46.4321	93.6618
bta-miR-2422	ENSBTAG00000030584	SLC35A4	44.8818	75.8409	70.9843	93.8899
bta-miR-2422	ENSBTAG00000026880	KRT85	19.5443	81.1885	0.000176355	94.0116
bta-miR-2422	ENSBTAG00000011038	MC2R	90.3723	33.9061	13.1707	94.0598
bta-miR-2422	ENSBTAG00000005163	S100A1	95.2068	57.904	0.000176355	94.1565
bta-miR-2422	ENSBTAG00000004380	STAT2	25.4133	52.2789	62.7858	94.1901
bta-miR-2422	ENSBTAG00000012857	CNNM2	59.8619	51.6834	19.5005	94.6655
bta-miR-2422	ENSBTAG00000009446	USP10	87.0431	87.0586	0.000176355	94.796
bta-miR-2422	ENSBTAG00000014560	HLX	20.4176	74.2218	20.2285	94.8193
bta-miR-2422	ENSBTAG00000047719	DRD1	50.2253	92.056	0.000176355	94.9076
bta-miR-2422	ENSBTAG00000007173	PDGFRA	51.9374	47.6335	17.5976	95.0652
bta-miR-2422	ENSBTAG00000016563	GOLGA4	47.0464	94.4054	46.7301	95.1772
bta-miR-2422	ENSBTAG00000001785	TGM3	74.5462	92.9793	59.1836	95.1961
bta-miR-2422	ENSBTAG00000021992	MURC	76.8257	67.3812	54.9678	95.2729
bta-miR-2422	ENSBTAG00000048273	C4orf3	31.3997	90.394	42.7852	95.3111
bta-miR-2422	ENSBTAG00000025413	RNF5	83.8638	63.9822	91.7388	95.3627
bta-miR-2422	ENSBTAG00000003304	HOXC4	99.3076	52.638	58.7962	95.3703
bta-miR-2422	ENSBTAG00000000898	F2RL2	90.0062	54.4081	58.985	95.6771
bta-miR-2422	ENSBTAG00000020848	PIK3CG	63.2765	75.6009	0.000176355	95.8994
bta-miR-2422	ENSBTAG00000011826	PEX26	50.2098	61.5982	43.5827	96.1169
bta-miR-2422	ENSBTAG00000008699	FEM1C	85.4805	85.9115	7.88855	96.1522
bta-miR-2422	ENSBTAG00000012307	DTNA	73.8453	43.5045	10.2753	96.2271
bta-miR-2422	ENSBTAG00000038888	ZBTB9	57.0056	67.0609	86.2633	96.2468
bta-miR-2422	ENSBTAG00000019271	NARS	72.0105	70.0575	0.000176355	96.6183
bta-miR-2422	ENSBTAG00000019803	POLR3K	57.7449	78.675	0.000176355	97.0017
bta-miR-2422	ENSBTAG00000000578	ABHD16A	88.6529	79.6006	93.3823	97.0712
bta-miR-2422	ENSBTAG00000018534	DGCR14	13.8595	80.528	0.000176355	97.0946
bta-miR-2422	ENSBTAG00000030175	FBF1	18.6323	88.1821	0.000176355	97.1426
bta-miR-2422	ENSBTAG00000002791	SEC24C	42.7854	73.9497	54.2986	97.155
bta-miR-2422	ENSBTAG00000010382	MUC13	95.9543	91.6147	0.000176355	97.3499
bta-miR-2422	ENSBTAG00000030366	RBM22	54.2177	81.8122	0.000176355	97.4005
bta-miR-2422	ENSBTAG00000015294	COX10	76.7791	92.1394	87.8315	97.5187
bta-miR-2422	ENSBTAG00000040460	KRT23	50.4114	87.4334	0.000176355	97.5846
bta-miR-2422	ENSBTAG00000011424	TPM2	92.0628	56.2131	14.7297	97.7399
bta-miR-2422	ENSBTAG00000011808	MSTN	65.7487	94.4678	86.8315	97.762
bta-miR-2422	ENSBTAG00000034495	GTF2F2	78.7501	93.4874	0.000176355	97.7624
bta-miR-2422	ENSBTAG00000044132	NTN5	66.4989	82.9764	73.749	97.8722
bta-miR-2422	ENSBTAG00000015527	MYO1D	78.4472	41.3053	89.6187	97.8822
bta-miR-2422	ENSBTAG00000000025	RAB6A	96.0729	48.3809	62.5372	98.0279
bta-miR-2422	ENSBTAG00000032515	PLA2R1	80.5679	92.0822	0.000176355	98.0718
bta-miR-2422	ENSBTAG00000031236	ENSBTAT00000044230	90.2734	86.7404	62.6148	98.0874
bta-miR-2422	ENSBTAG00000008074	C1QTNF6	48.1167	42.4004	54.7811	98.1375
bta-miR-2422	ENSBTAG00000005970	XBP1	65.2278	69.4548	0.000176355	98.3194
bta-miR-2422	ENSBTAG00000046024	ENSBTAT00000063728	93.9061	75.6757	33.911	98.3507
bta-miR-2422	ENSBTAG00000017115	TMEM41A	83.4689	90.3761	98.1333	98.4303
bta-miR-2422	ENSBTAG00000011802	COL6A1	44.2605	78.1318	36.7854	98.7112
bta-miR-2422	ENSBTAG00000021879	VCL	92.2534	87.134	69.7709	98.7278
bta-miR-2422	ENSBTAG00000000279	RAB26	27.8857	82.8087	0.000176355	98.8579
bta-miR-2422	ENSBTAG00000010863	DCP1A	95.0916	87.7001	1.03274	98.8692
bta-miR-2422	ENSBTAG00000001015	TM9SF4	97.9791	52.7565	92.0411	99.013
bta-miR-2422	ENSBTAG00000014872	CAPNS1	86	79.167	0.000176355	99.0165
bta-miR-2422	ENSBTAG00000005290	CLDN2	99.7923	88.6835	66.7805	99.1579
bta-miR-2422	ENSBTAG00000000764	GIPC1	51.4166	63.9617	37.3171	99.2472
bta-miR-2422	ENSBTAG00000009076	ADD2	55.4643	78.2482	53.2526	99.4212
bta-miR-2422	ENSBTAG00000034823	AGGF1	36.1628	99.2385	31.5449	99.7212
bta-miR-2422	ENSBTAG00000018578	LOXL3	40.4874	98.4897	0.000176355	99.7608
bta-miR-2422	ENSBTAG00000005236	CCKBR	93.1078	91.5744	0.000176355	99.8085
bta-miR-2422	ENSBTAG00000015354	ZDHHC9	79.85	99.7895	82.9382	99.978
bta-miR-2412	ENSBTAG00000017273	LRRC25	4.90681	82.181	86.9927	90.0301
bta-miR-2412	ENSBTAG00000013330	TBC1D20	74.4744	31.8772	10.0544	90.0688
bta-miR-2412	ENSBTAG00000007719	MFSD6	26.9372	79.6867	0.000176355	90.344
bta-miR-2412	ENSBTAG00000015171	CCRK	8.221	51.3951	0.000176355	90.3969
bta-miR-2412	ENSBTAG00000010223	NTF3	13.589	64.6535	2.15647	90.4858
bta-miR-2412	ENSBTAG00000011012	ENSBTAT00000014627	5.2282	62.2479	0.000176355	90.5832
bta-miR-2412	ENSBTAG00000015804	SIGMAR1	41.9604	42.1572	76.404	90.8091
bta-miR-2412	ENSBTAG00000020454	PROSAPIP1	51.5764	21.8943	79.4169	90.8854
bta-miR-2412	ENSBTAG00000016800	SEMA6D	43.2728	58.7117	0.000176355	90.9247
bta-miR-2412	ENSBTAG00000013705	NFKBIE	6.31103	67.4706	0.000176355	90.9937
bta-miR-2412	ENSBTAG00000004706	SUV39H1	31.5722	16.2109	0.000176355	91.112
bta-miR-2412	ENSBTAG00000010249	TMEM222	23.5494	44.7819	95.6775	91.1131
bta-miR-2412	ENSBTAG00000004750	VSTM2L	27.2545	18.6037	50.1994	91.1484
bta-miR-2412	ENSBTAG00000006355	SLC30A2	26.4456	51.841	94.7033	91.1774
bta-miR-2412	ENSBTAG00000006506	GIT2	40.766	66.6626	33.8084	91.2409
bta-miR-2412	ENSBTAG00000007977	LAMP5	37.6437	77.5538	0.000176355	91.2484
bta-miR-2412	ENSBTAG00000014396	TIEG1	5.12647	86.4035	32.0489	91.2764
bta-miR-2412	ENSBTAG00000007390	VAT1	96.4802	24.7135	68.844	91.3924
bta-miR-2412	ENSBTAG00000016957	ENSBTAT00000022554	26.1391	71.3026	0.000176355	91.4361
bta-miR-2412	ENSBTAG00000020689	PPP1R13L	80.2527	42.3941	4.67024	91.4543
bta-miR-2412	ENSBTAG00000000014	TXN2	12.8899	61.5284	13.0351	91.6047
bta-miR-2412	ENSBTAG00000013935	NTPCR	27.8134	76.0268	0.000176355	91.7329
bta-miR-2412	ENSBTAG00000021728	OGDHL	19.3699	73.1366	51.976	91.796
bta-miR-2412	ENSBTAG00000039891	KRT71	76.1986	59.8314	53.5492	91.8229
bta-miR-2412	ENSBTAG00000001022	AMDHD2	18.3751	74.4239	76.9602	91.8599
bta-miR-2412	ENSBTAG00000021697	PDGFB	33.2727	29.1354	0.000176355	91.9137
bta-miR-2412	ENSBTAG00000003891	VAMP2	90.2717	65.7467	5.00955	91.9684
bta-miR-2412	ENSBTAG00000009602	TMEM120B	63.8104	51.3323	83.4614	91.974
bta-miR-2412	ENSBTAG00000005280	ADA	25.0632	85.9187	0.000176355	92.0343
bta-miR-2412	ENSBTAG00000006346	DAP	61.7779	64.8746	74.677	92.1379
bta-miR-2412	ENSBTAG00000013007	C13H20ORF108	23.9864	63.0026	74.0424	92.1386
bta-miR-2412	ENSBTAG00000013096	UNC119	13.5974	35.9845	80.0801	92.1534
bta-miR-2412	ENSBTAG00000009956	CENPM	47.352	50.6757	64.9346	92.3419
bta-miR-2412	ENSBTAG00000002531	ARHGAP10	78.3305	95.1926	81.2935	92.3472
bta-miR-2412	ENSBTAG00000008294	KCNJ2	61.8342	50.7506	93.0484	92.3641
bta-miR-2412	ENSBTAG00000017738	EMID1	25.4854	48.1072	8.81001	92.5183
bta-miR-2412	ENSBTAG00000005049	BLK	24.7825	78.4361	78.105	92.5303
bta-miR-2412	ENSBTAG00000016959	LAPTM4B	36.3445	86.6294	0.000176355	92.6592
bta-miR-2412	ENSBTAG00000016609	DQX1	21.9017	75.5545	0.000176355	92.6995
bta-miR-2412	ENSBTAG00000010543	FGFR4	44.7129	65.3374	41.7588	92.8864
bta-miR-2412	ENSBTAG00000021497	CDH23	23.8645	44.2283	81.6345	92.8919
bta-miR-2412	ENSBTAG00000017557	QRSL1	56.8889	54.36	16.495	92.9173
bta-miR-2412	ENSBTAG00000011655	SAMD10	42.2221	62.7754	0.000176355	92.9677
bta-miR-2412	ENSBTAG00000001773	C7orf49	32.973	55.9354	57.8267	93.1069
bta-miR-2412	ENSBTAG00000025494	PAQR8	47.7836	60.1858	53.0158	93.2992
bta-miR-2412	ENSBTAG00000021158	SATB1	58.824	85.2674	51.6799	93.4361
bta-miR-2412	ENSBTAG00000024509	TMEM52	7.92685	87.175	66.1682	93.4441
bta-miR-2412	ENSBTAG00000034192	ENSBTAT00000048464	96.4466	97.972	0.000176355	93.4682
bta-miR-2412	ENSBTAG00000034402	ACE2	33.7688	78.8405	75.6596	93.514
bta-miR-2412	ENSBTAG00000014411	C5H12orf23	39.0943	68.3661	0.000176355	93.6065
bta-miR-2412	ENSBTAG00000038464	PLIN5	14.1422	68.6207	76.1811	93.6834
bta-miR-2412	ENSBTAG00000012737	GPR65	72.9482	81.7356	0.000176355	93.7213
bta-miR-2412	ENSBTAG00000011800	ABCG4	75.6266	62.1919	75.7503	93.8789
bta-miR-2412	ENSBTAG00000014314	HPS1	16.2582	57.1955	88.5226	94.0356
bta-miR-2412	ENSBTAG00000002823	MPZL1	65.9239	88.0736	36.1467	94.0667
bta-miR-2412	ENSBTAG00000013915	DSN1	21.4175	97.1487	0.000176355	94.1498
bta-miR-2412	ENSBTAG00000014103	SH3GL2	19.9734	66.0838	83.9605	94.1671
bta-miR-2412	ENSBTAG00000031327	TRMT61A	17.2618	50.9046	0.000176355	94.3417
bta-miR-2412	ENSBTAG00000002298	CKAP2L	35.1283	47.886	69.3408	94.3613
bta-miR-2412	ENSBTAG00000015943	EFHA1	23.0084	93.9118	0.000176355	94.4026
bta-miR-2412	ENSBTAG00000021853	IP6K2	18.0122	87.0213	28.265	94.4603
bta-miR-2412	ENSBTAG00000015596	SLCO2B1	14.6691	62.353	64.0812	94.4648
bta-miR-2412	ENSBTAG00000047314	PPIE	24.5063	85.5	46.847	94.5216
bta-miR-2412	ENSBTAG00000013768	NPSR1	41.3891	75.1976	65.0612	94.5346
bta-miR-2412	ENSBTAG00000031941	PEPD	32.8176	98.2828	0.000176355	94.5768
bta-miR-2412	ENSBTAG00000016698	SLAMF8	34.7791	87.9322	0.000176355	94.5981
bta-miR-2412	ENSBTAG00000018285	VAMP5	45.1345	61.6857	37.0948	94.6347
bta-miR-2412	ENSBTAG00000016973	PRSS8	21.1303	61.5357	28.8048	94.6557
bta-miR-2412	ENSBTAG00000006010	STAB2	42.681	64.2057	78.2691	94.757
bta-miR-2412	ENSBTAG00000014253	TBC1D22B	64.2721	67.3093	32.4347	94.8476
bta-miR-2412	ENSBTAG00000000080	GRWD1	25.9243	62.6399	45.708	94.8669
bta-miR-2412	ENSBTAG00000046105	PRTN3	76.2469	77.9114	0.000176355	94.9261
bta-miR-2412	ENSBTAG00000009506	NAGA	12.8622	80.6792	83.6861	95.1006
bta-miR-2412	ENSBTAG00000014883	GABARAP	16.1539	86.4826	0.000176355	95.1506
bta-miR-2412	ENSBTAG00000006552	LAMP3	52.9007	97.1711	14.0273	95.2135
bta-miR-2412	ENSBTAG00000011584	CHST2	54.4341	44.9996	52.3929	95.2482
bta-miR-2412	ENSBTAG00000017663	GAST	96.9025	56.6343	36.9027	95.2783
bta-miR-2412	ENSBTAG00000000582	LY6G6E	48.0608	54.4344	53.5023	95.5663
bta-miR-2412	ENSBTAG00000020776	POLR2E	15.7961	60.5088	38.6444	95.7201
bta-miR-2412	ENSBTAG00000006697	RICTOR	63.8791	59.5359	6.24104	95.7521
bta-miR-2412	ENSBTAG00000002350	PIK3R2	17.4106	77.0635	77.0662	95.8707
bta-miR-2412	ENSBTAG00000012421	C17H22orf25	48.0762	65.8001	0.000176355	95.9405
bta-miR-2412	ENSBTAG00000014435	TCF19	63.3656	53.3849	46.6319	95.9406
bta-miR-2412	ENSBTAG00000021880	ADCK3	22.308	72.0501	22.1139	95.973
bta-miR-2412	ENSBTAG00000003884	FAM120B	76.6883	53.1753	85.5173	96.0872
bta-miR-2412	ENSBTAG00000009328	NWD1	68.3396	33.4204	52.465	96.1133
bta-miR-2412	ENSBTAG00000012855	LPL	26.5013	83.157	87.8978	96.1627
bta-miR-2412	ENSBTAG00000002125	GNAL	95.2925	34.8069	60.8336	96.203
bta-miR-2412	ENSBTAG00000003335	VSX1	33.9328	88.3559	0.000176355	96.2741
bta-miR-2412	ENSBTAG00000032089	CDC42EP2	49.6696	66.2173	8.73629	96.3009
bta-miR-2412	ENSBTAG00000006051	NMT1	34.346	88.5586	0.000176355	96.3076
bta-miR-2412	ENSBTAG00000015015	HINFP	33.3318	54.1909	0.000176355	96.3475
bta-miR-2412	ENSBTAG00000003256	TOMM34	27.8312	46.7015	82.7556	96.3728
bta-miR-2412	ENSBTAG00000026753	CXCR2	60.6683	64.9979	40.5127	96.4106
bta-miR-2412	ENSBTAG00000047035	TBC1D17	85.6256	72.8925	0.000176355	96.4749
bta-miR-2412	ENSBTAG00000015889	CLCN7	33.9016	88.8447	71.4109	96.4769
bta-miR-2412	ENSBTAG00000013138	TDP1	31.1431	94.0419	59.3289	96.5787
bta-miR-2412	ENSBTAG00000021808	CACNB3	84.8778	87.0108	73.1988	96.6018
bta-miR-2412	ENSBTAG00000047780	CCDC127	64.7204	50.1898	0.000176355	96.6157
bta-miR-2412	ENSBTAG00000018227	SLC4A7	87.2792	63.568	11.8528	96.7412
bta-miR-2412	ENSBTAG00000014229	SYT17	22.7396	85.049	80.1819	96.7696
bta-miR-2412	ENSBTAG00000011307	DNM1	54.4679	97.3582	14.8507	96.8087
bta-miR-2412	ENSBTAG00000009098	POLG	60.2689	65.2458	77.311	97.1031
bta-miR-2412	ENSBTAG00000015041	NDUFA2	58.7797	94.3911	94.9254	97.1133
bta-miR-2412	ENSBTAG00000045776	C1orf122	28.9009	76.0665	0.000176355	97.198
bta-miR-2412	ENSBTAG00000014936	MCART1	58.5085	68.8678	0.000176355	97.2315
bta-miR-2412	ENSBTAG00000017690	CARNS1	76.4713	88.9038	95.4144	97.3107
bta-miR-2412	ENSBTAG00000020598	PPP2R2C	53.2005	87.9813	27.552	97.3316
bta-miR-2412	ENSBTAG00000015615	THEMIS	37.9236	76.1565	0.000176355	97.3793
bta-miR-2412	ENSBTAG00000010793	CCDC80	97.7964	73.0293	47.1816	97.4354
bta-miR-2412	ENSBTAG00000011941	LYZ1	72.9277	94.7651	0.000176355	97.4853
bta-miR-2412	ENSBTAG00000039504	ENSBTAT00000048097	97.3358	93.897	0.000176355	97.5127
bta-miR-2412	ENSBTAG00000016508	CTDSP2	63.8409	85.9799	70.3533	97.5287
bta-miR-2412	ENSBTAG00000003499	ENPP4	90.8495	63.2993	0.000176355	97.5945
bta-miR-2412	ENSBTAG00000047502	FKBP5	86.008	51.6429	36.9833	97.6162
bta-miR-2412	ENSBTAG00000016152	DAB2	52.6412	77.9801	98.4618	97.6933
bta-miR-2412	ENSBTAG00000016469	TNKS1BP1	43.9538	65.6491	16.37	97.7111
bta-miR-2412	ENSBTAG00000011138	CCDC58	60.8651	95.6295	67.8095	97.8122
bta-miR-2412	ENSBTAG00000031725	TNFSF12	91.0865	60.9758	62.5072	97.8999
bta-miR-2412	ENSBTAG00000013259	POLR3A	50.3036	58.7228	93.596	97.9079
bta-miR-2412	ENSBTAG00000017459	DUSP18	89.1891	95.5848	0.000176355	98.009
bta-miR-2412	ENSBTAG00000017529	CA8	74.1869	96.203	2.11291	98.0297
bta-miR-2412	ENSBTAG00000001156	ST3GAL1	51.1889	94.6495	99.5111	98.0313
bta-miR-2412	ENSBTAG00000000782	KDR	38.8467	77.5321	80.212	98.0317
bta-miR-2412	ENSBTAG00000004885	DDR2	88.4404	93.7935	0.000176355	98.1395
bta-miR-2412	ENSBTAG00000006016	GTPBP2	97.9167	82.1222	92.6597	98.1558
bta-miR-2412	ENSBTAG00000013831	DSG1	72.3404	96.8452	28.9052	98.1821
bta-miR-2412	ENSBTAG00000007876	MAPK8	82.2115	64.2374	31.9748	98.2458
bta-miR-2412	ENSBTAG00000003894	NDRG4	8.87633	74.5478	40.971	98.3567
bta-miR-2412	ENSBTAG00000016511	POLDIP3	71.2301	29.3455	95.6871	98.5121
bta-miR-2412	ENSBTAG00000003235	DHDDS	99.7419	87.9396	0.000176355	98.5469
bta-miR-2412	ENSBTAG00000002651	PKP2	87.4334	92.4725	0.000176355	98.7974
bta-miR-2412	ENSBTAG00000017349	PCDHGC3	44.0685	92.8105	35.1392	98.9377
bta-miR-2412	ENSBTAG00000019662	ATXN7L3	28.1372	74.5446	52.7962	99.0107
bta-miR-2412	ENSBTAG00000006235	INTS3	11.3517	78.8645	92.0286	99.0728
bta-miR-2412	ENSBTAG00000017776	CHD2	31.8755	72.1858	57.1451	99.0775
bta-miR-2412	ENSBTAG00000012900	TMEM229B	59.2667	84.1379	40.6032	99.1068
bta-miR-2412	ENSBTAG00000019783	SPSB2	42.583	74.8028	86.6912	99.2368
bta-miR-2412	ENSBTAG00000021219	SEPT1	56.2845	99.6096	74.6195	99.269
bta-miR-2412	ENSBTAG00000020648	SCFD2	40.2949	97.1688	72.8441	99.2836
bta-miR-2412	ENSBTAG00000002816	SARM1	25.262	50.2008	99.5362	99.288
bta-miR-2412	ENSBTAG00000014538	HPCAL4	39.1373	94.9421	95.2264	99.3117
bta-miR-2412	ENSBTAG00000017040	LY6E	38.5066	86.4343	64.4806	99.3146
bta-miR-2412	ENSBTAG00000001870	CPNE6	55.8814	99.3914	56.4268	99.3746
bta-miR-2412	ENSBTAG00000000392	ASCC1	61.3425	98.328	42.6242	99.3907
bta-miR-2412	ENSBTAG00000020844	TMEM246	97.1262	95.367	40.6219	99.393
bta-miR-2412	ENSBTAG00000007200	COX6B2	85.7865	99.9925	51.2016	99.426
bta-miR-2412	ENSBTAG00000020699	TSPAN11	20.9537	76.2285	0.000176355	99.5481
bta-miR-2412	ENSBTAG00000013173	SEPT3	42.7542	84.5276	47.9986	99.595
bta-miR-2412	ENSBTAG00000004086	SPINT1	44.8391	86.2174	65.7031	99.598
bta-miR-2412	ENSBTAG00000017002	C20ORF18	52.9736	97.7919	99.3819	99.6157
bta-miR-2412	ENSBTAG00000005533	PPP2R5D	65.25	82.0883	53.6662	99.6929
bta-miR-2412	ENSBTAG00000003191	FSCN1	58.0284	85.3388	38.2478	99.7953
bta-miR-2412	ENSBTAG00000012467	MASP1	93.3531	74.827	27.6268	99.7954
bta-miR-2412	ENSBTAG00000018576	DPYSL5	37.2229	36.9062	72.9459	99.8282
bta-miR-2412	ENSBTAG00000016124	PACSIN1	84.1518	34.9376	59.8511	99.8294
bta-miR-2412	ENSBTAG00000003474	RAB15	60.7578	53.3063	76.2827	99.8444
bta-miR-2412	ENSBTAG00000019146	OSBP2	20.6857	95.1191	17.7329	99.8647
bta-miR-2412	ENSBTAG00000021191	EHD2	79.742	92.1369	36.956	99.8798
bta-miR-2412	ENSBTAG00000019807	COL27A1	24.6196	98.9836	0.000176355	99.895
bta-miR-2412	ENSBTAG00000039839	IL36RN	52.5296	96.5527	69.2784	99.9048
bta-miR-2412	ENSBTAG00000002414	KCNJ10	90.8881	91.5494	87.5747	99.9868
bta-miR-2412	ENSBTAG00000007644	GNG7	45.0581	89.0245	46.7148	99.9976
bta-miR-2412	ENSBTAG00000004588	KCNN4	37.9578	85.0759	34.9947	90.2773
bta-miR-2412	ENSBTAG00000021289	POGZ	30.9955	57.3388	21.1113	90.2973
bta-miR-2412	ENSBTAG00000008003	SMG7	57.0593	28.2445	62.3901	90.581
bta-miR-2412	ENSBTAG00000019565	NCOA4	37.4635	74.6624	0.000176355	90.601
bta-miR-2412	ENSBTAG00000004910	SLC25A11	50.1898	62.1542	0.000176355	90.9185
bta-miR-2412	ENSBTAG00000020704	RAMP3	99.3115	51.9641	40.5981	91.0558
bta-miR-2412	ENSBTAG00000004003	F9	80.5272	51.1123	0.000176355	91.1608
bta-miR-2412	ENSBTAG00000046763	MGC143103	33.2663	61.4774	18.3445	91.3047
bta-miR-2412	ENSBTAG00000005961	CDC42SE2	27.7085	56.4616	9.23255	91.3196
bta-miR-2412	ENSBTAG00000017840	BAZ2A	70.1726	22.1279	72.9919	91.4112
bta-miR-2412	ENSBTAG00000013462	L1CAM	66.4223	39.2458	54.3476	91.4646
bta-miR-2412	ENSBTAG00000010657	BAI2	5.53238	81.0726	12.8046	91.4721
bta-miR-2412	ENSBTAG00000016501	ARHGAP1	28.3387	28.6798	62.1644	91.4849
bta-miR-2412	ENSBTAG00000015879	TULP3	34.796	61.4131	92.9343	91.496
bta-miR-2412	ENSBTAG00000011632	MAP1LC3B	33.3537	73.2827	0.000176355	91.6137
bta-miR-2412	ENSBTAG00000002981	FAM64A	13.0818	54.229	46.6481	91.6775
bta-miR-2412	ENSBTAG00000014172	FGD2	34.5736	70.0567	5.35291	91.7389
bta-miR-2412	ENSBTAG00000009507	FAM109B	27.6948	41.293	71.7911	91.7394
bta-miR-2412	ENSBTAG00000006050	BOLA1	69.4883	63.0526	23.25	91.9132
bta-miR-2412	ENSBTAG00000000057	THBS3	23.4874	78.5447	79.076	91.9315
bta-miR-2412	ENSBTAG00000030805	SHISA4	4.69709	83.0547	79.1594	91.9929
bta-miR-2412	ENSBTAG00000020633	NOB1	20.6608	77.8987	0.000176355	92.124
bta-miR-2412	ENSBTAG00000030482	KLK6	65.1646	68.2122	94.2861	92.2425
bta-miR-2412	ENSBTAG00000018045	SLC12A4	39.5987	51.2056	3.23383	92.2675
bta-miR-2412	ENSBTAG00000020983	RRAS	20.6451	82.8634	19.1758	92.4731
bta-miR-2412	ENSBTAG00000025593	CCDC32	17.5592	72.8381	79.0617	92.6646
bta-miR-2412	ENSBTAG00000012620	FAM134A	47.6371	59.1267	38.1411	92.6919
bta-miR-2412	ENSBTAG00000007315	LARS2	5.69289	34.0473	99.4806	92.7674
bta-miR-2412	ENSBTAG00000005971	PRPH2	22.2761	84.5049	0.000176355	92.796
bta-miR-2412	ENSBTAG00000012676	KRT79	20.8314	70.6964	68.1523	92.8939
bta-miR-2412	ENSBTAG00000006125	PLK3	52.2617	69.5318	17.1795	92.9603
bta-miR-2412	ENSBTAG00000039313	ZNF341	41.2682	48.9395	0.000176355	92.9764
bta-miR-2412	ENSBTAG00000019845	USP30	82.7966	77.013	0.000176355	93.0325
bta-miR-2412	ENSBTAG00000016412	CDKN2B	18.2364	61.395	59.1945	93.0674
bta-miR-2412	ENSBTAG00000012317	PNP	55.4734	76.4332	0.000176355	93.0729
bta-miR-2412	ENSBTAG00000018253	CHRNA1	43.5272	34.5173	28.0326	93.2795
bta-miR-2412	ENSBTAG00000007754	NDUFA3	90.1371	93.8186	0.000176355	93.3508
bta-miR-2412	ENSBTAG00000013442	GPR62	25.5923	44.3959	81.6448	93.4406
bta-miR-2412	ENSBTAG00000006995	SPTBN1	32.802	80.3688	0.000176355	93.4573
bta-miR-2412	ENSBTAG00000010582	BRD3	40.6156	73.8415	39.8581	93.5783
bta-miR-2412	ENSBTAG00000001675	ITPKA	18.5315	60.2772	55.9207	93.5961
bta-miR-2412	ENSBTAG00000027453	RNF4	85.8465	25.1159	61.7374	93.759
bta-miR-2412	ENSBTAG00000006490	HLA-DOA	55.7877	71.6958	0.000176355	93.7914
bta-miR-2412	ENSBTAG00000016085	IRAK1	43.0879	20.8725	99.5642	93.8755
bta-miR-2412	ENSBTAG00000000375	SSRP1	41.1228	80.8541	68.3641	93.9942
bta-miR-2412	ENSBTAG00000004375	ESRP2	39.6257	70.2688	79.8957	93.9991
bta-miR-2412	ENSBTAG00000008182	FOSB	35.5996	24.6874	68.3532	94.0565
bta-miR-2412	ENSBTAG00000012219	CSPG4	9.9217	92.3289	87.4864	94.2441
bta-miR-2412	ENSBTAG00000035708	ENSBTAT00000050195	84.3297	64.1866	0.000176355	94.294
bta-miR-2412	ENSBTAG00000011209	SYT11	75.6182	35.6903	30.4589	94.5565
bta-miR-2412	ENSBTAG00000020062	TMC4	26.2893	86.8546	0.000176355	94.6241
bta-miR-2412	ENSBTAG00000016218	PTGES2	25.1517	79.2553	0.000176355	94.7269
bta-miR-2412	ENSBTAG00000005732	TRAPPC3	51.5362	86.2324	46.2543	94.8048
bta-miR-2412	ENSBTAG00000019480	PDE6D	9.92089	72.4699	0.000176355	94.8438
bta-miR-2412	ENSBTAG00000003514	HSF4	32.1284	76.6691	0.000176355	95.002
bta-miR-2412	ENSBTAG00000020303	FBXO38	14.971	86.2752	0.000176355	95.3046
bta-miR-2412	ENSBTAG00000023851	FAM102A	85.6492	47.5627	72.3464	95.3231
bta-miR-2412	ENSBTAG00000013109	STIM1	73.2491	73.7619	87.6197	95.458
bta-miR-2412	ENSBTAG00000002834	CCDC69	68.1315	66.2267	59.2466	95.4843
bta-miR-2412	ENSBTAG00000005751	CDAN1	72.1794	79.8321	43.5808	95.5322
bta-miR-2412	ENSBTAG00000013674	EDNRA	82.7883	67.9523	58.9219	95.5913
bta-miR-2412	ENSBTAG00000012465	FOXC2	63.9815	54.987	19.1691	95.6915
bta-miR-2412	ENSBTAG00000020409	C1H21ORF56	38.672	88.7907	0.000176355	95.7124
bta-miR-2412	ENSBTAG00000019497	ILDR2	54.0149	50.6362	32.8245	95.7285
bta-miR-2412	ENSBTAG00000008299	IL20RB	33.0976	89.5212	97.2092	95.8124
bta-miR-2412	ENSBTAG00000007632	FAM151B	65.4253	74.5602	96.1128	96.0933
bta-miR-2412	ENSBTAG00000018732	HSPA12B	45.9995	79.6804	94.1667	96.1576
bta-miR-2412	ENSBTAG00000003015	SESN1	52.9226	81.2427	66.5463	96.1671
bta-miR-2412	ENSBTAG00000006714	VTI1A	68.4907	82.1489	60.2982	96.2878
bta-miR-2412	ENSBTAG00000000742	AMOTL2	38.3424	67.9149	87.3051	96.3575
bta-miR-2412	ENSBTAG00000021905	DGKB	91.8046	70.629	88.4884	96.432
bta-miR-2412	ENSBTAG00000011314	PTP	77.8065	92.9581	0.000176355	96.4953
bta-miR-2412	ENSBTAG00000004168	STON1	63.4326	82.8471	0.000176355	96.5267
bta-miR-2412	ENSBTAG00000033486	C17H4orf46	26.4464	93.7191	47.3262	96.6287
bta-miR-2412	ENSBTAG00000010444	ERBB3	81.527	57.5268	28.2271	96.6532
bta-miR-2412	ENSBTAG00000004371	CS	77.9102	50.7905	12.2757	96.7807
bta-miR-2412	ENSBTAG00000031919	SLC35E3	84.7105	83.2431	0.000176355	96.8433
bta-miR-2412	ENSBTAG00000017019	PRKDC	46.2367	75.9095	0.000176355	96.8625
bta-miR-2412	ENSBTAG00000007244	NID1	60.9806	94.5875	93.4332	96.8653
bta-miR-2412	ENSBTAG00000017864	PRPH	84.6748	74.3697	0.000176355	96.88
bta-miR-2412	ENSBTAG00000020394	TNFAIP8L2	60.3525	97.7604	91.4454	96.9622
bta-miR-2412	ENSBTAG00000016243	RBL2	69.1537	71.9017	74.5847	96.964
bta-miR-2412	ENSBTAG00000047930	UBE2E2	77.7378	89.9795	0.000176355	96.9818
bta-miR-2412	ENSBTAG00000047412	TNFSF18	64.9603	59.5782	0.000176355	96.9892
bta-miR-2412	ENSBTAG00000007935	CALCOCO2	29.6868	82.6543	14.4827	97.1468
bta-miR-2412	ENSBTAG00000001020	AKAP3	94.7766	78.1091	0.000176355	97.1857
bta-miR-2412	ENSBTAG00000016918	MYOF	92.5392	83.7772	78.2296	97.3331
bta-miR-2412	ENSBTAG00000038745	CHMP6	91.1185	43.7834	59.7324	97.4765
bta-miR-2412	ENSBTAG00000002129	KLF5	83.5842	96.2453	0.000176355	97.5956
bta-miR-2412	ENSBTAG00000014724	EIF4A2	48.2085	92.5452	8.22221	97.6749
bta-miR-2412	ENSBTAG00000040055	CAB39	48.7891	81.1168	0.000176355	97.7299
bta-miR-2412	ENSBTAG00000002249	NAALADL1	35.703	78.1744	57.3391	97.7959
bta-miR-2412	ENSBTAG00000020647	RASL11B	51.8508	82.1264	54.9188	97.8113
bta-miR-2412	ENSBTAG00000000534	PNOC	80.6637	95.9397	85.9173	97.8661
bta-miR-2412	ENSBTAG00000039593	FAM98C	47.6417	97.382	63.6384	98.0139
bta-miR-2412	ENSBTAG00000019686	NCKAP1L	84.6874	63.1346	4.67818	98.0535
bta-miR-2412	ENSBTAG00000010878	ENSBTAT00000005218	58.5233	95.2616	0.000176355	98.0886
bta-miR-2412	ENSBTAG00000010297	DHRS11	91.5915	66.7452	0.534357	98.1774
bta-miR-2412	ENSBTAG00000009201	CORO7	63.3404	46.1825	76.5756	98.238
bta-miR-2412	ENSBTAG00000015069	PCNP	69.0875	87.7628	83.9245	98.27
bta-miR-2412	ENSBTAG00000044058	MFSD8	52.6009	87.5587	90.3775	98.2774
bta-miR-2412	ENSBTAG00000016770	GAPT	57.0178	86.0773	76.6389	98.3458
bta-miR-2412	ENSBTAG00000003045	BAMBI	81.1503	82.8813	40.9196	98.4114
bta-miR-2412	ENSBTAG00000020060	TXNIP	59.5269	98.1718	0.000176355	98.4618
bta-miR-2412	ENSBTAG00000016170	KCNJ11	60.8226	95.7546	83.0235	98.4936
bta-miR-2412	ENSBTAG00000016263	SLC25A14	39.4322	97.2637	50.5581	98.5623
bta-miR-2412	ENSBTAG00000014944	TBXA2R	70.0772	90.8127	0.000176355	98.5654
bta-miR-2412	ENSBTAG00000010649	MEF2A	64.4431	78.5819	65.7396	98.6742
bta-miR-2412	ENSBTAG00000024803	ENDOD1	26.688	86.6422	0.000176355	98.7371
bta-miR-2412	ENSBTAG00000012514	PODN	96.3462	70.0441	38.8985	98.7681
bta-miR-2412	ENSBTAG00000020645	GNAI2	80.206	98.2785	81.1815	99.0015
bta-miR-2412	ENSBTAG00000015249	B4GALT1	44.2312	89.0926	94.2427	99.0504
bta-miR-2412	ENSBTAG00000002908	GNG4	89.7024	72.8835	48.9254	99.0539
bta-miR-2412	ENSBTAG00000012403	ARG1	89.0627	99.0032	25.6103	99.1426
bta-miR-2412	ENSBTAG00000002985	KCNMB1	60.7146	87.2816	88.3999	99.259
bta-miR-2412	ENSBTAG00000011381	SLC30A3	32.5625	95.5142	85.766	99.5628
bta-miR-2412	ENSBTAG00000005532	PEX6	30.0712	96.3563	41.1153	99.6277
bta-miR-2412	ENSBTAG00000011327	OLFML3	80.6602	99.4912	41.3425	99.6328
bta-miR-2412	ENSBTAG00000016648	BSG	42.2412	99.0291	0.000176355	99.7207
bta-miR-2412	ENSBTAG00000004098	C9H6orf211	21.0513	99.9896	22.7244	99.7317
bta-miR-2412	ENSBTAG00000006208	ADCY7	68.2441	87.1215	69.6616	99.7515
bta-miR-2412	ENSBTAG00000000130	TNFSF13	68.8825	97.8072	95.6534	99.8362
bta-miR-2412	ENSBTAG00000003877	ZCCHC24	55.1341	94.8255	90.6514	99.8449
bta-miR-2412	ENSBTAG00000000943	ZNF286A	55.2355	99.3328	0.000176355	99.8783
bta-miR-2412	ENSBTAG00000003745	WDR48	62.2328	99.2568	96.2738	99.9171
bta-miR-2412	ENSBTAG00000008827	SPOCK2	85.3224	79.9072	63.7175	99.9743
bta-miR-2412	ENSBTAG00000018020	GNAT1	69.9181	86.5351	98.3202	99.9888
bta-miR-2412	ENSBTAG00000037819	SFT2D2	71.9284	92.3854	70.0764	90.22
bta-miR-2412	ENSBTAG00000007241	SLAMF9	15.114	82.0282	0.000176355	90.3532
bta-miR-2412	ENSBTAG00000014235	C3H1orf212	33.2503	64.4233	68.325	90.3784
bta-miR-2412	ENSBTAG00000015891	NSUN4	52.5804	96.2363	0.000176355	90.4535
bta-miR-2412	ENSBTAG00000001243	AP3M2	35.9093	43.6587	0.000176355	90.6596
bta-miR-2412	ENSBTAG00000020540	TMEM198	9.13283	58.4551	80.8986	90.6761
bta-miR-2412	ENSBTAG00000020043	ARHGAP17	18.8015	75.1093	0.000176355	90.7131
bta-miR-2412	ENSBTAG00000017409	DLX3	42.6652	23.3719	0.000176355	90.7458
bta-miR-2412	ENSBTAG00000037765	TNFAIP8L1	51.4208	25.4517	0.000176355	90.7615
bta-miR-2412	ENSBTAG00000010541	ZNF346	34.0148	31.4366	27.716	90.7617
bta-miR-2412	ENSBTAG00000006370	CCT3	28.3101	84.3519	3.59853	90.8034
bta-miR-2412	ENSBTAG00000021780	SCO1	40.0924	32.0064	20.8937	91.0942
bta-miR-2412	ENSBTAG00000015212	IFNAR2	13.9847	63.3152	9.74346	91.1628
bta-miR-2412	ENSBTAG00000039212	CTU1	2.57453	77.5253	38.0979	91.1888
bta-miR-2412	ENSBTAG00000021709	SPI1	64.5874	72.4025	30.4749	91.2563
bta-miR-2412	ENSBTAG00000008842	JPH1	50.9191	68.2233	87.1294	91.4062
bta-miR-2412	ENSBTAG00000014784	NT5DC2	33.1578	92.0809	0.000176355	91.8802
bta-miR-2412	ENSBTAG00000015868	LIG4	45.321	78.4934	0.000176355	91.9786
bta-miR-2412	ENSBTAG00000017593	TREM1	40.9916	66.4252	69.0793	91.9816
bta-miR-2412	ENSBTAG00000022895	PQLC1	4.86576	92.9312	0.000176355	92.0184
bta-miR-2412	ENSBTAG00000018499	ANXA8	84.0793	69.1746	0.000176355	92.3347
bta-miR-2412	ENSBTAG00000020999	DDB2	26.8203	92.1087	0.000176355	92.4647
bta-miR-2412	ENSBTAG00000013631	GLUL	24.8009	71.8289	0.000176355	92.4861
bta-miR-2412	ENSBTAG00000016932	SENP7	7.06198	88.4558	83.9324	92.5188
bta-miR-2412	ENSBTAG00000012253	EIF2C1	16.542	54.9654	64.691	92.6291
bta-miR-2412	ENSBTAG00000017435	KCTD7	22.398	67.3438	47.9907	92.6824
bta-miR-2412	ENSBTAG00000018622	PCBP4	21.076	50.54	94.349	92.7417
bta-miR-2412	ENSBTAG00000008433	PGAP2	48.6541	44.9773	47.6168	92.7496
bta-miR-2412	ENSBTAG00000001292	LTF	20.2692	74.1689	65.9724	92.7772
bta-miR-2412	ENSBTAG00000004073	MTA3	24.6973	52.2142	0.000176355	92.7996
bta-miR-2412	ENSBTAG00000012881	EIF4G1	29.4694	93.1603	65.1086	92.8651
bta-miR-2412	ENSBTAG00000014596	EFHD1	53.5895	61.1959	0.000176355	93.0129
bta-miR-2412	ENSBTAG00000011495	DIP2A	21.6182	70.632	75.4305	93.1304
bta-miR-2412	ENSBTAG00000017662	EEF2K	13.95	94.5131	0.000176355	93.3507
bta-miR-2412	ENSBTAG00000005111	BMP2	42.2999	75.2038	0.000176355	93.4351
bta-miR-2412	ENSBTAG00000023179	TRIB1	23.9983	57.7231	76.0748	93.4409
bta-miR-2412	ENSBTAG00000011698	TYK2	45.4614	24.488	28.3862	93.4783
bta-miR-2412	ENSBTAG00000011911	NCOA7	48.0687	73.2094	88.9575	93.6438
bta-miR-2412	ENSBTAG00000019947	SYT7	5.54026	97.0045	87.9167	93.7181
bta-miR-2412	ENSBTAG00000007763	SLC1A4	32.6943	26.7081	56.8215	93.7271
bta-miR-2412	ENSBTAG00000017420	ZMAT4	73.7483	69.7385	56.8591	93.7637
bta-miR-2412	ENSBTAG00000038854	CLEC2L	88.9248	96.1815	71.3428	93.7916
bta-miR-2412	ENSBTAG00000021192	GLTSCR2	99.6541	78.6586	0.000176355	93.9408
bta-miR-2412	ENSBTAG00000002390	C5H12orf68	62.839	63.9516	16.9455	93.9509
bta-miR-2412	ENSBTAG00000011736	IGF2BP1	44.581	69.2039	9.9281	93.9978
bta-miR-2412	ENSBTAG00000000347	RHOG	68.2557	41.3132	3.39396	94.0392
bta-miR-2412	ENSBTAG00000018255	ACTN1	71.2787	73.2978	1.16306	94.0758
bta-miR-2412	ENSBTAG00000014382	KANK4	33.0096	35.8855	77.5694	94.0816
bta-miR-2412	ENSBTAG00000011389	TMEM104	44.9843	52.8903	82.8757	94.1649
bta-miR-2412	ENSBTAG00000018746	ALS2CR13	52.0964	62.2006	94.8679	94.2584
bta-miR-2412	ENSBTAG00000007786	FBXL14	50.625	55.6883	0.000176355	94.2817
bta-miR-2412	ENSBTAG00000038415	SLC6A12	49.5883	54.7129	0.000176355	94.3634
bta-miR-2412	ENSBTAG00000008448	MEIS1	64.2479	69.7728	14.5334	94.3944
bta-miR-2412	ENSBTAG00000018771	DNAAF1	17.9603	82.0064	16.6405	94.5179
bta-miR-2412	ENSBTAG00000011458	CPXM	21.1471	92.0982	52.9129	94.5197
bta-miR-2412	ENSBTAG00000015955	ERGIC1	27.6743	55.3345	97.7557	94.528
bta-miR-2412	ENSBTAG00000032087	ATXN2L	46.4921	75.0285	3.93114	94.5328
bta-miR-2412	ENSBTAG00000015896	CC2D1B	35.2548	91.4196	0.000176355	94.6624
bta-miR-2412	ENSBTAG00000007360	TMEM43	29.9874	52.8338	67.2394	94.7059
bta-miR-2412	ENSBTAG00000006738	GPR68	65.0357	56.6977	42.0119	94.9439
bta-miR-2412	ENSBTAG00000007160	CDK4	40.0053	85.4786	0.000176355	95.1106
bta-miR-2412	ENSBTAG00000015145	S100A11	92.7684	78.8559	0.000176355	95.247
bta-miR-2412	ENSBTAG00000020147	ENSBTAT00000026844	33.5218	69.8652	0.000176355	95.339
bta-miR-2412	ENSBTAG00000038904	PRRT1	62.0814	52.3583	75.4838	95.368
bta-miR-2412	ENSBTAG00000030977	ULK2	25.1564	89.1465	41.7484	95.4468
bta-miR-2412	ENSBTAG00000015313	CEACAM19	79.9757	47.282	92.0711	95.6185
bta-miR-2412	ENSBTAG00000016057	CSRP1	36.296	50.6859	96.6796	95.7418
bta-miR-2412	ENSBTAG00000025664	RNASE3	48.3512	60.2505	0.000176355	95.755
bta-miR-2412	ENSBTAG00000040338	OBSL1	34.7172	79.7369	93.3921	95.7676
bta-miR-2412	ENSBTAG00000009432	PMF1	73.3551	74.9523	56.0893	95.7732
bta-miR-2412	ENSBTAG00000004502	CLUAP1	44.0833	97.0224	70.1663	95.8185
bta-miR-2412	ENSBTAG00000010924	LETMD1	39.35	84.8529	94.2148	95.8346
bta-miR-2412	ENSBTAG00000009017	NR5A1	4.70632	67.1238	66.7826	95.8625
bta-miR-2412	ENSBTAG00000017056	PKLR	93.6993	31.4655	49.0797	95.8721
bta-miR-2412	ENSBTAG00000021569	DDB1	25.7271	71.0844	0.000176355	95.8954
bta-miR-2412	ENSBTAG00000027173	CHP	97.734	55.509	0.000176355	95.9102
bta-miR-2412	ENSBTAG00000016532	MAPKAPK3	14.0587	57.5418	90.9606	95.9133
bta-miR-2412	ENSBTAG00000018513	FHL1	28.6862	66.9348	0.000176355	95.9189
bta-miR-2412	ENSBTAG00000014863	GYPC	88.5004	65.2416	0.000176355	95.9197
bta-miR-2412	ENSBTAG00000000459	GTDC2	11.2798	83.4131	0.000176355	95.9688
bta-miR-2412	ENSBTAG00000024510	ENSBTAT00000034076	42.7742	43.4068	77.8223	96.0602
bta-miR-2412	ENSBTAG00000011375	SHC3	25.5863	82.4968	0.000176355	96.0783
bta-miR-2412	ENSBTAG00000000706	ADAMTS1	31.3051	81.2182	90.966	96.2627
bta-miR-2412	ENSBTAG00000008590	SPAG7	41.5006	93.3136	0.000176355	96.2683
bta-miR-2412	ENSBTAG00000004721	GSG1	43.7125	92.1412	67.537	96.6122
bta-miR-2412	ENSBTAG00000008411	PLEKHO2	31.9784	62.1072	83.6935	96.6146
bta-miR-2412	ENSBTAG00000021802	MIEN1	59.6774	65.1447	27.1088	96.6662
bta-miR-2412	ENSBTAG00000014794	SCYL3	68.1767	72.8757	0.000176355	96.8752
bta-miR-2412	ENSBTAG00000000029	LYZL6	63.9763	83.8744	0.000176355	96.9105
bta-miR-2412	ENSBTAG00000004924	PENK	86.0054	75.5083	0.000176355	96.9568
bta-miR-2412	ENSBTAG00000015182	STARD10	22.1296	91.9484	93.7179	96.9601
bta-miR-2412	ENSBTAG00000001578	ADPGK	65.0101	64.2395	99.4648	97.0743
bta-miR-2412	ENSBTAG00000008744	PDK2	76.9183	41.7224	59.1395	97.1113
bta-miR-2412	ENSBTAG00000013648	POU6F2	98.9742	34.7328	43.0478	97.1527
bta-miR-2412	ENSBTAG00000012721	HOGA1	55.7343	90.5201	79.4209	97.2666
bta-miR-2412	ENSBTAG00000019299	GRHPR	57.1641	98.5051	0.000176355	97.3763
bta-miR-2412	ENSBTAG00000018936	LSS	35.9707	98.9118	0.000176355	97.4318
bta-miR-2412	ENSBTAG00000037483	BT.61395	26.3399	95.599	0.000176355	97.4816
bta-miR-2412	ENSBTAG00000018637	HDDC3	74.4493	84.2351	33.4622	97.5272
bta-miR-2412	ENSBTAG00000010254	MAP3K6	39.1421	90.7887	89.3312	97.5355
bta-miR-2412	ENSBTAG00000003707	GRAP	15.0886	68.1471	0.000176355	97.5646
bta-miR-2412	ENSBTAG00000013946	PRPF3	94.7729	89.1713	19.6894	97.6252
bta-miR-2412	ENSBTAG00000024000	ATOH8	82.9651	32.1337	89.6747	97.6577
bta-miR-2412	ENSBTAG00000010717	SSBP3	98.5646	49.5625	0.402796	97.7211
bta-miR-2412	ENSBTAG00000009180	NRSN1	88.0593	78.5807	84.3425	97.7379
bta-miR-2412	ENSBTAG00000016208	TGM2	21.6478	43.7057	13.9097	97.7545
bta-miR-2412	ENSBTAG00000004987	NUP210L	58.3118	95.8335	0.000176355	97.8124
bta-miR-2412	ENSBTAG00000010622	TRIM46	73.3953	86.0247	56.1328	97.8239
bta-miR-2412	ENSBTAG00000000806	ATAD1	91.3057	90.0384	0.000176355	97.8435
bta-miR-2412	ENSBTAG00000000435	TARBP2	18.3204	81.2195	0.000176355	97.9396
bta-miR-2412	ENSBTAG00000015655	APBB1	26.1187	99.5342	85.2112	97.9962
bta-miR-2412	ENSBTAG00000020731	PRRG4	42.3793	89.0605	0.000176355	98.1672
bta-miR-2412	ENSBTAG00000034442	LNP1	81.1663	70.756	0.000176355	98.3586
bta-miR-2412	ENSBTAG00000009886	KDELR3	68.5339	80.747	42.7995	98.4015
bta-miR-2412	ENSBTAG00000014236	NR2E3	71.503	96.8607	95.1689	98.4708
bta-miR-2412	ENSBTAG00000010068	REEP2	61.6667	60.4763	49.7525	98.4764
bta-miR-2412	ENSBTAG00000025531	PSORS1C2	91.1426	84.0875	12.4574	98.5013
bta-miR-2412	ENSBTAG00000019537	MARCH8	42.6885	94.7767	86.5157	98.524
bta-miR-2412	ENSBTAG00000011879	B4GALT2	2.94458	94.7152	50.7507	98.5461
bta-miR-2412	ENSBTAG00000012771	CSF1R	35.3278	93.5	0.000176355	98.7053
bta-miR-2412	ENSBTAG00000020858	UPF3A	82.0841	90.4259	0.000176355	98.7188
bta-miR-2412	ENSBTAG00000011227	TRPC6	57.8503	95.3011	50.0641	98.7609
bta-miR-2412	ENSBTAG00000017748	RNF44	30.5631	85.6361	52.6922	98.8947
bta-miR-2412	ENSBTAG00000022681	EOGT	92.0717	77.5494	26.048	98.9134
bta-miR-2412	ENSBTAG00000006693	MTX2	92.7056	97.0844	0.000176355	98.9687
bta-miR-2412	ENSBTAG00000007759	ABCB8	54.9353	70.8097	63.3128	99.0032
bta-miR-2412	ENSBTAG00000002758	THBD	96.1214	75.8861	68.0613	99.0278
bta-miR-2412	ENSBTAG00000031252	CD82	39.2318	95.4605	49.6058	99.3432
bta-miR-2412	ENSBTAG00000011079	MGC137708	36.1354	96.2667	24.4695	99.3728
bta-miR-2412	ENSBTAG00000015025	YAF2	99.4098	98.6602	76.3518	99.4254
bta-miR-2412	ENSBTAG00000001615	RUNDC3A	30.3555	92.3957	97.391	99.4265
bta-miR-2412	ENSBTAG00000001776	SIRT2	56.1682	94.8155	80.1738	99.4542
bta-miR-2412	ENSBTAG00000031231	IRF1	44.8336	87.8956	32.5007	99.4617
bta-miR-2412	ENSBTAG00000008367	LIX1L	35.5705	98.3691	59.4231	99.5554
bta-miR-2412	ENSBTAG00000013249	SALL2	38.1373	92.8453	48.7189	99.5909
bta-miR-2412	ENSBTAG00000006846	BT.59482	79.4436	90.8624	64.3242	99.6045
bta-miR-2412	ENSBTAG00000007192	SIDT2	30.9983	85.9823	99.5461	99.6092
bta-miR-2412	ENSBTAG00000016253	G6PC3	60.3991	96.148	70.715	99.6865
bta-miR-2412	ENSBTAG00000008625	bta-mir-2901	76.3993	83.6895	82.2218	99.6947
bta-miR-2412	ENSBTAG00000020608	ATG9A	32.4853	80.3487	88.6473	99.7652
bta-miR-2412	ENSBTAG00000016502	ZNF740	75.324	91.4947	0.000176355	99.7676
bta-miR-2412	ENSBTAG00000011366	ST8SIA6	51.5375	98.4205	26.3545	99.8763
bta-miR-2412	ENSBTAG00000003836	ADAM19	55.0512	98.5566	93.8113	99.9605
bta-miR-2412	ENSBTAG00000013675	IL37	82.6656	97.9608	62.5755	99.9706
bta-miR-2412	ENSBTAG00000013133	TBC1D10C	24.5974	96.6118	72.0263	99.9715
bta-miR-2412	ENSBTAG00000019967	RASA3	11.8921	39.1495	0.000176355	90.0189
bta-miR-2412	ENSBTAG00000015379	UBOX5	25.101	60.0959	86.3564	90.0272
bta-miR-2412	ENSBTAG00000002282	EIF1	51.027	53.6376	20.2315	90.0316
bta-miR-2412	ENSBTAG00000006563	KBTBD5	16.0673	90.3933	43.2136	90.0562
bta-miR-2412	ENSBTAG00000033453	MTCH1	20.5587	76.4356	47.2179	90.0863
bta-miR-2412	ENSBTAG00000034632	LEMD1	10.8181	73.5799	77.7411	90.1414
bta-miR-2412	ENSBTAG00000018330	RAD9B	26.2864	84.6861	21.9786	90.2807
bta-miR-2412	ENSBTAG00000015505	FADS2	14.5391	53.5798	30.8989	90.4049
bta-miR-2412	ENSBTAG00000010371	CHAC1	48.1709	40.9876	30.0763	90.4219
bta-miR-2412	ENSBTAG00000013855	ORMDL3	11.225	44.6201	0.000176355	90.4231
bta-miR-2412	ENSBTAG00000047786	LRRC10B	10.8556	36.5005	90.6689	90.59
bta-miR-2412	ENSBTAG00000001785	TGM3	65.1674	58.3059	85.9743	90.7422
bta-miR-2412	ENSBTAG00000012702	ZDHHC16	24.3034	82.6308	84.016	90.8536
bta-miR-2412	ENSBTAG00000030648	MPST	11.1313	76.2506	0.000176355	91.1093
bta-miR-2412	ENSBTAG00000014417	ENSBTAT00000019176	42.4608	46.0816	0.000176355	91.3147
bta-miR-2412	ENSBTAG00000000941	PLEKHB2	49.3564	52.2834	72.0325	91.6025
bta-miR-2412	ENSBTAG00000020232	REXO1	22.7538	36.2636	3.45092	91.7797
bta-miR-2412	ENSBTAG00000003865	CASR	94.2776	25.1404	94.94	92.0274
bta-miR-2412	ENSBTAG00000014343	RABL5	77.3689	91.7183	0.000176355	92.0535
bta-miR-2412	ENSBTAG00000010888	MGC151567	20.0739	57.7334	0.000176355	92.0713
bta-miR-2412	ENSBTAG00000002092	PI16	17.9655	35.5871	98.8937	92.1662
bta-miR-2412	ENSBTAG00000012237	AEBP1	19.1979	78.2387	0.000176355	92.5104
bta-miR-2412	ENSBTAG00000005780	LDB1	47.2779	97.8687	60.9285	92.5418
bta-miR-2412	ENSBTAG00000009127	TSPYL4	58.1149	36.7679	13.7637	92.6429
bta-miR-2412	ENSBTAG00000013183	COL23A1	60.0096	63.2071	88.1697	92.6933
bta-miR-2412	ENSBTAG00000027425	C3H1orf110	72.5252	75.239	0.000176355	92.7764
bta-miR-2412	ENSBTAG00000018824	MIA3	96.3849	64.2752	57.6345	92.8221
bta-miR-2412	ENSBTAG00000006024	ISLR	11.7464	64.0382	30.0294	92.8289
bta-miR-2412	ENSBTAG00000021141	CD8A	20.8187	60.3253	18.1128	92.9111
bta-miR-2412	ENSBTAG00000000831	CTNS	66.9372	17.0092	66.5537	92.9505
bta-miR-2412	ENSBTAG00000018456	ZNF7	17.8463	97.2149	0.000176355	93.2428
bta-miR-2412	ENSBTAG00000004120	HEMK1	59.6958	45.3282	42.4935	93.5021
bta-miR-2412	ENSBTAG00000017750	RHBDD3	17.0004	86.1915	59.6905	93.6646
bta-miR-2412	ENSBTAG00000005762	LYNX1	43.837	62.0669	40.4222	93.7599
bta-miR-2412	ENSBTAG00000009215	NR1I3	30.0502	79.7887	0.000176355	93.7717
bta-miR-2412	ENSBTAG00000003388	DPM2	31.834	49.5404	83.3127	93.8468
bta-miR-2412	ENSBTAG00000001838	LRRC36	36.8831	96.0403	0.000176355	93.896
bta-miR-2412	ENSBTAG00000008777	ATP4A	69.2049	68.4423	0.000176355	93.9459
bta-miR-2412	ENSBTAG00000012363	ENSBTAT00000005937	81.7485	25.3892	41.7555	93.9809
bta-miR-2412	ENSBTAG00000020172	DENND2D	38.9805	83.8799	0.000176355	94.0386
bta-miR-2412	ENSBTAG00000014879	FAM185A	65.4625	72.1603	0.000176355	94.1947
bta-miR-2412	ENSBTAG00000015700	ELOVL3	52.7067	78.0829	83.9307	94.2546
bta-miR-2412	ENSBTAG00000001949	ZNF2	48.6251	70.661	0.000176355	94.3297
bta-miR-2412	ENSBTAG00000001830	LRRC46	56.3683	68.1314	24.5072	94.3373
bta-miR-2412	ENSBTAG00000010775	POGK	47.6628	51.3721	98.0322	94.3416
bta-miR-2412	ENSBTAG00000001585	WIPF1	91.2081	36.3234	38.0686	94.4086
bta-miR-2412	ENSBTAG00000013832	TRIT1	66.6623	70.1574	74.3586	94.4167
bta-miR-2412	ENSBTAG00000010191	PAK1	15.2882	59.0356	85.4636	94.4557
bta-miR-2412	ENSBTAG00000047303	ENSBTAT00000064580	47.1796	75.4802	0.000176355	94.46
bta-miR-2412	ENSBTAG00000012560	SFTPC	36.1526	77.9343	89.6504	94.5486
bta-miR-2412	ENSBTAG00000009048	EFHD2	72.4375	35.4648	0.000176355	94.5683
bta-miR-2412	ENSBTAG00000030319	GBGT1	35.3121	55.7512	0.000176355	94.5796
bta-miR-2412	ENSBTAG00000017244	PRPF18	26.7298	85.1778	0.000176355	94.5845
bta-miR-2412	ENSBTAG00000005404	MSC	24.9959	93.6268	0.000176355	94.6526
bta-miR-2412	ENSBTAG00000047654	CMTM3	56.1475	48.771	50.2368	94.6804
bta-miR-2412	ENSBTAG00000015129	KLK10	48.0904	47.7827	62.8298	94.6849
bta-miR-2412	ENSBTAG00000008826	RBBP9	36.9159	75.2885	61.7912	94.6859
bta-miR-2412	ENSBTAG00000021417	DMWD	19.8878	58.2099	69.8619	94.9053
bta-miR-2412	ENSBTAG00000005290	CLDN2	96.0077	47.2839	13.4771	94.9073
bta-miR-2412	ENSBTAG00000003161	YBEY	9.86102	90.6978	0.000176355	94.9105
bta-miR-2412	ENSBTAG00000003820	GRAMD1A	29.1347	65.6601	67.2681	95.014
bta-miR-2412	ENSBTAG00000033835	MPZ	73.8771	71.4171	91.6194	95.1984
bta-miR-2412	ENSBTAG00000013931	FAM96B	68.2896	95.0948	32.2605	95.478
bta-miR-2412	ENSBTAG00000006185	SPC24	33.4561	96.3318	0.000176355	95.4984
bta-miR-2412	ENSBTAG00000031875	BANF1	46.1636	67.5523	30.1691	95.5752
bta-miR-2412	ENSBTAG00000004004	CSDC2	30.2144	40.519	94.2893	95.6137
bta-miR-2412	ENSBTAG00000000317	MAPK8IP1	7.92201	40.7095	30.0513	95.6519
bta-miR-2412	ENSBTAG00000011382	SLC9A3R1	99.3508	48.6993	68.5909	95.7863
bta-miR-2412	ENSBTAG00000010482	PITPNM1	11.0262	87.5623	77.0475	95.8982
bta-miR-2412	ENSBTAG00000003027	EMX2	96.7647	64.9157	88.6709	95.9344
bta-miR-2412	ENSBTAG00000018152	MYADM	86.7626	73.8212	0.000176355	96.1472
bta-miR-2412	ENSBTAG00000000025	RAB6A	31.9524	44.9721	25.4036	96.1503
bta-miR-2412	ENSBTAG00000000042	PYCR1	73.4586	88.6249	0.000176355	96.1749
bta-miR-2412	ENSBTAG00000034693	SYT1	82.9164	85.8709	0.000176355	96.254
bta-miR-2412	ENSBTAG00000039275	ERAP2	83.4101	81.7139	17.4985	96.4692
bta-miR-2412	ENSBTAG00000011779	MAL2	64.9407	98.4908	70.3866	96.4858
bta-miR-2412	ENSBTAG00000000387	NICN1	26.6479	45.4406	0.000176355	96.559
bta-miR-2412	ENSBTAG00000020541	PIGY	61.0983	89.4705	0.000176355	96.6749
bta-miR-2412	ENSBTAG00000020755	SELP	81.8863	68.1637	42.054	96.7442
bta-miR-2412	ENSBTAG00000008395	APBA3	60.1638	93.4915	18.2812	96.8192
bta-miR-2412	ENSBTAG00000016298	TM9SF3	45.1973	58.1673	45.333	96.9472
bta-miR-2412	ENSBTAG00000033330	HOXD11	91.0886	83.9073	81.5061	96.9519
bta-miR-2412	ENSBTAG00000004674	HAAO	93.6876	70.8447	0.000176355	96.9623
bta-miR-2412	ENSBTAG00000008773	GUCY2D	40.7283	91.1673	90.4357	96.9703
bta-miR-2412	ENSBTAG00000016724	NPEPL1	10.4825	97.9862	83.3586	96.9763
bta-miR-2412	ENSBTAG00000006162	RAB11FIP5	53.8948	98.4047	9.48704	97.1041
bta-miR-2412	ENSBTAG00000013113	VDAC1	31.7088	94.7109	0.000176355	97.1093
bta-miR-2412	ENSBTAG00000017547	DBNL	38.35	98.4707	48.4778	97.1314
bta-miR-2412	ENSBTAG00000012141	RAD9A	88.2654	90.8701	85.6822	97.1576
bta-miR-2412	ENSBTAG00000010324	GTPBP1	21.5637	56.3573	74.4768	97.2932
bta-miR-2412	ENSBTAG00000025775	INSL3	70.917	87.4233	42.9434	97.3064
bta-miR-2412	ENSBTAG00000020544	BCL7B	76.6268	60.1175	69.1678	97.3987
bta-miR-2412	ENSBTAG00000020850	MUL1	47.5938	40.0432	33.8414	97.4029
bta-miR-2412	ENSBTAG00000002394	TMEM44	59.9197	71.7693	48.9088	97.4574
bta-miR-2412	ENSBTAG00000007708	NLGN3	67.3887	61.5789	88.3866	97.6279
bta-miR-2412	ENSBTAG00000013254	XPO1	76.569	76.1279	0.000176355	97.6443
bta-miR-2412	ENSBTAG00000020417	DAPK3	24.7898	73.8125	60.1183	97.6827
bta-miR-2412	ENSBTAG00000016341	RGS5	94.8837	79.4628	0.000176355	97.7927
bta-miR-2412	ENSBTAG00000020931	CHN2	60.9766	98.9445	74.8131	97.9819
bta-miR-2412	ENSBTAG00000001154	DGAT2	16.3026	87.1009	79.0231	97.9912
bta-miR-2412	ENSBTAG00000007804	RILPL2	14.0261	87.4881	57.6462	97.9923
bta-miR-2412	ENSBTAG00000005622	LITAF	64.8938	81.6083	9.13909	98.0043
bta-miR-2412	ENSBTAG00000014374	CARD6	74.5983	58.9721	98.8041	98.1247
bta-miR-2412	ENSBTAG00000017956	KCTD15	20.9726	97.3978	85.3678	98.2019
bta-miR-2412	ENSBTAG00000009933	DTX3L	69.344	92.0182	0.000176355	98.2853
bta-miR-2412	ENSBTAG00000020626	ERCC6L2	99.864	74.8009	0.000176355	98.2957
bta-miR-2412	ENSBTAG00000013653	NFE2L1	66.7105	96.1599	56.2381	98.3025
bta-miR-2412	ENSBTAG00000024443	TATDN3	59.5312	88.5811	68.0744	98.3078
bta-miR-2412	ENSBTAG00000007352	KCNC4	29.0669	46.2384	57.8153	98.3768
bta-miR-2412	ENSBTAG00000014237	CYTH4	37.3548	78.7412	70.1016	98.4515
bta-miR-2412	ENSBTAG00000005716	CRABP2	89.4501	95.4112	97.1501	98.453
bta-miR-2412	ENSBTAG00000006877	MMP16	53.0479	81.9071	67.1528	98.4947
bta-miR-2412	ENSBTAG00000015354	ZDHHC9	98.8362	59.7786	45.5482	98.5937
bta-miR-2412	ENSBTAG00000009830	PLEKHB1	68.6866	55.9072	88.2128	98.7047
bta-miR-2412	ENSBTAG00000006349	EXTL1	9.4129	85.7486	52.7283	98.7299
bta-miR-2412	ENSBTAG00000020194	FGF13	63.6164	84.5778	74.8399	98.8178
bta-miR-2412	ENSBTAG00000015251	CXORF45	90.4995	94.5096	46.9655	98.8179
bta-miR-2412	ENSBTAG00000011569	AADAC	99.8812	90.1399	0.000176355	98.9697
bta-miR-2412	ENSBTAG00000039812	H4	70.443	98.6163	0.000176355	99.3591
bta-miR-2412	ENSBTAG00000019371	CNR2	25.6072	88.8328	49.8763	99.3862
bta-miR-2412	ENSBTAG00000020539	CHPF	33.5702	95.6656	54.7003	99.4143
bta-miR-2412	ENSBTAG00000015181	EPM2A	59.4477	94.74	61.0412	99.4423
bta-miR-2412	ENSBTAG00000004294	EVI5L	32.545	54.1555	67.5436	99.479
bta-miR-2412	ENSBTAG00000030258	CDC42EP1	45.421	80.0524	93.277	99.5874
bta-miR-2412	ENSBTAG00000004409	IVD	50.7692	76.9791	33.1135	99.5926
bta-miR-2412	ENSBTAG00000001537	TSKU	33.3608	65.3519	26.9612	99.6388
bta-miR-2412	ENSBTAG00000013436	HAUS5	87.9612	95.8648	71.1671	99.6506
bta-miR-2412	ENSBTAG00000008424	ABR	82.6792	58.6315	44.0745	99.6659
bta-miR-2412	ENSBTAG00000012541	CHP2	63.1014	99.3735	20.9928	99.7395
bta-miR-2412	ENSBTAG00000008353	CDKN1A	43.8635	79.0231	49.6897	99.7646
bta-miR-2412	ENSBTAG00000012295	NKD1	88.9041	92.3624	25.2123	99.7729
bta-miR-2412	ENSBTAG00000033220	C3H1orf189	97.8415	99.6574	0.000176355	99.7898
bta-miR-2412	ENSBTAG00000022632	TCTA	30.719	98.1874	0.000176355	99.7943
bta-miR-2412	ENSBTAG00000011037	RBPMS2	76.7355	82.7763	24.7732	99.8191
bta-miR-2412	ENSBTAG00000021013	TUBB4A	99.5353	96.0936	76.4003	99.8469
bta-miR-2412	ENSBTAG00000015085	CLIC3	57.244	59.3378	37.1487	99.8827
bta-miR-2412	ENSBTAG00000021426	CPLX3	70.9593	91.1078	71.3266	99.9287
bta-miR-2412	ENSBTAG00000011421	CD37	96.4614	96.0687	21.7538	99.9317
bta-miR-2412	ENSBTAG00000008074	C1QTNF6	61.2552	96.5329	20.459	99.9726
bta-miR-2389	ENSBTAG00000006099	PIP5K1A	78.049	36.1416	0.000176355	90.0221
bta-miR-2389	ENSBTAG00000038464	PLIN5	23.3434	67.6227	13.6605	90.0757
bta-miR-2389	ENSBTAG00000018239	DNAJC27	28.3175	35.1824	80.1285	90.4705
bta-miR-2389	ENSBTAG00000035827	ATG7	18.2576	75.2976	81.2011	90.4826
bta-miR-2389	ENSBTAG00000010338	FBXO36	37.71	44.4754	32.7564	90.537
bta-miR-2389	ENSBTAG00000021897	B4GALT3	7.46547	65.4059	47.7657	90.671
bta-miR-2389	ENSBTAG00000021191	EHD2	25.0423	34.5277	40.5966	90.7589
bta-miR-2389	ENSBTAG00000012228	SEMA4A	83.2496	89.3413	63.4357	90.7607
bta-miR-2389	ENSBTAG00000024539	SPSB1	25.2514	35.8749	60.0657	90.7795
bta-miR-2389	ENSBTAG00000014471	AKAP2	68.3561	47.4043	33.4096	90.8266
bta-miR-2389	ENSBTAG00000004038	ABAT	91.9665	30.7507	44.529	90.8976
bta-miR-2389	ENSBTAG00000014766	SRSF1	94.58	83.3899	4.5572	90.9306
bta-miR-2389	ENSBTAG00000015885	PPFIA4	79.1134	31.093	82.1703	90.9818
bta-miR-2389	ENSBTAG00000003191	FSCN1	45.6891	54.807	38.2478	90.9989
bta-miR-2389	ENSBTAG00000003341	DOK2	7.41609	62.6471	10.8157	91.1455
bta-miR-2389	ENSBTAG00000005650	SKAP2	83.9183	95.9294	34.2422	91.2951
bta-miR-2389	ENSBTAG00000011105	SLC38A2	43.8614	69.4909	0.000176355	91.5291
bta-miR-2389	ENSBTAG00000016886	MT3	21.6212	76.8318	87.3955	92.1116
bta-miR-2389	ENSBTAG00000006697	RICTOR	79.0581	61.9675	50.5905	92.1924
bta-miR-2389	ENSBTAG00000017079	MFAP3	53.1416	45.9499	84.1578	92.2548
bta-miR-2389	ENSBTAG00000003864	SLC13A4	51.4788	40.8244	44.7782	92.2851
bta-miR-2389	ENSBTAG00000040131	CD58	27.008	72.8568	0.000176355	92.3078
bta-miR-2389	ENSBTAG00000002473	ANGPTL4	25.6099	68.7504	64.2646	92.4252
bta-miR-2389	ENSBTAG00000009284	GLS2	13.676	88.6511	93.9706	92.5273
bta-miR-2389	ENSBTAG00000019184	TRAPPC2L	25.7265	79.968	35.8985	92.8014
bta-miR-2389	ENSBTAG00000031725	TNFSF12	56.7197	48.3846	56.56	92.9286
bta-miR-2389	ENSBTAG00000018317	PPP2R2A	57.8014	94.6289	8.20282	93.0523
bta-miR-2389	ENSBTAG00000015205	NCK2	23.1685	65.86	45.0325	93.06
bta-miR-2389	ENSBTAG00000020844	TMEM246	33.9845	50.3936	58.4405	93.3142
bta-miR-2389	ENSBTAG00000004288	GSTA4	40.4275	62.8846	43.1998	93.3891
bta-miR-2389	ENSBTAG00000016156	MAPK3	40.2191	44.0896	15.641	93.5274
bta-miR-2389	ENSBTAG00000020250	SLC28A1	93.6144	50.0806	68.7142	93.566
bta-miR-2389	ENSBTAG00000006371	RMND5B	57.035	75.2982	0.000176355	93.7442
bta-miR-2389	ENSBTAG00000047314	PPIE	44.7369	48.0138	22.4483	93.7971
bta-miR-2389	ENSBTAG00000047598	ENSBTAT00000065432	45.383	77.4977	0.000176355	93.8918
bta-miR-2389	ENSBTAG00000021102	GALM	26.7947	59.6921	52.6341	93.8958
bta-miR-2389	ENSBTAG00000015228	BT.46809	86.3421	56.7579	69.5902	93.9801
bta-miR-2389	ENSBTAG00000015004	TBCB	29.2649	88.8718	0.000176355	94.0771
bta-miR-2389	ENSBTAG00000018159	CASP2	58.6406	45.4318	26.3447	94.2582
bta-miR-2389	ENSBTAG00000017439	SMCR7L	94.5008	25.855	45.5882	94.3148
bta-miR-2389	ENSBTAG00000008127	RBP5	46.0035	52.4483	43.9816	94.4455
bta-miR-2389	ENSBTAG00000021886	GRK7	99.775	66.522	44.8724	94.4458
bta-miR-2389	ENSBTAG00000019984	GINS1	50.4228	45.7823	0.000176355	94.5048
bta-miR-2389	ENSBTAG00000012450	RAPGEF2	48.6157	47.8196	52.65	94.5143
bta-miR-2389	ENSBTAG00000001517	KRT18	78.872	99.6922	0.000176355	94.588
bta-miR-2389	ENSBTAG00000001626	CTPS	45.876	73.7215	18.6494	94.6696
bta-miR-2389	ENSBTAG00000000390	TPST1	22.3616	80.9722	0.000176355	94.7823
bta-miR-2389	ENSBTAG00000040575	KCTD5	85.508	66.1732	63.6123	94.8157
bta-miR-2389	ENSBTAG00000003525	STXBP1	94.757	16.0502	42.2189	94.9247
bta-miR-2389	ENSBTAG00000014915	ETV5	43.1384	99.212	80.739	95.0186
bta-miR-2389	ENSBTAG00000005909	LEPROT	70.2679	84.5174	62.0162	95.0607
bta-miR-2389	ENSBTAG00000005028	HIRIP3	73.506	75.6076	0.000176355	95.1331
bta-miR-2389	ENSBTAG00000013287	SMO	55.6193	55.953	43.6532	95.2831
bta-miR-2389	ENSBTAG00000003894	NDRG4	58.6169	37.7052	74.4953	95.2986
bta-miR-2389	ENSBTAG00000010299	NOL4	71.6506	82.2225	23.1539	95.3047
bta-miR-2389	ENSBTAG00000047448	C25H16orf54	45.2721	66.8893	58.0301	95.3248
bta-miR-2389	ENSBTAG00000009984	SGPL1	93.3987	49.1131	77.9189	95.3639
bta-miR-2389	ENSBTAG00000012720	ANKRD2	13.6726	92.3605	37.963	95.3938
bta-miR-2389	ENSBTAG00000047567	VEGFB	39.5304	63.3742	71.589	95.4874
bta-miR-2389	ENSBTAG00000020747	ASS1	3.92587	88.7656	82.0401	95.5256
bta-miR-2389	ENSBTAG00000017273	LRRC25	51.1768	67.9912	67.5884	95.6705
bta-miR-2389	ENSBTAG00000007144	KRT83	60.4285	64.602	0.000176355	95.9238
bta-miR-2389	ENSBTAG00000021120	SMYD1	88.8365	25.9744	77.1202	95.9763
bta-miR-2389	ENSBTAG00000026753	CXCR2	78.3339	63.0764	78.6222	96.0167
bta-miR-2389	ENSBTAG00000001870	CPNE6	60.0271	57.6807	0.000176355	96.0303
bta-miR-2389	ENSBTAG00000015225	NUPL1	80.9104	97.2083	55.2262	96.2083
bta-miR-2389	ENSBTAG00000000306	ITK	76.4408	80.2129	34.4863	96.2335
bta-miR-2389	ENSBTAG00000005288	GFRA3	63.4089	56.9392	0.000176355	96.4817
bta-miR-2389	ENSBTAG00000021397	NKX2-3	52.3912	81.8124	98.6253	96.7031
bta-miR-2389	ENSBTAG00000001435	ARL6IP6	82.7088	89.3097	0.000176355	96.8464
bta-miR-2389	ENSBTAG00000002125	GNAL	76.6277	47.1461	94.5208	96.8789
bta-miR-2389	ENSBTAG00000014253	TBC1D22B	77.024	40.304	22.4151	96.9285
bta-miR-2389	ENSBTAG00000037527	OAS1Z	36.1717	79.2484	0.000176355	97.0207
bta-miR-2389	ENSBTAG00000001703	SYT13	87.923	57.542	43.5832	97.0563
bta-miR-2389	ENSBTAG00000011558	GPAT2	49.8043	93.0628	0.000176355	97.1319
bta-miR-2389	ENSBTAG00000025612	URM1	54.2089	73.4674	98.0603	97.1478
bta-miR-2389	ENSBTAG00000006130	CLEC14A	14.4636	90.0075	36.5689	97.3149
bta-miR-2389	ENSBTAG00000018598	HSPB6	99.6216	40.6468	59.4064	97.3292
bta-miR-2389	ENSBTAG00000004706	SUV39H1	37.8793	74.2937	0.000176355	97.3792
bta-miR-2389	ENSBTAG00000021245	SPRY1	91.6857	99.762	48.7884	97.4317
bta-miR-2389	ENSBTAG00000013721	PSMD10	56.7769	95.071	26.3156	97.452
bta-miR-2389	ENSBTAG00000019463	SLC25A39	85.21	43.7036	25.7271	97.4565
bta-miR-2389	ENSBTAG00000003891	VAMP2	98.5744	33.4121	7.26566	97.4974
bta-miR-2389	ENSBTAG00000011291	DLG3	58.9481	43.8249	86.928	97.5369
bta-miR-2389	ENSBTAG00000005955	RSPH3	57.9676	96.8433	81.8924	97.5997
bta-miR-2389	ENSBTAG00000011338	C10H5orf13	64.1445	63.4544	9.66304	97.7779
bta-miR-2389	ENSBTAG00000006161	MET	82.495	94.3986	8.77139	97.9216
bta-miR-2389	ENSBTAG00000001192	STX12	73.3163	79.8363	0.000176355	97.9955
bta-miR-2389	ENSBTAG00000001191	CCL17	20.6319	73.1029	99.0142	98.0944
bta-miR-2389	ENSBTAG00000009156	CAMK2N1	95.5021	81.1175	15.1075	98.0952
bta-miR-2389	ENSBTAG00000003692	UCP2	98.8085	59.4297	17.7697	98.1417
bta-miR-2389	ENSBTAG00000003887	ECHDC1	91.7595	66.887	0.000176355	98.157
bta-miR-2389	ENSBTAG00000019543	TCEB2	98.0832	78.4517	0.000176355	98.1669
bta-miR-2389	ENSBTAG00000011689	LENG8	98.8436	43.9555	50.7829	98.1926
bta-miR-2389	ENSBTAG00000020717	CXHXorf36	88.4124	90.1856	33.9521	98.3139
bta-miR-2389	ENSBTAG00000047520	MPV17L	26.7449	68.7146	0.000176355	98.3634
bta-miR-2389	ENSBTAG00000000782	KDR	95.7334	71.8539	46.1227	98.3695
bta-miR-2389	ENSBTAG00000008251	SNRPN	92.7503	95.9824	0.000176355	98.3774
bta-miR-2389	ENSBTAG00000048107	CANX	76.2601	64.2408	76.8179	98.3784
bta-miR-2389	ENSBTAG00000015804	SIGMAR1	91.5719	90.9518	97.0445	98.4814
bta-miR-2389	ENSBTAG00000014023	SIRT1	78.6516	91.8715	50.86	98.4896
bta-miR-2389	ENSBTAG00000009711	RPA1	85.0812	58.661	94.5071	98.6215
bta-miR-2389	ENSBTAG00000006035	PPP1R1B	54.6581	97.3719	67.264	98.6679
bta-miR-2389	ENSBTAG00000020454	PROSAPIP1	94.882	43.3082	85.3154	98.7091
bta-miR-2389	ENSBTAG00000013391	ANKH	25.1193	94.2242	74.5475	98.7644
bta-miR-2389	ENSBTAG00000011766	C7	96.7261	84.609	26.6586	98.7757
bta-miR-2389	ENSBTAG00000008920	ATP1B4	93.1207	83.6431	33.0289	99.0185
bta-miR-2389	ENSBTAG00000001497	MRAS	87.0983	89.0355	62.6121	99.232
bta-miR-2389	ENSBTAG00000016511	POLDIP3	84.1973	95.4783	46.8142	99.2364
bta-miR-2389	ENSBTAG00000011197	IPMK	79.8701	99.39	0.000176355	99.4416
bta-miR-2389	ENSBTAG00000016350	NACC1	64.4703	64.8673	71.9974	99.5803
bta-miR-2389	ENSBTAG00000013270	TTC19	50.9719	96.3621	0.000176355	99.6881
bta-miR-2389	ENSBTAG00000017831	ERLIN2	70.7348	84.062	42.9443	99.718
bta-miR-2389	ENSBTAG00000016223	SCRN1	99.427	99.8495	70.7506	99.8005
bta-miR-2389	ENSBTAG00000014083	AMIGO1	58.5548	85.5268	93.1918	99.8559
bta-miR-2389	ENSBTAG00000015721	RAVER1	76.9055	94.9199	61.9942	99.9764
bta-miR-2389	ENSBTAG00000019290	PACSIN2	27.6355	45.9461	0.000176355	90.0704
bta-miR-2389	ENSBTAG00000013956	BCL2L13	60.0003	56.4853	94.4542	90.6622
bta-miR-2389	ENSBTAG00000013980	ECSOD	52.5506	58.4612	0.000176355	90.8318
bta-miR-2389	ENSBTAG00000018020	GNAT1	78.5221	24.3385	34.3295	90.9434
bta-miR-2389	ENSBTAG00000031797	MANF	10.193	90.4994	0.000176355	90.962
bta-miR-2389	ENSBTAG00000002707	IPO4	9.27479	87.9431	0.000176355	90.9777
bta-miR-2389	ENSBTAG00000013577	SLC1A5	64.2361	39.9682	22.6835	91.2356
bta-miR-2389	ENSBTAG00000017941	NSUN5	15.943	89.2042	41.8525	91.3368
bta-miR-2389	ENSBTAG00000005657	CAMK2N2	94.0084	94.6684	50.5076	91.3507
bta-miR-2389	ENSBTAG00000007623	GLTPD1	43.0202	77.2467	0.000176355	91.4227
bta-miR-2389	ENSBTAG00000017188	ISM1	13.7481	81.4144	0.000176355	91.7508
bta-miR-2389	ENSBTAG00000004371	CS	88.1565	43.5401	47.2731	91.7625
bta-miR-2389	ENSBTAG00000010289	GEMIN8	34.6545	66.1286	0.000176355	91.8869
bta-miR-2389	ENSBTAG00000019443	CTDNEP1	27.1419	59.9334	0.000176355	91.9429
bta-miR-2389	ENSBTAG00000008638	FAM110A	10.431	65.1452	0.000176355	91.96
bta-miR-2389	ENSBTAG00000011455	POLA2	19.7597	73.1095	20.2664	91.9653
bta-miR-2389	ENSBTAG00000024378	MRPS21	28.5343	55.9076	0.000176355	92.1695
bta-miR-2389	ENSBTAG00000014944	TBXA2R	93.0696	41.2619	0.000176355	92.2941
bta-miR-2389	ENSBTAG00000046797	NRAS	83.6706	59.7873	25.896	92.3385
bta-miR-2389	ENSBTAG00000003147	JAK1	22.3191	73.1079	0.000176355	92.8115
bta-miR-2389	ENSBTAG00000003126	PEX16	10.0735	82.1156	12.0343	92.8819
bta-miR-2389	ENSBTAG00000005973	OVGP1	42.1132	72.0033	0.000176355	92.9232
bta-miR-2389	ENSBTAG00000033278	F2RL3	28.8015	89.5804	81.0042	92.9723
bta-miR-2389	ENSBTAG00000016534	BCL11A	51.6368	66.9147	0.000176355	93.0946
bta-miR-2389	ENSBTAG00000016735	ZBTB48	74.4386	95.042	77.8508	93.1258
bta-miR-2389	ENSBTAG00000012504	GAS2L1	86.2132	73.6712	0.000176355	93.4474
bta-miR-2389	ENSBTAG00000004281	ACSS1	33.1194	55.8457	56.4619	93.6205
bta-miR-2389	ENSBTAG00000006971	BRD9	8.31591	75.833	0.000176355	93.635
bta-miR-2389	ENSBTAG00000012219	CSPG4	33.8056	92.1067	80.6126	94.0513
bta-miR-2389	ENSBTAG00000000910	SLC6A7	49.0198	52.8179	64.4568	94.1503
bta-miR-2389	ENSBTAG00000014238	ATP6V1E1	44.1876	65.9528	11.6123	94.326
bta-miR-2389	ENSBTAG00000009719	CALHM2	20.411	78.716	0.000176355	94.3834
bta-miR-2389	ENSBTAG00000020558	APOC2	31.5238	85.5216	0.000176355	94.4398
bta-miR-2389	ENSBTAG00000003901	DNMT3B	55.9835	86.445	0.000176355	94.592
bta-miR-2389	ENSBTAG00000013534	GFAP	97.3217	32.3085	86.6226	94.8271
bta-miR-2389	ENSBTAG00000019658	ASB16	74.0583	49.3304	65.6335	94.9128
bta-miR-2389	ENSBTAG00000039153	RPS6KA4	20.0755	74.5812	40.6649	94.9403
bta-miR-2389	ENSBTAG00000015154	MCL1	32.9755	61.4066	96.7492	94.955
bta-miR-2389	ENSBTAG00000000423	RBM4B	27.2295	95.3284	5.57565	94.9928
bta-miR-2389	ENSBTAG00000040034	MGC157266	38.0823	96.8931	85.6228	95.0272
bta-miR-2389	ENSBTAG00000016229	KLF9	18.6322	87.5707	89.2585	95.1027
bta-miR-2389	ENSBTAG00000018548	INTS7	39.1204	81.9447	0.000176355	95.1774
bta-miR-2389	ENSBTAG00000006202	ST13	35.8524	75.0242	0.000176355	95.3233
bta-miR-2389	ENSBTAG00000020252	NLGN2	88.2938	67.8521	89.5584	95.3534
bta-miR-2389	ENSBTAG00000019454	ANGEL1	96.1229	69.9727	60.1871	95.4416
bta-miR-2389	ENSBTAG00000007904	KRT72	89.5993	60.0749	66.9485	95.5497
bta-miR-2389	ENSBTAG00000037638	KRT73	35.9538	80.0792	94.852	95.7707
bta-miR-2389	ENSBTAG00000015308	SMARCE1	75.6592	73.4539	0.000176355	95.7915
bta-miR-2389	ENSBTAG00000003925	C9H6orf120	34.0339	72.9935	0.000176355	95.8282
bta-miR-2389	ENSBTAG00000013177	APEX2	99.725	44.2621	0.000176355	96.0334
bta-miR-2389	ENSBTAG00000018888	DPH2	30.304	71.2798	46.6446	96.1025
bta-miR-2389	ENSBTAG00000030965	MCM7	41.0955	93.2742	0.000176355	96.2397
bta-miR-2389	ENSBTAG00000019124	EIF4EBP2	79.7104	98.4293	80.6494	96.3141
bta-miR-2389	ENSBTAG00000011798	STK38L	99.9797	86.1842	33.9188	96.3432
bta-miR-2389	ENSBTAG00000009850	GIMAP7	83.9018	57.8877	0.000176355	96.3676
bta-miR-2389	ENSBTAG00000016618	DSTYK	48.0738	47.9048	70.7469	96.4738
bta-miR-2389	ENSBTAG00000032908	C10H14orf176	69.9621	64.0158	78.6998	96.5265
bta-miR-2389	ENSBTAG00000019052	ANK3	82.312	66.2614	40.7917	96.5357
bta-miR-2389	ENSBTAG00000008509	SLC38A3	6.7302	79.1832	58.5678	96.6061
bta-miR-2389	ENSBTAG00000012497	KHDRBS1	85.2502	86.8523	6.3629	96.7116
bta-miR-2389	ENSBTAG00000031715	PCMTD2	95.2233	78.8038	0.000176355	96.9407
bta-miR-2389	ENSBTAG00000021735	GALNT14	52.5258	77.6876	0.000176355	96.9422
bta-miR-2389	ENSBTAG00000008287	YLPM1	64.5511	90.3116	0.000176355	97.0214
bta-miR-2389	ENSBTAG00000019409	GNPTAB	42.2364	92.9528	0.000176355	97.0824
bta-miR-2389	ENSBTAG00000017104	MUC1	51.72	82.0355	85.2842	97.0835
bta-miR-2389	ENSBTAG00000002813	GAB1	76.7637	74.7245	35.5285	97.2504
bta-miR-2389	ENSBTAG00000003043	GNG2	64.5881	80.96	92.7735	97.3935
bta-miR-2389	ENSBTAG00000025644	CALM	77.8257	76.3524	53.2459	97.4013
bta-miR-2389	ENSBTAG00000017818	BT.104881	98.4804	34.2743	41.074	97.5954
bta-miR-2389	ENSBTAG00000002898	UNC45B	48.7577	84.6639	60.0324	97.8381
bta-miR-2389	ENSBTAG00000002116	ZCCHC3	55.7732	79.4855	9.37928	97.8889
bta-miR-2389	ENSBTAG00000007681	DHFR	80.1006	89.8488	73.8393	97.908
bta-miR-2389	ENSBTAG00000015591	SQSTM1	94.7751	76.3165	0.000176355	97.9217
bta-miR-2389	ENSBTAG00000018703	OSTN	55.387	93.456	92.7754	97.9766
bta-miR-2389	ENSBTAG00000034506	SNRPG	77.9845	96.1873	0.000176355	98.0207
bta-miR-2389	ENSBTAG00000045535	GALNTL5	55.0572	97.8236	88.7164	98.1347
bta-miR-2389	ENSBTAG00000035064	C4H7orf57	65.9529	84.6834	0.000176355	98.1545
bta-miR-2389	ENSBTAG00000021960	GPX8	73.6238	95.7322	0.000176355	98.2493
bta-miR-2389	ENSBTAG00000013402	CTDSPL	95.5927	89.7781	57.6121	98.2779
bta-miR-2389	ENSBTAG00000016662	CPS1	73.5796	83.6919	1.56815	98.3414
bta-miR-2389	ENSBTAG00000016501	ARHGAP1	31.507	62.952	27.4039	98.3562
bta-miR-2389	ENSBTAG00000002843	MGC160092	63.908	98.7301	0.000176355	98.4467
bta-miR-2389	ENSBTAG00000014447	RPS6KA1	33.242	97.4021	29.1284	98.4831
bta-miR-2389	ENSBTAG00000003002	WDR75	63.6527	93.8153	92.3555	98.4968
bta-miR-2389	ENSBTAG00000034529	HMGA1	62.7688	74.3746	84.0152	98.5718
bta-miR-2389	ENSBTAG00000011479	INPP5K	8.34916	88.8479	32.9259	98.6595
bta-miR-2389	ENSBTAG00000011225	TMX1	67.4186	89.7297	45.2743	98.7863
bta-miR-2389	ENSBTAG00000009676	STK25	11.7814	96.4455	0.000176355	98.9485
bta-miR-2389	ENSBTAG00000007061	PPP2R5B	50.3989	91.2588	91.8399	99.0826
bta-miR-2389	ENSBTAG00000024803	ENDOD1	53.255	88.8912	0.000176355	99.4495
bta-miR-2389	ENSBTAG00000011865	MTA2	97.0334	95.663	54.7666	99.7649
bta-miR-2389	ENSBTAG00000030424	CLEC1A	22.409	85.03	0.000176355	90.2283
bta-miR-2389	ENSBTAG00000010541	ZNF346	22.1739	39.6577	44.1306	90.2656
bta-miR-2389	ENSBTAG00000046493	PDCD6	14.6991	86.7225	24.4219	90.5043
bta-miR-2389	ENSBTAG00000001035	SF1	79.9894	35.7337	18.3651	90.5774
bta-miR-2389	ENSBTAG00000021581	FHOD3	44.4118	78.4835	70.9885	90.5825
bta-miR-2389	ENSBTAG00000000040	MAFG	26.43	60.3128	0.000176355	90.5873
bta-miR-2389	ENSBTAG00000031432	LYRM4	18.3566	66.5188	0.000176355	90.6429
bta-miR-2389	ENSBTAG00000021434	EDN2	88.428	61.9174	85.0556	90.6766
bta-miR-2389	ENSBTAG00000016331	ROGDI	54.8698	70.8787	51.906	90.7433
bta-miR-2389	ENSBTAG00000044099	ZSWIM7	19.6426	68.4125	0.000176355	90.7442
bta-miR-2389	ENSBTAG00000007812	NDUFA13	42.3242	98.1311	0.000176355	90.8547
bta-miR-2389	ENSBTAG00000002628	SLC44A2	20.7666	36.06	77.5859	90.9491
bta-miR-2389	ENSBTAG00000009861	FRS3	16.6704	71.7136	31.4701	90.9851
bta-miR-2389	ENSBTAG00000021283	KCNF1	5.53032	59.6965	41.6932	91.1856
bta-miR-2389	ENSBTAG00000018426	MRRF	36.8296	69.9552	0.000176355	91.2675
bta-miR-2389	ENSBTAG00000000382	MED27	15.9328	75.0925	0.000176355	91.2958
bta-miR-2389	ENSBTAG00000011415	ETF1	42.575	86.7942	0.811764	91.3892
bta-miR-2389	ENSBTAG00000012608	GDAP1	8.70506	72.4969	82.1613	91.4121
bta-miR-2389	ENSBTAG00000002474	MAD1L1	95.1929	41.7224	57.122	91.6146
bta-miR-2389	ENSBTAG00000010860	DRD2	52.9269	44.3026	46.8814	91.664
bta-miR-2389	ENSBTAG00000040291	KRTAP10-8	98.5653	60.0171	0.000176355	91.7044
bta-miR-2389	ENSBTAG00000013545	MAVS	13.1027	34.3802	39.9074	91.7121
bta-miR-2389	ENSBTAG00000038381	SLC26A6	28.0339	83.4669	74.4329	91.7967
bta-miR-2389	ENSBTAG00000000913	UQCR10	31.0906	85.3705	0.000176355	91.8047
bta-miR-2389	ENSBTAG00000005824	SPOP	17.0297	66.0039	0.000176355	91.9351
bta-miR-2389	ENSBTAG00000034442	LNP1	47.2076	46.181	0.000176355	91.9393
bta-miR-2389	ENSBTAG00000009150	SPON1	26.8335	63.346	13.0249	91.9886
bta-miR-2389	ENSBTAG00000019972	C19H17orf56	43.1316	53.9228	70.2626	92.0511
bta-miR-2389	ENSBTAG00000008964	DTD1	18.6366	88.0465	0.000176355	92.1884
bta-miR-2389	ENSBTAG00000012004	TGFB3	29.2815	89.7227	50.3766	92.5705
bta-miR-2389	ENSBTAG00000011111	COPS7A	57.0544	39.6512	23.4752	92.5849
bta-miR-2389	ENSBTAG00000005678	AACS	25.8331	49.8482	0.000176355	92.6778
bta-miR-2389	ENSBTAG00000030976	C20orf173	26.2751	88.724	0.000176355	92.7204
bta-miR-2389	ENSBTAG00000003907	TSPAN14	98.5249	84.4916	68.8701	92.847
bta-miR-2389	ENSBTAG00000019822	TPPP3	43.9219	72.032	24.5774	92.8821
bta-miR-2389	ENSBTAG00000015789	BCAN	58.6498	54.3526	65.3656	92.9042
bta-miR-2389	ENSBTAG00000016956	GANAB	76.5052	35.4555	57.2465	93.1939
bta-miR-2389	ENSBTAG00000009774	MOBP	20.7154	75.6186	0.000176355	93.2179
bta-miR-2389	ENSBTAG00000038132	AIFM3	23.7377	80.786	71.8369	93.2807
bta-miR-2389	ENSBTAG00000017877	PVRL4	72.6461	65.9548	36.1315	93.3579
bta-miR-2389	ENSBTAG00000026199	ACTB	22.4424	88.3863	0.000176355	93.3812
bta-miR-2389	ENSBTAG00000007611	NRIP2	64.577	94.9101	0.000176355	93.3963
bta-miR-2389	ENSBTAG00000019798	PIGR	22.4995	55.0273	31.9445	93.4894
bta-miR-2389	ENSBTAG00000027390	C13H20orf43	8.96541	78.0347	5.59223	93.5903
bta-miR-2389	ENSBTAG00000015979	SEZ6	55.3305	83.6672	49.464	93.631
bta-miR-2389	ENSBTAG00000027173	CHP	96.494	38.7224	0.000176355	93.8309
bta-miR-2389	ENSBTAG00000004275	DKK3	22.3529	60.8968	45.4836	93.8667
bta-miR-2389	ENSBTAG00000017395	LASS5	21.2669	79.4229	49.3343	93.9355
bta-miR-2389	ENSBTAG00000010100	MED20	88.1962	97.1126	59.5425	93.9939
bta-miR-2389	ENSBTAG00000018935	SETMAR	87.6709	42.2481	0.000176355	94.1159
bta-miR-2389	ENSBTAG00000017814	LGI4	2.81266	72.9026	51.4019	94.2615
bta-miR-2389	ENSBTAG00000013152	NIPSNAP1	94.0301	31.8833	27.0212	94.5012
bta-miR-2389	ENSBTAG00000020751	HSF1	82.1927	97.2733	42.0294	94.5688
bta-miR-2389	ENSBTAG00000020608	ATG9A	67.5454	45.6227	76.5081	94.5915
bta-miR-2389	ENSBTAG00000017409	DLX3	56.991	54.2015	66.1579	94.6591
bta-miR-2389	ENSBTAG00000003419	EAPP	75.0969	57.4855	0.000176355	94.6978
bta-miR-2389	ENSBTAG00000014007	ELMOD2	81.2344	95.3842	63.047	94.8603
bta-miR-2389	ENSBTAG00000020037	CYB5RL	28.1755	87.3464	69.1951	94.8658
bta-miR-2389	ENSBTAG00000013912	TXNRD1	86.0694	45.6552	32.7882	95.1726
bta-miR-2389	ENSBTAG00000017662	EEF2K	39.7432	93.5458	65.9327	95.4233
bta-miR-2389	ENSBTAG00000001183	KLHL33	99.6618	75.4069	54.864	95.5853
bta-miR-2389	ENSBTAG00000038139	CERCAM	58.2146	93.0135	0.000176355	95.5923
bta-miR-2389	ENSBTAG00000018362	TMEM109	99.8928	26.8732	21.1492	95.6666
bta-miR-2389	ENSBTAG00000000113	ARHGEF2	31.5481	42.6009	74.6902	96.0998
bta-miR-2389	ENSBTAG00000011825	C7H19orf43	74.9823	80.6265	29.7487	96.273
bta-miR-2389	ENSBTAG00000011927	RDH5	39.7205	88.6381	0.000176355	96.3169
bta-miR-2389	ENSBTAG00000002586	TCF12	65.061	66.5886	45.8538	96.4527
bta-miR-2389	ENSBTAG00000004622	C13H20ORF12	81.7119	40.1251	39.8764	96.5155
bta-miR-2389	ENSBTAG00000020082	FAM71E1	50.2476	91.5832	0.000176355	96.5542
bta-miR-2389	ENSBTAG00000032350	ENSBTAT00000025005	44.7455	96.3773	0.000176355	96.6
bta-miR-2389	ENSBTAG00000015114	CALR	52.5397	60.0672	65.5118	96.6441
bta-miR-2389	ENSBTAG00000020504	CDK2AP1	52.1222	70.6364	59.0469	96.6509
bta-miR-2389	ENSBTAG00000020079	MAP3K4	30.7979	60.7379	8.73999	96.7912
bta-miR-2389	ENSBTAG00000008150	PKIA	56.9455	78.1976	18.4029	96.9449
bta-miR-2389	ENSBTAG00000014106	IPO8	26.5438	95.0246	0.000176355	96.9817
bta-miR-2389	ENSBTAG00000001693	RPAP1	31.8426	88.2185	0.000176355	97.0241
bta-miR-2389	ENSBTAG00000003958	TMEM220	47.6667	82.9976	0.000176355	97.1086
bta-miR-2389	ENSBTAG00000014078	IGFBPL1	43.9854	68.0003	97.9259	97.1346
bta-miR-2389	ENSBTAG00000021428	CNDP1	77.25	72.9324	98.0116	97.1558
bta-miR-2389	ENSBTAG00000000406	GPATCH4	31.6737	88.0971	67.5173	97.3203
bta-miR-2389	ENSBTAG00000007036	SLC17A7	82.972	42.2411	38.9638	97.4149
bta-miR-2389	ENSBTAG00000020440	ENSBTAT00000027241	26.9449	93.552	87.0467	97.5394
bta-miR-2389	ENSBTAG00000000476	THPO	49.8675	97.5515	0.000176355	97.5607
bta-miR-2389	ENSBTAG00000014156	AMN1	99.0008	87.2398	0.000176355	97.7244
bta-miR-2389	ENSBTAG00000040512	PCP4L1	98.8876	99.2563	75.5674	97.7435
bta-miR-2389	ENSBTAG00000016606	PCGF1	97.5353	93.2675	16.385	97.8204
bta-miR-2389	ENSBTAG00000012211	HOXA5	90.3234	84.9014	0.000176355	97.8558
bta-miR-2389	ENSBTAG00000007334	NFKBID	74.785	54.3597	36.4045	97.9002
bta-miR-2389	ENSBTAG00000005793	PEA15	14.4747	64.8008	49.1255	98.0342
bta-miR-2389	ENSBTAG00000012695	LCK	59.718	79.4629	23.4389	98.1646
bta-miR-2389	ENSBTAG00000004438	XPNPEP1	77.565	83.2717	0.000176355	98.1805
bta-miR-2389	ENSBTAG00000019593	TSG118	43.7811	84.3644	92.0794	98.2335
bta-miR-2389	ENSBTAG00000002657	NKIRAS2	43.7849	94.9589	91.02	98.276
bta-miR-2389	ENSBTAG00000022539	POLR2K	87.0269	79.8388	0.000176355	98.2876
bta-miR-2389	ENSBTAG00000001398	ATP2A2	81.1144	87.1569	8.34125	98.2884
bta-miR-2389	ENSBTAG00000016096	SYP	98.5803	48.3793	65.1365	98.2944
bta-miR-2389	ENSBTAG00000046939	C9orf69	20.5676	77.9196	53.7293	98.4634
bta-miR-2389	ENSBTAG00000018893	AHCYL1	90.9946	65.6215	59.7622	98.464
bta-miR-2389	ENSBTAG00000011198	PPP1CC	82.7982	99.5191	24.3746	98.5743
bta-miR-2389	ENSBTAG00000000985	RAB10	98.0481	64.3604	0.000176355	98.6131
bta-miR-2389	ENSBTAG00000012691	GTF2E2	90.277	97.2855	0.000176355	98.7307
bta-miR-2389	ENSBTAG00000014494	RNASET2	10.083	84.7842	82.6932	98.8703
bta-miR-2389	ENSBTAG00000025531	PSORS1C2	99.2781	78.2091	52.7893	98.9726
bta-miR-2389	ENSBTAG00000004247	RPH3A	94.4498	49.0497	0.000176355	99.0654
bta-miR-2389	ENSBTAG00000008288	ANKRD26	97.9142	92.8984	0.000176355	99.4924
bta-miR-2389	ENSBTAG00000007763	SLC1A4	82.1961	94.5584	53.9268	99.5062
bta-miR-2389	ENSBTAG00000017593	TREM1	75.7336	98.4123	0.000176355	99.5744
bta-miR-2389	ENSBTAG00000011389	TMEM104	68.4181	66.6132	45.4418	99.6677
bta-miR-2389	ENSBTAG00000014526	MOB3A	75.0159	87.3992	61.757	99.8374
bta-miR-2389	ENSBTAG00000002738	S1PR2	76.3564	81.943	48.724	99.8387
bta-miR-2389	ENSBTAG00000021481	CA14	67.8822	98.7329	35.0609	99.847
bta-miR-2389	ENSBTAG00000005679	TMEM130	57.6541	97.8013	75.6711	99.9024
bta-miR-2389	ENSBTAG00000046672	ZDHHC18	1.2826	87.1212	84.6569	90.0233
bta-miR-2389	ENSBTAG00000006296	VMA21	60.8416	57.5012	0.000176355	90.0643
bta-miR-2389	ENSBTAG00000001279	MPP2	70.4427	41.6009	0.000176355	90.2346
bta-miR-2389	ENSBTAG00000013867	DLGAP3	53.7719	94.3655	51.3942	90.2419
bta-miR-2389	ENSBTAG00000001099	C5H12ORF53	97.5078	46.8874	13.9746	90.3272
bta-miR-2389	ENSBTAG00000045785	TOM1	35.3741	76.6866	86.3219	90.7094
bta-miR-2389	ENSBTAG00000013113	VDAC1	73.6262	84.2644	59.7885	90.7748
bta-miR-2389	ENSBTAG00000017010	C1H21ORF70	9.5131	97.5614	0.000176355	90.9571
bta-miR-2389	ENSBTAG00000002105	TEX261	36.9946	46.7467	60.4167	90.9941
bta-miR-2389	ENSBTAG00000030956	ZSCAN21	22.7544	92.9631	80.351	91.097
bta-miR-2389	ENSBTAG00000004635	LLGL1	24.1901	68.2438	0.000176355	91.1151
bta-miR-2389	ENSBTAG00000021811	ANGPTL4	31.5022	75.8415	85.028	91.13
bta-miR-2389	ENSBTAG00000030584	SLC35A4	52.173	35.3582	49.6299	91.2619
bta-miR-2389	ENSBTAG00000008010	FLCN	21.4508	60.6108	30.3144	91.3772
bta-miR-2389	ENSBTAG00000013066	IGF2	77.9947	48.2298	52.0075	91.5731
bta-miR-2389	ENSBTAG00000002769	AP1G1	83.923	37.2571	65.7423	91.5867
bta-miR-2389	ENSBTAG00000010106	CCND3	23.8059	85.3975	60.0231	91.7715
bta-miR-2389	ENSBTAG00000014633	ABCD4	33.6875	56.8207	24.2688	91.884
bta-miR-2389	ENSBTAG00000006756	MATR3	95.087	99.2402	0.000176355	92.2187
bta-miR-2389	ENSBTAG00000021570	PLEKHG4	36.7038	51.9965	49.2899	92.671
bta-miR-2389	ENSBTAG00000006349	EXTL1	58.6296	36.2491	57.3679	92.7201
bta-miR-2389	ENSBTAG00000017007	TRIB3	30.6486	56.9248	78.6559	92.9011
bta-miR-2389	ENSBTAG00000013825	BCAT1	40.302	68.3451	0.000176355	92.9222
bta-miR-2389	ENSBTAG00000002878	CHRD	54.6037	76.2681	0.000176355	92.9469
bta-miR-2389	ENSBTAG00000020412	RAP2A	65.0437	67.5001	0.000176355	93.0466
bta-miR-2389	ENSBTAG00000039705	ENSBTAT00000020019	40.3288	68.3583	26.7644	93.1076
bta-miR-2389	ENSBTAG00000020305	TOR1A	26.8754	94.0048	0.000176355	93.2984
bta-miR-2389	ENSBTAG00000017676	TPK1	18.4619	76.6573	0.000176355	93.3127
bta-miR-2389	ENSBTAG00000017060	ITGB2	72.2894	86.9582	27.8583	93.8898
bta-miR-2389	ENSBTAG00000003865	CASR	96.5533	24.5341	65.8551	93.9426
bta-miR-2389	ENSBTAG00000011024	TXNDC12	23.0934	68.2892	21.0963	94.2246
bta-miR-2389	ENSBTAG00000019813	ADIPOQ	56.9651	58.0989	0.000176355	94.4436
bta-miR-2389	ENSBTAG00000015466	NSUN2	51.4072	79.0066	0.000176355	94.7543
bta-miR-2389	ENSBTAG00000002858	ACBD7	32.2312	85.4012	0.000176355	94.915
bta-miR-2389	ENSBTAG00000000520	ATP2B3	49.7706	75.9304	0.000176355	94.9205
bta-miR-2389	ENSBTAG00000008492	ZMYM3	47.0497	24.8929	46.6518	95.2691
bta-miR-2389	ENSBTAG00000018656	HP1BP3	84.6216	66.4036	31.8286	95.3387
bta-miR-2389	ENSBTAG00000003450	ATP6V1H	66.8628	93.9098	0.000176355	95.4548
bta-miR-2389	ENSBTAG00000038333	RBM23	58.0139	46.4728	59.8929	95.4803
bta-miR-2389	ENSBTAG00000010667	PIK3IP1	31.4405	48.7472	75.3607	95.4835
bta-miR-2389	ENSBTAG00000011826	PEX26	47.2533	63.4267	0.000176355	95.5178
bta-miR-2389	ENSBTAG00000021778	SEPN1	75.5588	83.6873	96.0121	95.6444
bta-miR-2389	ENSBTAG00000011740	OPALIN	63.3589	60.5278	53.6819	95.8902
bta-miR-2389	ENSBTAG00000014897	UNC5A	40.8185	82.7257	14.5758	95.9231
bta-miR-2389	ENSBTAG00000003902	ZNF512	93.9366	53.4936	9.25707	95.9814
bta-miR-2389	ENSBTAG00000015032	CD14	84.4268	50.0327	49.5906	96.009
bta-miR-2389	ENSBTAG00000009127	TSPYL4	97.5262	60.8271	45.6718	96.0295
bta-miR-2389	ENSBTAG00000005163	S100A1	95.8867	90.3214	0.000176355	96.1033
bta-miR-2389	ENSBTAG00000004272	ISG12(B)	52.2364	85.5832	0.000176355	96.1257
bta-miR-2389	ENSBTAG00000001564	PDE4DIP	43.5047	70.8405	0.000176355	96.1887
bta-miR-2389	ENSBTAG00000031134	YWHAH	98.4273	86.7832	0.456055	96.3215
bta-miR-2389	ENSBTAG00000006989	SEMA4F	39.3951	36.8699	99.3641	96.42
bta-miR-2389	ENSBTAG00000007958	TNS4	81.9107	36.6575	36.4666	96.4382
bta-miR-2389	ENSBTAG00000020542	SHE	38.7604	77.386	0.000176355	96.4384
bta-miR-2389	ENSBTAG00000015857	TPRG1L	56.02	89.2914	0.000176355	96.5604
bta-miR-2389	ENSBTAG00000009231	NSDHL	75.5222	65.2793	97.9601	96.676
bta-miR-2389	ENSBTAG00000006884	PABPN1	63.9084	89.9542	40.7337	96.7599
bta-miR-2389	ENSBTAG00000014822	MRPL52	59.1476	81.4283	63.2012	96.8882
bta-miR-2389	ENSBTAG00000011425	PTPRA	72.1209	66.1481	57.5546	96.992
bta-miR-2389	ENSBTAG00000002335	HAND1	97.1607	66.7681	42.7395	97.035
bta-miR-2389	ENSBTAG00000010677	LIMCH1	51.2334	96.0984	37.133	97.089
bta-miR-2389	ENSBTAG00000023806	COBL	88.093	70.049	62.3208	97.0929
bta-miR-2389	ENSBTAG00000007268	F13A1	48.7624	64.0145	97.145	97.1208
bta-miR-2389	ENSBTAG00000012857	CNNM2	56.4073	51.8575	92.9936	97.1424
bta-miR-2389	ENSBTAG00000012261	RAB19	72.2064	58.1729	15.2761	97.1473
bta-miR-2389	ENSBTAG00000020975	SYNGAP1	94.557	88.527	59.649	97.2987
bta-miR-2389	ENSBTAG00000019772	OXTR	72.5354	65.8813	22.34	97.3324
bta-miR-2389	ENSBTAG00000011732	PGAP3	74.1525	89.0735	85.0689	97.5941
bta-miR-2389	ENSBTAG00000015164	SLC27A5	93.4447	89.6851	23.4586	97.699
bta-miR-2389	ENSBTAG00000013922	MOSPD1	96.061	67.746	0.395918	97.7062
bta-miR-2389	ENSBTAG00000013851	BCL10	28.355	95.6407	69.4835	97.8514
bta-miR-2389	ENSBTAG00000016450	CDNF	49.0808	94.0213	18.8192	97.9328
bta-miR-2389	ENSBTAG00000044132	NTN5	65.7875	92.336	73.749	97.9778
bta-miR-2389	ENSBTAG00000005236	CCKBR	93.2663	63.7941	0.000176355	98.0704
bta-miR-2389	ENSBTAG00000016323	SLC7A14	82.2611	76.0517	54.2183	98.1006
bta-miR-2389	ENSBTAG00000014583	CALM	35.5657	82.6	2.03038	98.1752
bta-miR-2389	ENSBTAG00000012267	ZFC3H1	78.0094	82.731	47.3017	98.3089
bta-miR-2389	ENSBTAG00000002849	IRF6	66.1499	90.6557	39.659	98.6417
bta-miR-2389	ENSBTAG00000004517	TARBP1	97.054	94.686	0.000176355	99.0543
bta-miR-2389	ENSBTAG00000002817	SLC46A1	20.0192	88.2298	44.3565	99.1366
bta-miR-2389	ENSBTAG00000010843	PGRMC2	97.7658	84.7482	33.4172	99.1518
bta-miR-2389	ENSBTAG00000009830	PLEKHB1	17.4434	91.683	38.3908	99.2065
bta-miR-2389	ENSBTAG00000010324	GTPBP1	88.7194	77.2228	81.3564	99.2359
bta-miR-2389	ENSBTAG00000015354	ZDHHC9	90.0994	69.855	67.2164	99.4914
bta-miR-2389	ENSBTAG00000014603	VAMP1	88.185	70.7441	85.9815	99.6945
bta-miR-2389	ENSBTAG00000009076	ADD2	55.47	99.427	96.0789	99.7027
bta-miR-2389	ENSBTAG00000016666	KIAA1468	59.8707	99.5881	0.000176355	99.709
bta-miR-2389	ENSBTAG00000014881	PHF23	80.4915	98.3572	29.6076	99.7287
bta-miR-2389	ENSBTAG00000004331	PYGO2	68.3044	94.7886	52.6195	99.9671
bta-miR-2366	ENSBTAG00000011374	S1PR3	73.3836	77.7054	92.106	90.301
bta-miR-2366	ENSBTAG00000016315	COTL1	65.733	64.373	61.817	90.4492
bta-miR-2366	ENSBTAG00000030951	ZNF655	84.8229	80.9128	0.000176355	90.7946
bta-miR-2366	ENSBTAG00000011291	DLG3	29.6437	95.551	57.4781	90.9386
bta-miR-2366	ENSBTAG00000001740	HAPLN3	61.8374	83.3275	65.4331	91.2048
bta-miR-2366	ENSBTAG00000007567	TMX3	68.3608	81.6759	65.5463	91.2461
bta-miR-2366	ENSBTAG00000010809	C19H17orf28	18.0219	86.9159	65.3203	91.3881
bta-miR-2366	ENSBTAG00000000782	KDR	31.145	65.5574	92.7065	91.5475
bta-miR-2366	ENSBTAG00000017718	CCL22	42.265	57.1676	0.000176355	91.7136
bta-miR-2366	ENSBTAG00000018372	STARD7	40.7275	57.8058	70.4411	91.8349
bta-miR-2366	ENSBTAG00000018258	SRSF2	90.8276	63.5646	0.000176355	92.2309
bta-miR-2366	ENSBTAG00000002733	DBX1	71.0042	82.6352	0.000176355	92.2935
bta-miR-2366	ENSBTAG00000010083	HADHB	39.7804	88.1417	0.000176355	92.5495
bta-miR-2366	ENSBTAG00000015171	CCRK	27.0072	73.9419	0.000176355	93.0248
bta-miR-2366	ENSBTAG00000019446	ELP5	10.735	86.2887	86.9876	93.0518
bta-miR-2366	ENSBTAG00000020994	C17orf75	39.6563	88.5753	0.000176355	93.4721
bta-miR-2366	ENSBTAG00000009328	NWD1	35.132	66.08	70.5843	93.5081
bta-miR-2366	ENSBTAG00000015718	CASP8	53.6762	96.1934	0.000176355	93.7934
bta-miR-2366	ENSBTAG00000007447	NUDT4	35.3397	75.498	0.000176355	93.9437
bta-miR-2366	ENSBTAG00000001731	GLYR1	58.4034	96.1664	67.7377	94.0964
bta-miR-2366	ENSBTAG00000004339	ENSBTAT00000005678	81.9043	69.5745	0.000176355	94.2719
bta-miR-2366	ENSBTAG00000008110	IFT20	60.7018	90.1953	0.000176355	94.5243
bta-miR-2366	ENSBTAG00000003291	RIMKLB	37.9357	93.7211	17.3147	94.5413
bta-miR-2366	ENSBTAG00000013411	ENO1	89.0638	76.8458	88.154	94.5516
bta-miR-2366	ENSBTAG00000020892	IL2RA	45.772	64.5226	31.9249	94.8292
bta-miR-2366	ENSBTAG00000007153	C1QA	63.6441	91.1062	27.8197	94.8993
bta-miR-2366	ENSBTAG00000007321	SREK1	71.9543	90.2346	0.000176355	94.9837
bta-miR-2366	ENSBTAG00000008457	SLU7	86.5448	97.8565	0.000176355	95.0663
bta-miR-2366	ENSBTAG00000020073	NCEH1	40.9612	67.8807	0.000176355	95.2227
bta-miR-2366	ENSBTAG00000001807	AKAP8	61.5867	80.8167	0.000176355	95.298
bta-miR-2366	ENSBTAG00000022155	FSTL1	59.8097	85.6652	32.296	95.4628
bta-miR-2366	ENSBTAG00000008136	SNW1	87.168	86.9345	0.000176355	95.9846
bta-miR-2366	ENSBTAG00000009101	SH2B3	19.2646	86.416	95.1476	96.0146
bta-miR-2366	ENSBTAG00000020192	PPP2R5C	39.6841	96.7163	35.8407	96.3217
bta-miR-2366	ENSBTAG00000013919	BOLA-DRB3	78.427	94.3834	0.000176355	96.3262
bta-miR-2366	ENSBTAG00000021951	RBM17	71.4901	94.2905	35.4095	96.4513
bta-miR-2366	ENSBTAG00000030897	XRCC2	60.3248	75.2421	38.2628	96.7031
bta-miR-2366	ENSBTAG00000003063	SYNJ1	66.1917	94.1101	0.000176355	96.7123
bta-miR-2366	ENSBTAG00000014411	C5H12orf23	35.8072	71.1623	90.7934	96.8083
bta-miR-2366	ENSBTAG00000004608	CD33	72.6176	92.8473	0.000176355	96.824
bta-miR-2366	ENSBTAG00000008495	AP3B2	89.0967	96.591	19.8985	96.8738
bta-miR-2366	ENSBTAG00000018598	HSPB6	98.8053	78.8746	58.7642	96.9931
bta-miR-2366	ENSBTAG00000001703	SYT13	67.6084	49.4443	89.6215	97.0572
bta-miR-2366	ENSBTAG00000020089	ENSBTAT00000026766	89.2963	97.6136	17.1394	97.0918
bta-miR-2366	ENSBTAG00000000686	NANP	41.871	96.4161	0.000176355	97.1209
bta-miR-2366	ENSBTAG00000015721	RAVER1	8.6356	96.5576	62.0508	97.1288
bta-miR-2366	ENSBTAG00000023831	ELP4	85.0643	96.4132	0.000176355	97.139
bta-miR-2366	ENSBTAG00000012757	GCNT1	71.5863	88.2071	0.000176355	97.2073
bta-miR-2366	ENSBTAG00000007102	GTSE1	77.0383	91.4293	0.000176355	97.4116
bta-miR-2366	ENSBTAG00000013366	NRIP3	43.6929	98.2155	54.1728	97.4165
bta-miR-2366	ENSBTAG00000020133	PPP3CC	89.1306	95.6824	0.000176355	97.7109
bta-miR-2366	ENSBTAG00000002472	CASP9	7.71776	94.4626	0.000176355	97.8834
bta-miR-2366	ENSBTAG00000016779	CLIP1	73.6862	88.3139	56.0808	98.1392
bta-miR-2366	ENSBTAG00000014890	CYP19A1	98.2747	79.2814	0.000176355	98.172
bta-miR-2366	ENSBTAG00000012417	C15H11orf46	99.0084	94.9034	0.000176355	98.2046
bta-miR-2366	ENSBTAG00000010249	TMEM222	27.3357	97.6726	85.2292	98.2851
bta-miR-2366	ENSBTAG00000001928	PDIA6	66.8307	91.5331	0.000176355	98.3035
bta-miR-2366	ENSBTAG00000020720	MMTAG2	61.0131	97.977	0.000176355	98.3943
bta-miR-2366	ENSBTAG00000007137	RFC5	42.5622	95.8693	47.5003	98.4177
bta-miR-2366	ENSBTAG00000006504	TCHP	80.6198	99.3847	37.4976	98.8278
bta-miR-2366	ENSBTAG00000015107	SLC16A1	78.909	92.3305	47.753	99.0321
bta-miR-2366	ENSBTAG00000033333	CDK10	35.5979	94.8641	99.1981	99.0952
bta-miR-2366	ENSBTAG00000012217	PLA2G2F	31.7481	89.0849	79.5796	99.2852
bta-miR-2366	ENSBTAG00000016152	DAB2	69.3605	99.4973	85.7757	99.747
bta-miR-2366	ENSBTAG00000012982	PPCS	38.0715	82.2282	0.000176355	90.2141
bta-miR-2366	ENSBTAG00000012156	NAIF1	30.2311	64.6695	48.8536	90.3113
bta-miR-2366	ENSBTAG00000010658	PFKL	18.6193	81.6417	84.4536	90.6805
bta-miR-2366	ENSBTAG00000026278	CLDN4	48.4171	66.3781	79.022	91.0287
bta-miR-2366	ENSBTAG00000001983	SMAGP	36.6863	67.5948	0.000176355	91.0576
bta-miR-2366	ENSBTAG00000014898	HK3	22.6998	90.2034	82.2072	91.1005
bta-miR-2366	ENSBTAG00000018115	PEBP1	42.9042	80.1491	0.000176355	91.2964
bta-miR-2366	ENSBTAG00000044046	SGCD	54.793	89.5945	89.5042	91.3404
bta-miR-2366	ENSBTAG00000012353	ZNF34	35.9876	74.3082	0.000176355	91.5283
bta-miR-2366	ENSBTAG00000018020	GNAT1	68.5459	51.1619	95.3074	91.5396
bta-miR-2366	ENSBTAG00000019132	DMP1	38.8933	79.7359	0.000176355	92.1519
bta-miR-2366	ENSBTAG00000047412	TNFSF18	40.2964	73.3322	20.0553	92.2715
bta-miR-2366	ENSBTAG00000015249	B4GALT1	99.3849	40.6575	88.8163	92.4553
bta-miR-2366	ENSBTAG00000002562	PRAF2	50.8004	59.4937	91.8593	92.9072
bta-miR-2366	ENSBTAG00000017200	RHOJ	46.1873	58.6086	15.8267	93.021
bta-miR-2366	ENSBTAG00000000044	MYADML2	61.5038	44.3362	0.000176355	93.0983
bta-miR-2366	ENSBTAG00000019863	CCDC70	48.3978	97.6871	66.0458	93.1433
bta-miR-2366	ENSBTAG00000018563	SFRP2	92.5226	84.3335	63.6477	93.3254
bta-miR-2366	ENSBTAG00000010485	MFN1	41.8691	90.0306	0.000176355	93.5352
bta-miR-2366	ENSBTAG00000019723	PEX12	82.8199	74.7354	93.4599	93.65
bta-miR-2366	ENSBTAG00000005751	CDAN1	46.9856	70.9651	33.0924	93.6544
bta-miR-2366	ENSBTAG00000025340	CDHR2	37.8206	93.1688	95.2123	93.6583
bta-miR-2366	ENSBTAG00000000064	FEN1	42.2422	90.9791	40.0013	93.6866
bta-miR-2366	ENSBTAG00000000057	THBS3	17.2358	92.0164	81.0034	93.7344
bta-miR-2366	ENSBTAG00000013177	APEX2	84.4437	90.2231	0.000176355	94.2882
bta-miR-2366	ENSBTAG00000004179	PSMD9	21.2988	95.1185	0.000176355	94.4143
bta-miR-2366	ENSBTAG00000006071	CTTN	96.0547	81.4079	74.8212	94.6517
bta-miR-2366	ENSBTAG00000016427	COMMD7	53.2066	96.0814	0.000176355	94.7176
bta-miR-2366	ENSBTAG00000044112	MSRB2	62.1237	80.2432	0.000176355	94.8315
bta-miR-2366	ENSBTAG00000014161	ARMC10	65.3271	94.3724	0.000176355	95.0125
bta-miR-2366	ENSBTAG00000016103	CBFB	25.9942	95.2412	0.000176355	95.3024
bta-miR-2366	ENSBTAG00000002615	LONRF3	40.8297	89.2151	12.1089	95.3057
bta-miR-2366	ENSBTAG00000046433	ENSBTAT00000017687	38.3804	93.9024	0.000176355	95.4747
bta-miR-2366	ENSBTAG00000008419	PDE2A	5.51123	92.648	0.000176355	95.6481
bta-miR-2366	ENSBTAG00000030674	AK4	72.6497	78.2731	94.3683	95.8261
bta-miR-2366	ENSBTAG00000020355	KLF4	92.4382	84.6721	27.5682	95.844
bta-miR-2366	ENSBTAG00000009938	XCL1	90.9172	94.1844	0.000176355	96.0396
bta-miR-2366	ENSBTAG00000004636	PLEKHA1	67.8654	99.2504	94.0838	96.1731
bta-miR-2366	ENSBTAG00000013496	CPM	53.3385	59.3446	27.3028	96.208
bta-miR-2366	ENSBTAG00000035064	C4H7orf57	45.1754	92.1232	0.000176355	96.4053
bta-miR-2366	ENSBTAG00000014151	RCSD1	60.7116	68.111	31.8921	96.6398
bta-miR-2366	ENSBTAG00000019686	NCKAP1L	88.496	74.8117	32.6217	96.893
bta-miR-2366	ENSBTAG00000020704	RAMP3	99.8358	96.2924	80.8556	97.3985
bta-miR-2366	ENSBTAG00000006432	KCNE4	88.7892	52.9434	0.000176355	97.4194
bta-miR-2366	ENSBTAG00000013612	MBLAC2	55.3388	82.4005	98.4181	97.4699
bta-miR-2366	ENSBTAG00000011285	TRMT1L	49.6329	95.5037	0.000176355	97.6386
bta-miR-2366	ENSBTAG00000008084	ZNF382	92.4834	97.9892	0.000176355	97.7101
bta-miR-2366	ENSBTAG00000001197	SLAMF7	32.1583	85.355	0.000176355	97.8296
bta-miR-2366	ENSBTAG00000014368	SLAMF6	96.3011	96.8588	0.000176355	98.255
bta-miR-2366	ENSBTAG00000010948	CLIC2	52.3308	96.9969	0.000176355	98.6555
bta-miR-2366	ENSBTAG00000021731	TGFBRAP1	65.9463	87.4787	21.4136	98.7127
bta-miR-2366	ENSBTAG00000040076	ILF3	19.1506	99.1022	88.2269	98.9077
bta-miR-2366	ENSBTAG00000011103	SLC24A6	35.0169	99.0553	55.2759	99.0339
bta-miR-2366	ENSBTAG00000018119	AOAH	61.1797	99.5307	13.4482	99.3527
bta-miR-2366	ENSBTAG00000005246	DIP2B	54.83	46.3255	77.0352	90.0191
bta-miR-2366	ENSBTAG00000017869	CAV1	35.7554	75.8909	73.6575	90.2362
bta-miR-2366	ENSBTAG00000008202	PRKCSH	56.453	63.9806	0.000176355	90.4431
bta-miR-2366	ENSBTAG00000010487	MGC128424	19.8917	69.1855	0.000176355	90.7527
bta-miR-2366	ENSBTAG00000011866	PCBD1	18.364	92.7363	0.000176355	91.0991
bta-miR-2366	ENSBTAG00000009282	PORCN	92.3772	91.2545	39.0449	91.3607
bta-miR-2366	ENSBTAG00000007480	CIRBP	40.9774	70.506	0.000176355	91.3926
bta-miR-2366	ENSBTAG00000003044	SPIN1	86.7714	62.7486	55.5623	91.7307
bta-miR-2366	ENSBTAG00000010015	NMRAL1	14.1195	98.5782	0.000176355	91.7672
bta-miR-2366	ENSBTAG00000001306	FXN	44.4865	82.9705	0.000176355	91.8274
bta-miR-2366	ENSBTAG00000040512	PCP4L1	41.4974	72.625	77.1574	91.8581
bta-miR-2366	ENSBTAG00000040569	NLRX1	48.2186	65.7188	47.4784	91.9191
bta-miR-2366	ENSBTAG00000002716	NOL10	74.6454	66.617	0.000176355	91.99
bta-miR-2366	ENSBTAG00000008687	PCSK2	77.5326	88.442	0.000176355	92.1097
bta-miR-2366	ENSBTAG00000002693	KANSL2	61.3865	95.8422	0.000176355	92.5658
bta-miR-2366	ENSBTAG00000007788	GRIPAP1	19.8848	87.112	68.6035	92.5755
bta-miR-2366	ENSBTAG00000011887	CD22	10.6097	83.2184	0.000176355	92.6517
bta-miR-2366	ENSBTAG00000004622	C13H20ORF12	64.9098	68.2494	0.000176355	92.8057
bta-miR-2366	ENSBTAG00000001353	PMPCA	28.1057	73.6439	0.000176355	93.1896
bta-miR-2366	ENSBTAG00000004775	GRIA2	21.1044	76.0914	0.000176355	93.25
bta-miR-2366	ENSBTAG00000021374	FARSA	54.4051	87.4164	49.8229	93.2865
bta-miR-2366	ENSBTAG00000016208	TGM2	90.285	49.2523	55.007	93.5209
bta-miR-2366	ENSBTAG00000011204	NINJ1	16.9266	69.0638	78.3146	93.535
bta-miR-2366	ENSBTAG00000008695	TCF3	37.7176	79.7557	0.000176355	93.6974
bta-miR-2366	ENSBTAG00000011567	VPS18	60.6986	78.9102	82.3311	93.9352
bta-miR-2366	ENSBTAG00000021342	TMEM136	40.8318	64.8744	40.6466	94.392
bta-miR-2366	ENSBTAG00000005212	C1H3orf70	39.5794	91.2187	69.7544	94.4641
bta-miR-2366	ENSBTAG00000005754	PPM1K	62.3704	77.0354	73.7174	94.6872
bta-miR-2366	ENSBTAG00000017009	CMC2	60.096	84.6833	0.000176355	94.6373
bta-miR-2366	ENSBTAG00000014181	RNF111	52.9003	89.8191	49.8756	94.7093
bta-miR-2366	ENSBTAG00000018436	UBE2J1	72.2768	98.7368	0.000176355	94.7769
bta-miR-2366	ENSBTAG00000004869	CXADR	69.729	84.5387	0.000176355	94.7817
bta-miR-2366	ENSBTAG00000038062	FUT4	73.2025	90.6157	0.000176355	94.903
bta-miR-2366	ENSBTAG00000005063	THEM6	3.45723	96.4334	0.000176355	94.9377
bta-miR-2366	ENSBTAG00000011415	ETF1	48.0289	85.4119	64.5653	95.0645
bta-miR-2366	ENSBTAG00000005111	BMP2	32.0747	89.6149	11.8059	95.1557
bta-miR-2366	ENSBTAG00000018935	SETMAR	40.6674	52.3508	23.7251	95.1966
bta-miR-2366	ENSBTAG00000014078	IGFBPL1	84.9146	58.1712	82.198	95.3562
bta-miR-2366	ENSBTAG00000005353	DES	89.567	89.7754	59.3319	95.4881
bta-miR-2366	ENSBTAG00000008842	JPH1	69.2072	84.375	63.107	95.5729
bta-miR-2366	ENSBTAG00000018948	HIF3A	63.2157	89.3959	80.7214	95.8372
bta-miR-2366	ENSBTAG00000006255	MDM4	74.5274	98.8217	25.2991	96.0097
bta-miR-2366	ENSBTAG00000020731	PRRG4	45.697	90.0056	0.000176355	96.3804
bta-miR-2366	ENSBTAG00000015254	GLB1	71.0387	89.8307	78.7192	96.4056
bta-miR-2366	ENSBTAG00000008577	GRSF1	84.0638	84.715	15.0861	96.7481
bta-miR-2366	ENSBTAG00000008737	DR1	80.5364	78.8497	0.000176355	96.7781
bta-miR-2366	ENSBTAG00000011829	NF1	74.7104	97.9589	88.1898	97.0675
bta-miR-2366	ENSBTAG00000021263	CYP4V2	81.7557	69.2836	94.3192	97.2071
bta-miR-2366	ENSBTAG00000013201	ALOX5AP	87.8678	95.5454	26.8016	97.6018
bta-miR-2366	ENSBTAG00000002140	IL3	70.4725	92.2412	0.000176355	97.7183
bta-miR-2366	ENSBTAG00000020105	AQP7	98.2681	90.4893	51.8781	97.7745
bta-miR-2366	ENSBTAG00000037465	TRIM6	96.2917	85.8957	0.000176355	97.864
bta-miR-2366	ENSBTAG00000008952	RAP1GAP	67.7347	96.4855	81.4245	98.3029
bta-miR-2366	ENSBTAG00000015109	TOB2	35.01	89.2168	0.000176355	98.5927
bta-miR-2366	ENSBTAG00000009148	GPA33	53.3874	96.0581	60.0957	99.0001
bta-miR-2366	ENSBTAG00000002190	DOCK8	56.8197	99.5661	0.000176355	99.1708
bta-miR-2366	ENSBTAG00000038131	ABCC5	49.5743	98.8029	41.6812	99.5695
bta-miR-2366	ENSBTAG00000016747	NAT10	74.7832	76.0056	0.000176355	90.7348
bta-miR-2366	ENSBTAG00000021526	RPRM	46.5908	68.4402	0.000176355	90.7941
bta-miR-2366	ENSBTAG00000026684	SYNC	67.126	88.1841	94.5104	90.9106
bta-miR-2366	ENSBTAG00000047605	ENSBTAT00000054744	38.1436	85.3597	0.000176355	91.0284
bta-miR-2366	ENSBTAG00000015125	KLK5	58.6238	70.6023	0.000176355	91.0543
bta-miR-2366	ENSBTAG00000010359	THG1L	92.4182	76.2669	24.1007	91.2342
bta-miR-2366	ENSBTAG00000016818	ZCCHC17	70.1115	62.0168	0.000176355	91.4131
bta-miR-2366	ENSBTAG00000033529	SCN2B	58.059	75.5018	59.1141	91.4688
bta-miR-2366	ENSBTAG00000008353	CDKN1A	22.5922	95.0311	86.7012	91.5453
bta-miR-2366	ENSBTAG00000013054	MFSD2	48.6945	85.5408	28.2066	91.7345
bta-miR-2366	ENSBTAG00000015200	L2HGDH	75.9443	93.9882	72.5344	92.1254
bta-miR-2366	ENSBTAG00000013900	TRIM21	42.7417	80.0387	0.000176355	92.2335
bta-miR-2366	ENSBTAG00000009966	XRCC3	61.0408	66.0351	0.000176355	92.267
bta-miR-2366	ENSBTAG00000013443	SDR9C7	42.4179	84.033	0.000176355	92.3037
bta-miR-2366	ENSBTAG00000010171	JOSD1	59.7153	99.3206	79.6303	92.3086
bta-miR-2366	ENSBTAG00000008278	TMEM187	35.6529	93.0425	0.000176355	92.3389
bta-miR-2366	ENSBTAG00000019066	FAM167A	48.6291	76.7213	91.8351	92.3755
bta-miR-2366	ENSBTAG00000019550	TBC1D2	15.1377	87.0504	47.5821	93.299
bta-miR-2366	ENSBTAG00000007592	RARG	33.5667	97.1234	83.4746	93.5294
bta-miR-2366	ENSBTAG00000019225	SLC39A14	30.2019	43.7105	15.362	93.5388
bta-miR-2366	ENSBTAG00000019951	PCYOX1L	44.715	96.8915	37.6547	93.7752
bta-miR-2366	ENSBTAG00000047635	MRO	37.3333	81.3833	0.000176355	93.8906
bta-miR-2366	ENSBTAG00000007300	FHL3	56.4277	91.2776	24.4115	93.9196
bta-miR-2366	ENSBTAG00000016267	SERPING1	31.765	96.1038	0.000176355	94.014
bta-miR-2366	ENSBTAG00000025748	CYP4F2	73.246	97.9883	0.000176355	94.5446
bta-miR-2366	ENSBTAG00000000372	TIPIN	43.088	93.5743	0.000176355	94.5845
bta-miR-2366	ENSBTAG00000016473	NAT1	18.7683	81.9594	0.000176355	94.7471
bta-miR-2366	ENSBTAG00000040188	OR12D2	37.3132	91.356	0.000176355	94.822
bta-miR-2366	ENSBTAG00000002211	MAPK8IP3	44.8675	41.317	35.2996	94.842
bta-miR-2366	ENSBTAG00000030274	CMC2	60.21	87.1348	0.000176355	94.8608
bta-miR-2366	ENSBTAG00000013244	HDAC6	39.9094	85.737	0.000176355	95.0064
bta-miR-2366	ENSBTAG00000000033	PHOSPHO1	89.8766	67.115	0.000176355	95.2069
bta-miR-2366	ENSBTAG00000017175	RNF216	93.7237	74.2105	0.000176355	95.5027
bta-miR-2366	ENSBTAG00000004840	C1S	25.4599	86.0237	0.000176355	95.8992
bta-miR-2366	ENSBTAG00000013309	SFRS4	80.2717	81.4098	63.1135	95.9653
bta-miR-2366	ENSBTAG00000006722	FGF16	68.5354	96.6367	84.3181	96.1748
bta-miR-2366	ENSBTAG00000010775	POGK	85.0858	75.0025	0.000176355	96.1902
bta-miR-2366	ENSBTAG00000021615	LGALS3	44.4082	94.821	0.000176355	96.2509
bta-miR-2366	ENSBTAG00000033292	SP7	67.4276	98.4584	89.7915	96.5559
bta-miR-2366	ENSBTAG00000007071	RAI14	57.4175	81.3191	85.0373	96.5637
bta-miR-2366	ENSBTAG00000013027	CCK	67.4461	92.7597	38.9135	96.6672
bta-miR-2366	ENSBTAG00000012077	C26H10ORF6	44.8714	81.391	63.095	96.9222
bta-miR-2366	ENSBTAG00000005634	LSM2	92.9932	93.8823	0.000176355	96.9409
bta-miR-2366	ENSBTAG00000014730	NCAPD2	79.7468	95.9601	0.000176355	97.111
bta-miR-2366	ENSBTAG00000015638	IL20RA	64.2708	91.2449	0.000176355	97.2118
bta-miR-2366	ENSBTAG00000003301	NCAM2	79.8692	90.4829	64.3055	97.2372
bta-miR-2366	ENSBTAG00000008587	GSTT3	94.3305	86.8482	0.000176355	97.2687
bta-miR-2366	ENSBTAG00000011530	CDH15	43.4178	96.2475	81.7737	97.2779
bta-miR-2366	ENSBTAG00000002859	ENSBTAT00000056695	75.8691	76.1882	0.000176355	97.3083
bta-miR-2366	ENSBTAG00000014069	PDK4	52.3403	87.1575	68.5086	97.3232
bta-miR-2366	ENSBTAG00000013653	NFE2L1	66.6265	90.2135	0.000176355	97.4268
bta-miR-2366	ENSBTAG00000001881	SLC10A1	67.7538	93.1469	0.000176355	97.4999
bta-miR-2366	ENSBTAG00000014491	ATP6V1G2	96.3566	69.5622	77.4161	97.5004
bta-miR-2366	ENSBTAG00000017753	APP	89.7676	90.3614	54.0771	97.5075
bta-miR-2366	ENSBTAG00000020927	HSD17B8	46.7809	91.4507	66.8717	97.8218
bta-miR-2366	ENSBTAG00000011435	NPEPPS	59.1389	86.7191	49.4682	97.9337
bta-miR-2366	ENSBTAG00000000164	GNRH1	61.9424	95.8675	68.5551	97.9597
bta-miR-2366	ENSBTAG00000015036	RAD51C	83.4511	99.6167	0.000176355	98.0834
bta-miR-2366	ENSBTAG00000032151	CCDC73	91.7593	96.3418	91.9871	98.1272
bta-miR-2366	ENSBTAG00000021251	RIPK4	21.1434	97.5007	84.0106	98.361
bta-miR-2366	ENSBTAG00000013569	CD38	76.8231	94.5477	0.000176355	98.5985
bta-miR-2366	ENSBTAG00000014325	MGC166151	46.1707	94.5948	25.6966	98.9212
bta-miR-2366	ENSBTAG00000020465	FERMT1	45.5907	96.3495	88.545	99.3052
bta-miR-2366	ENSBTAG00000021077	BOLA-DQB	47.7103	99.7879	0.000176355	99.3088
bta-miR-2366	ENSBTAG00000020398	TRMT12	65.3244	99.8466	0.000176355	99.5081
bta-miR-2366	ENSBTAG00000002596	VSTM1	72.1335	99.7199	0.000176355	99.5099
bta-miR-2366	ENSBTAG00000006989	SEMA4F	54.0116	94.9747	76.0367	99.5107
bta-miR-2366	ENSBTAG00000018375	ATCAY	87.243	99.9205	76.3534	99.6168
bta-miR-2338	ENSBTAG00000002910	ECHDC2	83.0008	67.6898	65.0577	90.1506
bta-miR-2338	ENSBTAG00000003997	UBE2D4	64.0425	54.8564	51.1852	90.374
bta-miR-2338	ENSBTAG00000000207	HDHD1A	53.1868	85.3415	85.1574	90.62
bta-miR-2338	ENSBTAG00000017776	CHD2	55.8198	51.7773	53.8734	90.8444
bta-miR-2338	ENSBTAG00000018176	C19H17orf62	16.6079	85.6675	0.000176355	90.942
bta-miR-2338	ENSBTAG00000014619	WASF3	57.2385	72.2367	0.000176355	91.0988
bta-miR-2338	ENSBTAG00000021211	DPT	28.4397	65.5891	0.000176355	91.3342
bta-miR-2338	ENSBTAG00000000306	ITK	34.1785	82.7964	97.1861	91.4109
bta-miR-2338	ENSBTAG00000007172	GOT2	45.8438	78.8604	83.3004	91.4313
bta-miR-2338	ENSBTAG00000011143	KPNA1	63.048	94.2259	57.2232	91.4779
bta-miR-2338	ENSBTAG00000008372	PEX11B	83.3045	70.3477	0.000176355	91.57
bta-miR-2338	ENSBTAG00000004038	ABAT	38.0559	52.9371	67.5778	92.0603
bta-miR-2338	ENSBTAG00000032089	CDC42EP2	67.9291	92.1895	96.1357	92.2119
bta-miR-2338	ENSBTAG00000015228	BT.46809	81.8319	50.2742	69.9445	92.228
bta-miR-2338	ENSBTAG00000005917	PARD6G	15.3922	72.536	29.9605	92.5709
bta-miR-2338	ENSBTAG00000040244	APOL3	71.5431	43.6526	0.000176355	92.6268
bta-miR-2338	ENSBTAG00000038700	FAM124B	43.6823	98.3838	67.4908	92.8317
bta-miR-2338	ENSBTAG00000009859	SUMO1	92.9478	91.3258	41.0088	93.0979
bta-miR-2338	ENSBTAG00000017919	CNOT4	66.328	93.166	51.7968	93.2148
bta-miR-2338	ENSBTAG00000005066	HSPBAP1	87.3192	99.874	86.1265	93.2333
bta-miR-2338	ENSBTAG00000015659	CIAO1	54.8214	41.0713	47.4632	93.2398
bta-miR-2338	ENSBTAG00000014451	YEATS2	39.0859	49.5929	69.8371	93.4151
bta-miR-2338	ENSBTAG00000001703	SYT13	40.7836	48.2269	71.4646	93.5206
bta-miR-2338	ENSBTAG00000026993	CGI-119	34.7564	85.6881	69.1119	93.7818
bta-miR-2338	ENSBTAG00000019712	ST14	30.9101	94.4997	86.2519	93.8221
bta-miR-2338	ENSBTAG00000009051	MMP19	83.2685	60.0172	26.1196	93.8239
bta-miR-2338	ENSBTAG00000020717	CXHXorf36	83.2584	60.7192	79.7188	93.9397
bta-miR-2338	ENSBTAG00000018589	RFC2	35.0281	78.4619	7.02705	94.2332
bta-miR-2338	ENSBTAG00000007137	RFC5	68.2297	92.1836	22.6911	94.2694
bta-miR-2338	ENSBTAG00000005524	HBP1	89.444	81.5649	85.6939	94.2739
bta-miR-2338	ENSBTAG00000018207	M6PR	83.5391	67.8019	61.5306	94.3974
bta-miR-2338	ENSBTAG00000002191	RRP12	24.7734	82.6966	82.6179	94.4253
bta-miR-2338	ENSBTAG00000000260	ZNRF2	43.8624	94.1289	45.0198	94.5715
bta-miR-2338	ENSBTAG00000000095	PD-L1	37.5176	92.2616	0.000176355	94.7472
bta-miR-2338	ENSBTAG00000014548	FAM129A	48.6888	97.5042	84.2183	94.7869
bta-miR-2338	ENSBTAG00000011753	WBSCR16	25.79	96.2109	0.000176355	94.9155
bta-miR-2338	ENSBTAG00000019694	ADAM23	95.6654	80.6291	92.3679	94.9331
bta-miR-2338	ENSBTAG00000018372	STARD7	64.1626	87.9536	69.4046	95.0081
bta-miR-2338	ENSBTAG00000019125	SLC1A1	44.5899	83.2722	91.4404	95.3429
bta-miR-2338	ENSBTAG00000014546	CLEC7A	78.7052	93.5035	10.5367	95.5885
bta-miR-2338	ENSBTAG00000008731	PRDX3	44.407	95.55	39.7251	95.9968
bta-miR-2338	ENSBTAG00000007705	COLEC12	68.0531	75.176	0.000176355	96.0208
bta-miR-2338	ENSBTAG00000002940	WNT16	73.9231	85.104	0.000176355	96.0592
bta-miR-2338	ENSBTAG00000010091	ARL6	80.6537	91.8638	18.9827	96.1175
bta-miR-2338	ENSBTAG00000000442	RBP4	52.5379	94.6362	48.5337	96.2545
bta-miR-2338	ENSBTAG00000008800	XKR8	74.073	94.5423	74.1056	96.3653
bta-miR-2338	ENSBTAG00000007169	P2RX1	68.0489	85.0984	0.000176355	96.5424
bta-miR-2338	ENSBTAG00000016712	CLCA3	30.2572	75.3335	0.000176355	96.546
bta-miR-2338	ENSBTAG00000034978	FAM168B	34.7756	85.4386	67.257	96.7418
bta-miR-2338	ENSBTAG00000019716	IL8	51.3837	95.4795	0.000176355	96.7701
bta-miR-2338	ENSBTAG00000001495	SPINLW1	95.4312	74.4815	54.9985	96.7751
bta-miR-2338	ENSBTAG00000012332	C11H2orf49	96.3355	72.8588	93.4061	96.8314
bta-miR-2338	ENSBTAG00000017867	YPEL1	21.7652	85.2966	34.3976	96.8621
bta-miR-2338	ENSBTAG00000021772	SMAD5	73.5651	87.087	56.0773	96.9942
bta-miR-2338	ENSBTAG00000005464	ADCY6	19.3298	76.6843	13.0695	97.0807
bta-miR-2338	ENSBTAG00000004064	BPNT1	87.082	95.8964	46.1023	97.2044
bta-miR-2338	ENSBTAG00000009602	TMEM120B	66.9147	80.1022	77.8794	97.3234
bta-miR-2338	ENSBTAG00000032951	FAM108C1	60.4371	94.2664	0.000176355	97.417
bta-miR-2338	ENSBTAG00000000392	ASCC1	80.4855	99.8267	93.629	97.4451
bta-miR-2338	ENSBTAG00000046332	ACTA1	85.1258	92.3579	51.6204	97.5264
bta-miR-2338	ENSBTAG00000013284	SGK3	95.2663	90.3152	38.9375	97.5487
bta-miR-2338	ENSBTAG00000021102	GALM	29.6553	94.4999	80.2061	97.5535
bta-miR-2338	ENSBTAG00000003741	NEURL	30.437	95.6648	0.000176355	97.6036
bta-miR-2338	ENSBTAG00000009297	PANX2	10.6747	97.5717	99.8619	97.7603
bta-miR-2338	ENSBTAG00000034347	RBM11	97.6181	93.7486	0.000176355	97.7954
bta-miR-2338	ENSBTAG00000003961	SNX20	79.1772	93.4153	58.2279	98.052
bta-miR-2338	ENSBTAG00000021678	SLC31A1	42.0101	94.4972	11.5447	98.0829
bta-miR-2338	ENSBTAG00000018564	ZFYVE27	46.6015	60.6153	83.7168	98.2318
bta-miR-2338	ENSBTAG00000007644	GNG7	15.0488	82.9412	65.2398	98.2762
[truncated: 2,986 more rows]
