# Supplementary material for: Coding and Noncoding Uterine Small Extracellular Vesicle Content Differs in the Early Stages of Pregnancies Produced by Artificial Insemination and In Vitro Fertilization in Cattle
Source: Mol Reprod Dev. 2026 Jul 6;93(7):e70132. doi: 10.1002/mrd.70132 (PMC13334345; doi:10.1002/mrd.70132)
Supplement: Supplementary file 11 — Supporting File 11 [file MRD-93-e70132-s004.xlsx]

## Sheet: FTAI32 x FTAI18
Supplemental table S7. Prediction of miRNA–lncRNA interactions (score ≥ 140 and energy ≤ –10) in FTAI32 x FTAI18
miRNA	lncRNA	score_total	energy_total	score_max	energy_max	strand	len1	len2	position
bta-miR-2478	ENSBTAG00000051239	145	-14.9	145	-14.9	52	20	2243	133
bta-miR-2478	ENSBTAG00000050826	154	-19.5	154	-19.5	83	20	1934	1305
bta-miR-2478	ENSBTAG00000048896	149	-15.43	149	-15.43	95	20	3255	3091
bta-miR-6518	ENSBTAG00000049137	161	-25.76	161	-25.76	118	22	1628	1488
bta-miR-6518	ENSBTAG00000052369	280	-37.7	140	-18.89	119	22	2154	292 1162
bta-miR-6518	ENSBTAG00000051649	297	-37.94	149	-19.41	145	22	1008	595 669
bta-miR-6518	ENSBTAG00000053144	140	-19.34	140	-19.34	154	22	1384	98
bta-miR-6518	ENSBTAG00000052330	148	-20.26	148	-20.26	167	22	1427	338
bta-miR-6518	ENSBTAG00000048896	140	-21.46	140	-21.46	202	22	3255	530
bta-miR-2412	ENSBTAG00000051012	163	-29.98	163	-29.98	215	22	827	701
bta-miR-2412	ENSBTAG00000052866	151	-23.76	151	-23.76	234	22	1092	516
bta-miR-2412	ENSBTAG00000051277	166	-31.17	166	-31.17	239	22	1368	804
bta-miR-2412	ENSBTAG00000053867	143	-21.69	143	-21.69	247	22	1206	276
bta-miR-2412	ENSBTAG00000051191	147	-27.33	147	-27.33	262	22	1306	138
bta-miR-2412	ENSBTAG00000054562	151	-27.01	151	-27.01	313	22	1188	26
bta-miR-2412	ENSBTAG00000048982	154	-24.64	154	-24.64	314	22	1249	1070
bta-miR-2882	ENSBTAG00000051655	140	-16.86	140	-16.86	326	19	1424	928
bta-miR-2882	ENSBTAG00000054745	140	-17.06	140	-17.06	330	19	628	225
bta-miR-2882	ENSBTAG00000049137	437	-68.5	148	-24.53	332	19	1628	297 622 342
bta-miR-2882	ENSBTAG00000052369	140	-17.33	140	-17.33	333	19	2154	478
bta-miR-2882	ENSBTAG00000049918	140	-17.77	140	-17.77	356	19	599	110
bta-miR-2882	ENSBTAG00000048887	446	-68.06	153	-25.45	361	19	1126	294 544 269
bta-miR-2882	ENSBTAG00000052126	140	-19.13	140	-19.13	376	19	1057	9
bta-miR-2882	ENSBTAG00000052330	161	-27.88	161	-27.88	379	19	3765	117
bta-miR-2882	ENSBTAG00000053420	145	-18.7	145	-18.7	387	19	611	80
bta-miR-2882	ENSBTAG00000055157	163	-31.37	163	-31.37	390	19	454	64
bta-miR-2882	ENSBTAG00000052735	153	-25.79	153	-25.79	411	19	713	145
bta-miR-2882	ENSBTAG00000052103	156	-27	156	-27	427	19	2219	592
bta-miR-2292	ENSBTAG00000053457	150	-20.71	150	-20.71	444	22	1420	1343
bta-miR-2292	ENSBTAG00000052866	150	-15.46	150	-15.46	452	22	1308	605
bta-miR-2292	ENSBTAG00000053144	152	-16.02	152	-16.02	475	22	1384	1125
bta-miR-2292	ENSBTAG00000051239	146	-13.58	146	-13.58	480	22	2243	2028
bta-miR-2292	ENSBTAG00000052330	171	-27.87	171	-27.87	488	22	1427	57
bta-miR-2292	ENSBTAG00000054889	159	-19.55	159	-19.55	503	22	473	208
bta-miR-2388-3p	ENSBTAG00000049287	140	-15.43	140	-15.43	624	21	1637	746
bta-miR-2388-3p	ENSBTAG00000052103	155	-20.61	155	-20.61	641	21	2219	727
bta-miR-222	ENSBTAG00000054240	161	-20.41	161	-20.41	676	21	1269	130
bta-miR-222	ENSBTAG00000052103	155	-15.68	155	-15.68	748	21	2219	122
bta-miR-129-3p	ENSBTAG00000051012	159	-21.2	159	-21.2	750	22	827	592
bta-miR-129-3p	ENSBTAG00000048887	142	-14.76	142	-14.76	791	22	1024	792
bta-miR-129-3p	ENSBTAG00000051191	148	-15.77	148	-15.77	797	22	1306	708
bta-miR-129-3p	ENSBTAG00000052722	154	-20.74	154	-20.74	810	22	324	19
bta-miR-129-3p	ENSBTAG00000050113	140	-16.01	140	-16.01	825	22	1599	436
bta-miR-129-3p	ENSBTAG00000048896	140	-11.81	140	-11.81	844	22	3255	1351
bta-miR-10a	ENSBTAG00000054088	145	-22.49	145	-22.49	862	23	647	605
bta-miR-10a	ENSBTAG00000048918	140	-17.09	140	-17.09	864	23	922	438
bta-miR-10a	ENSBTAG00000049137	153	-19.76	153	-19.76	867	23	1628	1013
bta-miR-10a	ENSBTAG00000052866	149	-16.09	149	-16.09	876	23	1092	304
bta-miR-10a	ENSBTAG00000051277	448	-53.29	159	-20.87	881	23	1368	529 358 1164
bta-miR-10a	ENSBTAG00000055223	155	-21.99	155	-21.99	887	23	1600	300
bta-miR-10a	ENSBTAG00000048887	140	-17.8	140	-17.8	895	23	1099	281
bta-miR-10a	ENSBTAG00000053144	143	-19.22	143	-19.22	903	23	1384	758
bta-miR-10a	ENSBTAG00000051239	152	-18.72	152	-18.72	908	23	2243	1056
bta-miR-95	ENSBTAG00000051191	150	-19.42	150	-19.42	1011	22	1306	447
bta-miR-1246	ENSBTAG00000048982	140	-10.44	140	-10.44	1171	19	1862	307

## Sheet: IVF-ET32 x IVF-ET18
Supplemental table S7. Prediction of miRNA–lncRNA interactions (score ≥ 140 and energy ≤ –10) in IVF-ET32 x IVF-ET18
miRNA	lncRNA	score_total	energy_total	score_max	energy_max	strand	len1	len2	position
bta-miR-2426	ENSBTAG00000049266	309	-41.17	165	-25.36	11	21	951	212 322
bta-miR-2426	ENSBTAG00000051300	160	-23.15	160	-23.15	34	21	1339	605
bta-miR-2426	ENSBTAG00000051655	162	-22.55	162	-22.55	62	21	1424	1173
bta-miR-2426	ENSBTAG00000050775	146	-14.84	146	-14.84	65	21	1392	560
bta-miR-2426	ENSBTAG00000054088	148	-15.59	148	-15.59	70	21	647	118
bta-miR-2426	ENSBTAG00000054786	145	-17.56	145	-17.56	71	21	1096	844
bta-miR-2426	ENSBTAG00000049747	153	-21.26	153	-21.26	80	21	1086	1040
bta-miR-2426	ENSBTAG00000053844	142	-14.03	142	-14.03	84	21	883	198
bta-miR-2426	ENSBTAG00000049439	155	-19.43	155	-19.43	102	21	845	792
bta-miR-2426	ENSBTAG00000050428	158	-20.36	158	-20.36	103	21	1546	940
bta-miR-2426	ENSBTAG00000054422	148	-18.32	148	-18.32	108	21	3032	2122
bta-miR-2426	ENSBTAG00000052022	150	-20.41	150	-20.41	141	21	1259	272
bta-miR-2426	ENSBTAG00000053163	150	-19.4	150	-19.4	147	21	1890	798
bta-miR-2426	ENSBTAG00000051414	140	-14.31	140	-14.31	156	21	968	521
bta-miR-2426	ENSBTAG00000053240	151	-15.53	151	-15.53	161	21	1173	150
bta-miR-2426	ENSBTAG00000053457	149	-15.71	149	-15.71	184	21	1691	479
bta-miR-2426	ENSBTAG00000054637	146	-18.2	146	-18.2	188	21	1109	335
bta-miR-2426	ENSBTAG00000053055	145	-18.12	145	-18.12	197	21	1145	766
bta-miR-2426	ENSBTAG00000054982	148	-14.96	148	-14.96	210	21	874	741
bta-miR-2426	ENSBTAG00000049877	298	-29.54	149	-15.44	219	21	1327	84 108
bta-miR-2426	ENSBTAG00000051693	175	-25.82	175	-25.82	227	21	439	353
bta-miR-2426	ENSBTAG00000048837	145	-14.51	145	-14.51	230	21	1024	676
bta-miR-2426	ENSBTAG00000055184	146	-16.87	146	-16.87	235	21	1995	558
bta-miR-2426	ENSBTAG00000053803	148	-19.07	148	-19.07	248	21	1074	100
bta-miR-2426	ENSBTAG00000051736	141	-14.83	141	-14.83	267	21	1407	1038
bta-miR-2426	ENSBTAG00000053536	149	-19.92	149	-19.92	273	21	965	457
bta-miR-2426	ENSBTAG00000052444	162	-20.55	162	-20.55	279	21	1563	801
bta-miR-2426	ENSBTAG00000053563	154	-21.05	154	-21.05	283	21	2126	1917
bta-miR-2426	ENSBTAG00000054717	157	-21.4	157	-21.4	291	21	796	654
bta-miR-2426	ENSBTAG00000050478	146	-12.01	146	-12.01	295	21	2427	1998
bta-miR-2426	ENSBTAG00000049905	160	-25.96	160	-25.96	300	21	1260	1196
bta-miR-2426	ENSBTAG00000052716	156	-14.79	156	-14.79	301	21	495	303
bta-miR-2426	ENSBTAG00000051358	150	-19.05	150	-19.05	304	21	429	341
bta-miR-2426	ENSBTAG00000051792	149	-20.73	149	-20.73	309	21	1062	685
bta-miR-2426	ENSBTAG00000052927	149	-18.24	149	-18.24	311	21	1020	929
bta-miR-2426	ENSBTAG00000049133	155	-21.69	155	-21.69	319	21	1620	1472
bta-miR-2426	ENSBTAG00000052793	152	-15.97	152	-15.97	328	21	511	220
bta-miR-2426	ENSBTAG00000053646	146	-15.93	146	-15.93	330	21	1661	1357
bta-miR-2426	ENSBTAG00000051777	156	-20.03	156	-20.03	334	21	1444	975
bta-miR-2426	ENSBTAG00000051909	153	-18.35	153	-18.35	341	21	1281	179
bta-miR-2426	ENSBTAG00000050944	175	-29.47	175	-29.47	345	21	1844	580
bta-miR-2426	ENSBTAG00000055056	155	-23.03	155	-23.03	353	21	1292	1184
bta-miR-2426	ENSBTAG00000050007	287	-31.91	147	-17.95	354	21	1112	671 701
bta-miR-2426	ENSBTAG00000055203	290	-36.86	149	-25.13	367	21	1060	62 410
bta-miR-2426	ENSBTAG00000050982	155	-20.08	155	-20.08	382	21	754	214
bta-miR-2426	ENSBTAG00000051459	146	-15.61	146	-15.61	404	21	432	306
bta-miR-2426	ENSBTAG00000054995	155	-19.92	155	-19.92	408	21	1009	209
bta-miR-2426	ENSBTAG00000053678	146	-12.97	146	-12.97	410	21	3426	2721
bta-miR-2426	ENSBTAG00000054811	144	-14.47	144	-14.47	423	21	1133	18
bta-miR-2426	ENSBTAG00000049854	148	-15.62	148	-15.62	428	21	1236	610
bta-miR-2426	ENSBTAG00000053850	145	-18.97	145	-18.97	457	21	1080	1014
bta-miR-2426	ENSBTAG00000048683	140	-12.78	140	-12.78	470	21	1095	88
bta-miR-2426	ENSBTAG00000052752	154	-17.16	154	-17.16	484	21	524	347
bta-miR-2426	ENSBTAG00000051221	156	-20.17	156	-20.17	503	21	1005	724
bta-miR-2426	ENSBTAG00000054965	150	-19.39	150	-19.39	507	21	1948	1905
bta-miR-2426	ENSBTAG00000052638	143	-15.05	143	-15.05	513	21	892	94
bta-miR-2426	ENSBTAG00000054639	144	-12.85	144	-12.85	526	21	1464	113
bta-miR-2426	ENSBTAG00000051011	149	-20.72	149	-20.72	552	21	2326	2047
bta-miR-2426	ENSBTAG00000054053	157	-21.02	157	-21.02	554	21	1339	1173
bta-miR-2426	ENSBTAG00000048476	158	-19.1	158	-19.1	557	21	1160	608
bta-miR-2426	ENSBTAG00000054738	146	-18.62	146	-18.62	569	21	1324	1029
bta-miR-2426	ENSBTAG00000051564	140	-11.87	140	-11.87	580	21	2772	2474
bta-miR-2426	ENSBTAG00000051203	295	-32.22	149	-16.94	581	21	1531	125 160
bta-miR-2426	ENSBTAG00000053660	151	-18.82	151	-18.82	592	21	1354	778
bta-miR-2426	ENSBTAG00000049865	155	-20.31	155	-20.31	603	21	1065	460
bta-miR-2426	ENSBTAG00000052424	300	-28.35	158	-16.51	607	21	1077	878 546
bta-miR-2426	ENSBTAG00000053059	299	-34.79	155	-20.54	612	21	810	415 71
bta-miR-2426	ENSBTAG00000052749	147	-18.69	147	-18.69	615	21	825	341
bta-miR-2426	ENSBTAG00000048895	321	-49.22	173	-27.85	617	21	1456	513 1054
bta-miR-2426	ENSBTAG00000055141	298	-34.5	151	-20.35	620	21	1872	1272 454
bta-miR-2426	ENSBTAG00000049059	141	-10.13	141	-10.13	629	21	502	229
bta-miR-2426	ENSBTAG00000051696	145	-11.57	145	-11.57	633	21	287	1
bta-miR-2426	ENSBTAG00000054152	148	-19	148	-19	645	21	1321	319
bta-miR-2426	ENSBTAG00000049548	140	-11.01	140	-11.01	671	21	361	1
bta-miR-2426	ENSBTAG00000055307	157	-25.43	157	-25.43	681	21	1690	1377
bta-miR-2426	ENSBTAG00000053530	150	-17.03	150	-17.03	705	21	776	636
bta-miR-2426	ENSBTAG00000049561	158	-21.51	158	-21.51	706	21	1358	565
bta-miR-2426	ENSBTAG00000053453	151	-18.45	151	-18.45	715	21	1357	858
bta-miR-2426	ENSBTAG00000052691	302	-38.19	155	-20.09	725	21	1352	324 751
bta-miR-2426	ENSBTAG00000049779	152	-20.46	152	-20.46	734	21	2453	2158
bta-miR-2426	ENSBTAG00000054415	148	-15.55	148	-15.55	771	21	1667	860
bta-miR-2426	ENSBTAG00000050938	152	-22.23	152	-22.23	782	21	874	731
bta-miR-2426	ENSBTAG00000052898	144	-12.33	144	-12.33	784	21	1447	1181
bta-miR-2426	ENSBTAG00000053356	151	-17.89	151	-17.89	797	21	539	54
bta-miR-2426	ENSBTAG00000048870	145	-14.33	145	-14.33	827	21	1479	569
bta-miR-2426	ENSBTAG00000054817	155	-18.7	155	-18.7	842	21	366	329
bta-miR-2426	ENSBTAG00000048754	158	-23.91	158	-23.91	854	21	1256	1139
bta-miR-2426	ENSBTAG00000052679	153	-16.08	153	-16.08	855	21	579	13
bta-miR-2426	ENSBTAG00000053116	162	-23.36	162	-23.36	879	21	1481	34
bta-miR-2426	ENSBTAG00000054549	151	-17.72	151	-17.72	899	21	3463	1407
bta-miR-2426	ENSBTAG00000049642	293	-33.78	148	-17.64	907	21	781	756 245
bta-miR-2426	ENSBTAG00000052111	145	-16.94	145	-16.94	931	21	1689	999
bta-miR-2426	ENSBTAG00000050363	146	-19.68	146	-19.68	941	21	654	103
bta-miR-2426	ENSBTAG00000050741	140	-14.16	140	-14.16	945	21	1686	145
bta-miR-2426	ENSBTAG00000048520	150	-14.08	150	-14.08	946	21	1467	586
bta-miR-2426	ENSBTAG00000053504	153	-16.01	153	-16.01	974	21	699	576
bta-miR-2426	ENSBTAG00000052664	140	-13.58	140	-13.58	977	21	1789	174
bta-miR-2426	ENSBTAG00000054508	151	-19.85	151	-19.85	995	21	1210	402
bta-miR-2426	ENSBTAG00000049512	154	-15.39	154	-15.39	1001	21	1115	775
bta-miR-2426	ENSBTAG00000053529	157	-21.37	157	-21.37	1031	21	1496	1202
bta-miR-2426	ENSBTAG00000048685	150	-17.5	150	-17.5	1032	21	1448	1000
bta-miR-2426	ENSBTAG00000055098	150	-17.46	150	-17.46	1048	21	1829	1677
bta-miR-2426	ENSBTAG00000051225	147	-23.42	147	-23.42	1059	21	1843	351
bta-miR-2426	ENSBTAG00000050342	150	-20.16	150	-20.16	1069	21	1289	828
bta-miR-2426	ENSBTAG00000049099	142	-17.63	142	-17.63	1076	21	1323	438
bta-miR-2426	ENSBTAG00000048512	145	-15.9	145	-15.9	1093	21	1783	190
bta-miR-2426	ENSBTAG00000053841	153	-24.17	153	-24.17	1114	21	1545	307
bta-miR-2426	ENSBTAG00000052294	307	-37.45	157	-19.97	1128	21	1006	66 761
bta-miR-2426	ENSBTAG00000051709	142	-11.91	142	-11.91	1155	21	1479	449
bta-miR-2426	ENSBTAG00000050452	145	-15.82	145	-15.82	1164	21	1245	828
bta-miR-2426	ENSBTAG00000051242	148	-18.82	148	-18.82	1167	21	1304	582
bta-miR-2426	ENSBTAG00000054150	152	-18.29	152	-18.29	1188	21	1481	544
bta-miR-2426	ENSBTAG00000050113	151	-18.93	151	-18.93	1203	21	1004	386
bta-miR-2426	ENSBTAG00000048387	304	-32.1	155	-18.05	1207	21	1653	1498 1
bta-miR-2426	ENSBTAG00000049210	149	-15.26	149	-15.26	1212	21	2712	1270
bta-miR-2426	ENSBTAG00000054411	149	-15.1	149	-15.1	1241	21	1437	369
bta-miR-2426	ENSBTAG00000048759	173	-25.17	173	-25.17	1243	21	1144	711
bta-miR-2426	ENSBTAG00000052188	151	-19.28	151	-19.28	1250	21	552	171
bta-miR-2426	ENSBTAG00000054137	144	-20.09	144	-20.09	1255	21	1128	711
bta-miR-2426	ENSBTAG00000048440	148	-19.2	148	-19.2	1258	21	1458	935
bta-miR-2426	ENSBTAG00000054540	150	-17.5	150	-17.5	1260	21	1290	1
bta-miR-2426	ENSBTAG00000050867	142	-13.15	142	-13.15	1287	21	1330	843
bta-miR-2426	ENSBTAG00000051875	152	-20.38	152	-20.38	1288	21	504	26
bta-miR-2426	ENSBTAG00000050036	149	-20.31	149	-20.31	1290	21	1100	949
bta-miR-2426	ENSBTAG00000053562	142	-11.07	142	-11.07	1322	21	956	368
bta-miR-2426	ENSBTAG00000054102	166	-23.05	166	-23.05	1339	21	664	113
bta-miR-2426	ENSBTAG00000051596	144	-17.99	144	-17.99	1342	21	2136	1740
bta-miR-2426	ENSBTAG00000051502	142	-14.7	142	-14.7	1347	21	899	549
bta-miR-2426	ENSBTAG00000054159	142	-11.8	142	-11.8	1354	21	1451	5
bta-miR-2426	ENSBTAG00000050297	145	-16.5	145	-16.5	1377	21	1698	1072
bta-miR-2426	ENSBTAG00000052757	150	-16.6	150	-16.6	1387	21	1173	955
bta-miR-2426	ENSBTAG00000050193	159	-19.46	159	-19.46	1397	21	1386	1220
bta-miR-2426	ENSBTAG00000053924	155	-20.17	155	-20.17	1400	21	1330	656
bta-miR-2426	ENSBTAG00000052558	145	-14.96	145	-14.96	1403	21	1425	322
bta-miR-2426	ENSBTAG00000050282	140	-14.47	140	-14.47	1406	21	518	385
bta-miR-2426	ENSBTAG00000050164	145	-11.89	145	-11.89	1430	21	310	186
bta-miR-2426	ENSBTAG00000049738	159	-25.53	159	-25.53	1438	21	1109	227
bta-miR-2426	ENSBTAG00000050631	156	-19.07	156	-19.07	1441	21	605	103
bta-miR-2426	ENSBTAG00000052817	157	-20.25	157	-20.25	1459	21	1100	878
bta-miR-2426	ENSBTAG00000053277	174	-28.42	174	-28.42	1470	21	2053	1953
bta-miR-2426	ENSBTAG00000053368	158	-22.56	158	-22.56	1473	21	1113	799
bta-miR-2426	ENSBTAG00000052352	145	-20.1	145	-20.1	1478	21	1082	650
bta-miR-2426	ENSBTAG00000055027	150	-23.08	150	-23.08	1492	21	3896	1974
bta-miR-2426	ENSBTAG00000051899	149	-15.48	149	-15.48	1503	21	370	254
bta-miR-2426	ENSBTAG00000049763	149	-19.27	149	-19.27	1505	21	1187	210
bta-miR-2426	ENSBTAG00000049242	150	-15.16	150	-15.16	1519	21	597	411
bta-miR-2426	ENSBTAG00000051560	148	-18.51	148	-18.51	1525	21	1195	185
bta-miR-2426	ENSBTAG00000052783	156	-17.23	156	-17.23	1529	21	1754	299
bta-miR-2426	ENSBTAG00000051515	157	-21.42	157	-21.42	1548	21	619	467
bta-miR-2426	ENSBTAG00000049218	153	-19.15	153	-19.15	1553	21	1667	569
bta-miR-2426	ENSBTAG00000053417	153	-19.11	153	-19.11	1555	21	1386	332
bta-miR-2426	ENSBTAG00000055020	147	-15.78	147	-15.78	1562	21	1179	14
bta-miR-2426	ENSBTAG00000054227	150	-15.55	150	-15.55	1580	21	1166	1023
bta-miR-2426	ENSBTAG00000049874	169	-25.79	169	-25.79	1593	21	1075	3
bta-miR-2426	ENSBTAG00000053043	151	-15.44	151	-15.44	1606	21	1349	821
bta-miR-2426	ENSBTAG00000050714	140	-11.97	140	-11.97	1616	21	1349	603
bta-miR-2426	ENSBTAG00000052436	152	-21.03	152	-21.03	1621	21	2001	1568
bta-miR-2426	ENSBTAG00000052103	156	-14.11	156	-14.11	1629	21	2219	1821
bta-miR-2422	ENSBTAG00000054075	157	-24.3	157	-24.3	1637	22	1433	788
bta-miR-2422	ENSBTAG00000052819	143	-23.49	143	-23.49	1647	22	685	299
bta-miR-2422	ENSBTAG00000052976	152	-22.08	152	-22.08	1648	22	2337	2270
bta-miR-2422	ENSBTAG00000055241	149	-22.1	149	-22.1	1688	22	1110	186
bta-miR-2422	ENSBTAG00000050775	147	-24.18	147	-24.18	1694	22	1392	250
bta-miR-2422	ENSBTAG00000052018	152	-23.96	152	-23.96	1704	22	1248	592
bta-miR-2422	ENSBTAG00000050607	161	-27.83	161	-27.83	1717	22	1589	1100
bta-miR-2422	ENSBTAG00000052048	142	-23.08	142	-23.08	1725	22	1034	573
bta-miR-2422	ENSBTAG00000054422	146	-25.04	146	-25.04	1737	22	3032	1575
bta-miR-2422	ENSBTAG00000053603	149	-24.84	149	-24.84	1746	22	1686	923
bta-miR-2422	ENSBTAG00000052902	159	-23.09	159	-23.09	1747	22	2905	2428
bta-miR-2422	ENSBTAG00000051570	150	-27.84	150	-27.84	1759	22	1477	1155
bta-miR-2422	ENSBTAG00000049466	152	-19.67	152	-19.67	1761	22	753	167
bta-miR-2422	ENSBTAG00000051977	150	-23.76	150	-23.76	1764	22	1264	669
bta-miR-2422	ENSBTAG00000050407	147	-24.54	147	-24.54	1777	22	1616	1103
bta-miR-2422	ENSBTAG00000051139	287	-44.68	146	-25.32	1780	22	1146	203 928
bta-miR-2422	ENSBTAG00000051730	142	-26.87	142	-26.87	1794	22	1460	249
bta-miR-2422	ENSBTAG00000050045	158	-26.73	158	-26.73	1803	22	844	70
bta-miR-2422	ENSBTAG00000052755	148	-20.05	148	-20.05	1849	22	718	427
bta-miR-2422	ENSBTAG00000053319	145	-20.07	145	-20.07	1858	22	1311	758
bta-miR-2422	ENSBTAG00000049363	157	-26.26	157	-26.26	1871	22	1386	565
bta-miR-2422	ENSBTAG00000050698	155	-28.44	155	-28.44	1876	22	1341	692
bta-miR-2422	ENSBTAG00000050125	158	-31.23	158	-31.23	1883	22	1429	230
bta-miR-2422	ENSBTAG00000051797	149	-23.45	149	-23.45	1921	22	1000	519
bta-miR-2422	ENSBTAG00000050478	167	-33.27	167	-33.27	1924	22	2427	1708
bta-miR-2422	ENSBTAG00000051529	153	-25.16	153	-25.16	1926	22	1242	819
bta-miR-2422	ENSBTAG00000053640	155	-25.22	155	-25.22	1935	22	245	47
bta-miR-2422	ENSBTAG00000053646	154	-21.68	154	-21.68	1959	22	1661	734
bta-miR-2422	ENSBTAG00000051001	155	-25.11	155	-25.11	1960	22	1023	446
bta-miR-2422	ENSBTAG00000049989	160	-22.32	160	-22.32	1965	22	1919	219
bta-miR-2422	ENSBTAG00000050640	148	-20.73	148	-20.73	1971	22	1260	260
bta-miR-2422	ENSBTAG00000050944	157	-26.01	157	-26.01	1974	22	1844	1542
bta-miR-2422	ENSBTAG00000053288	169	-28.49	169	-28.49	1977	22	609	76
bta-miR-2422	ENSBTAG00000049281	156	-23.25	156	-23.25	1990	22	654	126
bta-miR-2422	ENSBTAG00000049129	152	-23.01	152	-23.01	1995	22	2460	1483
bta-miR-2422	ENSBTAG00000050171	159	-24.91	159	-24.91	2003	22	1240	945
bta-miR-2422	ENSBTAG00000051359	157	-21.35	157	-21.35	2006	22	1259	685
bta-miR-2422	ENSBTAG00000051284	140	-18.23	140	-18.23	2030	22	848	1
bta-miR-2422	ENSBTAG00000051459	163	-32.87	163	-32.87	2034	22	883	47
bta-miR-2422	ENSBTAG00000051026	145	-21.36	145	-21.36	2038	22	1005	161
bta-miR-2422	ENSBTAG00000052326	155	-23.72	155	-23.72	2042	22	666	445
bta-miR-2422	ENSBTAG00000051202	145	-23.38	145	-23.38	2047	22	1302	132
bta-miR-2422	ENSBTAG00000052596	147	-21.07	147	-21.07	2068	22	602	486
bta-miR-2422	ENSBTAG00000052996	152	-23.18	152	-23.18	2072	22	1047	428
bta-miR-2422	ENSBTAG00000053559	151	-28.51	151	-28.51	2096	22	853	92
bta-miR-2422	ENSBTAG00000051372	154	-26.05	154	-26.05	2101	22	1173	369
bta-miR-2422	ENSBTAG00000049800	141	-18.37	141	-18.37	2111	22	612	143
bta-miR-2422	ENSBTAG00000052565	155	-25.33	155	-25.33	2118	22	1681	282
bta-miR-2422	ENSBTAG00000055239	151	-22.99	151	-22.99	2130	22	1185	1014
bta-miR-2422	ENSBTAG00000054965	152	-25.16	152	-25.16	2136	22	1948	1623
bta-miR-2422	ENSBTAG00000050192	147	-23.21	147	-23.21	2153	22	529	142
bta-miR-2422	ENSBTAG00000053446	154	-23.59	154	-23.59	2163	22	1252	137
bta-miR-2422	ENSBTAG00000052495	145	-23.37	145	-23.37	2178	22	1260	898
bta-miR-2422	ENSBTAG00000048805	146	-23.11	146	-23.11	2201	22	1521	384
bta-miR-2422	ENSBTAG00000053579	158	-24.61	158	-24.61	2203	22	1958	972
bta-miR-2422	ENSBTAG00000052749	152	-25.43	152	-25.43	2242	22	1359	178
bta-miR-2422	ENSBTAG00000050030	156	-27.57	156	-27.57	2247	22	1323	355
bta-miR-2422	ENSBTAG00000054498	152	-22.84	152	-22.84	2260	22	3819	3199
bta-miR-2422	ENSBTAG00000054152	148	-23.56	148	-23.56	2274	22	1321	1045
bta-miR-2422	ENSBTAG00000050626	149	-21.72	149	-21.72	2293	22	2795	2541
bta-miR-2422	ENSBTAG00000048831	151	-25.49	151	-25.49	2316	22	1243	60
bta-miR-2422	ENSBTAG00000052797	156	-22.05	156	-22.05	2325	22	2994	2264
bta-miR-2422	ENSBTAG00000050953	150	-22.77	150	-22.77	2339	22	2335	1570
bta-miR-2422	ENSBTAG00000051191	158	-30.33	158	-30.33	2353	22	1306	175
bta-miR-2422	ENSBTAG00000048453	146	-20.13	146	-20.13	2362	22	1417	370
bta-miR-2422	ENSBTAG00000048639	153	-23.49	153	-23.49	2367	22	2254	1183
bta-miR-2422	ENSBTAG00000051703	160	-22.92	160	-22.92	2390	22	3624	2498
bta-miR-2422	ENSBTAG00000054415	145	-20.76	145	-20.76	2400	22	1667	667
bta-miR-2422	ENSBTAG00000052898	142	-20.64	142	-20.64	2413	22	1447	525
bta-miR-2422	ENSBTAG00000052078	140	-20.67	140	-20.67	2428	22	2112	30
bta-miR-2422	ENSBTAG00000049414	151	-24.5	151	-24.5	2433	22	1103	1022
bta-miR-2422	ENSBTAG00000053674	299	-44.16	158	-25.79	2439	22	1986	548 1103
bta-miR-2422	ENSBTAG00000051239	144	-17.37	144	-17.37	2445	22	2243	726
bta-miR-2422	ENSBTAG00000048400	458	-70.59	160	-27.79	2462	22	3199	2606 1700 2945
bta-miR-2422	ENSBTAG00000051384	155	-23.92	155	-23.92	2463	22	1968	611
bta-miR-2422	ENSBTAG00000050065	140	-15.95	140	-15.95	2466	22	891	1
bta-miR-2422	ENSBTAG00000054959	148	-21.82	148	-21.82	2470	22	1522	1206
bta-miR-2422	ENSBTAG00000050271	158	-24.88	158	-24.88	2476	22	1685	1620
bta-miR-2422	ENSBTAG00000049658	148	-25.43	148	-25.43	2479	22	2406	922
bta-miR-2422	ENSBTAG00000051832	147	-19.67	147	-19.67	2486	22	2278	672
bta-miR-2422	ENSBTAG00000052982	144	-23.42	144	-23.42	2509	22	1815	1027
bta-miR-2422	ENSBTAG00000052998	152	-25.7	152	-25.7	2516	22	1573	64
bta-miR-2422	ENSBTAG00000054641	148	-28.01	148	-28.01	2533	22	2117	1058
bta-miR-2422	ENSBTAG00000053295	145	-18.84	145	-18.84	2545	22	1036	1
bta-miR-2422	ENSBTAG00000049917	150	-21.52	150	-21.52	2582	22	466	289
bta-miR-2422	ENSBTAG00000051992	319	-53.07	165	-30.14	2596	22	1177	533 876
bta-miR-2422	ENSBTAG00000049594	145	-21.42	145	-21.42	2609	22	2049	480
bta-miR-2422	ENSBTAG00000054141	151	-25.75	151	-25.75	2610	22	1432	247
bta-miR-2422	ENSBTAG00000054508	163	-31.18	163	-31.18	2625	22	508	35
bta-miR-2422	ENSBTAG00000054727	151	-22.74	151	-22.74	2626	22	1224	823
bta-miR-2422	ENSBTAG00000053615	156	-25.88	156	-25.88	2633	22	1244	232
bta-miR-2422	ENSBTAG00000050332	150	-22.95	150	-22.95	2647	22	1869	24
bta-miR-2422	ENSBTAG00000055167	151	-26.64	151	-26.64	2651	22	425	182
bta-miR-2422	ENSBTAG00000048487	162	-28.82	162	-28.82	2658	22	1023	713
bta-miR-2422	ENSBTAG00000051271	156	-24.86	156	-24.86	2665	22	1382	151
bta-miR-2422	ENSBTAG00000049826	142	-22.79	142	-22.79	2672	22	1111	667
bta-miR-2422	ENSBTAG00000055098	450	-76.49	157	-26.9	2677	22	1829	1011 669 642
bta-miR-2422	ENSBTAG00000049230	149	-23	149	-23	2679	22	1233	223
bta-miR-2422	ENSBTAG00000053782	164	-30.21	164	-30.21	2689	22	2799	1119
bta-miR-2422	ENSBTAG00000051539	167	-31.09	167	-31.09	2708	22	1894	118
bta-miR-2422	ENSBTAG00000048506	152	-21.84	152	-21.84	2710	22	1936	855
bta-miR-2422	ENSBTAG00000048972	148	-21.64	148	-21.64	2715	22	1457	422
bta-miR-2422	ENSBTAG00000049384	154	-25.29	154	-25.29	2748	22	725	163
bta-miR-2422	ENSBTAG00000050004	146	-22.7	146	-22.7	2762	22	1699	1271
bta-miR-2422	ENSBTAG00000051533	153	-24.63	153	-24.63	2783	22	1175	1063
bta-miR-2422	ENSBTAG00000052105	162	-28.29	162	-28.29	2787	22	1630	438
bta-miR-2422	ENSBTAG00000054385	164	-26.65	164	-26.65	2794	22	2296	1627
bta-miR-2422	ENSBTAG00000050406	155	-28.79	155	-28.79	2798	22	1212	284
bta-miR-2422	ENSBTAG00000048435	162	-30.73	162	-30.73	2829	22	989	21
bta-miR-2422	ENSBTAG00000051775	154	-23.77	154	-23.77	2845	22	1507	1293
bta-miR-2422	ENSBTAG00000051735	150	-22.5	150	-22.5	2867	22	859	511
bta-miR-2422	ENSBTAG00000054540	144	-15.95	144	-15.95	2889	22	1290	41
bta-miR-2422	ENSBTAG00000049488	140	-21.69	140	-21.69	2945	22	1039	139
bta-miR-2422	ENSBTAG00000048515	155	-26.53	155	-26.53	2970	22	1537	47
bta-miR-2422	ENSBTAG00000051596	160	-25.96	160	-25.96	2971	22	2136	1585
bta-miR-2422	ENSBTAG00000052757	149	-27.13	149	-27.13	3016	22	1173	342
bta-miR-2422	ENSBTAG00000050267	155	-22.47	155	-22.47	3018	22	660	403
bta-miR-2422	ENSBTAG00000050193	150	-22.76	150	-22.76	3027	22	1055	120
bta-miR-2422	ENSBTAG00000053915	147	-22.43	147	-22.43	3093	22	1457	491
bta-miR-2422	ENSBTAG00000051401	149	-21.25	149	-21.25	3101	22	1979	1143
bta-miR-2422	ENSBTAG00000052352	148	-22.19	148	-22.19	3107	22	1082	413
bta-miR-2422	ENSBTAG00000051056	156	-19.36	156	-19.36	3138	22	1535	1162
bta-miR-2422	ENSBTAG00000051515	154	-26.48	154	-26.48	3177	22	619	383
bta-miR-2422	ENSBTAG00000049824	140	-16.64	140	-16.64	3189	22	1541	618
bta-miR-2422	ENSBTAG00000049825	151	-21.33	151	-21.33	3211	22	1603	131
bta-miR-2412	ENSBTAG00000049266	145	-22.37	145	-22.37	3268	22	1392	1104
bta-miR-2412	ENSBTAG00000052819	143	-16.81	143	-16.81	3276	22	685	200
bta-miR-2412	ENSBTAG00000052976	159	-29.89	159	-29.89	3277	22	2337	22
bta-miR-2412	ENSBTAG00000051012	163	-29.98	163	-29.98	3278	22	827	701
bta-miR-2412	ENSBTAG00000052037	140	-18	140	-18	3280	22	1432	866
bta-miR-2412	ENSBTAG00000053936	140	-13.83	140	-13.83	3295	22	294	243
bta-miR-2412	ENSBTAG00000054714	152	-23.73	152	-23.73	3297	22	1784	1383
bta-miR-2412	ENSBTAG00000051788	312	-55.77	158	-32.08	3304	22	1171	112 595
bta-miR-2412	ENSBTAG00000050754	307	-53.22	156	-28.09	3316	22	1389	1041 231
bta-miR-2412	ENSBTAG00000054786	141	-16.72	141	-16.72	3330	22	824	655
bta-miR-2412	ENSBTAG00000047024	142	-18.43	142	-18.43	3345	22	1002	881
bta-miR-2412	ENSBTAG00000054930	153	-26.84	153	-26.84	3348	22	696	2
bta-miR-2412	ENSBTAG00000054196	140	-19.03	140	-19.03	3349	22	2941	303
bta-miR-2412	ENSBTAG00000052048	145	-19.92	145	-19.92	3354	22	1034	908
bta-miR-2412	ENSBTAG00000051951	140	-16.01	140	-16.01	3363	22	1135	395
bta-miR-2412	ENSBTAG00000053603	158	-27.29	158	-27.29	3375	22	1686	378
bta-miR-2412	ENSBTAG00000049639	141	-16.66	141	-16.66	3377	22	712	484
bta-miR-2412	ENSBTAG00000054275	159	-25.93	159	-25.93	3381	22	931	784
bta-miR-2412	ENSBTAG00000051264	144	-22.61	144	-22.61	3385	22	1021	899
bta-miR-2412	ENSBTAG00000052784	289	-42.28	149	-26.72	3389	22	1632	440 295
bta-miR-2412	ENSBTAG00000052022	152	-28.36	152	-28.36	3400	22	1373	338
bta-miR-2412	ENSBTAG00000055219	152	-26.37	152	-26.37	3402	22	1257	423
bta-miR-2412	ENSBTAG00000050877	147	-28.46	147	-28.46	3408	22	2022	1579
bta-miR-2412	ENSBTAG00000050261	147	-19.64	147	-19.64	3416	22	1548	425
bta-miR-2412	ENSBTAG00000049954	143	-21.99	143	-21.99	3428	22	864	786
bta-miR-2412	ENSBTAG00000049375	143	-21.66	143	-21.66	3429	22	1696	1514
bta-miR-2412	ENSBTAG00000048611	142	-17.77	142	-17.77	3434	22	2421	1560
bta-miR-2412	ENSBTAG00000052301	147	-20.95	147	-20.95	3437	22	2135	726
bta-miR-2412	ENSBTAG00000055211	151	-21.41	151	-21.41	3470	22	1102	186
bta-miR-2412	ENSBTAG00000054124	140	-14.36	140	-14.36	3474	22	1689	1645
bta-miR-2412	ENSBTAG00000050396	140	-14.91	140	-14.91	3480	22	952	472
bta-miR-2412	ENSBTAG00000051693	174	-36.13	174	-36.13	3485	22	439	197
bta-miR-2412	ENSBTAG00000053319	148	-21.57	148	-21.57	3487	22	1311	858
bta-miR-2412	ENSBTAG00000052560	301	-43.57	161	-28.35	3489	22	1636	738 791
bta-miR-2412	ENSBTAG00000053509	301	-47.12	160	-27.61	3509	22	2933	1124 153
bta-miR-2412	ENSBTAG00000051277	166	-31.17	166	-31.17	3513	22	1368	804
bta-miR-2412	ENSBTAG00000049276	446	-66.17	162	-32.55	3518	22	1615	1015 41 803
bta-miR-2412	ENSBTAG00000054975	147	-25.2	147	-25.2	3528	22	435	35
bta-miR-2412	ENSBTAG00000053563	151	-29.79	151	-29.79	3541	22	2126	348
bta-miR-2412	ENSBTAG00000051909	151	-27.09	151	-27.09	3599	22	1281	1034
bta-miR-2412	ENSBTAG00000050944	143	-24.45	143	-24.45	3603	22	1844	780
bta-miR-2412	ENSBTAG00000055203	155	-22.73	155	-22.73	3625	22	1060	708
bta-miR-2412	ENSBTAG00000049246	148	-21.93	148	-21.93	3627	22	1126	517
bta-miR-2412	ENSBTAG00000051436	159	-36.11	159	-36.11	3633	22	1349	1276
bta-miR-2412	ENSBTAG00000052171	143	-18.88	143	-18.88	3665	22	1249	213
bta-miR-2412	ENSBTAG00000051026	151	-29.22	151	-29.22	3667	22	1005	379
bta-miR-2412	ENSBTAG00000053678	280	-33.13	140	-17.73	3668	22	3426	31 630
bta-miR-2412	ENSBTAG00000049421	151	-21.36	151	-21.36	3675	22	1486	273
bta-miR-2412	ENSBTAG00000049854	145	-18.67	145	-18.67	3686	22	1236	1068
bta-miR-2412	ENSBTAG00000050582	140	-18.24	140	-18.24	3691	22	1871	1621
bta-miR-2412	ENSBTAG00000054978	166	-36.72	166	-36.72	3698	22	916	54
bta-miR-2412	ENSBTAG00000049288	145	-18.81	145	-18.81	3714	22	652	567
bta-miR-2412	ENSBTAG00000048683	155	-25.67	155	-25.67	3728	22	1095	874
bta-miR-2412	ENSBTAG00000051244	280	-36.48	140	-19.05	3731	22	1486	456 883
bta-miR-2412	ENSBTAG00000048588	140	-16.6	140	-16.6	3732	22	1955	421
bta-miR-2412	ENSBTAG00000049151	160	-29.37	160	-29.37	3746	22	723	598
bta-miR-2412	ENSBTAG00000052565	148	-25.5	148	-25.5	3747	22	1681	692
bta-miR-2412	ENSBTAG00000048770	150	-24.38	150	-24.38	3770	22	1638	1342
bta-miR-2412	ENSBTAG00000053771	140	-15.05	140	-15.05	3779	22	2957	2478
bta-miR-2412	ENSBTAG00000051443	149	-19.1	149	-19.1	3795	22	2346	110
bta-miR-2412	ENSBTAG00000053773	153	-29.76	153	-29.76	3802	22	1309	63
bta-miR-2412	ENSBTAG00000052495	305	-54.46	155	-30.76	3807	22	1260	989 493
bta-miR-2412	ENSBTAG00000054053	143	-23.43	143	-23.43	3811	22	359	4
bta-miR-2412	ENSBTAG00000052403	150	-22.33	150	-22.33	3817	22	668	11
bta-miR-2412	ENSBTAG00000048529	140	-19.52	140	-19.52	3833	22	1884	1569
bta-miR-2412	ENSBTAG00000049138	149	-19.18	149	-19.18	3840	22	2326	1952
bta-miR-2412	ENSBTAG00000049890	157	-25.14	157	-25.14	3851	22	329	43
bta-miR-2412	ENSBTAG00000052583	156	-28.11	156	-28.11	3855	22	462	277
bta-miR-2412	ENSBTAG00000050030	158	-26.17	158	-26.17	3876	22	1323	419
bta-miR-2412	ENSBTAG00000053560	142	-20.36	142	-20.36	3877	22	1053	1
bta-miR-2412	ENSBTAG00000051122	165	-34.79	165	-34.79	3941	22	1241	168
bta-miR-2412	ENSBTAG00000048831	152	-26.72	152	-26.72	3945	22	1243	726
bta-miR-2412	ENSBTAG00000052797	152	-22.54	152	-22.54	3956	22	917	232
bta-miR-2412	ENSBTAG00000052293	143	-19.57	143	-19.57	3967	22	1231	691
bta-miR-2412	ENSBTAG00000049602	142	-17.51	142	-17.51	3971	22	629	460
bta-miR-2412	ENSBTAG00000051191	147	-27.33	147	-27.33	3982	22	1306	138
bta-miR-2412	ENSBTAG00000053822	161	-27.1	161	-27.1	3984	22	1275	812
bta-miR-2412	ENSBTAG00000050298	151	-32.02	151	-32.02	3994	22	445	386
bta-miR-2412	ENSBTAG00000048639	140	-28.79	140	-28.79	3996	22	2254	726
bta-miR-2412	ENSBTAG00000049464	154	-31.95	154	-31.95	3997	22	1077	834
bta-miR-2412	ENSBTAG00000051722	141	-18.55	141	-18.55	4010	22	725	45
bta-miR-2412	ENSBTAG00000051703	156	-30.94	156	-30.94	4019	22	3624	1619
bta-miR-2412	ENSBTAG00000051748	159	-30.67	159	-30.67	4023	22	1062	992
bta-miR-2412	ENSBTAG00000052758	144	-18.15	144	-18.15	4033	22	663	643
bta-miR-2412	ENSBTAG00000015363	331	-72.5	167	-37.93	4034	22	3384	1153 476
bta-miR-2412	ENSBTAG00000052078	459	-84.91	162	-35.18	4057	22	2112	660 309 647
bta-miR-2412	ENSBTAG00000051027	148	-21.21	148	-21.21	4083	22	572	438
bta-miR-2412	ENSBTAG00000053756	287	-48.28	144	-25.47	4086	22	1417	649 1054
bta-miR-2412	ENSBTAG00000048400	492	-89.22	183	-35.73	4091	22	3199	2434 1123 2237
bta-miR-2412	ENSBTAG00000050280	288	-37.83	148	-21.71	4097	22	1730	1618 419
bta-miR-2412	ENSBTAG00000053331	166	-30.96	166	-30.96	4098	22	1206	463
bta-miR-2412	ENSBTAG00000050765	155	-24.57	155	-24.57	4111	22	900	675
bta-miR-2412	ENSBTAG00000048754	147	-19.21	147	-19.21	4112	22	1256	755
bta-miR-2412	ENSBTAG00000054877	150	-24.89	150	-24.89	4131	22	1362	376
bta-miR-2412	ENSBTAG00000049710	145	-18.8	145	-18.8	4136	22	1134	1049
bta-miR-2412	ENSBTAG00000052982	149	-21.98	149	-21.98	4138	22	1815	186
bta-miR-2412	ENSBTAG00000054652	150	-19.45	150	-19.45	4146	22	583	424
bta-miR-2412	ENSBTAG00000052649	296	-41.18	150	-20.91	4155	22	2246	851 721
bta-miR-2412	ENSBTAG00000051094	589	-92.5	156	-28.58	4156	22	2302	461 721 2189 832
bta-miR-2412	ENSBTAG00000049642	156	-29.78	156	-29.78	4165	22	781	539
bta-miR-2412	ENSBTAG00000053180	155	-32.97	155	-32.97	4171	22	887	119
bta-miR-2412	ENSBTAG00000052111	144	-22.36	144	-22.36	4189	22	1689	752
bta-miR-2412	ENSBTAG00000050650	151	-32.58	151	-32.58	4192	22	1636	837
bta-miR-2412	ENSBTAG00000050252	146	-22.83	146	-22.83	4201	22	802	458
bta-miR-2412	ENSBTAG00000052027	157	-26.5	157	-26.5	4209	22	1425	238
bta-miR-2412	ENSBTAG00000052619	325	-68.98	169	-35.3	4222	22	1356	116 681
bta-miR-2412	ENSBTAG00000050405	157	-23.15	157	-23.15	4223	22	358	53
bta-miR-2412	ENSBTAG00000051992	167	-33.86	167	-33.86	4225	22	1177	281
bta-miR-2412	ENSBTAG00000053064	155	-26.98	155	-26.98	4228	22	1241	511
bta-miR-2412	ENSBTAG00000048873	140	-20.85	140	-20.85	4233	22	3122	593
bta-miR-2412	ENSBTAG00000052244	140	-14.91	140	-14.91	4241	22	1477	102
bta-miR-2412	ENSBTAG00000054508	149	-26.07	149	-26.07	4252	22	624	421
bta-miR-2412	ENSBTAG00000054727	488	-94.63	166	-34.47	4255	22	1224	981 176 242
bta-miR-2412	ENSBTAG00000050290	158	-27.35	158	-27.35	4274	22	745	430
bta-miR-2412	ENSBTAG00000054065	159	-22.94	159	-22.94	4279	22	807	326
bta-miR-2412	ENSBTAG00000052009	148	-19.55	148	-19.55	4292	22	441	412
bta-miR-2412	ENSBTAG00000051557	145	-21.13	145	-21.13	4295	22	792	319
bta-miR-2412	ENSBTAG00000048527	150	-27.3	150	-27.3	4303	22	1309	270
bta-miR-2412	ENSBTAG00000055098	151	-26.92	151	-26.92	4306	22	1829	1513
bta-miR-2412	ENSBTAG00000049230	140	-21.97	140	-21.97	4308	22	1233	470
bta-miR-2412	ENSBTAG00000048499	148	-24.18	148	-24.18	4310	22	1005	13
bta-miR-2412	ENSBTAG00000050311	308	-50.02	160	-29.65	4312	22	1458	595 531
bta-miR-2412	ENSBTAG00000051719	140	-17.28	140	-17.28	4313	22	1950	1431
bta-miR-2412	ENSBTAG00000055289	157	-38.78	157	-38.78	4328	22	1249	409
bta-miR-2412	ENSBTAG00000049742	146	-19.9	146	-19.9	4340	22	1038	501
bta-miR-2412	ENSBTAG00000053888	172	-40.58	172	-40.58	4346	22	1326	666
bta-miR-2412	ENSBTAG00000052630	307	-48.36	160	-26.51	4347	22	1079	899 137
bta-miR-2412	ENSBTAG00000054677	293	-47.7	149	-24.51	4350	22	1790	1570 555
bta-miR-2412	ENSBTAG00000054528	150	-28.09	150	-28.09	4366	22	1196	805
bta-miR-2412	ENSBTAG00000050592	151	-28.06	151	-28.06	4368	22	1446	613
bta-miR-2412	ENSBTAG00000054558	140	-15.05	140	-15.05	4376	22	1024	541
bta-miR-2412	ENSBTAG00000050734	151	-27.84	151	-27.84	4382	22	1315	151
bta-miR-2412	ENSBTAG00000049969	161	-27.68	161	-27.68	4389	22	477	1
bta-miR-2412	ENSBTAG00000050004	485	-96.61	175	-38.16	4391	22	1699	1261 470 365
bta-miR-2412	ENSBTAG00000052084	152	-26.26	152	-26.26	4432	22	1147	1117
bta-miR-2412	ENSBTAG00000054236	145	-21.57	145	-21.57	4434	22	1242	521
bta-miR-2412	ENSBTAG00000053802	153	-27.47	153	-27.47	4440	22	1357	332
bta-miR-2412	ENSBTAG00000054150	154	-27.19	154	-27.19	4446	22	1481	124
bta-miR-2412	ENSBTAG00000050075	163	-32.44	163	-32.44	4471	22	1200	7
bta-miR-2412	ENSBTAG00000050524	158	-29.42	158	-29.42	4473	22	2635	2496
bta-miR-2412	ENSBTAG00000051775	290	-45.98	150	-27.31	4474	22	1507	260 1106
bta-miR-2412	ENSBTAG00000050654	157	-24.15	157	-24.15	4476	22	1768	811
bta-miR-2412	ENSBTAG00000055287	441	-66.51	154	-25.42	4483	22	1634	204 1252 1312
bta-miR-2412	ENSBTAG00000053745	320	-62.8	167	-34.43	4488	22	1877	60 1071
bta-miR-2412	ENSBTAG00000054841	162	-28.37	162	-28.37	4511	22	264	161
bta-miR-2412	ENSBTAG00000048440	140	-16.52	140	-16.52	4516	22	1458	1139
bta-miR-2412	ENSBTAG00000050083	150	-21.87	150	-21.87	4520	22	912	810
bta-miR-2412	ENSBTAG00000051695	318	-57.79	172	-33.44	4529	22	1353	828 353
bta-miR-2412	ENSBTAG00000054871	141	-16.91	141	-16.91	4530	22	1541	1001
bta-miR-2412	ENSBTAG00000050620	152	-19.78	152	-19.78	4543	22	1001	659
bta-miR-2412	ENSBTAG00000051875	151	-23.39	151	-23.39	4546	22	504	158
bta-miR-2412	ENSBTAG00000048320	144	-23.56	144	-23.56	4553	22	2081	1507
bta-miR-2412	ENSBTAG00000049488	153	-29.16	153	-29.16	4574	22	1039	662
bta-miR-2412	ENSBTAG00000051175	160	-29.51	160	-29.51	4584	22	1418	312
bta-miR-2412	ENSBTAG00000048535	143	-17.67	143	-17.67	4587	22	1022	450
bta-miR-2412	ENSBTAG00000053437	157	-24.84	157	-24.84	4589	22	528	168
bta-miR-2412	ENSBTAG00000050387	315	-58.41	162	-31.4	4606	22	2323	726 1915
bta-miR-2412	ENSBTAG00000055036	475	-83.69	164	-30.59	4609	22	1242	359 35 256
bta-miR-2412	ENSBTAG00000054159	145	-28.68	145	-28.68	4612	22	1451	414
bta-miR-2412	ENSBTAG00000052381	143	-24.31	143	-24.31	4616	22	325	11
bta-miR-2412	ENSBTAG00000049064	140	-17.63	140	-17.63	4617	22	1296	1136
bta-miR-2412	ENSBTAG00000054405	151	-25.58	151	-25.58	4633	22	1073	22
bta-miR-2412	ENSBTAG00000052462	151	-25.28	151	-25.28	4641	22	2342	541
bta-miR-2412	ENSBTAG00000053611	156	-27.85	156	-27.85	4644	22	2157	1173
bta-miR-2412	ENSBTAG00000050267	147	-24.93	147	-24.93	4649	22	666	552
bta-miR-2412	ENSBTAG00000050309	158	-33.14	158	-33.14	4651	22	837	549
bta-miR-2412	ENSBTAG00000050481	297	-49.93	157	-30.65	4652	22	1189	1080 1111
bta-miR-2412	ENSBTAG00000049849	150	-19.91	150	-19.91	4663	22	1080	176
bta-miR-2412	ENSBTAG00000054279	156	-25.5	156	-25.5	4666	22	956	488
bta-miR-2412	ENSBTAG00000048687	159	-26.61	159	-26.61	4684	22	396	233
bta-miR-2412	ENSBTAG00000049195	154	-27.07	154	-27.07	4695	22	1027	199
bta-miR-2412	ENSBTAG00000049738	140	-13.31	140	-13.31	4696	22	1109	674
bta-miR-2412	ENSBTAG00000050931	299	-42.92	152	-22.9	4701	22	556	493 214
bta-miR-2412	ENSBTAG00000050057	158	-27.15	158	-27.15	4726	22	1646	437
bta-miR-2412	ENSBTAG00000051401	141	-18.37	141	-18.37	4730	22	1979	278
bta-miR-2412	ENSBTAG00000049331	153	-24.91	153	-24.91	4749	22	981	768
bta-miR-2412	ENSBTAG00000049882	164	-31.77	164	-31.77	4774	22	3327	2323
bta-miR-2412	ENSBTAG00000049242	151	-21.92	151	-21.92	4776	22	710	179
bta-miR-2412	ENSBTAG00000049153	157	-30.83	157	-30.83	4792	22	1738	726
bta-miR-2412	ENSBTAG00000055238	155	-27.73	155	-27.73	4837	22	2007	871
bta-miR-2412	ENSBTAG00000054562	151	-27.01	151	-27.01	4839	22	1188	26
bta-miR-2412	ENSBTAG00000049825	145	-27.62	145	-27.62	4840	22	1603	17
bta-miR-2412	ENSBTAG00000051368	145	-20.79	145	-20.79	4863	22	514	15
bta-miR-2412	ENSBTAG00000053043	140	-15.07	140	-15.07	4864	22	1349	1322
bta-miR-2412	ENSBTAG00000049348	436	-64.25	151	-29.85	4865	22	1187	915 74 1017
bta-miR-2412	ENSBTAG00000050771	154	-28.15	154	-28.15	4869	22	1338	337
bta-miR-2412	ENSBTAG00000048877	153	-19.8	153	-19.8	4876	22	1143	537
bta-miR-2412	ENSBTAG00000052436	150	-21.58	150	-21.58	4879	22	2001	1548
bta-miR-2389	ENSBTAG00000054456	151	-26.88	151	-26.88	4896	21	1986	685
bta-miR-2389	ENSBTAG00000052976	140	-19.17	140	-19.17	4906	21	2337	2269
bta-miR-2389	ENSBTAG00000049764	152	-22.09	152	-22.09	4914	21	586	5
bta-miR-2389	ENSBTAG00000051903	158	-26.75	158	-26.75	4936	21	1019	248
bta-miR-2389	ENSBTAG00000052972	145	-22.1	145	-22.1	4938	21	1380	252
bta-miR-2389	ENSBTAG00000050754	140	-19.34	140	-19.34	4945	21	1389	928
bta-miR-2389	ENSBTAG00000053844	155	-27.01	155	-27.01	4972	21	1745	861
bta-miR-2389	ENSBTAG00000055308	153	-29.44	153	-29.44	4982	21	3159	1249
bta-miR-2389	ENSBTAG00000055047	140	-18.49	140	-18.49	4987	21	1254	185
bta-miR-2389	ENSBTAG00000054422	145	-19.75	145	-19.75	4995	21	3032	1957
bta-miR-2389	ENSBTAG00000054275	150	-26.83	150	-26.83	5010	21	931	401
bta-miR-2389	ENSBTAG00000051264	146	-26.93	146	-26.93	5014	21	1021	39
bta-miR-2389	ENSBTAG00000054032	143	-20.13	143	-20.13	5032	21	685	355
bta-miR-2389	ENSBTAG00000048796	143	-20.04	143	-20.04	5033	21	1053	974
bta-miR-2389	ENSBTAG00000053163	145	-19.31	145	-19.31	5034	21	1890	300
bta-miR-2389	ENSBTAG00000050407	160	-28.04	160	-28.04	5035	21	1616	314
bta-miR-2389	ENSBTAG00000052910	155	-22.76	155	-22.76	5051	21	1552	696
bta-miR-2389	ENSBTAG00000051730	156	-26.55	156	-26.55	5052	21	1460	409
bta-miR-2389	ENSBTAG00000049886	153	-25.08	153	-25.08	5060	21	1378	10
bta-miR-2389	ENSBTAG00000051326	147	-26.7	147	-26.7	5068	21	1296	460
bta-miR-2389	ENSBTAG00000053457	144	-22.03	144	-22.03	5071	21	1691	588
bta-miR-2389	ENSBTAG00000054637	152	-27.26	152	-27.26	5075	21	1109	288
bta-miR-2389	ENSBTAG00000050432	159	-23.36	159	-23.36	5081	21	1086	615
bta-miR-2389	ENSBTAG00000049632	146	-20.67	146	-20.67	5089	21	1101	107
bta-miR-2389	ENSBTAG00000050996	153	-26.04	153	-26.04	5110	21	1759	427
bta-miR-2389	ENSBTAG00000049363	150	-28.61	150	-28.61	5129	21	1386	564
bta-miR-2389	ENSBTAG00000050972	145	-21.46	145	-21.46	5132	21	919	93
bta-miR-2389	ENSBTAG00000051277	170	-33.48	170	-33.48	5142	21	1368	79
bta-miR-2389	ENSBTAG00000049276	151	-22.58	151	-22.58	5147	21	1615	771
bta-miR-2389	ENSBTAG00000048964	153	-25.92	153	-25.92	5148	21	1464	1252
bta-miR-2389	ENSBTAG00000051587	151	-21.1	151	-21.1	5183	21	757	175
bta-miR-2389	ENSBTAG00000053450	151	-27.13	151	-27.13	5208	21	1069	197
bta-miR-2389	ENSBTAG00000053646	153	-25.39	153	-25.39	5217	21	1661	220
bta-miR-2389	ENSBTAG00000051001	155	-27.38	155	-27.38	5218	21	1023	200
bta-miR-2389	ENSBTAG00000049989	146	-21.44	146	-21.44	5223	21	1919	109
bta-miR-2389	ENSBTAG00000049791	159	-27.12	159	-27.12	5225	21	2060	1755
bta-miR-2389	ENSBTAG00000052427	146	-20.95	146	-20.95	5227	21	1036	524
bta-miR-2389	ENSBTAG00000053288	145	-24.42	145	-24.42	5235	21	609	75
bta-miR-2389	ENSBTAG00000049664	150	-19.62	150	-19.62	5242	21	1885	1636
bta-miR-2389	ENSBTAG00000051436	157	-30.18	157	-30.18	5262	21	1349	1263
bta-miR-2389	ENSBTAG00000054961	148	-21.95	148	-21.95	5263	21	928	24
bta-miR-2389	ENSBTAG00000051459	150	-29.16	150	-29.16	5292	21	883	46
bta-miR-2389	ENSBTAG00000051202	150	-23.89	150	-23.89	5305	21	1302	608
bta-miR-2389	ENSBTAG00000053305	150	-22.88	150	-22.88	5314	21	1008	384
bta-miR-2389	ENSBTAG00000049096	146	-18.55	146	-18.55	5324	21	506	468
bta-miR-2389	ENSBTAG00000054978	154	-27.08	154	-27.08	5327	21	916	90
bta-miR-2389	ENSBTAG00000052996	154	-28.04	154	-28.04	5330	21	1047	808
bta-miR-2389	ENSBTAG00000053850	150	-26.12	150	-26.12	5344	21	1080	507
bta-miR-2389	ENSBTAG00000049446	146	-19.8	146	-19.8	5356	21	1932	986
bta-miR-2389	ENSBTAG00000051372	160	-27.74	160	-27.74	5359	21	1173	1096
bta-miR-2389	ENSBTAG00000055239	147	-23.62	147	-23.62	5388	21	1185	158
bta-miR-2389	ENSBTAG00000053483	150	-28.29	150	-28.29	5389	21	1241	512
bta-miR-2389	ENSBTAG00000051443	144	-22.58	144	-22.58	5424	21	2346	1794
bta-miR-2389	ENSBTAG00000051111	154	-30.76	154	-30.76	5428	21	1347	253
bta-miR-2389	ENSBTAG00000051564	151	-27.38	151	-27.38	5467	21	2772	2260
bta-miR-2389	ENSBTAG00000049138	151	-25.18	151	-25.18	5469	21	2326	850
bta-miR-2389	ENSBTAG00000053285	140	-16.88	140	-16.88	5478	21	1573	1298
bta-miR-2389	ENSBTAG00000049865	163	-28.76	163	-28.76	5490	21	1065	469
bta-miR-2389	ENSBTAG00000054664	164	-26.29	164	-26.29	5493	21	1444	686
bta-miR-2389	ENSBTAG00000052322	154	-24.03	154	-24.03	5496	21	731	262
bta-miR-2389	ENSBTAG00000049859	164	-27.22	164	-27.22	5522	21	914	624
bta-miR-2389	ENSBTAG00000049000	158	-27.2	158	-27.2	5547	21	1093	862
bta-miR-2389	ENSBTAG00000052775	151	-20.33	151	-20.33	5548	21	1372	817
bta-miR-2389	ENSBTAG00000050626	143	-21.64	143	-21.64	5551	21	2795	805
bta-miR-2389	ENSBTAG00000051547	154	-26.59	154	-26.59	5559	21	542	172
bta-miR-2389	ENSBTAG00000050544	144	-23.23	144	-23.23	5581	21	3800	2260
bta-miR-2389	ENSBTAG00000053500	144	-20.25	144	-20.25	5604	21	886	187
bta-miR-2389	ENSBTAG00000055199	143	-21.3	143	-21.3	5606	21	927	1
bta-miR-2389	ENSBTAG00000048871	161	-30.52	161	-30.52	5619	21	1000	316
bta-miR-2389	ENSBTAG00000049464	145	-18.33	145	-18.33	5626	21	1077	988
bta-miR-2389	ENSBTAG00000054291	149	-24.67	149	-24.67	5635	21	1411	139
bta-miR-2389	ENSBTAG00000050690	142	-16.56	142	-16.56	5646	21	296	202
bta-miR-2389	ENSBTAG00000054415	153	-24.56	153	-24.56	5658	21	1667	516
bta-miR-2389	ENSBTAG00000054748	140	-17.47	140	-17.47	5679	21	1112	612
bta-miR-2389	ENSBTAG00000050755	164	-29.14	164	-29.14	5680	21	738	321
bta-miR-2389	ENSBTAG00000049030	479	-89.93	167	-32.86	5701	21	875	62 83 685
bta-miR-2389	ENSBTAG00000048870	152	-28.91	152	-28.91	5714	21	1479	432
bta-miR-2389	ENSBTAG00000048400	148	-19.96	148	-19.96	5720	21	3199	2326
bta-miR-2389	ENSBTAG00000050065	140	-21.34	140	-21.34	5723	21	2241	1433
bta-miR-2389	ENSBTAG00000053331	141	-19.69	141	-19.69	5727	21	1206	940
bta-miR-2389	ENSBTAG00000049658	149	-20.1	149	-20.1	5737	21	2406	373
bta-miR-2389	ENSBTAG00000051832	157	-24.91	157	-24.91	5743	21	1255	875
bta-miR-2389	ENSBTAG00000050928	157	-28.85	157	-28.85	5751	21	1379	1331
bta-miR-2389	ENSBTAG00000053926	158	-30.56	158	-30.56	5755	21	1686	375
bta-miR-2389	ENSBTAG00000049710	167	-33.54	167	-33.54	5765	21	1134	106
bta-miR-2389	ENSBTAG00000050003	144	-18.14	144	-18.14	5783	21	1740	117
bta-miR-2389	ENSBTAG00000054641	149	-22.46	149	-22.46	5791	21	2117	1400
bta-miR-2389	ENSBTAG00000053715	141	-16.82	141	-16.82	5817	21	1214	341
bta-miR-2389	ENSBTAG00000052258	150	-23.81	150	-23.81	5837	21	1002	453
bta-miR-2389	ENSBTAG00000049917	154	-28.81	154	-28.81	5840	21	466	285
bta-miR-2389	ENSBTAG00000049657	149	-23.21	149	-23.21	5844	21	965	374
bta-miR-2389	ENSBTAG00000048873	161	-26.85	161	-26.85	5862	21	3122	2186
bta-miR-2389	ENSBTAG00000052151	151	-23.23	151	-23.23	5866	21	4192	1620
bta-miR-2389	ENSBTAG00000053615	147	-24.68	147	-24.68	5891	21	1244	233
bta-miR-2389	ENSBTAG00000048685	146	-20	146	-20	5919	21	1448	130
bta-miR-2389	ENSBTAG00000054831	161	-30.09	161	-30.09	5933	21	1229	1118
bta-miR-2389	ENSBTAG00000054138	165	-31.88	165	-31.88	5934	21	2327	86
bta-miR-2389	ENSBTAG00000050311	156	-27.38	156	-27.38	5941	21	1458	1139
bta-miR-2389	ENSBTAG00000053782	306	-48.16	157	-24.35	5947	21	2799	2741 1118
bta-miR-2389	ENSBTAG00000054209	160	-28.93	160	-28.93	5950	21	1723	1263
bta-miR-2389	ENSBTAG00000051539	158	-26.99	158	-26.99	5966	21	1894	118
bta-miR-2389	ENSBTAG00000048972	154	-23.04	154	-23.04	5974	21	2888	650
bta-miR-2389	ENSBTAG00000052630	155	-26.07	155	-26.07	5976	21	1079	942
bta-miR-2389	ENSBTAG00000049211	154	-21.1	154	-21.1	5985	21	874	131
bta-miR-2389	ENSBTAG00000049211	154	-21.1	154	-21.1	5986	21	502	131
bta-miR-2389	ENSBTAG00000052706	153	-25.7	153	-25.7	5989	21	1661	386
bta-miR-2389	ENSBTAG00000053841	148	-21.96	148	-21.96	6001	21	1545	161
bta-miR-2389	ENSBTAG00000048546	143	-19.95	143	-19.95	6010	21	1823	1331
bta-miR-2389	ENSBTAG00000050734	140	-19.7	140	-19.7	6011	21	1315	134
bta-miR-2389	ENSBTAG00000051709	153	-30.4	153	-30.4	6042	21	1479	1
bta-miR-2389	ENSBTAG00000050406	159	-25.9	159	-25.9	6056	21	1212	1130
bta-miR-2389	ENSBTAG00000050307	303	-50.09	154	-29.23	6068	21	1546	690 860
bta-miR-2389	ENSBTAG00000049449	140	-14.98	140	-14.98	6077	21	937	418
bta-miR-2389	ENSBTAG00000049210	157	-27.28	157	-27.28	6099	21	2712	1034
bta-miR-2389	ENSBTAG00000050524	152	-26.78	152	-26.78	6102	21	2635	206
bta-miR-2389	ENSBTAG00000055287	163	-25	163	-25	6112	21	1634	1231
bta-miR-2389	ENSBTAG00000053745	146	-20.67	146	-20.67	6114	21	1116	68
bta-miR-2389	ENSBTAG00000050849	146	-20.67	146	-20.67	6121	21	814	150
bta-miR-2389	ENSBTAG00000049957	152	-28.18	152	-28.18	6123	21	1036	136
bta-miR-2389	ENSBTAG00000054411	155	-28.56	155	-28.56	6128	21	1437	413
bta-miR-2389	ENSBTAG00000054540	140	-20.46	140	-20.46	6147	21	1290	66
bta-miR-2389	ENSBTAG00000049944	162	-31.98	162	-31.98	6155	21	1003	965
bta-miR-2389	ENSBTAG00000050867	142	-20.49	142	-20.49	6173	21	770	209
bta-miR-2389	ENSBTAG00000048320	155	-22.95	155	-22.95	6182	21	2081	2048
bta-miR-2389	ENSBTAG00000053194	314	-46.07	163	-24.56	6184	21	2047	711 1530
bta-miR-2389	ENSBTAG00000054796	299	-47.88	152	-24.91	6187	21	2523	1140 2090
bta-miR-2389	ENSBTAG00000049330	161	-27.84	161	-27.84	6212	21	1533	109
bta-miR-2389	ENSBTAG00000053437	155	-28.64	155	-28.64	6219	21	1042	259
bta-miR-2389	ENSBTAG00000054225	151	-24.82	151	-24.82	6222	21	1182	884
bta-miR-2389	ENSBTAG00000051385	157	-34.09	157	-34.09	6224	21	3422	2693
bta-miR-2389	ENSBTAG00000048515	151	-23.56	151	-23.56	6228	21	1537	1405
bta-miR-2389	ENSBTAG00000050387	150	-19.41	150	-19.41	6235	21	2323	140
bta-miR-2389	ENSBTAG00000052350	157	-26.83	157	-26.83	6271	21	1575	265
bta-miR-2389	ENSBTAG00000053611	155	-25.13	155	-25.13	6273	21	2157	1423
bta-miR-2389	ENSBTAG00000050193	159	-26.88	159	-26.88	6283	21	1368	1024
bta-miR-2389	ENSBTAG00000049839	152	-29.42	152	-29.42	6299	21	1248	847
bta-miR-2389	ENSBTAG00000049605	161	-29.95	161	-29.95	6309	21	1274	1180
bta-miR-2389	ENSBTAG00000049048	163	-28.52	163	-28.52	6318	21	1571	160
bta-miR-2389	ENSBTAG00000049195	148	-21.95	148	-21.95	6324	21	1027	772
bta-miR-2389	ENSBTAG00000049738	145	-18.95	145	-18.95	6326	21	425	34
bta-miR-2389	ENSBTAG00000052980	142	-22.63	142	-22.63	6340	21	1313	1047
bta-miR-2389	ENSBTAG00000053277	147	-19.91	147	-19.91	6357	21	2053	1402
bta-miR-2389	ENSBTAG00000050760	151	-26.99	151	-26.99	6380	21	1402	1169
bta-miR-2389	ENSBTAG00000052222	144	-22.93	144	-22.93	6381	21	511	43
bta-miR-2389	ENSBTAG00000053424	155	-29.95	155	-29.95	6394	21	1950	1562
bta-miR-2389	ENSBTAG00000049529	148	-18.45	148	-18.45	6401	21	1695	382
bta-miR-2389	ENSBTAG00000053417	153	-22.99	153	-22.99	6442	21	1386	1275
bta-miR-2389	ENSBTAG00000049348	158	-27.77	158	-27.77	6494	21	1187	1048
bta-miR-2389	ENSBTAG00000048877	140	-19.91	140	-19.91	6505	21	1143	117
bta-miR-2389	ENSBTAG00000049936	162	-31.22	162	-31.22	6507	21	803	741
bta-miR-2366	ENSBTAG00000054497	140	-17.16	140	-17.16	6529	22	1171	1029
bta-miR-2366	ENSBTAG00000052976	157	-26.77	157	-26.77	6535	22	2337	430
bta-miR-2366	ENSBTAG00000049378	140	-15.82	140	-15.82	6537	22	1158	774
bta-miR-2366	ENSBTAG00000051300	150	-22.72	150	-22.72	6550	22	1339	662
bta-miR-2366	ENSBTAG00000054714	309	-45.75	160	-23.09	6555	22	1784	1059 576
bta-miR-2366	ENSBTAG00000053035	291	-49.59	147	-27.36	6557	22	668	390 70
bta-miR-2366	ENSBTAG00000052972	143	-27.6	143	-27.6	6567	22	1380	907
bta-miR-2366	ENSBTAG00000050754	140	-19.24	140	-19.24	6574	22	1389	474
bta-miR-2366	ENSBTAG00000050775	147	-20.45	147	-20.45	6581	22	1392	1280
bta-miR-2366	ENSBTAG00000053269	140	-22.27	140	-22.27	6584	22	1255	452
bta-miR-2366	ENSBTAG00000053844	330	-53.33	169	-27.89	6601	22	1745	1320 1464
bta-miR-2366	ENSBTAG00000047024	140	-13.64	140	-13.64	6603	22	1002	687
bta-miR-2366	ENSBTAG00000052048	157	-20.22	157	-20.22	6612	22	1034	407
bta-miR-2366	ENSBTAG00000054270	147	-26.7	147	-26.7	6638	22	1623	98
bta-miR-2366	ENSBTAG00000054275	154	-23.25	154	-23.25	6639	22	931	477
bta-miR-2366	ENSBTAG00000051264	166	-26.27	166	-26.27	6643	22	1021	418
bta-miR-2366	ENSBTAG00000053163	294	-35.21	149	-19.78	6663	22	1890	370 1377
bta-miR-2366	ENSBTAG00000050877	142	-17.18	142	-17.18	6666	22	2022	126
bta-miR-2366	ENSBTAG00000050923	159	-25.33	159	-25.33	6676	22	1053	658
bta-miR-2366	ENSBTAG00000053457	140	-16.88	140	-16.88	6702	22	953	163
bta-miR-2366	ENSBTAG00000054982	140	-13.64	140	-13.64	6726	22	874	780
bta-miR-2366	ENSBTAG00000050996	156	-22.43	156	-22.43	6739	22	1759	1647
bta-miR-2366	ENSBTAG00000053343	140	-24.49	140	-24.49	6742	22	2088	127
bta-miR-2366	ENSBTAG00000050972	150	-22.69	150	-22.69	6760	22	1073	113
bta-miR-2366	ENSBTAG00000053509	300	-43.3	160	-23.65	6767	22	2933	840 1891
bta-miR-2366	ENSBTAG00000049276	142	-19.71	142	-19.71	6776	22	1615	162
bta-miR-2366	ENSBTAG00000055097	161	-24.4	161	-24.4	6784	22	1477	1163
bta-miR-2366	ENSBTAG00000052740	142	-21.47	142	-21.47	6785	22	1742	1256
bta-miR-2366	ENSBTAG00000053536	140	-23.99	140	-23.99	6789	22	965	474
bta-miR-2366	ENSBTAG00000052444	158	-31.03	158	-31.03	6795	22	1563	1002
bta-miR-2366	ENSBTAG00000050478	142	-18.62	142	-18.62	6811	22	2427	897
bta-miR-2366	ENSBTAG00000053729	157	-24.89	157	-24.89	6845	22	1223	948
bta-miR-2366	ENSBTAG00000049499	145	-18.75	145	-18.75	6848	22	785	353
bta-miR-2366	ENSBTAG00000050944	166	-26.65	166	-26.65	6861	22	1844	763
bta-miR-2366	ENSBTAG00000054984	161	-25.44	161	-25.44	6868	22	2186	420
bta-miR-2366	ENSBTAG00000049664	163	-29.02	163	-29.02	6871	22	1885	836
bta-miR-2366	ENSBTAG00000052897	171	-29.06	171	-29.06	6879	22	1777	371
bta-miR-2366	ENSBTAG00000055203	147	-19.48	147	-19.48	6883	22	1060	915
bta-miR-2366	ENSBTAG00000053577	150	-22.2	150	-22.2	6886	22	1112	324
bta-miR-2366	ENSBTAG00000050047	157	-23.43	157	-23.43	6935	22	1236	1060
bta-miR-2366	ENSBTAG00000054811	140	-19.43	140	-19.43	6939	22	1133	86
bta-miR-2366	ENSBTAG00000055175	161	-24.4	161	-24.4	6940	22	2072	1417
bta-miR-2366	ENSBTAG00000049288	161	-25.44	161	-25.44	6971	22	751	697
bta-miR-2366	ENSBTAG00000048588	147	-18.66	147	-18.66	6990	22	1955	1523
bta-miR-2366	ENSBTAG00000052589	167	-26.84	167	-26.84	7012	22	699	71
bta-miR-2366	ENSBTAG00000050192	155	-21.06	155	-21.06	7040	22	529	138
bta-miR-2366	ENSBTAG00000055264	146	-18.07	146	-18.07	7041	22	1466	1403
bta-miR-2366	ENSBTAG00000050021	147	-20.31	147	-20.31	7047	22	834	56
bta-miR-2366	ENSBTAG00000053446	148	-22.69	148	-22.69	7050	22	1252	453
bta-miR-2366	ENSBTAG00000049236	148	-21.39	148	-21.39	7062	22	835	292
bta-miR-2366	ENSBTAG00000054116	161	-29.03	161	-29.03	7072	22	1407	271
bta-miR-2366	ENSBTAG00000048529	140	-14.85	140	-14.85	7093	22	870	52
bta-miR-2366	ENSBTAG00000051468	140	-18.4	140	-18.4	7106	22	781	1
bta-miR-2366	ENSBTAG00000055141	163	-22.99	163	-22.99	7136	22	1872	1074
bta-miR-2366	ENSBTAG00000053596	140	-22.99	140	-22.99	7142	22	685	334
bta-miR-2366	ENSBTAG00000049059	142	-20.05	142	-20.05	7143	22	1577	192
bta-miR-2366	ENSBTAG00000053860	140	-18.51	140	-18.51	7159	22	599	70
bta-miR-2366	ENSBTAG00000054593	156	-29.6	156	-29.6	7160	22	925	207
bta-miR-2366	ENSBTAG00000049583	152	-27.32	152	-27.32	7175	22	1442	425
bta-miR-2366	ENSBTAG00000052775	161	-26.79	161	-26.79	7177	22	1372	319
bta-miR-2366	ENSBTAG00000052409	153	-22.44	153	-22.44	7196	22	1255	988
bta-miR-2366	ENSBTAG00000048853	334	-53.92	173	-28.47	7200	22	1462	404 1163
bta-miR-2366	ENSBTAG00000048778	142	-16.95	142	-16.95	7204	22	863	524
bta-miR-2366	ENSBTAG00000050544	143	-15.59	143	-15.59	7210	22	3800	1820
bta-miR-2366	ENSBTAG00000052797	155	-28.27	155	-28.27	7214	22	917	292
bta-miR-2366	ENSBTAG00000050298	164	-31.75	164	-31.75	7252	22	445	139
bta-miR-2366	ENSBTAG00000054673	147	-19.1	147	-19.1	7260	22	1119	233
bta-miR-2366	ENSBTAG00000051146	140	-19.24	140	-19.24	7289	22	3333	1248
bta-miR-2366	ENSBTAG00000052078	162	-30.2	162	-30.2	7315	22	2112	1501
bta-miR-2366	ENSBTAG00000051239	158	-28.31	158	-28.31	7332	22	2243	1594
bta-miR-2366	ENSBTAG00000048400	295	-35.12	155	-21.98	7349	22	3199	2076 1265
bta-miR-2366	ENSBTAG00000051832	143	-23.26	143	-23.26	7372	22	1255	277
bta-miR-2366	ENSBTAG00000050928	140	-20.08	140	-20.08	7380	22	1379	128
bta-miR-2366	ENSBTAG00000054877	150	-21.53	150	-21.53	7389	22	1362	364
bta-miR-2366	ENSBTAG00000052127	161	-25.44	161	-25.44	7390	22	1321	476
bta-miR-2366	ENSBTAG00000049710	145	-20.78	145	-20.78	7394	22	1134	270
bta-miR-2366	ENSBTAG00000054838	142	-19.19	142	-19.19	7399	22	674	45
bta-miR-2366	ENSBTAG00000050650	143	-28.82	143	-28.82	7450	22	1636	603
bta-miR-2366	ENSBTAG00000048764	161	-24.4	161	-24.4	7453	22	1839	1330
bta-miR-2366	ENSBTAG00000052027	140	-13.66	140	-13.66	7467	22	1425	1212
bta-miR-2366	ENSBTAG00000049028	292	-41.12	152	-20.84	7472	22	573	78 414
bta-miR-2366	ENSBTAG00000052151	151	-26.77	151	-26.77	7495	22	4192	961
bta-miR-2366	ENSBTAG00000054141	145	-21.36	145	-21.36	7498	22	1709	349
bta-miR-2366	ENSBTAG00000053664	141	-16.14	141	-16.14	7503	22	1101	144
bta-miR-2366	ENSBTAG00000054740	142	-21.87	142	-21.87	7506	22	1050	249
bta-miR-2366	ENSBTAG00000054727	140	-14.1	140	-14.1	7513	22	1224	327
bta-miR-2366	ENSBTAG00000053994	143	-18.04	143	-18.04	7514	22	828	149
bta-miR-2366	ENSBTAG00000050290	160	-30.85	160	-30.85	7532	22	745	672
bta-miR-2366	ENSBTAG00000054065	169	-28	169	-28	7537	22	807	347
bta-miR-2366	ENSBTAG00000055167	144	-19.56	144	-19.56	7540	22	461	228
bta-miR-2366	ENSBTAG00000051578	161	-24.4	161	-24.4	7544	22	1147	1068
bta-miR-2366	ENSBTAG00000054831	166	-25	166	-25	7562	22	1229	793
bta-miR-2366	ENSBTAG00000054220	140	-20.05	140	-20.05	7567	22	1138	901
bta-miR-2366	ENSBTAG00000049130	155	-23.5	155	-23.5	7578	22	1367	1006
bta-miR-2366	ENSBTAG00000048413	161	-25.44	161	-25.44	7590	22	745	639
bta-miR-2366	ENSBTAG00000048972	295	-37.8	155	-24.16	7603	22	2888	321 1892
bta-miR-2366	ENSBTAG00000052365	161	-24.4	161	-24.4	7606	22	897	351
bta-miR-2366	ENSBTAG00000017560	142	-22.63	142	-22.63	7627	22	1315	181
bta-miR-2366	ENSBTAG00000053791	142	-16.93	142	-16.93	7633	22	1390	50
bta-miR-2366	ENSBTAG00000050734	155	-23.63	155	-23.63	7640	22	1315	10
bta-miR-2366	ENSBTAG00000052601	153	-21.69	153	-21.69	7657	22	364	231
bta-miR-2366	ENSBTAG00000051420	159	-25.53	159	-25.53	7662	22	1641	1407
bta-miR-2366	ENSBTAG00000052076	140	-13.89	140	-13.89	7675	22	662	395
bta-miR-2366	ENSBTAG00000054385	295	-50.07	153	-25.89	7681	22	2296	514 1267
bta-miR-2366	ENSBTAG00000051242	148	-24.88	148	-24.88	7682	22	1301	251
bta-miR-2366	ENSBTAG00000050307	152	-20.57	152	-20.57	7697	22	1546	762
bta-miR-2366	ENSBTAG00000053931	152	-26.91	152	-26.91	7739	22	1211	1026
bta-miR-2366	ENSBTAG00000055287	140	-21.93	140	-21.93	7741	22	1634	435
bta-miR-2366	ENSBTAG00000052341	145	-21.07	145	-21.07	7751	22	706	276
bta-miR-2366	ENSBTAG00000051735	161	-26.9	161	-26.9	7754	22	859	1
bta-miR-2366	ENSBTAG00000050083	145	-20.51	145	-20.51	7778	22	912	450
bta-miR-2366	ENSBTAG00000054494	158	-25.16	158	-25.16	7783	22	365	205
bta-miR-2366	ENSBTAG00000051695	158	-25.91	158	-25.91	7787	22	1353	174
bta-miR-2366	ENSBTAG00000052885	146	-18.03	146	-18.03	7822	22	246	190
bta-miR-2366	ENSBTAG00000052364	152	-27.48	152	-27.48	7839	22	1066	895
bta-miR-2366	ENSBTAG00000051175	150	-22.33	150	-22.33	7842	22	1418	591
bta-miR-2366	ENSBTAG00000052248	175	-29.36	175	-29.36	7873	22	1651	1357
bta-miR-2366	ENSBTAG00000049064	156	-21.29	156	-21.29	7875	22	1296	705
bta-miR-2366	ENSBTAG00000053611	161	-26.9	161	-26.9	7902	22	2157	554
bta-miR-2366	ENSBTAG00000051317	161	-27.08	161	-27.08	7904	22	1668	878
bta-miR-2366	ENSBTAG00000052029	159	-25.79	159	-25.79	7918	22	2722	1151
bta-miR-2366	ENSBTAG00000052066	140	-16.63	140	-16.63	7936	22	1068	942
bta-miR-2366	ENSBTAG00000049605	140	-18.41	140	-18.41	7938	22	1274	644
bta-miR-2366	ENSBTAG00000050623	162	-28.55	162	-28.55	7939	22	1126	460
bta-miR-2366	ENSBTAG00000048687	315	-41.74	161	-24.4	7941	22	1365	697 825
bta-miR-2366	ENSBTAG00000054487	161	-26.29	161	-26.29	7978	22	1094	115
bta-miR-2366	ENSBTAG00000053368	150	-19.5	150	-19.5	7989	22	1113	58
bta-miR-2366	ENSBTAG00000049331	148	-23.58	148	-23.58	8007	22	981	420
bta-miR-2366	ENSBTAG00000051158	147	-18.25	147	-18.25	8026	22	1038	923
bta-miR-2366	ENSBTAG00000051605	140	-19.5	140	-19.5	8029	22	384	183
bta-miR-2366	ENSBTAG00000049529	140	-18.36	140	-18.36	8030	22	1695	403
bta-miR-2366	ENSBTAG00000049882	143	-21	143	-21	8032	22	3327	1088
bta-miR-2366	ENSBTAG00000051923	155	-20.67	155	-20.67	8048	22	1223	71
bta-miR-2366	ENSBTAG00000054056	152	-25.44	152	-25.44	8085	22	215	127
bta-miR-2366	ENSBTAG00000048497	150	-24.34	150	-24.34	8087	22	1240	32
bta-miR-2366	ENSBTAG00000054779	313	-45.3	161	-24.19	8091	22	604	1 113
bta-miR-2366	ENSBTAG00000049825	143	-16.12	143	-16.12	8098	22	1603	263
bta-miR-2366	ENSBTAG00000049874	157	-26.96	157	-26.96	8109	22	1075	696
bta-miR-2366	ENSBTAG00000051818	161	-26.9	161	-26.9	8128	22	1425	1274
bta-miR-2366	ENSBTAG00000052103	150	-19.23	150	-19.23	8143	22	901	607
bta-miR-2338	ENSBTAG00000051070	148	-22.03	148	-22.03	8162	23	695	123
bta-miR-2338	ENSBTAG00000052037	141	-20.25	141	-20.25	8167	23	1432	607
bta-miR-2338	ENSBTAG00000051788	301	-44.43	155	-24.02	8191	23	1171	93 591
bta-miR-2338	ENSBTAG00000053123	145	-21.3	145	-21.3	8193	23	1091	211
bta-miR-2338	ENSBTAG00000053042	145	-24.16	145	-24.16	8208	23	1195	250
bta-miR-2338	ENSBTAG00000053269	147	-23.78	147	-23.78	8213	23	1255	425
bta-miR-2338	ENSBTAG00000054626	140	-16.31	140	-16.31	8223	23	1480	1
bta-miR-2338	ENSBTAG00000053844	155	-27.34	155	-27.34	8229	23	883	245
bta-miR-2338	ENSBTAG00000050607	159	-21.75	159	-21.75	8233	23	1589	711
bta-miR-2338	ENSBTAG00000052654	148	-26.48	148	-26.48	8239	23	1072	94
bta-miR-2338	ENSBTAG00000052048	157	-25.93	157	-25.93	8241	23	1034	960
bta-miR-2338	ENSBTAG00000048783	150	-23.27	150	-23.27	8249	23	1628	1384
bta-miR-2338	ENSBTAG00000052359	155	-26.33	155	-26.33	8252	23	1494	648
bta-miR-2338	ENSBTAG00000054422	155	-28.1	155	-28.1	8253	23	3032	355
bta-miR-2338	ENSBTAG00000048480	142	-21.92	142	-21.92	8261	23	400	46
bta-miR-2338	ENSBTAG00000054275	154	-24.07	154	-24.07	8268	23	931	814
bta-miR-2338	ENSBTAG00000051264	159	-30.02	159	-30.02	8270	23	504	373
bta-miR-2338	ENSBTAG00000051570	171	-33.59	171	-33.59	8275	23	1477	9
bta-miR-2338	ENSBTAG00000049466	154	-22.87	154	-22.87	8277	23	753	65
bta-miR-2338	ENSBTAG00000053462	149	-24.58	149	-24.58	8279	23	309	39
bta-miR-2338	ENSBTAG00000052022	140	-20.17	140	-20.17	8284	23	2126	160
bta-miR-2338	ENSBTAG00000048986	298	-42.91	151	-24.78	8298	23	626	329 411
bta-miR-2338	ENSBTAG00000051798	149	-23.16	149	-23.16	8304	23	1023	649
bta-miR-2338	ENSBTAG00000053240	148	-22.66	148	-22.66	8306	23	1173	815
bta-miR-2338	ENSBTAG00000051730	141	-25.27	141	-25.27	8310	23	1460	1177
bta-miR-2338	ENSBTAG00000049886	152	-21.64	152	-21.64	8318	23	1378	837
bta-miR-2338	ENSBTAG00000050045	305	-47.24	160	-25.75	8319	23	844	624 71
bta-miR-2338	ENSBTAG00000048540	159	-25.82	159	-25.82	8334	23	1996	1451
bta-miR-2338	ENSBTAG00000049632	152	-23.52	152	-23.52	8349	23	990	295
bta-miR-2338	ENSBTAG00000049877	304	-48.72	154	-24.42	8364	23	1327	581 1081
bta-miR-2338	ENSBTAG00000050396	152	-31.2	152	-31.2	8367	23	952	594
bta-miR-2338	ENSBTAG00000050996	159	-24.85	159	-24.85	8368	23	1759	120
bta-miR-2338	ENSBTAG00000052560	140	-19.52	140	-19.52	8376	23	1636	693
bta-miR-2338	ENSBTAG00000049363	160	-26.08	160	-26.08	8387	23	1386	832
bta-miR-2338	ENSBTAG00000049405	147	-22.5	147	-22.5	8398	23	796	641
bta-miR-2338	ENSBTAG00000049276	297	-46.74	150	-25.21	8405	23	1615	1289 1319
bta-miR-2338	ENSBTAG00000049257	152	-24.6	152	-24.6	8425	23	1087	214
bta-miR-2338	ENSBTAG00000050478	465	-84.87	156	-33.62	8440	23	2427	1152 400 1207
bta-miR-2338	ENSBTAG00000051529	157	-21.89	157	-21.89	8442	23	1242	901
bta-miR-2338	ENSBTAG00000049905	495	-79.8	177	-31.13	8445	23	1260	48 485 195
bta-miR-2338	ENSBTAG00000051440	150	-22.74	150	-22.74	8455	23	1020	927
bta-miR-2338	ENSBTAG00000049915	290	-47.01	148	-25.7	8460	23	327	277 110
bta-miR-2338	ENSBTAG00000053450	154	-22.01	154	-22.01	8466	23	1069	249
bta-miR-2338	ENSBTAG00000054043	173	-33.34	173	-33.34	8471	23	1045	198
bta-miR-2338	ENSBTAG00000052793	145	-22.89	145	-22.89	8472	23	774	440
bta-miR-2338	ENSBTAG00000053646	140	-20.35	140	-20.35	8475	23	1661	366
bta-miR-2338	ENSBTAG00000051777	141	-17.66	141	-17.66	8479	23	1444	1174
bta-miR-2338	ENSBTAG00000049791	152	-27.53	152	-27.53	8483	23	2060	180
bta-miR-2338	ENSBTAG00000050640	283	-44.42	143	-24.83	8487	23	1260	557 496
bta-miR-2338	ENSBTAG00000053288	152	-30.73	152	-30.73	8493	23	609	82
bta-miR-2338	ENSBTAG00000055056	141	-17.78	141	-17.78	8498	23	1292	245
bta-miR-2338	ENSBTAG00000049664	304	-41.77	162	-25.65	8503	23	1479	729 336
bta-miR-2338	ENSBTAG00000049246	141	-20.8	141	-20.8	8514	23	1126	430
bta-miR-2338	ENSBTAG00000052302	162	-25.89	162	-25.89	8516	23	1286	994
bta-miR-2338	ENSBTAG00000052741	155	-26.66	155	-26.66	8529	23	1336	187
bta-miR-2338	ENSBTAG00000052346	161	-30.63	161	-30.63	8533	23	1780	58
bta-miR-2338	ENSBTAG00000049952	145	-18.54	145	-18.54	8534	23	535	320
bta-miR-2338	ENSBTAG00000051284	151	-25.4	151	-25.4	8546	23	848	1
bta-miR-2338	ENSBTAG00000051026	159	-33.44	159	-33.44	8554	23	1005	697
bta-miR-2338	ENSBTAG00000054657	158	-26.33	158	-26.33	8557	23	1535	524
bta-miR-2338	ENSBTAG00000052326	152	-24.61	152	-24.61	8559	23	1356	170
bta-miR-2338	ENSBTAG00000050047	152	-21.94	152	-21.94	8564	23	1236	231
bta-miR-2338	ENSBTAG00000055175	145	-24.49	145	-24.49	8569	23	2072	652
bta-miR-2338	ENSBTAG00000050739	162	-24.22	162	-24.22	8576	23	2122	733
bta-miR-2338	ENSBTAG00000049096	148	-23.83	148	-23.83	8582	23	506	252
bta-miR-2338	ENSBTAG00000054978	141	-23.84	141	-23.84	8585	23	916	160
bta-miR-2338	ENSBTAG00000052163	167	-31.33	167	-31.33	8599	23	1418	22
bta-miR-2338	ENSBTAG00000052180	150	-21.91	150	-21.91	8607	23	1149	839
bta-miR-2338	ENSBTAG00000049446	148	-23.62	148	-23.62	8614	23	1932	1834
bta-miR-2338	ENSBTAG00000048683	157	-26.69	157	-26.69	8615	23	1095	549
bta-miR-2338	ENSBTAG00000054965	156	-23.71	156	-23.71	8652	23	1948	567
bta-miR-2338	ENSBTAG00000050192	149	-26.51	149	-26.51	8669	23	529	143
bta-miR-2338	ENSBTAG00000050371	158	-26.9	158	-26.9	8696	23	1642	1567
bta-miR-2338	ENSBTAG00000052403	151	-22.06	151	-22.06	8704	23	668	259
bta-miR-2338	ENSBTAG00000054738	147	-19.37	147	-19.37	8715	23	2335	934
bta-miR-2338	ENSBTAG00000053579	141	-24.02	141	-24.02	8719	23	1958	1090
bta-miR-2338	ENSBTAG00000051294	150	-24.17	150	-24.17	8724	23	1056	678
bta-miR-2338	ENSBTAG00000051564	144	-19.77	144	-19.77	8725	23	2772	1479
bta-miR-2338	ENSBTAG00000053285	292	-42.46	152	-21.4	8736	23	1573	486 127
bta-miR-2338	ENSBTAG00000052583	152	-24.77	152	-24.77	8742	23	462	314
bta-miR-2338	ENSBTAG00000052424	158	-36.53	158	-36.53	8752	23	1077	132
bta-miR-2338	ENSBTAG00000053059	155	-25.95	155	-25.95	8757	23	810	236
bta-miR-2338	ENSBTAG00000050030	313	-51.25	157	-30.36	8763	23	1323	356 942
bta-miR-2338	ENSBTAG00000048410	157	-26.06	157	-26.06	8791	23	1113	244
bta-miR-2338	ENSBTAG00000052775	157	-24.05	157	-24.05	8806	23	1372	30
bta-miR-2338	ENSBTAG00000054263	155	-27.18	155	-27.18	8807	23	520	443
bta-miR-2338	ENSBTAG00000055307	141	-19.49	141	-19.49	8826	23	1690	378
bta-miR-2338	ENSBTAG00000054784	159	-25.51	159	-25.51	8837	23	532	230
bta-miR-2338	ENSBTAG00000052797	148	-20.68	148	-20.68	8845	23	2100	818
bta-miR-2338	ENSBTAG00000053530	155	-24.62	155	-24.62	8849	23	907	517
bta-miR-2338	ENSBTAG00000052293	140	-18.73	140	-18.73	8854	23	1231	1097
bta-miR-2338	ENSBTAG00000053144	158	-30.2	158	-30.2	8863	23	1384	1239
bta-miR-2338	ENSBTAG00000055199	149	-19.52	149	-19.52	8864	23	927	859
bta-miR-2338	ENSBTAG00000052054	156	-25.43	156	-25.43	8867	23	1220	925
bta-miR-2338	ENSBTAG00000053822	165	-32.18	165	-32.18	8871	23	1275	149
bta-miR-2338	ENSBTAG00000048871	309	-48.59	159	-28.06	8877	23	1000	874 675
bta-miR-2338	ENSBTAG00000050269	167	-30.69	167	-30.69	8882	23	597	519
bta-miR-2338	ENSBTAG00000054673	294	-45.3	151	-27.36	8889	23	1119	397 968
bta-miR-2338	ENSBTAG00000049143	163	-28.86	163	-28.86	8891	23	1151	300
bta-miR-2338	ENSBTAG00000051722	147	-21	147	-21	8897	23	725	567
bta-miR-2338	ENSBTAG00000054148	302	-42.84	152	-22.56	8907	23	1840	774 1559
bta-miR-2338	ENSBTAG00000008296	310	-49.6	157	-25.81	8912	23	2140	1986 495
bta-miR-2338	ENSBTAG00000051332	144	-19	144	-19	8917	23	1593	923
bta-miR-2338	ENSBTAG00000015363	149	-27.11	149	-27.11	8921	23	3384	421
bta-miR-2338	ENSBTAG00000051219	161	-27.69	161	-27.69	8925	23	1052	699
bta-miR-2338	ENSBTAG00000050938	156	-22.19	156	-22.19	8927	23	874	786
bta-miR-2338	ENSBTAG00000052898	151	-25.98	151	-25.98	8929	23	1447	309
bta-miR-2338	ENSBTAG00000054748	155	-18.7	155	-18.7	8937	23	1112	463
bta-miR-2338	ENSBTAG00000054739	145	-17.6	145	-17.6	8939	23	1074	521
bta-miR-2338	ENSBTAG00000048349	151	-22.75	151	-22.75	8947	23	1362	148
bta-miR-2338	ENSBTAG00000049414	157	-22.45	157	-22.45	8949	23	1103	800
bta-miR-2338	ENSBTAG00000049413	149	-22.02	149	-22.02	8951	23	1610	736
bta-miR-2338	ENSBTAG00000053556	151	-23.52	151	-23.52	8954	23	1244	1183
bta-miR-2338	ENSBTAG00000051239	151	-25.55	151	-25.55	8961	23	2243	1254
bta-miR-2338	ENSBTAG00000053348	140	-23.73	140	-23.73	8965	23	1499	332
bta-miR-2338	ENSBTAG00000049992	153	-22.22	153	-22.22	8967	23	1029	895
bta-miR-2338	ENSBTAG00000048870	142	-22.03	142	-22.03	8972	23	1479	59
bta-miR-2338	ENSBTAG00000048400	290	-40.72	146	-21.58	8978	23	3199	2429 2520
bta-miR-2338	ENSBTAG00000050065	151	-24.45	151	-24.45	8981	23	2241	1850
bta-miR-2338	ENSBTAG00000050813	162	-25.93	162	-25.93	8983	23	1168	684
bta-miR-2338	ENSBTAG00000050280	287	-37.76	144	-19.15	8984	23	1730	1672 948
bta-miR-2338	ENSBTAG00000050271	151	-22.2	151	-22.2	8992	23	1685	1453
bta-miR-2338	ENSBTAG00000051832	153	-23.24	153	-23.24	9003	23	697	52
bta-miR-2338	ENSBTAG00000050928	307	-48.51	158	-27.87	9009	23	1379	531 881
bta-miR-2338	ENSBTAG00000052428	168	-27.8	168	-27.8	9016	23	706	558
bta-miR-2338	ENSBTAG00000054425	335	-59.35	171	-29.91	9017	23	1025	415 822
bta-miR-2338	ENSBTAG00000052127	156	-25.28	156	-25.28	9019	23	1321	444
bta-miR-2338	ENSBTAG00000049710	285	-37.13	144	-20.46	9023	23	1134	148 1079
bta-miR-2338	ENSBTAG00000052982	297	-45.69	154	-25.47	9025	23	1815	720 610
bta-miR-2338	ENSBTAG00000052718	155	-19.03	155	-19.03	9037	23	1304	109
bta-miR-2338	ENSBTAG00000051094	151	-22.78	151	-22.78	9043	23	2302	1738
bta-miR-2338	ENSBTAG00000053715	143	-22.63	143	-22.63	9075	23	1214	1177
bta-miR-2338	ENSBTAG00000052111	164	-28.25	164	-28.25	9076	23	1689	832
bta-miR-2338	ENSBTAG00000048710	306	-49.01	159	-28.04	9077	23	1598	378 1449
bta-miR-2338	ENSBTAG00000050650	164	-27.01	164	-27.01	9078	23	1058	346
bta-miR-2338	ENSBTAG00000050650	157	-25.64	157	-25.64	9079	23	1636	204
bta-miR-2338	ENSBTAG00000048571	140	-17.79	140	-17.79	9105	23	1197	25
bta-miR-2338	ENSBTAG00000052151	286	-32.62	146	-17.65	9124	23	4192	2447 2004
bta-miR-2338	ENSBTAG00000054141	150	-21.8	150	-21.8	9126	23	1432	253
bta-miR-2338	ENSBTAG00000053664	153	-20.95	153	-20.95	9132	23	1101	518
bta-miR-2338	ENSBTAG00000054727	151	-24.91	151	-24.91	9142	23	1224	171
bta-miR-2338	ENSBTAG00000048967	148	-21.17	148	-21.17	9148	23	1298	1101
bta-miR-2338	ENSBTAG00000053297	150	-24.17	150	-24.17	9189	23	1327	742
bta-miR-2338	ENSBTAG00000051207	315	-54.55	160	-29.01	9194	23	1533	673 167
bta-miR-2338	ENSBTAG00000050311	315	-55.58	159	-28.99	9199	23	1458	782 593
bta-miR-2338	ENSBTAG00000049314	143	-18.77	143	-18.77	9201	23	1840	300
bta-miR-2338	ENSBTAG00000049130	148	-25.51	148	-25.51	9207	23	1367	1280
bta-miR-2338	ENSBTAG00000050807	156	-22.86	156	-22.86	9212	23	1518	198
bta-miR-2338	ENSBTAG00000048830	300	-51.45	156	-27.8	9213	23	1617	1194 885
bta-miR-2338	ENSBTAG00000055289	152	-26.97	152	-26.97	9215	23	1249	437
bta-miR-2338	ENSBTAG00000050310	162	-21.35	162	-21.35	9230	23	1122	1085
bta-miR-2338	ENSBTAG00000048972	153	-22.24	153	-22.24	9232	23	2888	1918
bta-miR-2338	ENSBTAG00000053888	319	-58.66	164	-29.65	9233	23	1326	675 75
bta-miR-2338	ENSBTAG00000052365	147	-17.44	147	-17.44	9235	23	897	327
bta-miR-2338	ENSBTAG00000052706	153	-29.02	153	-29.02	9247	23	1661	1304
bta-miR-2338	ENSBTAG00000049969	144	-16.89	144	-16.89	9276	23	477	1
bta-miR-2338	ENSBTAG00000050985	145	-15.06	145	-15.06	9279	23	1522	521
bta-miR-2338	ENSBTAG00000052601	160	-25.95	160	-25.95	9287	23	515	475
bta-miR-2338	ENSBTAG00000050145	158	-28.25	158	-28.25	9288	23	964	491
bta-miR-2338	ENSBTAG00000051420	148	-23.48	148	-23.48	9290	23	720	225
bta-miR-2338	ENSBTAG00000054385	156	-20.34	156	-20.34	9310	23	2296	1877
bta-miR-2338	ENSBTAG00000051242	140	-19.09	140	-19.09	9311	23	1301	736
bta-miR-2338	ENSBTAG00000054382	152	-21.24	152	-21.24	9316	23	729	254
bta-miR-2338	ENSBTAG00000055019	144	-16.23	144	-16.23	9330	23	996	572
bta-miR-2338	ENSBTAG00000050113	147	-22.82	147	-22.82	9347	23	1599	529
bta-miR-2338	ENSBTAG00000050654	147	-24.92	147	-24.92	9362	23	1630	369
bta-miR-2338	ENSBTAG00000049474	161	-24.31	161	-24.31	9369	23	1056	264
bta-miR-2338	ENSBTAG00000053745	160	-30.61	160	-30.61	9375	23	1877	59
bta-miR-2338	ENSBTAG00000049957	151	-27.62	151	-27.62	9381	23	1036	469
bta-miR-2338	ENSBTAG00000049944	153	-26.32	153	-26.32	9413	23	1003	489
bta-miR-2338	ENSBTAG00000002749	151	-22.75	151	-22.75	9425	23	1248	462
bta-miR-2338	ENSBTAG00000050867	150	-16.99	150	-16.99	9431	23	770	376
bta-miR-2338	ENSBTAG00000054037	140	-20.4	140	-20.4	9438	23	536	272
bta-miR-2338	ENSBTAG00000054824	156	-30.34	156	-30.34	9450	23	1049	333
bta-miR-2338	ENSBTAG00000049488	162	-26.59	162	-26.59	9461	23	1039	786
bta-miR-2338	ENSBTAG00000051583	151	-23.99	151	-23.99	9462	23	1018	442
bta-miR-2338	ENSBTAG00000053562	152	-23.65	152	-23.65	9467	23	956	166
bta-miR-2338	ENSBTAG00000052364	152	-22	152	-22	9468	23	1066	723
bta-miR-2338	ENSBTAG00000048322	142	-16.19	142	-16.19	9478	23	1368	870
bta-miR-2338	ENSBTAG00000049634	155	-21.14	155	-21.14	9491	23	1070	755
bta-miR-2338	ENSBTAG00000051502	140	-21.37	140	-21.37	9492	23	899	487
bta-miR-2338	ENSBTAG00000052248	140	-18.21	140	-18.21	9502	23	1651	687
bta-miR-2338	ENSBTAG00000054145	156	-28.51	156	-28.51	9507	23	1059	261
bta-miR-2338	ENSBTAG00000049597	140	-16.31	140	-16.31	9515	23	2463	1555
bta-miR-2338	ENSBTAG00000050584	170	-36.84	170	-36.84	9516	23	1285	725
bta-miR-2338	ENSBTAG00000050891	148	-17.03	148	-17.03	9518	23	521	170
bta-miR-2338	ENSBTAG00000052462	445	-71.15	153	-24.71	9528	23	2342	405 537 1515
bta-miR-2338	ENSBTAG00000008539	146	-21.98	146	-21.98	9530	23	1193	488
bta-miR-2338	ENSBTAG00000050193	146	-23.3	146	-23.3	9541	23	1368	229
bta-miR-2338	ENSBTAG00000053924	155	-22.22	155	-22.22	9545	23	1330	839
bta-miR-2338	ENSBTAG00000052558	143	-16.5	143	-16.5	9548	23	1425	736
bta-miR-2338	ENSBTAG00000050282	159	-23.62	159	-23.62	9551	23	518	141
bta-miR-2338	ENSBTAG00000049839	151	-28.55	151	-28.55	9557	23	1248	230
bta-miR-2338	ENSBTAG00000052167	152	-21.69	152	-21.69	9560	23	376	277
bta-miR-2338	ENSBTAG00000049572	147	-22.12	147	-22.12	9589	23	929	379
bta-miR-2338	ENSBTAG00000050811	145	-19.19	145	-19.19	9596	23	390	340
bta-miR-2338	ENSBTAG00000052063	157	-27	157	-27	9602	23	849	165
bta-miR-2338	ENSBTAG00000052817	143	-22.06	143	-22.06	9604	23	1100	652
bta-miR-2338	ENSBTAG00000049459	141	-20.62	141	-20.62	9612	23	1077	469
bta-miR-2338	ENSBTAG00000050057	148	-23.86	148	-23.86	9613	23	1646	433
bta-miR-2338	ENSBTAG00000053277	163	-28.21	163	-28.21	9615	23	2053	2032
bta-miR-2338	ENSBTAG00000052352	165	-24.71	165	-24.71	9623	23	1082	304
bta-miR-2338	ENSBTAG00000052735	161	-22.27	161	-22.27	9626	23	953	272
bta-miR-2338	ENSBTAG00000049331	309	-51.17	160	-27	9636	23	981	521 624
bta-miR-2338	ENSBTAG00000055027	151	-23.83	151	-23.83	9637	23	3896	139
bta-miR-2338	ENSBTAG00000051895	153	-22.08	153	-22.08	9647	23	879	95
bta-miR-2338	ENSBTAG00000049267	147	-22.01	147	-22.01	9665	23	1316	921
bta-miR-2338	ENSBTAG00000051705	140	-13.23	140	-13.23	9682	23	259	1
bta-miR-2338	ENSBTAG00000049251	296	-41.71	151	-23.83	9691	23	1312	1257 56
bta-miR-2338	ENSBTAG00000053417	150	-18.79	150	-18.79	9700	23	1386	248
bta-miR-2338	ENSBTAG00000048977	147	-20.59	147	-20.59	9704	23	1813	537
bta-miR-2338	ENSBTAG00000055020	148	-16.72	148	-16.72	9707	23	1179	599
bta-miR-2338	ENSBTAG00000048396	314	-46.54	161	-26.97	9717	23	1102	314 760
bta-miR-2338	ENSBTAG00000049395	159	-23.47	159	-23.47	9718	23	1813	1444
bta-miR-2338	ENSBTAG00000054779	147	-16.89	147	-16.89	9720	23	604	293
bta-miR-2338	ENSBTAG00000049825	479	-82.83	172	-31.14	9727	23	1603	1223 848 691
bta-miR-2338	ENSBTAG00000051368	159	-25.38	159	-25.38	9750	23	514	218
bta-miR-2338	ENSBTAG00000049936	158	-30.87	158	-30.87	9765	23	803	467
bta-miR-2375	ENSBTAG00000050969	142	-21.02	142	-21.02	9775	23	1103	894
bta-miR-2375	ENSBTAG00000054075	169	-20.59	169	-20.59	9782	23	1433	1083
bta-miR-2375	ENSBTAG00000049266	157	-28.98	157	-28.98	9786	23	1554	124
bta-miR-2375	ENSBTAG00000049764	168	-27.13	168	-27.13	9801	23	586	220
bta-miR-2375	ENSBTAG00000049279	145	-17.02	145	-17.02	9828	23	1311	1159
bta-miR-2375	ENSBTAG00000051655	158	-20.35	158	-20.35	9836	23	1424	980
bta-miR-2375	ENSBTAG00000054626	149	-15	149	-15	9852	23	1480	1145
bta-miR-2375	ENSBTAG00000052992	140	-12.9	140	-12.9	9856	23	546	486
bta-miR-2375	ENSBTAG00000050428	142	-14.94	142	-14.94	9877	23	1546	782
bta-miR-2375	ENSBTAG00000054422	143	-13.61	143	-13.61	9882	23	3032	471
bta-miR-2375	ENSBTAG00000051264	152	-22.29	152	-22.29	9900	23	902	697
bta-miR-2375	ENSBTAG00000051139	143	-16.51	143	-16.51	9925	23	1146	872
bta-miR-2375	ENSBTAG00000052464	146	-15.01	146	-15.01	9926	23	1753	697
bta-miR-2375	ENSBTAG00000051798	154	-28.86	154	-28.86	9933	23	1023	476
bta-miR-2375	ENSBTAG00000052910	140	-15.94	140	-15.94	9938	23	1552	1097
bta-miR-2375	ENSBTAG00000051276	148	-16.88	148	-16.88	9943	23	1564	459
bta-miR-2375	ENSBTAG00000049886	154	-19.2	154	-19.2	9947	23	1378	1171
bta-miR-2375	ENSBTAG00000048760	140	-13.41	140	-13.41	9961	23	1095	438
bta-miR-2375	ENSBTAG00000050432	156	-19.65	156	-19.65	9968	23	1086	862
bta-miR-2375	ENSBTAG00000049261	149	-20.78	149	-20.78	9969	23	773	411
bta-miR-2375	ENSBTAG00000050996	157	-23.68	157	-23.68	9997	23	1759	570
bta-miR-2375	ENSBTAG00000051657	152	-20.12	152	-20.12	9998	23	1449	415
bta-miR-2375	ENSBTAG00000051277	162	-29.32	162	-29.32	10032	23	645	500
bta-miR-2375	ENSBTAG00000055097	146	-17.79	146	-17.79	10042	23	1477	508
bta-miR-2375	ENSBTAG00000050921	153	-16.78	153	-16.78	10052	23	1132	812
bta-miR-2375	ENSBTAG00000049942	166	-26.3	166	-26.3	10055	23	806	342
bta-miR-2375	ENSBTAG00000050341	167	-21.91	167	-21.91	10064	23	1901	613
bta-miR-2375	ENSBTAG00000050478	149	-23.82	149	-23.82	10069	23	2427	38
bta-miR-2375	ENSBTAG00000051777	156	-24.61	156	-24.61	10108	23	1444	197
bta-miR-2375	ENSBTAG00000049664	149	-13.08	149	-13.08	10129	23	1885	1846
bta-miR-2375	ENSBTAG00000049664	147	-24.1	147	-24.1	10132	23	1479	244
bta-miR-2375	ENSBTAG00000052650	143	-14.83	143	-14.83	10142	23	1270	445
bta-miR-2375	ENSBTAG00000052302	164	-23.99	164	-23.99	10145	23	1286	477
bta-miR-2375	ENSBTAG00000050982	146	-25.16	146	-25.16	10156	23	754	11
bta-miR-2375	ENSBTAG00000048601	160	-21.02	160	-21.02	10157	23	1117	596
bta-miR-2375	ENSBTAG00000048652	147	-18.54	147	-18.54	10167	23	561	510
bta-miR-2375	ENSBTAG00000053697	142	-23.06	142	-23.06	10171	23	1001	667
bta-miR-2375	ENSBTAG00000053733	150	-18.68	150	-18.68	10194	23	1252	1164
bta-miR-2375	ENSBTAG00000049542	140	-12.42	140	-12.42	10208	23	448	310
bta-miR-2375	ENSBTAG00000054742	158	-20.15	158	-20.15	10239	23	1259	638
bta-miR-2375	ENSBTAG00000053483	153	-19.78	153	-19.78	10276	23	1241	1164
bta-miR-2375	ENSBTAG00000051221	160	-23.75	160	-23.75	10277	23	1005	360
bta-miR-2375	ENSBTAG00000048770	150	-22.19	150	-22.19	10286	23	1638	604
bta-miR-2375	ENSBTAG00000051011	140	-16.19	140	-16.19	10326	23	2326	2027
bta-miR-2375	ENSBTAG00000051840	140	-12.61	140	-12.61	10338	23	1726	1160
bta-miR-2375	ENSBTAG00000054738	150	-22.95	150	-22.95	10344	23	2335	1
bta-miR-2375	ENSBTAG00000048805	160	-22.64	160	-22.64	10346	23	1521	1279
bta-miR-2375	ENSBTAG00000053579	163	-24.84	163	-24.84	10347	23	991	745
bta-miR-2375	ENSBTAG00000048529	158	-26	158	-26	10349	23	1884	1442
bta-miR-2375	ENSBTAG00000051564	142	-15.69	142	-15.69	10354	23	2772	823
bta-miR-2375	ENSBTAG00000049138	148	-25.09	148	-25.09	10356	23	2326	2015
bta-miR-2375	ENSBTAG00000051468	143	-24.65	143	-24.65	10363	23	770	113
bta-miR-2375	ENSBTAG00000054498	154	-17.22	154	-17.22	10405	23	3819	2092
bta-miR-2375	ENSBTAG00000053403	301	-52.26	158	-30.32	10406	23	1067	817 693
bta-miR-2375	ENSBTAG00000048844	443	-60.44	153	-23.11	10411	23	2281	86 1700 2136
bta-miR-2375	ENSBTAG00000048632	156	-22.35	156	-22.35	10413	23	1271	536
bta-miR-2375	ENSBTAG00000024437	140	-17.64	140	-17.64	10421	23	825	403
bta-miR-2375	ENSBTAG00000050413	142	-18.67	142	-18.67	10426	23	1233	472
bta-miR-2375	ENSBTAG00000049000	140	-10.9	140	-10.9	10434	23	1093	1
bta-miR-2375	ENSBTAG00000051547	153	-21.7	153	-21.7	10446	23	542	1
bta-miR-2375	ENSBTAG00000048853	163	-27.82	163	-27.82	10458	23	1462	753
bta-miR-2375	ENSBTAG00000048831	150	-17.68	150	-17.68	10461	23	1243	82
bta-miR-2375	ENSBTAG00000052797	148	-15.81	148	-15.81	10470	23	2994	2618
bta-miR-2375	ENSBTAG00000053530	145	-17.37	145	-17.37	10478	23	907	495
bta-miR-2375	ENSBTAG00000053500	143	-18.1	143	-18.1	10491	23	886	1
bta-miR-2375	ENSBTAG00000049779	143	-18.02	143	-18.02	10508	23	2453	166
bta-miR-2375	ENSBTAG00000050690	141	-12.72	141	-12.72	10534	23	308	1
bta-miR-2375	ENSBTAG00000051703	305	-41.57	154	-24.9	10535	23	3624	1879 1728
bta-miR-2375	ENSBTAG00000051332	165	-23.71	165	-23.71	10546	23	1593	456
bta-miR-2375	ENSBTAG00000054739	142	-18.83	142	-18.83	10568	23	1074	234
bta-miR-2375	ENSBTAG00000054861	152	-22.95	152	-22.95	10587	23	1251	296
bta-miR-2375	ENSBTAG00000051239	150	-17.11	150	-17.11	10590	23	2243	179
bta-miR-2375	ENSBTAG00000054537	150	-24.44	150	-24.44	10593	23	1432	220
bta-miR-2375	ENSBTAG00000053348	152	-16.21	152	-16.21	10594	23	1499	501
bta-miR-2375	ENSBTAG00000053348	152	-16.21	152	-16.21	10595	23	1237	239
bta-miR-2375	ENSBTAG00000048870	150	-19.63	150	-19.63	10601	23	1479	850
bta-miR-2375	ENSBTAG00000048400	148	-18.32	148	-18.32	10606	23	1458	8
bta-miR-2375	ENSBTAG00000052091	151	-18.85	151	-18.85	10619	23	1367	361
bta-miR-2375	ENSBTAG00000050271	159	-25.76	159	-25.76	10621	23	1685	672
bta-miR-2375	ENSBTAG00000053495	155	-26.69	155	-26.69	10641	23	1005	109
bta-miR-2375	ENSBTAG00000055263	152	-26.19	152	-26.19	10649	23	1088	230
bta-miR-2375	ENSBTAG00000051094	140	-19.37	140	-19.37	10672	23	2302	1142
bta-miR-2375	ENSBTAG00000054549	140	-14.65	140	-14.65	10674	23	906	1
bta-miR-2375	ENSBTAG00000048776	150	-20.21	150	-20.21	10676	23	1300	1140
bta-miR-2375	ENSBTAG00000049475	150	-27.4	150	-27.4	10695	23	507	315
bta-miR-2375	ENSBTAG00000051753	152	-23.65	152	-23.65	10700	23	1340	985
bta-miR-2375	ENSBTAG00000049289	149	-22.12	149	-22.12	10701	23	945	326
bta-miR-2375	ENSBTAG00000052088	310	-40.51	162	-23.78	10728	23	527	143 101
bta-miR-2375	ENSBTAG00000049594	142	-26.88	142	-26.88	10754	23	2049	1859
bta-miR-2375	ENSBTAG00000052412	154	-20.94	154	-20.94	10767	23	264	112
bta-miR-2375	ENSBTAG00000053615	141	-17.65	141	-17.65	10778	23	1244	957
bta-miR-2375	ENSBTAG00000054648	161	-24.9	161	-24.9	10783	23	1102	1047
bta-miR-2375	ENSBTAG00000051578	157	-22.01	157	-22.01	10802	23	1147	710
bta-miR-2375	ENSBTAG00000053529	157	-26.21	157	-26.21	10805	23	1496	502
bta-miR-2375	ENSBTAG00000051271	148	-14.84	148	-14.84	10809	23	1260	975
bta-miR-2375	ENSBTAG00000048527	152	-15.43	152	-15.43	10819	23	1309	360
bta-miR-2375	ENSBTAG00000051719	314	-47.24	166	-27.28	10829	23	1950	907 646
bta-miR-2375	ENSBTAG00000049130	142	-23.89	142	-23.89	10836	23	1367	116
bta-miR-2375	ENSBTAG00000054209	147	-20.15	147	-20.15	10837	23	1723	71
bta-miR-2375	ENSBTAG00000050807	160	-21.71	160	-21.71	10840	23	1191	656
bta-miR-2375	ENSBTAG00000048830	166	-24.36	166	-24.36	10842	23	1617	386
bta-miR-2375	ENSBTAG00000050592	152	-23.09	152	-23.09	10884	23	1446	122
bta-miR-2375	ENSBTAG00000048546	284	-26.57	144	-15.63	10896	23	1199	815 1
bta-miR-2375	ENSBTAG00000052392	154	-26.74	154	-26.74	10910	23	1548	1138
bta-miR-2375	ENSBTAG00000049332	319	-46.16	174	-29.03	10937	23	1528	529 566
bta-miR-2375	ENSBTAG00000051242	161	-22.71	161	-22.71	10940	23	1301	1246
bta-miR-2375	ENSBTAG00000052101	159	-25.2	159	-25.2	10942	23	479	29
bta-miR-2375	ENSBTAG00000050307	154	-21.94	154	-21.94	10955	23	1546	424
bta-miR-2375	ENSBTAG00000048387	162	-24.17	162	-24.17	10981	23	1653	661
bta-miR-2375	ENSBTAG00000050524	148	-14.84	148	-14.84	10989	23	2635	488
bta-miR-2375	ENSBTAG00000051850	156	-19.94	156	-19.94	11000	23	1471	849
bta-miR-2375	ENSBTAG00000049957	145	-16.83	145	-16.83	11010	23	1036	971
bta-miR-2375	ENSBTAG00000054137	152	-20.31	152	-20.31	11029	23	1128	121
bta-miR-2375	ENSBTAG00000054540	159	-21.87	159	-21.87	11033	23	1224	207
bta-miR-2375	ENSBTAG00000054317	141	-16.86	141	-16.86	11057	23	1097	594
bta-miR-2375	ENSBTAG00000053194	153	-21.33	153	-21.33	11071	23	2047	487
bta-miR-2375	ENSBTAG00000051175	176	-27.3	176	-27.3	11100	23	1418	611
bta-miR-2375	ENSBTAG00000053353	154	-20.01	154	-20.01	11117	23	2447	1622
bta-miR-2375	ENSBTAG00000055036	141	-18.8	141	-18.8	11125	23	1242	89
bta-miR-2375	ENSBTAG00000052029	161	-25.77	161	-25.77	11176	23	2722	1710
bta-miR-2375	ENSBTAG00000049789	149	-21.61	149	-21.61	11188	23	370	1
bta-miR-2375	ENSBTAG00000049605	173	-30.09	173	-30.09	11196	23	1274	174
bta-miR-2375	ENSBTAG00000053349	297	-40.14	154	-23.58	11223	23	2346	412 1200
bta-miR-2375	ENSBTAG00000053277	145	-18.29	145	-18.29	11244	23	2053	906
bta-miR-2375	ENSBTAG00000054036	291	-37.25	146	-18.88	11271	23	1011	550 863
bta-miR-2375	ENSBTAG00000051895	150	-15.26	150	-15.26	11276	23	879	584
bta-miR-2375	ENSBTAG00000048697	152	-19.15	152	-19.15	11286	23	1222	525
bta-miR-2375	ENSBTAG00000051605	152	-23.15	152	-23.15	11287	23	384	296
bta-miR-2375	ENSBTAG00000049882	299	-41.71	152	-23.73	11290	23	3327	1053 758
bta-miR-2375	ENSBTAG00000049242	150	-25.91	150	-25.91	11293	23	597	231
bta-miR-2375	ENSBTAG00000051923	145	-14.24	145	-14.24	11306	23	1223	222
bta-miR-2375	ENSBTAG00000052115	152	-22.24	152	-22.24	11331	23	1429	1297
bta-miR-2375	ENSBTAG00000048977	147	-19.22	147	-19.22	11333	23	1813	702
bta-miR-2375	ENSBTAG00000052376	140	-16.33	140	-16.33	11365	23	545	464
bta-miR-2375	ENSBTAG00000051275	148	-18.06	148	-18.06	11374	23	616	394
bta-miR-2375	ENSBTAG00000054886	143	-15.38	143	-15.38	11378	23	1660	275
bta-miR-2375	ENSBTAG00000053043	169	-26.23	169	-26.23	11380	23	1349	150
bta-miR-2375	ENSBTAG00000050039	312	-38.14	158	-19.54	11389	23	792	53 30
bta-miR-2375	ENSBTAG00000050357	319	-40.36	164	-22.15	11391	23	1531	557 334
bta-miR-423-5p	ENSBTAG00000054075	144	-22.78	144	-22.78	11411	23	1433	786
bta-miR-423-5p	ENSBTAG00000052976	149	-24.59	149	-24.59	11422	23	2337	522
bta-miR-423-5p	ENSBTAG00000051012	154	-26.1	154	-26.1	11423	23	827	544
bta-miR-423-5p	ENSBTAG00000052037	144	-19.45	144	-19.45	11425	23	1432	250
bta-miR-423-5p	ENSBTAG00000050493	162	-26.79	162	-26.79	11446	23	2827	2208
bta-miR-423-5p	ENSBTAG00000050775	140	-16.26	140	-16.26	11468	23	1392	338
bta-miR-423-5p	ENSBTAG00000053516	145	-20.76	145	-20.76	11476	23	891	335
bta-miR-423-5p	ENSBTAG00000054626	152	-24.01	152	-24.01	11481	23	1480	380
bta-miR-423-5p	ENSBTAG00000052677	142	-21.98	142	-21.98	11486	23	1657	1631
bta-miR-423-5p	ENSBTAG00000050607	152	-25.84	152	-25.84	11491	23	1589	1097
bta-miR-423-5p	ENSBTAG00000054930	140	-17.36	140	-17.36	11492	23	698	358
bta-miR-423-5p	ENSBTAG00000054196	140	-18.81	140	-18.81	11494	23	2941	446
bta-miR-423-5p	ENSBTAG00000055308	160	-22.53	160	-22.53	11498	23	3159	1351
bta-miR-423-5p	ENSBTAG00000051365	145	-18.31	145	-18.31	11504	23	377	8
bta-miR-423-5p	ENSBTAG00000052359	150	-22.89	150	-22.89	11510	23	1494	383
bta-miR-423-5p	ENSBTAG00000054422	141	-21.57	141	-21.57	11511	23	3032	1578
bta-miR-423-5p	ENSBTAG00000053603	145	-24.52	145	-24.52	11520	23	1686	924
bta-miR-423-5p	ENSBTAG00000052902	149	-22.04	149	-22.04	11521	23	2905	2424
bta-miR-423-5p	ENSBTAG00000054270	159	-26.88	159	-26.88	11525	23	1623	1106
bta-miR-423-5p	ENSBTAG00000051570	151	-23.19	151	-23.19	11533	23	1477	1040
bta-miR-423-5p	ENSBTAG00000049466	140	-22.99	140	-22.99	11535	23	753	165
bta-miR-423-5p	ENSBTAG00000053462	146	-22.97	146	-22.97	11537	23	309	88
bta-miR-423-5p	ENSBTAG00000052022	283	-35.19	143	-18.21	11542	23	2126	403 1203
bta-miR-423-5p	ENSBTAG00000052434	151	-23.74	151	-23.74	11546	23	1151	880
bta-miR-423-5p	ENSBTAG00000053163	151	-23.7	151	-23.7	11550	23	1890	1646
bta-miR-423-5p	ENSBTAG00000051730	159	-27	159	-27	11568	23	1460	249
bta-miR-423-5p	ENSBTAG00000049375	155	-25.84	155	-25.84	11574	23	1696	572
bta-miR-423-5p	ENSBTAG00000050045	148	-25.68	148	-25.68	11577	23	844	66
bta-miR-423-5p	ENSBTAG00000052301	140	-21.3	140	-21.3	11582	23	2135	1328
bta-miR-423-5p	ENSBTAG00000051933	147	-19.88	147	-19.88	11585	23	915	458
bta-miR-423-5p	ENSBTAG00000051657	140	-16.56	140	-16.56	11627	23	1449	358
bta-miR-423-5p	ENSBTAG00000051693	149	-23.07	149	-23.07	11630	23	439	365
bta-miR-423-5p	ENSBTAG00000053319	146	-20.48	146	-20.48	11632	23	1311	1
bta-miR-423-5p	ENSBTAG00000050972	152	-21.01	152	-21.01	11647	23	1073	549
bta-miR-423-5p	ENSBTAG00000050698	157	-22.27	157	-22.27	11650	23	1341	689
bta-miR-423-5p	ENSBTAG00000053803	285	-38.76	145	-20.02	11651	23	1074	304 273
bta-miR-423-5p	ENSBTAG00000048842	140	-18.46	140	-18.46	11652	23	1441	297
bta-miR-423-5p	ENSBTAG00000050125	148	-22.95	148	-22.95	11657	23	1429	228
bta-miR-423-5p	ENSBTAG00000052740	292	-41.45	150	-21.24	11672	23	1742	162 289
bta-miR-423-5p	ENSBTAG00000051797	160	-22.77	160	-22.77	11697	23	848	464
bta-miR-423-5p	ENSBTAG00000051529	301	-40.74	151	-20.58	11700	23	1242	707 862
bta-miR-423-5p	ENSBTAG00000053232	147	-23.17	147	-23.17	11720	23	1048	922
bta-miR-423-5p	ENSBTAG00000049133	142	-18.7	142	-18.7	11721	23	1398	9
bta-miR-423-5p	ENSBTAG00000053450	142	-17.38	142	-17.38	11723	23	1361	975
bta-miR-423-5p	ENSBTAG00000053646	288	-40.3	144	-20.77	11733	23	1661	732 1402
bta-miR-423-5p	ENSBTAG00000051001	290	-44.41	146	-26.07	11734	23	1023	444 483
bta-miR-423-5p	ENSBTAG00000051777	146	-21.94	146	-21.94	11737	23	1444	931
bta-miR-423-5p	ENSBTAG00000050640	140	-21.19	140	-21.19	11745	23	1260	258
bta-miR-423-5p	ENSBTAG00000050944	147	-19.78	147	-19.78	11748	23	1844	1519
bta-miR-423-5p	ENSBTAG00000050171	155	-23.14	155	-23.14	11777	23	1240	109
bta-miR-423-5p	ENSBTAG00000051924	140	-18.28	140	-18.28	11782	23	624	271
bta-miR-423-5p	ENSBTAG00000050982	142	-19.96	142	-19.96	11785	23	754	655
bta-miR-423-5p	ENSBTAG00000048601	149	-24.74	149	-24.74	11786	23	1117	976
bta-miR-423-5p	ENSBTAG00000052741	154	-22.27	154	-22.27	11787	23	1336	360
bta-miR-423-5p	ENSBTAG00000052346	146	-24.01	146	-24.01	11791	23	1780	382
bta-miR-423-5p	ENSBTAG00000051492	162	-27.11	162	-27.11	11803	23	1077	407
bta-miR-423-5p	ENSBTAG00000051026	308	-48.34	156	-28	11812	23	1005	169 155
bta-miR-423-5p	ENSBTAG00000052596	140	-16.09	140	-16.09	11842	23	602	477
bta-miR-423-5p	ENSBTAG00000049288	302	-45.82	158	-23.8	11858	23	751	250 363
bta-miR-423-5p	ENSBTAG00000052017	166	-24.27	166	-24.27	11921	23	1470	109
bta-miR-423-5p	ENSBTAG00000053897	140	-24.26	140	-24.26	11926	23	1495	22
bta-miR-423-5p	ENSBTAG00000053446	294	-40.19	150	-21.73	11937	23	1252	744 230
bta-miR-423-5p	ENSBTAG00000051814	154	-23.24	154	-23.24	11942	23	1620	202
bta-miR-423-5p	ENSBTAG00000051111	140	-20.06	140	-20.06	11944	23	1347	675
bta-miR-423-5p	ENSBTAG00000051011	144	-19.99	144	-19.99	11955	23	2326	1675
bta-miR-423-5p	ENSBTAG00000052944	141	-21.64	141	-21.64	11961	23	328	185
bta-miR-423-5p	ENSBTAG00000052038	140	-22.06	140	-22.06	11965	23	2044	1981
bta-miR-423-5p	ENSBTAG00000051840	144	-16.09	144	-16.09	11967	23	1726	21
bta-miR-423-5p	ENSBTAG00000048529	140	-15.35	140	-15.35	11978	23	1884	1
bta-miR-423-5p	ENSBTAG00000052583	144	-24.51	144	-24.51	11998	23	623	359
bta-miR-423-5p	ENSBTAG00000052424	305	-46.18	159	-25.2	12010	23	1077	42 224
bta-miR-423-5p	ENSBTAG00000052749	167	-31.25	167	-31.25	12016	23	1359	177
bta-miR-423-5p	ENSBTAG00000050030	154	-20.81	154	-20.81	12021	23	1323	351
bta-miR-423-5p	ENSBTAG00000049059	147	-24.72	147	-24.72	12031	23	311	74
bta-miR-423-5p	ENSBTAG00000054498	466	-63.65	163	-22.68	12034	23	3819	394 704 2764
bta-miR-423-5p	ENSBTAG00000054152	140	-21.57	140	-21.57	12048	23	1321	1045
bta-miR-423-5p	ENSBTAG00000052552	147	-21.06	147	-21.06	12052	23	1327	84
bta-miR-423-5p	ENSBTAG00000050626	321	-53.01	161	-26.52	12067	23	2795	1923 2535
bta-miR-423-5p	ENSBTAG00000054434	151	-23.29	151	-23.29	12069	23	496	247
bta-miR-423-5p	ENSBTAG00000051547	140	-17.9	140	-17.9	12075	23	542	111
bta-miR-423-5p	ENSBTAG00000048831	140	-19.13	140	-19.13	12090	23	1243	59
bta-miR-423-5p	ENSBTAG00000048554	142	-17.45	142	-17.45	12093	23	429	344
bta-miR-423-5p	ENSBTAG00000050953	175	-34.17	175	-34.17	12113	23	2335	1566
bta-miR-423-5p	ENSBTAG00000053453	153	-25.06	153	-25.06	12118	23	1357	889
bta-miR-423-5p	ENSBTAG00000048453	287	-37.79	145	-18.91	12136	23	1417	55 367
bta-miR-423-5p	ENSBTAG00000049779	144	-22.6	144	-22.6	12137	23	2453	226
bta-miR-423-5p	ENSBTAG00000048639	445	-65.91	157	-23.38	12141	23	2254	1240 1164 1226
bta-miR-423-5p	ENSBTAG00000054291	140	-17.71	140	-17.71	12153	23	1015	678
bta-miR-423-5p	ENSBTAG00000053667	145	-16.4	145	-16.4	12156	23	855	5
bta-miR-423-5p	ENSBTAG00000051703	163	-27.35	163	-27.35	12164	23	3624	49
bta-miR-423-5p	ENSBTAG00000054148	159	-28.57	159	-28.57	12165	23	1840	1558
bta-miR-423-5p	ENSBTAG00000015363	440	-64.27	153	-25.35	12179	23	3384	1283 1208 357
bta-miR-423-5p	ENSBTAG00000052898	156	-22.95	156	-22.95	12187	23	1447	1110
bta-miR-423-5p	ENSBTAG00000055218	150	-24.29	150	-24.29	12190	23	1198	780
bta-miR-423-5p	ENSBTAG00000050755	160	-24.88	160	-24.88	12196	23	738	9
bta-miR-423-5p	ENSBTAG00000052078	144	-20.21	144	-20.21	12202	23	2112	602
bta-miR-423-5p	ENSBTAG00000053674	157	-22.38	157	-22.38	12213	23	1986	627
bta-miR-423-5p	ENSBTAG00000049992	456	-70.81	157	-23.85	12225	23	1029	282 208 78
bta-miR-423-5p	ENSBTAG00000048400	593	-89.52	157	-26.72	12236	23	3199	2606 1693 1777 2942
bta-miR-423-5p	ENSBTAG00000051384	293	-44.66	147	-23.69	12237	23	1968	844 610
bta-miR-423-5p	ENSBTAG00000053331	161	-27.53	161	-27.53	12243	23	1206	981
bta-miR-423-5p	ENSBTAG00000054959	150	-20.28	150	-20.28	12244	23	1522	1
bta-miR-423-5p	ENSBTAG00000050765	150	-20.53	150	-20.53	12256	23	900	876
bta-miR-423-5p	ENSBTAG00000048754	156	-25.79	156	-25.79	12257	23	1256	89
bta-miR-423-5p	ENSBTAG00000048969	140	-22.82	140	-22.82	12264	23	927	131
bta-miR-423-5p	ENSBTAG00000054877	149	-21.44	149	-21.44	12276	23	1362	583
bta-miR-423-5p	ENSBTAG00000052127	145	-20.24	145	-20.24	12277	23	1321	366
bta-miR-423-5p	ENSBTAG00000049710	156	-27.88	156	-27.88	12281	23	1134	632
bta-miR-423-5p	ENSBTAG00000052982	940	-160.95	160	-29.41	12283	23	1815	631 667 703 746 782 1027
bta-miR-423-5p	ENSBTAG00000050844	140	-22.89	140	-22.89	12285	23	1235	200
bta-miR-423-5p	ENSBTAG00000051700	140	-19.77	140	-19.77	12294	23	1240	517
bta-miR-423-5p	ENSBTAG00000050003	160	-24.13	160	-24.13	12299	23	1740	127
bta-miR-423-5p	ENSBTAG00000054641	434	-61.67	147	-20.91	12307	23	2117	179 1667 587
bta-miR-423-5p	ENSBTAG00000049539	141	-19.2	141	-19.2	12322	23	1068	201
bta-miR-423-5p	ENSBTAG00000049475	140	-18.71	140	-18.71	12325	23	1438	1193
bta-miR-423-5p	ENSBTAG00000050650	158	-21.07	158	-21.07	12336	23	1058	743
bta-miR-423-5p	ENSBTAG00000048764	149	-21.57	149	-21.57	12340	23	1839	1587
bta-miR-423-5p	ENSBTAG00000048520	280	-41.26	140	-24.25	12349	23	1467	509 950
bta-miR-423-5p	ENSBTAG00000049676	158	-30.26	158	-30.26	12361	23	1041	991
bta-miR-423-5p	ENSBTAG00000052619	161	-24.81	161	-24.81	12366	23	677	92
bta-miR-423-5p	ENSBTAG00000051992	566	-79.13	143	-22.84	12370	23	1177	23 874 9 522
bta-miR-423-5p	ENSBTAG00000052151	145	-26.73	145	-26.73	12382	23	4192	1797
bta-miR-423-5p	ENSBTAG00000054141	151	-22.42	151	-22.42	12384	23	1432	692
bta-miR-423-5p	ENSBTAG00000054727	445	-68.17	154	-25.44	12400	23	1224	688 706 888
bta-miR-423-5p	ENSBTAG00000050678	154	-24.54	154	-24.54	12433	23	1281	587
bta-miR-423-5p	ENSBTAG00000051979	140	-18.93	140	-18.93	12444	23	310	127
bta-miR-423-5p	ENSBTAG00000048527	140	-17.2	140	-17.2	12448	23	1309	850
bta-miR-423-5p	ENSBTAG00000054138	147	-20.05	147	-20.05	12450	23	2327	187
bta-miR-423-5p	ENSBTAG00000055098	144	-23.62	144	-23.62	12451	23	1829	1008
bta-miR-423-5p	ENSBTAG00000050311	142	-18.61	142	-18.61	12457	23	1458	1041
bta-miR-423-5p	ENSBTAG00000051719	157	-28.56	157	-28.56	12458	23	1950	1142
bta-miR-423-5p	ENSBTAG00000048830	156	-23.32	156	-23.32	12471	23	1617	355
bta-miR-423-5p	ENSBTAG00000049099	142	-24.1	142	-24.1	12479	23	1323	647
bta-miR-423-5p	ENSBTAG00000050310	140	-17.3	140	-17.3	12488	23	1122	38
bta-miR-423-5p	ENSBTAG00000048972	290	-40.53	146	-20.61	12490	23	2888	405 904
bta-miR-423-5p	ENSBTAG00000050044	168	-26.3	168	-26.3	12541	23	1281	1220
bta-miR-423-5p	ENSBTAG00000051533	140	-19.45	140	-19.45	12557	23	1175	534
bta-miR-423-5p	ENSBTAG00000054654	157	-17.54	157	-17.54	12565	23	685	139
bta-miR-423-5p	ENSBTAG00000054385	158	-26.21	158	-26.21	12568	23	2296	1058
bta-miR-423-5p	ENSBTAG00000050406	149	-24.9	149	-24.9	12572	23	1212	283
bta-miR-423-5p	ENSBTAG00000055125	165	-26.45	165	-26.45	12580	23	945	909
bta-miR-423-5p	ENSBTAG00000050307	305	-42.07	153	-22.43	12584	23	1546	1424 72
bta-miR-423-5p	ENSBTAG00000053802	147	-25.19	147	-25.19	12585	23	1357	79
bta-miR-423-5p	ENSBTAG00000055019	170	-28.2	170	-28.2	12589	23	1280	807
bta-miR-423-5p	ENSBTAG00000050861	160	-25.68	160	-25.68	12598	23	1862	655
bta-miR-423-5p	ENSBTAG00000048637	284	-32.35	144	-16.26	12602	23	1627	1074 1283
bta-miR-423-5p	ENSBTAG00000048435	145	-25.03	145	-25.03	12603	23	989	18
bta-miR-423-5p	ENSBTAG00000050075	296	-45.92	156	-24.17	12616	23	1200	1086 1176
bta-miR-423-5p	ENSBTAG00000051775	155	-20.93	155	-20.93	12619	23	1507	1262
bta-miR-423-5p	ENSBTAG00000054137	150	-21.22	150	-21.22	12658	23	1128	331
bta-miR-423-5p	ENSBTAG00000050766	165	-27.23	165	-27.23	12685	23	782	364
bta-miR-423-5p	ENSBTAG00000053194	141	-18.2	141	-18.2	12700	23	2047	721
bta-miR-423-5p	ENSBTAG00000054796	145	-18.38	145	-18.38	12703	23	2523	879
bta-miR-423-5p	ENSBTAG00000050924	140	-17.92	140	-17.92	12706	23	482	1
bta-miR-423-5p	ENSBTAG00000054824	149	-20.24	149	-20.24	12708	23	1049	625
bta-miR-423-5p	ENSBTAG00000052885	154	-20.83	154	-20.83	12710	23	400	91
bta-miR-423-5p	ENSBTAG00000053527	151	-21.25	151	-21.25	12713	23	1557	1028
bta-miR-423-5p	ENSBTAG00000049488	152	-21.16	152	-21.16	12719	23	1039	958
bta-miR-423-5p	ENSBTAG00000054225	150	-25.28	150	-25.28	12738	23	1182	750
bta-miR-423-5p	ENSBTAG00000048515	307	-48.54	167	-25.73	12744	23	1537	1449 132
bta-miR-423-5p	ENSBTAG00000049634	140	-16.09	140	-16.09	12749	23	1070	1039
bta-miR-423-5p	ENSBTAG00000049597	303	-39.34	152	-21.8	12773	23	2463	1495 992
bta-miR-423-5p	ENSBTAG00000050584	148	-25	148	-25	12774	23	1285	25
bta-miR-423-5p	ENSBTAG00000052462	163	-22.54	163	-22.54	12786	23	2342	440
bta-miR-423-5p	ENSBTAG00000008539	146	-21.91	146	-21.91	12788	23	1193	1110
bta-miR-423-5p	ENSBTAG00000052757	143	-21.11	143	-21.11	12790	23	1173	341
bta-miR-423-5p	ENSBTAG00000050193	167	-28.11	167	-28.11	12801	23	1055	117
bta-miR-423-5p	ENSBTAG00000053924	141	-20.25	141	-20.25	12803	23	1330	855
bta-miR-423-5p	ENSBTAG00000052029	309	-46.47	159	-25.33	12805	23	2722	937 709
bta-miR-423-5p	ENSBTAG00000054279	156	-25.56	156	-25.56	12812	23	865	588
bta-miR-423-5p	ENSBTAG00000049839	299	-42.05	150	-22.75	12815	23	1248	1 467
bta-miR-423-5p	ENSBTAG00000050409	167	-27.54	167	-27.54	12837	23	1020	293
bta-miR-423-5p	ENSBTAG00000049683	159	-22.6	159	-22.6	12839	23	1759	234
bta-miR-423-5p	ENSBTAG00000048489	140	-18.61	140	-18.61	12849	23	1704	479
bta-miR-423-5p	ENSBTAG00000052980	145	-22.05	145	-22.05	12857	23	1681	245
bta-miR-423-5p	ENSBTAG00000054750	164	-26.74	164	-26.74	12858	23	634	205
bta-miR-423-5p	ENSBTAG00000048669	144	-19.11	144	-19.11	12872	23	1129	557
bta-miR-423-5p	ENSBTAG00000052735	141	-16.63	141	-16.63	12887	23	911	410
bta-miR-423-5p	ENSBTAG00000055027	293	-49.37	153	-24.81	12895	23	3896	1442 493
bta-miR-423-5p	ENSBTAG00000048953	145	-17.75	145	-17.75	12907	23	1164	516
bta-miR-423-5p	ENSBTAG00000053424	147	-18.72	147	-18.72	12910	23	1950	472
bta-miR-423-5p	ENSBTAG00000049825	450	-60.3	155	-21.7	12985	23	1603	928 1229 1129
bta-miR-423-5p	ENSBTAG00000048363	156	-22.2	156	-22.2	12992	23	893	855
bta-miR-423-5p	ENSBTAG00000053043	149	-21.53	149	-21.53	13009	23	1349	202
bta-miR-423-5p	ENSBTAG00000050357	147	-22.56	147	-22.56	13020	23	1531	118
bta-miR-423-5p	ENSBTAG00000049936	303	-34.22	152	-17.66	13023	23	803	771 486
bta-miR-214	ENSBTAG00000049590	145	-18.47	145	-18.47	13039	22	1021	838
bta-miR-214	ENSBTAG00000054456	140	-13.59	140	-13.59	13041	22	1986	805
bta-miR-214	ENSBTAG00000052819	162	-20.46	162	-20.46	13050	22	685	183
bta-miR-214	ENSBTAG00000052037	147	-18.91	147	-18.91	13054	22	1432	61
bta-miR-214	ENSBTAG00000049764	148	-22.79	148	-22.79	13058	22	188	153
bta-miR-214	ENSBTAG00000054714	140	-17.53	140	-17.53	13071	22	1784	600
bta-miR-214	ENSBTAG00000051788	148	-21.84	148	-21.84	13078	22	1171	1134
bta-miR-214	ENSBTAG00000055039	152	-17.68	152	-17.68	13085	22	488	441
bta-miR-214	ENSBTAG00000055241	284	-28.63	144	-14.81	13091	22	1110	1008 719
bta-miR-214	ENSBTAG00000048816	141	-16.61	141	-16.61	13098	22	329	138
bta-miR-214	ENSBTAG00000053516	149	-19.91	149	-19.91	13105	22	891	602
bta-miR-214	ENSBTAG00000051327	159	-19.45	159	-19.45	13111	22	525	274
bta-miR-214	ENSBTAG00000047024	146	-18.37	146	-18.37	13119	22	1002	104
bta-miR-214	ENSBTAG00000054930	156	-22.76	156	-22.76	13121	22	698	211
bta-miR-214	ENSBTAG00000054196	148	-14.72	148	-14.72	13123	22	2941	2188
bta-miR-214	ENSBTAG00000048918	143	-17.74	143	-17.74	13125	22	922	416
bta-miR-214	ENSBTAG00000048418	153	-21.91	153	-21.91	13130	22	508	459
bta-miR-214	ENSBTAG00000051951	141	-19.14	141	-19.14	13137	22	1135	126
bta-miR-214	ENSBTAG00000052359	306	-40.98	160	-23.07	13139	22	1494	654 341
bta-miR-214	ENSBTAG00000052902	446	-53.99	154	-21.32	13150	22	2905	261 2142 2850
bta-miR-214	ENSBTAG00000054275	152	-18.28	152	-18.28	13155	22	931	188
bta-miR-214	ENSBTAG00000051264	154	-19.67	154	-19.67	13159	22	1021	848
bta-miR-214	ENSBTAG00000051264	154	-19.67	154	-19.67	13160	22	899	726
bta-miR-214	ENSBTAG00000051570	146	-20.47	146	-20.47	13162	22	1477	588
bta-miR-214	ENSBTAG00000052022	140	-15.64	140	-15.64	13174	22	1373	376
bta-miR-214	ENSBTAG00000053163	157	-23.75	157	-23.75	13179	22	1890	738
bta-miR-214	ENSBTAG00000052464	152	-17.67	152	-17.67	13184	22	1753	1229
bta-miR-214	ENSBTAG00000050923	152	-20.32	152	-20.32	13192	22	1053	684
bta-miR-214	ENSBTAG00000052910	162	-26.73	162	-26.73	13196	22	1552	683
bta-miR-214	ENSBTAG00000049886	155	-23.53	155	-23.53	13205	22	1378	175
bta-miR-214	ENSBTAG00000050045	159	-20.32	159	-20.32	13206	22	844	119
bta-miR-214	ENSBTAG00000054637	142	-16.86	142	-16.86	13220	22	1109	342
bta-miR-214	ENSBTAG00000053055	151	-20.56	151	-20.56	13229	22	1145	564
bta-miR-214	ENSBTAG00000049400	463	-77.93	161	-26.47	13230	22	836	399 154 570
bta-miR-214	ENSBTAG00000054982	157	-23.52	157	-23.52	13242	22	874	627
bta-miR-214	ENSBTAG00000054124	152	-24.61	152	-24.61	13248	22	1689	1556
bta-miR-214	ENSBTAG00000051657	153	-18.82	153	-18.82	13256	22	1449	191
bta-miR-214	ENSBTAG00000051693	149	-19.97	149	-19.97	13259	22	439	417
bta-miR-214	ENSBTAG00000053319	145	-18.53	145	-18.53	13261	22	1311	580
bta-miR-214	ENSBTAG00000053509	305	-43.43	153	-22.73	13283	22	2933	2567 2472
bta-miR-214	ENSBTAG00000050125	162	-20.55	162	-20.55	13286	22	1429	813
bta-miR-214	ENSBTAG00000048964	146	-19.12	146	-19.12	13293	22	1464	899
bta-miR-214	ENSBTAG00000053536	159	-19.35	159	-19.35	13305	22	965	304
bta-miR-214	ENSBTAG00000050921	148	-16.9	148	-16.9	13310	22	1132	658
bta-miR-214	ENSBTAG00000052444	150	-21.13	150	-21.13	13311	22	1563	971
bta-miR-214	ENSBTAG00000049257	148	-16.62	148	-16.62	13312	22	1087	588
bta-miR-214	ENSBTAG00000049942	288	-30.71	148	-16.9	13313	22	806	592 102
bta-miR-214	ENSBTAG00000053846	142	-13.15	142	-13.15	13320	22	1378	668
bta-miR-214	ENSBTAG00000051797	311	-40.22	157	-21.05	13326	22	848	168 578
bta-miR-214	ENSBTAG00000050478	303	-34.39	158	-17.37	13327	22	2427	727 649
bta-miR-214	ENSBTAG00000050314	161	-22.53	161	-22.53	13331	22	513	34
bta-miR-214	ENSBTAG00000049905	160	-30.6	160	-30.6	13332	22	1260	535
bta-miR-214	ENSBTAG00000051792	140	-14.56	140	-14.56	13341	22	1062	101
bta-miR-214	ENSBTAG00000049915	152	-21.89	152	-21.89	13347	22	327	234
bta-miR-214	ENSBTAG00000049852	140	-14.6	140	-14.6	13356	22	1958	1094
bta-miR-214	ENSBTAG00000051777	323	-52.64	166	-28.66	13366	22	1444	820 1105
bta-miR-214	ENSBTAG00000048859	149	-16.49	149	-16.49	13369	22	1011	699
bta-miR-214	ENSBTAG00000049791	140	-20.27	140	-20.27	13370	22	2060	816
bta-miR-214	ENSBTAG00000054028	147	-20.57	147	-20.57	13383	22	1198	1023
bta-miR-214	ENSBTAG00000055056	145	-16.16	145	-16.16	13385	22	1292	650
bta-miR-214	ENSBTAG00000049664	147	-19.4	147	-19.4	13390	22	1479	260
bta-miR-214	ENSBTAG00000050548	146	-14.69	146	-14.69	13391	22	1775	613
bta-miR-214	ENSBTAG00000049281	154	-20.04	154	-20.04	13392	22	334	268
bta-miR-214	ENSBTAG00000049181	151	-18.03	151	-18.03	13396	22	1348	139
bta-miR-214	ENSBTAG00000052302	151	-17.68	151	-17.68	13403	22	1286	1156
bta-miR-214	ENSBTAG00000051436	147	-15.23	147	-15.23	13407	22	1349	773
bta-miR-214	ENSBTAG00000051359	159	-31.36	159	-31.36	13409	22	1259	190
bta-miR-214	ENSBTAG00000048652	145	-16.04	145	-16.04	13425	22	561	29
bta-miR-214	ENSBTAG00000051492	140	-16.38	140	-16.38	13432	22	1077	15
bta-miR-214	ENSBTAG00000054995	148	-19.53	148	-19.53	13440	22	1009	983
bta-miR-214	ENSBTAG00000053305	140	-16.1	140	-16.1	13459	22	1008	387
bta-miR-214	ENSBTAG00000049854	148	-18.18	148	-18.18	13460	22	1236	467
bta-miR-214	ENSBTAG00000050739	150	-18.47	150	-18.47	13464	22	615	587
bta-miR-214	ENSBTAG00000050582	145	-18.15	145	-18.15	13465	22	1871	1750
bta-miR-214	ENSBTAG00000052596	140	-15.05	140	-15.05	13471	22	602	194
bta-miR-214	ENSBTAG00000049296	142	-19.19	142	-19.19	13483	22	532	260
bta-miR-214	ENSBTAG00000054366	140	-18.13	140	-18.13	13495	22	1017	545
bta-miR-214	ENSBTAG00000049446	312	-42.83	162	-24.26	13501	22	1932	1263 158
bta-miR-214	ENSBTAG00000053494	301	-32.8	152	-17.5	13511	22	1333	1113 857
bta-miR-214	ENSBTAG00000052458	147	-17.37	147	-17.37	13552	22	874	42
bta-miR-214	ENSBTAG00000053771	147	-17.41	147	-17.41	13553	22	2957	1440
bta-miR-214	ENSBTAG00000055264	140	-19.26	140	-19.26	13557	22	1466	423
bta-miR-214	ENSBTAG00000054639	146	-24.74	146	-24.74	13558	22	1464	1136
bta-miR-214	ENSBTAG00000052495	142	-16.02	142	-16.02	13581	22	1260	507
bta-miR-214	ENSBTAG00000052403	148	-18.99	148	-18.99	13591	22	668	179
bta-miR-214	ENSBTAG00000052038	148	-23.05	148	-23.05	13594	22	2044	1365
bta-miR-214	ENSBTAG00000054738	151	-21.83	151	-21.83	13602	22	2335	185
bta-miR-214	ENSBTAG00000053579	164	-21.82	164	-21.82	13605	22	991	773
bta-miR-214	ENSBTAG00000048529	152	-21.5	152	-21.5	13607	22	1884	1465
bta-miR-214	ENSBTAG00000051294	145	-16.42	145	-16.42	13611	22	1056	747
bta-miR-214	ENSBTAG00000050048	158	-26.37	158	-26.37	13617	22	1595	69
bta-miR-214	ENSBTAG00000053383	144	-18.41	144	-18.41	13618	22	2267	531
bta-miR-214	ENSBTAG00000053660	140	-14.5	140	-14.5	13624	22	1354	415
bta-miR-214	ENSBTAG00000049890	140	-16.11	140	-16.11	13625	22	329	231
bta-miR-214	ENSBTAG00000052856	157	-20.46	157	-20.46	13626	22	1015	990
bta-miR-214	ENSBTAG00000052424	156	-21.87	156	-21.87	13639	22	1077	1015
bta-miR-214	ENSBTAG00000052322	143	-18.45	143	-18.45	13641	22	731	322
bta-miR-214	ENSBTAG00000053560	147	-16.02	147	-16.02	13651	22	1053	145
bta-miR-214	ENSBTAG00000055141	154	-22.73	154	-22.73	13653	22	1908	1014
bta-miR-214	ENSBTAG00000051314	141	-15.16	141	-15.16	13655	22	1518	1342
bta-miR-214	ENSBTAG00000049059	140	-12.72	140	-12.72	13660	22	311	1
bta-miR-214	ENSBTAG00000054498	156	-25.08	156	-25.08	13663	22	3819	2814
bta-miR-214	ENSBTAG00000048498	151	-16.96	151	-16.96	13668	22	1991	657
bta-miR-214	ENSBTAG00000048632	158	-20.52	158	-20.52	13671	22	1271	748
bta-miR-214	ENSBTAG00000053860	153	-20.26	153	-20.26	13675	22	599	185
bta-miR-214	ENSBTAG00000054593	159	-23.51	159	-23.51	13676	22	925	509
bta-miR-214	ENSBTAG00000048410	145	-17.37	145	-17.37	13678	22	1113	1
bta-miR-214	ENSBTAG00000053758	140	-13.93	140	-13.93	13686	22	514	418
bta-miR-214	ENSBTAG00000049000	140	-14	140	-14	13692	22	1093	699
bta-miR-214	ENSBTAG00000051037	140	-16.16	140	-16.16	13708	22	444	193
bta-miR-214	ENSBTAG00000051122	143	-17.3	143	-17.3	13715	22	1241	638
bta-miR-214	ENSBTAG00000048853	162	-26.75	162	-26.75	13716	22	1462	764
bta-miR-214	ENSBTAG00000054784	152	-20.84	152	-20.84	13724	22	532	29
bta-miR-214	ENSBTAG00000052797	156	-22.53	156	-22.53	13728	22	2994	2390
bta-miR-214	ENSBTAG00000052293	141	-17.07	141	-17.07	13741	22	1231	790
bta-miR-214	ENSBTAG00000050953	158	-18.96	158	-18.96	13742	22	2335	2
bta-miR-214	ENSBTAG00000053500	166	-32.48	166	-32.48	13749	22	886	399
bta-miR-214	ENSBTAG00000055199	316	-48.51	159	-25.19	13751	22	927	201 766
bta-miR-214	ENSBTAG00000052054	281	-34.55	141	-18.05	13754	22	1220	646 535
bta-miR-214	ENSBTAG00000052143	151	-22.38	151	-22.38	13755	22	1163	901
bta-miR-214	ENSBTAG00000052691	146	-18.45	146	-18.45	13757	22	1352	1233
bta-miR-214	ENSBTAG00000050421	148	-17.59	148	-17.59	13760	22	502	24
bta-miR-214	ENSBTAG00000050298	146	-19	146	-19	13768	22	445	157
bta-miR-214	ENSBTAG00000054673	151	-18.34	151	-18.34	13776	22	1119	402
bta-miR-214	ENSBTAG00000054148	328	-53.9	165	-30.62	13794	22	1840	16 670
bta-miR-214	ENSBTAG00000008296	140	-16.15	140	-16.15	13799	22	2140	1328
bta-miR-214	ENSBTAG00000054415	144	-17.59	144	-17.59	13803	22	1667	869
bta-miR-214	ENSBTAG00000052758	167	-24.97	167	-24.97	13806	22	1085	110
bta-miR-214	ENSBTAG00000048700	150	-19.58	150	-19.58	13813	22	996	790
bta-miR-214	ENSBTAG00000052898	153	-20.64	153	-20.64	13816	22	1447	596
bta-miR-214	ENSBTAG00000050802	150	-18.34	150	-18.34	13817	22	588	364
bta-miR-214	ENSBTAG00000054748	151	-19.2	151	-19.2	13821	22	588	445
bta-miR-214	ENSBTAG00000052078	289	-39.86	146	-21.74	13831	22	2112	494 1883
bta-miR-214	ENSBTAG00000053674	155	-21.51	155	-21.51	13842	22	1986	1844
bta-miR-214	ENSBTAG00000049030	142	-17.99	142	-17.99	13846	22	875	434
bta-miR-214	ENSBTAG00000050813	146	-18.6	146	-18.6	13870	22	1168	359
bta-miR-214	ENSBTAG00000050280	140	-17.34	140	-17.34	13871	22	1730	65
bta-miR-214	ENSBTAG00000053331	155	-22.77	155	-22.77	13872	22	1206	370
bta-miR-214	ENSBTAG00000054959	140	-14.72	140	-14.72	13873	22	1522	1224
bta-miR-214	ENSBTAG00000052091	167	-27.82	167	-27.82	13876	22	981	112
bta-miR-214	ENSBTAG00000050271	312	-50.24	170	-29.85	13879	22	1685	564 136
bta-miR-214	ENSBTAG00000050765	290	-37.52	150	-19.84	13885	22	900	664 159
bta-miR-214	ENSBTAG00000048754	140	-15.91	140	-15.91	13886	22	1256	212
bta-miR-214	ENSBTAG00000051832	140	-16.24	140	-16.24	13890	22	697	62
bta-miR-214	ENSBTAG00000053505	140	-17.08	140	-17.08	13891	22	1979	1031
bta-miR-214	ENSBTAG00000048969	148	-21	148	-21	13893	22	927	727
bta-miR-214	ENSBTAG00000052912	146	-16.32	146	-16.32	13895	22	1005	914
bta-miR-214	ENSBTAG00000052982	290	-35.07	146	-17.99	13912	22	1815	1140 242
bta-miR-214	ENSBTAG00000053153	147	-19.42	147	-19.42	13917	22	1448	279
bta-miR-214	ENSBTAG00000052718	161	-25.15	161	-25.15	13924	22	1304	375
bta-miR-214	ENSBTAG00000049642	141	-18.58	141	-18.58	13939	22	781	649
bta-miR-214	ENSBTAG00000053295	150	-20.26	150	-20.26	13948	22	1036	664
bta-miR-214	ENSBTAG00000052111	299	-40.59	154	-22.8	13963	22	1689	283 181
bta-miR-214	ENSBTAG00000048710	302	-43.06	156	-22.76	13964	22	1598	472 779
bta-miR-214	ENSBTAG00000050650	143	-17.09	143	-17.09	13966	22	1636	237
bta-miR-214	ENSBTAG00000048764	144	-15.66	144	-15.66	13969	22	1839	818
bta-miR-214	ENSBTAG00000050741	142	-16.48	142	-16.48	13977	22	1686	1058
bta-miR-214	ENSBTAG00000052258	155	-21.73	155	-21.73	13982	22	1002	178
bta-miR-214	ENSBTAG00000048571	304	-43.4	164	-27.51	13992	22	1197	199 385
bta-miR-214	ENSBTAG00000052619	145	-18.53	145	-18.53	13996	22	1356	424
bta-miR-214	ENSBTAG00000051992	146	-19.85	146	-19.85	13999	22	1177	204
bta-miR-214	ENSBTAG00000053064	140	-13.71	140	-13.71	14002	22	1241	125
bta-miR-214	ENSBTAG00000054436	442	-57.75	162	-25.96	14003	22	2511	1579 159 2331
bta-miR-214	ENSBTAG00000053504	158	-26.07	158	-26.07	14006	22	699	295
bta-miR-214	ENSBTAG00000052664	142	-14.35	142	-14.35	14009	22	1789	366
bta-miR-214	ENSBTAG00000052151	148	-17.96	148	-17.96	14011	22	4192	500
bta-miR-214	ENSBTAG00000052244	143	-15.69	143	-15.69	14015	22	1477	259
bta-miR-214	ENSBTAG00000054807	162	-20.72	162	-20.72	14016	22	605	93
bta-miR-214	ENSBTAG00000048511	146	-21.51	146	-21.51	14020	22	1008	195
bta-miR-214	ENSBTAG00000053994	140	-12.7	140	-12.7	14030	22	828	252
bta-miR-214	ENSBTAG00000050642	288	-35.62	145	-18.36	14034	22	1481	573 804
bta-miR-214	ENSBTAG00000054648	159	-25.22	159	-25.22	14041	22	1102	840
bta-miR-214	ENSBTAG00000055167	143	-16.92	143	-16.92	14055	22	1057	401
bta-miR-214	ENSBTAG00000050678	143	-16.51	143	-16.51	14062	22	1281	317
bta-miR-214	ENSBTAG00000051271	145	-15.93	145	-15.93	14067	22	1260	167
bta-miR-214	ENSBTAG00000050311	281	-34.06	141	-17.21	14086	22	1458	1202 1142
bta-miR-214	ENSBTAG00000054024	159	-22.79	159	-22.79	14089	22	1691	1461
bta-miR-214	ENSBTAG00000053782	152	-21.31	152	-21.31	14092	22	2799	2732
bta-miR-214	ENSBTAG00000050342	308	-45.33	162	-26.57	14101	22	1289	271 291
bta-miR-214	ENSBTAG00000049099	290	-38.03	145	-20.86	14108	22	1323	217 988
bta-miR-214	ENSBTAG00000048506	150	-17.33	150	-17.33	14112	22	1817	382
bta-miR-214	ENSBTAG00000048972	158	-24.85	158	-24.85	14118	22	1457	680
bta-miR-214	ENSBTAG00000052630	142	-16	142	-16	14121	22	1079	969
bta-miR-214	ENSBTAG00000049981	145	-17.08	145	-17.08	14126	22	1251	481
bta-miR-214	ENSBTAG00000052706	141	-16.07	141	-16.07	14134	22	1661	1325
bta-miR-214	ENSBTAG00000050734	151	-16.88	151	-16.88	14156	22	1315	67
bta-miR-214	ENSBTAG00000052294	151	-20.23	151	-20.23	14160	22	1006	100
bta-miR-214	ENSBTAG00000050501	160	-17.83	160	-17.83	14161	22	849	793
bta-miR-214	ENSBTAG00000049969	141	-14.12	141	-14.12	14163	22	477	404
bta-miR-214	ENSBTAG00000050669	151	-13.56	151	-13.56	14164	22	565	181
bta-miR-214	ENSBTAG00000050004	150	-22.12	150	-22.12	14165	22	1699	1167
bta-miR-214	ENSBTAG00000053757	140	-15.16	140	-15.16	14171	22	1482	1453
bta-miR-214	ENSBTAG00000050145	160	-22.74	160	-22.74	14176	22	693	88
bta-miR-214	ENSBTAG00000051533	144	-18.49	144	-18.49	14186	22	1175	5
bta-miR-214	ENSBTAG00000051709	149	-18.05	149	-18.05	14187	22	1479	123
bta-miR-214	ENSBTAG00000050452	143	-22.05	143	-22.05	14196	22	1245	829
bta-miR-214	ENSBTAG00000054385	144	-20.63	144	-20.63	14197	22	2296	1272
bta-miR-214	ENSBTAG00000051242	145	-19.49	145	-19.49	14198	22	1301	51
bta-miR-214	ENSBTAG00000054382	160	-24.4	160	-24.4	14203	22	729	281
bta-miR-214	ENSBTAG00000052084	426	-55.6	145	-19.52	14206	22	1147	827 990 861
bta-miR-214	ENSBTAG00000050307	288	-34.04	145	-17.7	14213	22	1546	1 477
bta-miR-214	ENSBTAG00000053802	140	-13.18	140	-13.18	14214	22	1357	887
bta-miR-214	ENSBTAG00000050861	293	-37.14	152	-20.72	14227	22	1862	1612 1539
bta-miR-214	ENSBTAG00000050113	163	-25.84	163	-25.84	14235	22	1004	354
bta-miR-214	ENSBTAG00000049210	142	-15.52	142	-15.52	14244	22	2712	1131
bta-miR-214	ENSBTAG00000051901	146	-16.03	146	-16.03	14253	22	682	111
bta-miR-214	ENSBTAG00000055287	298	-44.61	149	-22.49	14257	22	1634	790 1027
bta-miR-214	ENSBTAG00000051850	165	-25.6	165	-25.6	14258	22	1471	458
bta-miR-214	ENSBTAG00000055006	140	-14.61	140	-14.61	14265	22	676	582
bta-miR-214	ENSBTAG00000051735	301	-42.94	155	-26.79	14269	22	763	612 527
bta-miR-214	ENSBTAG00000048759	145	-16.08	145	-16.08	14275	22	1144	132
bta-miR-214	ENSBTAG00000052847	142	-17.01	142	-17.01	14286	22	1005	235
bta-miR-214	ENSBTAG00000048440	159	-21.35	159	-21.35	14290	22	1458	1154
bta-miR-214	ENSBTAG00000054540	154	-21.59	154	-21.59	14291	22	1224	19
bta-miR-214	ENSBTAG00000048659	152	-17.17	152	-17.17	14301	22	171	108
bta-miR-214	ENSBTAG00000051695	150	-20.31	150	-20.31	14303	22	1353	550
bta-miR-214	ENSBTAG00000054079	171	-33.37	171	-33.37	14305	22	582	144
bta-miR-214	ENSBTAG00000002749	304	-38.96	158	-20.18	14312	22	1248	144 821
bta-miR-214	ENSBTAG00000050766	155	-20.06	155	-20.06	14314	22	782	406
bta-miR-214	ENSBTAG00000054317	144	-17.9	144	-17.9	14315	22	1097	956
bta-miR-214	ENSBTAG00000051710	157	-21.33	157	-21.33	14341	22	750	331
bta-miR-214	ENSBTAG00000051583	144	-16.64	144	-16.64	14349	22	1018	817
bta-miR-214	ENSBTAG00000054182	153	-22.47	153	-22.47	14350	22	1100	120
bta-miR-214	ENSBTAG00000052364	140	-16.67	140	-16.67	14355	22	1066	839
bta-miR-214	ENSBTAG00000051175	141	-15.81	141	-15.81	14358	22	1418	994
bta-miR-214	ENSBTAG00000048322	295	-38.39	155	-23.26	14365	22	1368	554 81
bta-miR-214	ENSBTAG00000051995	148	-19.04	148	-19.04	14381	22	1169	27
bta-miR-214	ENSBTAG00000054159	142	-14.66	142	-14.66	14386	22	1451	8
bta-miR-214	ENSBTAG00000054145	154	-21.21	154	-21.21	14394	22	1059	33
bta-miR-214	ENSBTAG00000049597	161	-25.31	161	-25.31	14402	22	2463	1881
bta-miR-214	ENSBTAG00000050297	161	-22.67	161	-22.67	14409	22	1698	1253
bta-miR-214	ENSBTAG00000052462	287	-37.58	146	-21	14415	22	2342	1614 938
bta-miR-214	ENSBTAG00000008539	142	-15.29	142	-15.29	14417	22	1193	737
bta-miR-214	ENSBTAG00000051317	147	-25.25	147	-25.25	14420	22	1668	664
bta-miR-214	ENSBTAG00000050481	142	-20.39	142	-20.39	14426	22	1189	224
bta-miR-214	ENSBTAG00000048434	140	-14.67	140	-14.67	14427	22	354	158
bta-miR-214	ENSBTAG00000052148	159	-23.96	159	-23.96	14433	22	754	180
bta-miR-214	ENSBTAG00000052029	160	-23.56	160	-23.56	14434	22	2722	87
bta-miR-214	ENSBTAG00000053434	140	-15.14	140	-15.14	14436	22	1433	423
bta-miR-214	ENSBTAG00000049839	142	-18.62	142	-18.62	14444	22	1248	119
bta-miR-214	ENSBTAG00000049789	288	-32.5	148	-17.36	14446	22	370	130 55
bta-miR-214	ENSBTAG00000052063	145	-19.55	145	-19.55	14489	22	849	82
bta-miR-214	ENSBTAG00000049331	151	-18.01	151	-18.01	14523	22	981	664
bta-miR-214	ENSBTAG00000055027	160	-24.27	160	-24.27	14524	22	3896	2133
bta-miR-214	ENSBTAG00000054849	140	-13.7	140	-13.7	14527	22	1290	474
bta-miR-214	ENSBTAG00000051605	150	-20.35	150	-20.35	14545	22	384	260
bta-miR-214	ENSBTAG00000049621	157	-24.4	157	-24.4	14573	22	456	377
bta-miR-214	ENSBTAG00000051515	140	-15.57	140	-15.57	14580	22	619	143
bta-miR-214	ENSBTAG00000049218	140	-16.94	140	-16.94	14581	22	1238	525
bta-miR-214	ENSBTAG00000052115	159	-24.84	159	-24.84	14590	22	2361	731
bta-miR-214	ENSBTAG00000049825	140	-21.07	140	-21.07	14614	22	1603	1020
bta-miR-214	ENSBTAG00000049874	140	-15.57	140	-15.57	14625	22	1075	397
bta-miR-214	ENSBTAG00000049458	149	-23.05	149	-23.05	14641	22	1420	568
bta-miR-214	ENSBTAG00000050714	148	-21.7	148	-21.7	14648	22	1349	317
bta-miR-214	ENSBTAG00000049322	143	-15.93	143	-15.93	14658	22	1270	1187
bta-miR-214	ENSBTAG00000052103	141	-13.4	141	-13.4	14659	22	901	756
bta-miR-2449	ENSBTAG00000054497	153	-29.24	153	-29.24	14674	20	1171	1074
bta-miR-2449	ENSBTAG00000051012	295	-43.9	155	-25.79	14681	20	827	537 580
bta-miR-2449	ENSBTAG00000049378	295	-49.59	149	-25.32	14682	20	1158	1 551
bta-miR-2449	ENSBTAG00000048838	301	-50.17	154	-29.19	14694	20	1454	935 824
bta-miR-2449	ENSBTAG00000054714	145	-19.58	145	-19.58	14701	20	353	68
bta-miR-2449	ENSBTAG00000053035	292	-39.49	147	-19.81	14702	20	668	362 553
bta-miR-2449	ENSBTAG00000050493	288	-37.46	148	-19.31	14703	20	844	754 653
bta-miR-2449	ENSBTAG00000050843	140	-18.45	140	-18.45	14708	20	969	823
bta-miR-2449	ENSBTAG00000049747	140	-18.57	140	-18.57	14741	20	1086	360
bta-miR-2449	ENSBTAG00000054196	146	-20.5	146	-20.5	14752	20	2941	205
bta-miR-2449	ENSBTAG00000055308	597	-90.88	162	-29.14	14756	20	3159	1256 2188 1521 2517
bta-miR-2449	ENSBTAG00000052048	145	-18.2	145	-18.2	14757	20	1034	562
bta-miR-2449	ENSBTAG00000051365	302	-49.57	152	-27.04	14762	20	377	322 274
bta-miR-2449	ENSBTAG00000049439	146	-23.63	146	-23.63	14763	20	845	797
bta-miR-2449	ENSBTAG00000051951	141	-15.58	141	-15.58	14766	20	1135	1050
bta-miR-2449	ENSBTAG00000050503	302	-48.83	162	-27.13	14770	20	751	239 281
bta-miR-2449	ENSBTAG00000053603	153	-31.92	153	-31.92	14778	20	1686	535
bta-miR-2449	ENSBTAG00000051264	147	-20.97	147	-20.97	14788	20	1021	815
bta-miR-2449	ENSBTAG00000051570	297	-45.23	156	-24.93	14791	20	1477	653 309
bta-miR-2449	ENSBTAG00000052784	141	-16.81	141	-16.81	14792	20	1632	425
bta-miR-2449	ENSBTAG00000051977	160	-24.19	160	-24.19	14796	20	1264	421
bta-miR-2449	ENSBTAG00000052022	161	-26.5	161	-26.5	14802	20	1259	1232
bta-miR-2449	ENSBTAG00000051139	140	-20.69	140	-20.69	14812	20	1146	598
bta-miR-2449	ENSBTAG00000052464	140	-19.64	140	-19.64	14813	20	1753	957
bta-miR-2449	ENSBTAG00000050261	140	-17.03	140	-17.03	14819	20	1548	235
bta-miR-2449	ENSBTAG00000051798	153	-22.3	153	-22.3	14820	20	1023	576
bta-miR-2449	ENSBTAG00000051276	153	-28.81	153	-28.81	14827	20	1260	984
bta-miR-2449	ENSBTAG00000049375	140	-20.05	140	-20.05	14832	20	1696	573
bta-miR-2449	ENSBTAG00000048611	166	-23.73	166	-23.73	14837	20	2421	627
bta-miR-2449	ENSBTAG00000053457	140	-16.56	140	-16.56	14847	20	953	264
bta-miR-2449	ENSBTAG00000048540	142	-19.11	142	-19.11	14850	20	1996	1416
bta-miR-2449	ENSBTAG00000049400	282	-36.21	142	-19.78	14859	20	836	624 439
bta-miR-2449	ENSBTAG00000052624	142	-22.36	142	-22.36	14878	20	1651	133
bta-miR-2449	ENSBTAG00000052755	146	-23.06	146	-23.06	14881	20	718	14
bta-miR-2449	ENSBTAG00000050996	140	-22.56	140	-22.56	14884	20	1759	539
bta-miR-2449	ENSBTAG00000051657	152	-26.57	152	-26.57	14885	20	1449	657
bta-miR-2449	ENSBTAG00000051693	140	-20.5	140	-20.5	14888	20	439	188
bta-miR-2449	ENSBTAG00000053319	302	-49.79	152	-26.02	14890	20	1311	139 1290
bta-miR-2449	ENSBTAG00000052560	151	-23.15	151	-23.15	14892	20	1636	630
bta-miR-2449	ENSBTAG00000055184	142	-19.12	142	-19.12	14896	20	1995	1279
bta-miR-2449	ENSBTAG00000050972	160	-26.08	160	-26.08	14906	20	919	284
bta-miR-2449	ENSBTAG00000048842	154	-27.77	154	-27.77	14910	20	1441	901
bta-miR-2449	ENSBTAG00000053509	314	-53.86	170	-35.58	14912	20	2933	1526 2223
bta-miR-2449	ENSBTAG00000051277	147	-21.28	147	-21.28	14916	20	1368	849
bta-miR-2449	ENSBTAG00000049276	295	-40.16	153	-22.65	14921	20	1615	1356 1152
bta-miR-2449	ENSBTAG00000048964	151	-24.05	151	-24.05	14922	20	1464	561
bta-miR-2449	ENSBTAG00000052740	145	-20.38	145	-20.38	14930	20	1742	215
bta-miR-2449	ENSBTAG00000052082	150	-26.25	150	-26.25	14935	20	1302	386
bta-miR-2449	ENSBTAG00000049257	158	-25.74	158	-25.74	14941	20	1087	313
bta-miR-2449	ENSBTAG00000054381	146	-23.52	146	-23.52	14947	20	1092	536
bta-miR-2449	ENSBTAG00000050478	315	-57.02	159	-29.33	14956	20	2427	1183 924
bta-miR-2449	ENSBTAG00000051529	295	-45.75	149	-23.94	14958	20	1242	382 332
bta-miR-2449	ENSBTAG00000049905	153	-23.6	153	-23.6	14961	20	1260	522
bta-miR-2449	ENSBTAG00000051440	149	-23.82	149	-23.82	14971	20	1020	504
bta-miR-2449	ENSBTAG00000052927	160	-27.99	160	-27.99	14972	20	1020	16
bta-miR-2449	ENSBTAG00000049915	150	-21.78	150	-21.78	14976	20	327	83
bta-miR-2449	ENSBTAG00000053450	308	-55.73	168	-33.34	14981	20	1361	849 765
bta-miR-2449	ENSBTAG00000053729	141	-28.9	141	-28.9	14990	20	1223	198
bta-miR-2449	ENSBTAG00000053646	282	-41.87	142	-22.17	14991	20	1661	1144 518
bta-miR-2449	ENSBTAG00000051001	285	-50.05	145	-26.41	14992	20	1023	90 456
bta-miR-2449	ENSBTAG00000051777	140	-16.7	140	-16.7	14995	20	1444	388
bta-miR-2449	ENSBTAG00000048859	147	-24.85	147	-24.85	14998	20	1011	674
bta-miR-2449	ENSBTAG00000049791	280	-46.45	140	-26.01	14999	20	2060	579 944
bta-miR-2449	ENSBTAG00000051909	156	-30.39	156	-30.39	15002	20	1281	1084
bta-miR-2449	ENSBTAG00000052275	155	-27.86	155	-27.86	15005	20	563	332
bta-miR-2449	ENSBTAG00000050944	149	-22.16	149	-22.16	15006	20	1844	1809
bta-miR-2449	ENSBTAG00000054028	151	-24.01	151	-24.01	15012	20	1198	180
bta-miR-2449	ENSBTAG00000050007	144	-17.47	144	-17.47	15015	20	1112	393
bta-miR-2449	ENSBTAG00000052302	143	-22.35	143	-22.35	15032	20	1286	993
bta-miR-2449	ENSBTAG00000054000	146	-23.88	146	-23.88	15039	20	272	184
bta-miR-2449	ENSBTAG00000052346	156	-25.03	156	-25.03	15049	20	1780	389
bta-miR-2449	ENSBTAG00000050047	143	-16.04	143	-16.04	15080	20	1236	835
bta-miR-2449	ENSBTAG00000053733	140	-21.75	140	-21.75	15081	20	1252	20
bta-miR-2449	ENSBTAG00000049854	297	-50.31	154	-30.37	15089	20	1236	370 140
bta-miR-2449	ENSBTAG00000052150	141	-16.95	141	-16.95	15102	20	714	232
bta-miR-2449	ENSBTAG00000052996	156	-23.53	156	-23.53	15104	20	1047	754
bta-miR-2449	ENSBTAG00000052163	148	-20.23	148	-20.23	15115	20	1418	105
bta-miR-2449	ENSBTAG00000049151	150	-25.43	150	-25.43	15149	20	723	649
bta-miR-2449	ENSBTAG00000053483	145	-20.06	145	-20.06	15163	20	1241	105
bta-miR-2449	ENSBTAG00000054965	146	-17.02	146	-17.02	15168	20	1948	443
bta-miR-2449	ENSBTAG00000052270	158	-23.6	158	-23.6	15170	20	1145	133
bta-miR-2449	ENSBTAG00000048770	142	-21.47	142	-21.47	15173	20	1638	1229
bta-miR-2449	ENSBTAG00000052017	155	-34.23	155	-34.23	15179	20	1470	880
bta-miR-2449	ENSBTAG00000053771	439	-70.11	153	-25.53	15182	20	2957	1839 2321 2178
bta-miR-2449	ENSBTAG00000053446	140	-23.87	140	-23.87	15195	20	1252	744
bta-miR-2449	ENSBTAG00000052746	157	-28.21	157	-28.21	15201	20	647	384
bta-miR-2449	ENSBTAG00000051111	152	-25.98	152	-25.98	15202	20	1347	1224
bta-miR-2449	ENSBTAG00000053773	151	-24.79	151	-24.79	15205	20	1309	543
bta-miR-2449	ENSBTAG00000052403	154	-24.43	154	-24.43	15220	20	668	227
bta-miR-2449	ENSBTAG00000054738	295	-44.96	153	-24.7	15230	20	1324	1164 952
bta-miR-2449	ENSBTAG00000048805	151	-22.05	151	-22.05	15233	20	1521	551
bta-miR-2449	ENSBTAG00000053579	306	-39.54	154	-20.15	15234	20	991	343 447
bta-miR-2449	ENSBTAG00000051294	142	-19.41	142	-19.41	15240	20	1056	458
bta-miR-2449	ENSBTAG00000051564	146	-17.27	146	-17.27	15241	20	2772	1694
bta-miR-2449	ENSBTAG00000050048	140	-22.06	140	-22.06	15246	20	1595	26
bta-miR-2449	ENSBTAG00000053560	145	-18.64	145	-18.64	15280	20	1053	553
bta-miR-2449	ENSBTAG00000049175	451	-73.97	158	-30.97	15286	20	1783	1526 1499 250
bta-miR-2449	ENSBTAG00000049059	151	-20.67	151	-20.67	15291	20	764	539
bta-miR-2449	ENSBTAG00000054498	142	-22.26	142	-22.26	15292	20	3819	836
bta-miR-2449	ENSBTAG00000048844	152	-26.97	152	-26.97	15298	20	2281	693
bta-miR-2449	ENSBTAG00000053952	140	-18.33	140	-18.33	15299	20	1116	971
bta-miR-2449	ENSBTAG00000053464	306	-47.52	160	-27.99	15301	20	1749	1131 749
bta-miR-2449	ENSBTAG00000024437	312	-55.92	168	-34.21	15308	20	825	113 464
bta-miR-2449	ENSBTAG00000049000	160	-27.2	160	-27.2	15321	20	1093	1055
bta-miR-2449	ENSBTAG00000052775	140	-17.85	140	-17.85	15322	20	1372	1289
bta-miR-2449	ENSBTAG00000050626	290	-41.29	150	-23.12	15325	20	2795	1923 1
bta-miR-2449	ENSBTAG00000051122	140	-18.78	140	-18.78	15344	20	1241	98
bta-miR-2449	ENSBTAG00000048778	140	-19.04	140	-19.04	15349	20	863	685
bta-miR-2449	ENSBTAG00000048554	152	-21.88	152	-21.88	15351	20	429	163
bta-miR-2449	ENSBTAG00000048554	302	-47.01	152	-25.13	15352	20	437	109 299
bta-miR-2449	ENSBTAG00000054784	143	-19.36	143	-19.36	15353	20	532	241
bta-miR-2449	ENSBTAG00000052797	307	-52.3	161	-31.36	15359	20	917	132 343
bta-miR-2449	ENSBTAG00000050953	156	-20.17	156	-20.17	15371	20	2335	1568
bta-miR-2449	ENSBTAG00000053453	145	-17.27	145	-17.27	15376	20	1357	888
bta-miR-2449	ENSBTAG00000052691	142	-18.9	142	-18.9	15386	20	1352	1051
bta-miR-2449	ENSBTAG00000053031	140	-20.94	140	-20.94	15390	20	945	566
bta-miR-2449	ENSBTAG00000048871	161	-23.51	161	-23.51	15393	20	1000	199
bta-miR-2449	ENSBTAG00000049779	153	-22.22	153	-22.22	15395	20	2453	1172
bta-miR-2449	ENSBTAG00000050269	155	-23.96	155	-23.96	15398	20	597	390
bta-miR-2449	ENSBTAG00000054291	147	-20.1	147	-20.1	15409	20	1411	781
bta-miR-2449	ENSBTAG00000051722	150	-27.1	150	-27.1	15413	20	725	126
bta-miR-2449	ENSBTAG00000050063	145	-18.74	145	-18.74	15430	20	530	349
bta-miR-2449	ENSBTAG00000054415	140	-17.13	140	-17.13	15432	20	1667	71
bta-miR-2449	ENSBTAG00000015363	295	-48.91	150	-28.69	15437	20	3384	648 2212
bta-miR-2449	ENSBTAG00000050182	154	-21.38	154	-21.38	15439	20	1314	1251
bta-miR-2449	ENSBTAG00000052898	280	-35.01	140	-19.43	15445	20	1447	811 1358
bta-miR-2449	ENSBTAG00000050802	156	-25.47	156	-25.47	15446	20	588	309
bta-miR-2449	ENSBTAG00000055218	296	-48.38	156	-28.56	15448	20	1198	86 28
bta-miR-2449	ENSBTAG00000049801	145	-22.44	145	-22.44	15459	20	233	101
bta-miR-2449	ENSBTAG00000049413	152	-26.68	152	-26.68	15467	20	1610	181
bta-miR-2449	ENSBTAG00000053674	141	-23.02	141	-23.02	15471	20	1986	1611
bta-miR-2449	ENSBTAG00000049030	142	-20.06	142	-20.06	15475	20	875	748
bta-miR-2449	ENSBTAG00000051239	153	-19.7	153	-19.7	15477	20	2243	1240
bta-miR-2449	ENSBTAG00000054537	143	-26.05	143	-26.05	15480	20	1432	529
bta-miR-2449	ENSBTAG00000048870	142	-19.57	142	-19.57	15488	20	1479	498
bta-miR-2449	ENSBTAG00000053756	142	-22.73	142	-22.73	15489	20	1417	468
bta-miR-2449	ENSBTAG00000051499	142	-21.51	142	-21.51	15491	20	579	362
bta-miR-2449	ENSBTAG00000048400	148	-24.73	148	-24.73	15494	20	3199	2528
bta-miR-2449	ENSBTAG00000051384	161	-24.61	161	-24.61	15495	20	1968	356
bta-miR-2449	ENSBTAG00000053331	158	-24.92	158	-24.92	15501	20	1206	980
bta-miR-2449	ENSBTAG00000053382	152	-21.82	152	-21.82	15513	20	1350	485
bta-miR-2449	ENSBTAG00000050765	140	-15.08	140	-15.08	15514	20	900	876
bta-miR-2449	ENSBTAG00000051832	289	-46.58	149	-25.03	15517	20	1255	182 441
bta-miR-2449	ENSBTAG00000050928	161	-24.09	161	-24.09	15525	20	1379	1309
bta-miR-2449	ENSBTAG00000053495	140	-17.6	140	-17.6	15528	20	1005	560
bta-miR-2449	ENSBTAG00000054425	142	-19.41	142	-19.41	15533	20	1025	414
bta-miR-2449	ENSBTAG00000054877	150	-19.36	150	-19.36	15534	20	1362	485
bta-miR-2449	ENSBTAG00000052127	160	-27.99	160	-27.99	15535	20	1321	606
bta-miR-2449	ENSBTAG00000052982	441	-65.91	147	-21.97	15541	20	1815	631 667 746
bta-miR-2449	ENSBTAG00000053153	157	-25.24	157	-25.24	15546	20	1448	175
bta-miR-2449	ENSBTAG00000052965	294	-43.01	154	-27.03	15547	20	1761	1409 893
bta-miR-2449	ENSBTAG00000051094	288	-40.92	148	-20.61	15559	20	2302	285 2169
bta-miR-2449	ENSBTAG00000054549	149	-24.86	149	-24.86	15560	20	3463	787
bta-miR-2449	ENSBTAG00000048776	146	-23.1	146	-23.1	15563	20	1300	456
bta-miR-2449	ENSBTAG00000054641	309	-50.73	156	-26.13	15565	20	2117	1250 1663
bta-miR-2449	ENSBTAG00000053715	146	-26.78	146	-26.78	15591	20	1214	435
bta-miR-2449	ENSBTAG00000052111	286	-37.58	145	-19.39	15592	20	1689	1232 435
bta-miR-2449	ENSBTAG00000048710	295	-48.39	155	-28.07	15593	20	1598	271 1482
bta-miR-2449	ENSBTAG00000050650	446	-76.13	160	-29.13	15594	20	1058	785 145 752
bta-miR-2449	ENSBTAG00000052258	154	-21.06	154	-21.06	15611	20	1002	460
bta-miR-2449	ENSBTAG00000052027	146	-19.35	146	-19.35	15612	20	1425	1170
bta-miR-2449	ENSBTAG00000053032	281	-46.49	141	-24.54	15613	20	1102	902 192
bta-miR-2449	ENSBTAG00000052088	142	-18.6	142	-18.6	15615	20	527	34
bta-miR-2449	ENSBTAG00000052619	286	-49.36	146	-26.83	15624	20	677	92 512
bta-miR-2449	ENSBTAG00000054436	153	-23.93	153	-23.93	15632	20	2511	1964
bta-miR-2449	ENSBTAG00000012668	142	-17.32	142	-17.32	15639	20	543	457
bta-miR-2449	ENSBTAG00000052151	170	-31.37	170	-31.37	15640	20	4192	1625
bta-miR-2449	ENSBTAG00000049594	432	-67.21	150	-26.71	15641	20	2049	253 94 713
bta-miR-2449	ENSBTAG00000054141	141	-23.39	141	-23.39	15642	20	1432	197
bta-miR-2449	ENSBTAG00000052244	294	-36.75	152	-20.8	15644	20	1477	487 900
bta-miR-2449	ENSBTAG00000054807	145	-18.33	145	-18.33	15645	20	605	246
bta-miR-2449	ENSBTAG00000053664	161	-24.67	161	-24.67	15648	20	1101	153
bta-miR-2449	ENSBTAG00000048511	157	-28.25	157	-28.25	15649	20	1008	785
bta-miR-2449	ENSBTAG00000054740	160	-30.42	160	-30.42	15651	20	1050	477
bta-miR-2449	ENSBTAG00000054727	299	-48.48	153	-24.24	15658	20	1224	924 746
bta-miR-2449	ENSBTAG00000048967	146	-18.98	146	-18.98	15664	20	1298	186
bta-miR-2449	ENSBTAG00000055157	282	-35.83	142	-18.66	15673	20	530	141 125
bta-miR-2449	ENSBTAG00000050290	160	-27.99	160	-27.99	15677	20	745	559
bta-miR-2449	ENSBTAG00000055167	142	-20.22	142	-20.22	15683	20	425	286
bta-miR-2449	ENSBTAG00000050678	142	-21.29	142	-21.29	15691	20	1281	732
bta-miR-2449	ENSBTAG00000051271	299	-51.5	156	-26.28	15696	20	1260	21 2
bta-miR-2449	ENSBTAG00000055098	148	-23.19	148	-23.19	15709	20	1829	118
bta-miR-2449	ENSBTAG00000048499	153	-21.08	153	-21.08	15713	20	1005	66
bta-miR-2449	ENSBTAG00000050311	156	-26.28	156	-26.28	15715	20	1458	894
bta-miR-2449	ENSBTAG00000054024	140	-19.63	140	-19.63	15718	20	1691	192
bta-miR-2449	ENSBTAG00000054912	159	-23.01	159	-23.01	15719	20	2000	476
bta-miR-2449	ENSBTAG00000051225	291	-47.58	151	-27.36	15720	20	1843	272 663
bta-miR-2449	ENSBTAG00000054209	140	-17.77	140	-17.77	15724	20	1723	1610
bta-miR-2449	ENSBTAG00000048506	142	-16.6	142	-16.6	15741	20	1817	1438
bta-miR-2449	ENSBTAG00000048972	150	-26.39	150	-26.39	15748	20	2888	261
bta-miR-2449	ENSBTAG00000052630	145	-18.75	145	-18.75	15750	20	1079	68
bta-miR-2449	ENSBTAG00000048512	165	-28.47	165	-28.47	15754	20	1783	974
bta-miR-2449	ENSBTAG00000050362	149	-20.08	149	-20.08	15757	20	2270	803
bta-miR-2449	ENSBTAG00000054528	167	-27.63	167	-27.63	15769	20	1196	1
bta-miR-2449	ENSBTAG00000017560	299	-45.5	155	-24.7	15772	20	1315	194 114
bta-miR-2449	ENSBTAG00000054558	143	-20.03	143	-20.03	15779	20	1024	837
bta-miR-2449	ENSBTAG00000052392	140	-22.96	140	-22.96	15797	20	1548	1474
bta-miR-2449	ENSBTAG00000053757	313	-49.2	163	-25.68	15800	20	1482	1093 1129
bta-miR-2449	ENSBTAG00000049101	299	-43.22	156	-25.15	15818	20	501	393 71
bta-miR-2449	ENSBTAG00000049332	147	-17.9	147	-17.9	15824	20	1528	1100
bta-miR-2449	ENSBTAG00000051242	143	-24.26	143	-24.26	15827	20	1301	271
bta-miR-2449	ENSBTAG00000050406	146	-23	146	-23	15830	20	1212	101
bta-miR-2449	ENSBTAG00000050307	312	-45.46	161	-26.96	15842	20	1546	60 453
bta-miR-2449	ENSBTAG00000050884	150	-19.1	150	-19.1	15845	20	489	231
bta-miR-2449	ENSBTAG00000054790	140	-15.68	140	-15.68	15857	20	951	424
bta-miR-2449	ENSBTAG00000050654	140	-15.42	140	-15.42	15878	20	1630	1460
bta-miR-2449	ENSBTAG00000051850	146	-23.75	146	-23.75	15887	20	1471	232
bta-miR-2449	ENSBTAG00000053745	154	-20.06	154	-20.06	15889	20	1465	4
bta-miR-2449	ENSBTAG00000051735	304	-46.86	158	-25.11	15898	20	763	143 611
bta-miR-2449	ENSBTAG00000048759	145	-25.27	145	-25.27	15904	20	1144	880
bta-miR-2449	ENSBTAG00000054787	159	-24.44	159	-24.44	15905	20	742	628
bta-miR-2449	ENSBTAG00000051455	162	-26.31	162	-26.31	15909	20	1538	453
bta-miR-2449	ENSBTAG00000052188	150	-25.41	150	-25.41	15911	20	552	495
bta-miR-2449	ENSBTAG00000054137	150	-25.9	150	-25.9	15916	20	1128	340
bta-miR-2449	ENSBTAG00000048440	140	-18.58	140	-18.58	15919	20	1458	194
bta-miR-2449	ENSBTAG00000049944	148	-19.57	148	-19.57	15929	20	1003	302
bta-miR-2449	ENSBTAG00000054871	436	-57.67	151	-21.07	15933	20	1541	1150 1131 1446
bta-miR-2449	ENSBTAG00000051829	162	-24.31	162	-24.31	15936	20	1005	120
bta-miR-2449	ENSBTAG00000054317	140	-22.79	140	-22.79	15944	20	1097	1004
bta-miR-2449	ENSBTAG00000050036	152	-22.92	152	-22.92	15951	20	1100	722
bta-miR-2449	ENSBTAG00000054037	140	-20.07	140	-20.07	15955	20	648	546
bta-miR-2449	ENSBTAG00000049271	144	-22.52	144	-22.52	15957	20	866	125
bta-miR-2449	ENSBTAG00000053194	142	-20.75	142	-20.75	15958	20	2047	1257
bta-miR-2449	ENSBTAG00000054796	160	-27.99	160	-27.99	15961	20	2523	2105
bta-miR-2449	ENSBTAG00000050924	147	-25.12	147	-25.12	15964	20	482	91
bta-miR-2449	ENSBTAG00000051175	145	-23.4	145	-23.4	15987	20	1418	481
bta-miR-2449	ENSBTAG00000049187	140	-14.1	140	-14.1	15988	20	289	1
bta-miR-2449	ENSBTAG00000051385	290	-44.85	145	-24.73	15998	20	3422	2591 2864
bta-miR-2449	ENSBTAG00000048515	310	-50.06	160	-27.81	16002	20	1537	1399 1275
bta-miR-2449	ENSBTAG00000051596	154	-23.01	154	-23.01	16003	20	2136	1352
bta-miR-2449	ENSBTAG00000049634	142	-22.09	142	-22.09	16007	20	1070	764
bta-miR-2449	ENSBTAG00000052081	142	-21.44	142	-21.44	16014	20	2197	1
bta-miR-2449	ENSBTAG00000048502	146	-21.19	146	-21.19	16021	20	923	715
bta-miR-2449	ENSBTAG00000049597	459	-83.91	165	-34.94	16031	20	2463	360 1715 61
bta-miR-2449	ENSBTAG00000050502	146	-22.26	146	-22.26	16041	20	533	142
bta-miR-2449	ENSBTAG00000008539	140	-20.78	140	-20.78	16046	20	1193	920
bta-miR-2449	ENSBTAG00000050309	176	-33.83	176	-33.83	16053	20	695	305
bta-miR-2449	ENSBTAG00000053924	170	-32.3	170	-32.3	16061	20	1330	757
bta-miR-2449	ENSBTAG00000052029	146	-21.48	146	-21.48	16063	20	2722	2366
bta-miR-2449	ENSBTAG00000049849	151	-19.26	151	-19.26	16066	20	1080	296
bta-miR-2449	ENSBTAG00000055304	140	-17.2	140	-17.2	16072	20	1092	1060
bta-miR-2449	ENSBTAG00000049839	140	-13.23	140	-13.23	16073	20	1248	1
bta-miR-2449	ENSBTAG00000052167	160	-30.55	160	-30.55	16076	20	376	59
bta-miR-2449	ENSBTAG00000048687	143	-21.94	143	-21.94	16086	20	1365	401
bta-miR-2449	ENSBTAG00000050409	142	-20.33	142	-20.33	16095	20	1020	295
bta-miR-2449	ENSBTAG00000049683	465	-69.84	160	-24.68	16096	20	1549	679 482 363
bta-miR-2449	ENSBTAG00000050811	146	-22.59	146	-22.59	16112	20	390	190
bta-miR-2449	ENSBTAG00000052980	140	-17.77	140	-17.77	16114	20	1313	176
bta-miR-2449	ENSBTAG00000051401	304	-47.41	157	-25.64	16133	20	1979	335 1140
bta-miR-2449	ENSBTAG00000052352	166	-26.65	166	-26.65	16139	20	1082	41
bta-miR-2449	ENSBTAG00000049331	295	-45.4	152	-23.35	16152	20	981	714 784
bta-miR-2449	ENSBTAG00000048697	303	-48.97	158	-26.43	16173	20	1222	1059 892
bta-miR-2449	ENSBTAG00000048701	142	-19.12	142	-19.12	16196	20	541	36
bta-miR-2449	ENSBTAG00000049251	148	-19.4	148	-19.4	16207	20	1312	1164
bta-miR-2449	ENSBTAG00000048471	140	-19.83	140	-19.83	16208	20	1793	438
bta-miR-2449	ENSBTAG00000051515	157	-26.57	157	-26.57	16209	20	619	417
bta-miR-2449	ENSBTAG00000049824	148	-20.25	148	-20.25	16221	20	1541	596
bta-miR-2449	ENSBTAG00000054056	151	-21.87	151	-21.87	16229	20	369	264
bta-miR-2449	ENSBTAG00000052772	156	-28.03	156	-28.03	16231	20	1139	380
bta-miR-2449	ENSBTAG00000048396	153	-21.09	153	-21.09	16233	20	1102	1031
bta-miR-2449	ENSBTAG00000049395	146	-26.72	146	-26.72	16234	20	1813	774
bta-miR-2449	ENSBTAG00000055238	150	-24.33	150	-24.33	16240	20	2007	1083
bta-miR-2449	ENSBTAG00000049825	440	-66.11	150	-25.73	16243	20	1603	695 1548 158
bta-miR-2449	ENSBTAG00000049874	142	-21.1	142	-21.1	16254	20	1075	747
bta-miR-2449	ENSBTAG00000052834	148	-23.28	148	-23.28	16257	20	1130	925
bta-miR-2449	ENSBTAG00000049458	285	-35.52	145	-18.21	16270	20	1420	444 264
bta-miR-2449	ENSBTAG00000052436	145	-20.64	145	-20.64	16284	20	577	110
bta-miR-2449	ENSBTAG00000052103	288	-40.39	148	-20.44	16288	20	901	391 819
bta-miR-3154	ENSBTAG00000050969	153	-20.02	153	-20.02	16291	21	1103	389
bta-miR-3154	ENSBTAG00000049590	157	-26.08	157	-26.08	16297	21	1021	154
bta-miR-3154	ENSBTAG00000054075	140	-17.86	140	-17.86	16298	21	1433	305
bta-miR-3154	ENSBTAG00000052976	155	-26.43	155	-26.43	16309	21	2337	163
bta-miR-3154	ENSBTAG00000049378	155	-20.2	155	-20.2	16311	21	1158	215
bta-miR-3154	ENSBTAG00000050493	149	-20.79	149	-20.79	16332	21	844	758
bta-miR-3154	ENSBTAG00000051788	142	-20.34	142	-20.34	16336	21	1171	353
bta-miR-3154	ENSBTAG00000052972	298	-35.76	152	-21.61	16341	21	1380	1091 13
bta-miR-3154	ENSBTAG00000049279	164	-28.85	164	-28.85	16344	21	1311	253
bta-miR-3154	ENSBTAG00000054023	141	-18.91	141	-18.91	16350	21	1469	307
bta-miR-3154	ENSBTAG00000051655	153	-21.1	153	-21.1	16352	21	1424	676
bta-miR-3154	ENSBTAG00000054088	147	-17.25	147	-17.25	16360	21	647	403
bta-miR-3154	ENSBTAG00000054626	150	-24.66	150	-24.66	16368	21	1480	26
bta-miR-3154	ENSBTAG00000052654	166	-25.02	166	-25.02	16384	21	1072	599
bta-miR-3154	ENSBTAG00000050428	151	-20.9	151	-20.9	16393	21	1546	1398
bta-miR-3154	ENSBTAG00000054422	298	-39.09	153	-19.61	16398	21	3032	168 1565
bta-miR-3154	ENSBTAG00000051671	149	-18.86	149	-18.86	16402	21	1086	362
bta-miR-3154	ENSBTAG00000049466	155	-20.53	155	-20.53	16422	21	753	677
bta-miR-3154	ENSBTAG00000052022	153	-18.83	153	-18.83	16432	21	1373	23
bta-miR-3154	ENSBTAG00000048796	152	-21.28	152	-21.28	16436	21	1053	879
bta-miR-3154	ENSBTAG00000051857	168	-27.42	168	-27.42	16439	21	1467	345
bta-miR-3154	ENSBTAG00000053240	145	-19.51	145	-19.51	16452	21	1317	176
bta-miR-3154	ENSBTAG00000052910	152	-19	152	-19	16454	21	1552	962
bta-miR-3154	ENSBTAG00000051276	149	-21.81	149	-21.81	16459	21	1564	694
bta-miR-3154	ENSBTAG00000049375	157	-23.65	157	-23.65	16461	21	1696	1644
bta-miR-3154	ENSBTAG00000049886	141	-14.48	141	-14.48	16463	21	1378	966
bta-miR-3154	ENSBTAG00000048760	151	-15.62	151	-15.62	16477	21	1095	51
bta-miR-3154	ENSBTAG00000054124	155	-21.84	155	-21.84	16506	21	1689	402
bta-miR-3154	ENSBTAG00000052624	151	-17.62	151	-17.62	16507	21	1651	1433
bta-miR-3154	ENSBTAG00000049877	146	-21.62	146	-21.62	16509	21	1327	1086
bta-miR-3154	ENSBTAG00000052755	159	-21.01	159	-21.01	16511	21	1454	409
bta-miR-3154	ENSBTAG00000051137	146	-16.26	146	-16.26	16523	21	890	624
bta-miR-3154	ENSBTAG00000055184	149	-19.71	149	-19.71	16525	21	1995	1938
bta-miR-3154	ENSBTAG00000053362	149	-18.55	149	-18.55	16529	21	2013	697
bta-miR-3154	ENSBTAG00000049363	155	-24.15	155	-24.15	16532	21	1386	675
bta-miR-3154	ENSBTAG00000050972	147	-19.43	147	-19.43	16535	21	919	151
bta-miR-3154	ENSBTAG00000052082	153	-22.8	153	-22.8	16564	21	1302	185
bta-miR-3154	ENSBTAG00000053563	296	-40.23	155	-20.67	16573	21	2126	1117 190
bta-miR-3154	ENSBTAG00000050478	146	-23.18	146	-23.18	16585	21	2427	967
bta-miR-3154	ENSBTAG00000051792	151	-19.19	151	-19.19	16599	21	1062	48
bta-miR-3154	ENSBTAG00000052927	170	-28.51	170	-28.51	16601	21	1020	3
bta-miR-3154	ENSBTAG00000049133	151	-18.77	151	-18.77	16608	21	1398	771
bta-miR-3154	ENSBTAG00000054043	150	-17.56	150	-17.56	16616	21	1045	569
bta-miR-3154	ENSBTAG00000052793	140	-13.97	140	-13.97	16617	21	774	128
bta-miR-3154	ENSBTAG00000053729	162	-22.74	162	-22.74	16619	21	1223	1065
bta-miR-3154	ENSBTAG00000053646	155	-22.46	155	-22.46	16620	21	1661	222
bta-miR-3154	ENSBTAG00000053288	321	-56.34	163	-30.2	16638	21	609	142 562
bta-miR-3154	ENSBTAG00000055056	153	-21.23	153	-21.23	16643	21	1292	144
bta-miR-3154	ENSBTAG00000049664	145	-21.27	145	-21.27	16645	21	1885	272
bta-miR-3154	ENSBTAG00000049129	150	-18.47	150	-18.47	16656	21	2460	1433
bta-miR-3154	ENSBTAG00000051436	150	-19.04	150	-19.04	16665	21	1349	143
bta-miR-3154	ENSBTAG00000054961	156	-27.45	156	-27.45	16666	21	928	25
bta-miR-3154	ENSBTAG00000051359	145	-22.14	145	-22.14	16667	21	1259	838
bta-miR-3154	ENSBTAG00000048728	147	-18.78	147	-18.78	16671	21	1589	1467
bta-miR-3154	ENSBTAG00000051284	145	-19.26	145	-19.26	16691	21	848	328
bta-miR-3154	ENSBTAG00000051459	151	-17.15	151	-17.15	16695	21	883	166
bta-miR-3154	ENSBTAG00000054995	156	-19.4	156	-19.4	16698	21	1009	728
bta-miR-3154	ENSBTAG00000054657	158	-19.33	158	-19.33	16702	21	1535	419
bta-miR-3154	ENSBTAG00000050047	148	-16.65	148	-16.65	16709	21	1236	1141
bta-miR-3154	ENSBTAG00000055175	147	-16.47	147	-16.47	16714	21	2072	553
bta-miR-3154	ENSBTAG00000054978	146	-17.35	146	-17.35	16730	21	916	184
bta-miR-3154	ENSBTAG00000052996	153	-23.1	153	-23.1	16733	21	1047	152
bta-miR-3154	ENSBTAG00000053883	152	-16.64	152	-16.64	16739	21	1247	906
bta-miR-3154	ENSBTAG00000055239	166	-24.31	166	-24.31	16791	21	1185	160
bta-miR-3154	ENSBTAG00000053483	158	-21.67	158	-21.67	16792	21	1241	515
bta-miR-3154	ENSBTAG00000054965	154	-19.1	154	-19.1	16798	21	430	215
bta-miR-3154	ENSBTAG00000048770	148	-18.38	148	-18.38	16802	21	1638	1124
bta-miR-3154	ENSBTAG00000052017	152	-18.11	152	-18.11	16808	21	1470	1348
bta-miR-3154	ENSBTAG00000053771	147	-19.92	147	-19.92	16811	21	2957	661
bta-miR-3154	ENSBTAG00000055264	296	-29.44	149	-16.47	16815	21	1466	207 78
bta-miR-3154	ENSBTAG00000053564	144	-16.21	144	-16.21	16822	21	1205	963
bta-miR-3154	ENSBTAG00000051443	291	-37.5	146	-22.81	16827	21	2346	1536 2231
bta-miR-3154	ENSBTAG00000053773	158	-22.85	158	-22.85	16835	21	1276	1238
bta-miR-3154	ENSBTAG00000052918	146	-16.58	146	-16.58	16840	21	1179	181
bta-miR-3154	ENSBTAG00000054116	152	-18.11	152	-18.11	16846	21	1407	351
bta-miR-3154	ENSBTAG00000052038	150	-19.5	150	-19.5	16851	21	1486	1140
bta-miR-3154	ENSBTAG00000050674	162	-21.75	162	-21.75	16853	21	1432	908
bta-miR-3154	ENSBTAG00000051840	152	-20.46	152	-20.46	16854	21	1726	460
bta-miR-3154	ENSBTAG00000054738	156	-28.04	156	-28.04	16859	21	1324	173
bta-miR-3154	ENSBTAG00000050899	142	-15.24	142	-15.24	16861	21	1093	893
bta-miR-3154	ENSBTAG00000051427	161	-25.81	161	-25.81	16868	21	1235	44
bta-miR-3154	ENSBTAG00000051294	149	-22.26	149	-22.26	16869	21	1056	480
bta-miR-3154	ENSBTAG00000051564	162	-23.61	162	-23.61	16870	21	2772	522
bta-miR-3154	ENSBTAG00000049138	149	-21.48	149	-21.48	16872	21	2326	344
bta-miR-3154	ENSBTAG00000053383	145	-19.63	145	-19.63	16876	21	2267	137
bta-miR-3154	ENSBTAG00000052583	147	-17.42	147	-17.42	16886	21	1215	944
bta-miR-3154	ENSBTAG00000052424	146	-18.57	146	-18.57	16897	21	1077	863
bta-miR-3154	ENSBTAG00000053403	147	-18.07	147	-18.07	16922	21	1067	275
bta-miR-3154	ENSBTAG00000048844	152	-18.11	152	-18.11	16927	21	2281	2017
bta-miR-3154	ENSBTAG00000053464	154	-21.46	154	-21.46	16930	21	1749	1118
bta-miR-3154	ENSBTAG00000055270	141	-16.56	141	-16.56	16946	21	819	402
bta-miR-3154	ENSBTAG00000049000	156	-27.23	156	-27.23	16950	21	1093	1044
bta-miR-3154	ENSBTAG00000051508	151	-22.6	151	-22.6	16964	21	1375	213
bta-miR-3154	ENSBTAG00000055307	437	-55.51	149	-21.66	16971	21	1690	939 1367 478
bta-miR-3154	ENSBTAG00000048853	146	-16.81	146	-16.81	16974	21	1462	1221
bta-miR-3154	ENSBTAG00000050544	159	-29.95	159	-29.95	16984	21	3800	1643
bta-miR-3154	ENSBTAG00000052797	149	-22.14	149	-22.14	16990	21	2100	1809
bta-miR-3154	ENSBTAG00000048769	151	-19.2	151	-19.2	16992	21	675	440
bta-miR-3154	ENSBTAG00000053453	140	-12.13	140	-12.13	17005	21	1357	839
bta-miR-3154	ENSBTAG00000053144	150	-23.65	150	-23.65	17008	21	1384	550
bta-miR-3154	ENSBTAG00000049087	145	-17.69	145	-17.69	17020	21	1256	692
bta-miR-3154	ENSBTAG00000050378	145	-18.62	145	-18.62	17021	21	1361	442
bta-miR-3154	ENSBTAG00000048871	146	-22.57	146	-22.57	17022	21	1000	797
bta-miR-3154	ENSBTAG00000050269	162	-30.77	162	-30.77	17027	21	597	459
bta-miR-3154	ENSBTAG00000048639	156	-20.67	156	-20.67	17028	21	2254	2007
bta-miR-3154	ENSBTAG00000052480	156	-23.19	156	-23.19	17058	21	1373	853
bta-miR-3154	ENSBTAG00000015363	158	-26.48	158	-26.48	17066	21	3384	1920
bta-miR-3154	ENSBTAG00000051219	145	-15.6	145	-15.6	17070	21	1052	627
bta-miR-3154	ENSBTAG00000050802	150	-23.96	150	-23.96	17075	21	588	314
bta-miR-3154	ENSBTAG00000054748	161	-20.67	161	-20.67	17078	21	414	319
bta-miR-3154	ENSBTAG00000053674	148	-19.43	148	-19.43	17100	21	1986	1550
bta-miR-3154	ENSBTAG00000053348	144	-20.55	144	-20.55	17110	21	1499	704
bta-miR-3154	ENSBTAG00000049992	151	-16.55	151	-16.55	17112	21	1029	4
bta-miR-3154	ENSBTAG00000048400	150	-16.65	150	-16.65	17122	21	1458	895
bta-miR-3154	ENSBTAG00000050813	165	-27.67	165	-27.67	17128	21	1168	593
bta-miR-3154	ENSBTAG00000050280	159	-23.09	159	-23.09	17129	21	1730	442
bta-miR-3154	ENSBTAG00000053382	161	-31.31	161	-31.31	17142	21	1350	858
bta-miR-3154	ENSBTAG00000051832	455	-67.93	157	-30.36	17147	21	2278	2183 2083 1706
bta-miR-3154	ENSBTAG00000048969	154	-28.57	154	-28.57	17151	21	927	167
bta-miR-3154	ENSBTAG00000052127	158	-22.37	158	-22.37	17164	21	1321	593
bta-miR-3154	ENSBTAG00000049710	152	-21.09	152	-21.09	17168	21	1134	905
bta-miR-3154	ENSBTAG00000054641	295	-41.82	152	-21.75	17194	21	2117	1120 337
bta-miR-3154	ENSBTAG00000048764	147	-16.48	147	-16.48	17227	21	1839	1395
bta-miR-3154	ENSBTAG00000050716	140	-16.26	140	-16.26	17228	21	1028	303
bta-miR-3154	ENSBTAG00000050252	148	-15.88	148	-15.88	17233	21	802	112
bta-miR-3154	ENSBTAG00000052074	145	-16.01	145	-16.01	17251	21	1001	716
bta-miR-3154	ENSBTAG00000053504	145	-15.18	145	-15.18	17264	21	699	108
bta-miR-3154	ENSBTAG00000054807	148	-18.29	148	-18.29	17275	21	654	617
bta-miR-3154	ENSBTAG00000048511	145	-16.12	145	-16.12	17278	21	1008	823
bta-miR-3154	ENSBTAG00000048967	151	-18.96	151	-18.96	17293	21	1298	755
bta-miR-3154	ENSBTAG00000053615	157	-23.07	157	-23.07	17294	21	1244	709
bta-miR-3154	ENSBTAG00000054648	141	-24.18	141	-24.18	17298	21	603	544
bta-miR-3154	ENSBTAG00000050290	166	-27.59	166	-27.59	17306	21	745	546
bta-miR-3154	ENSBTAG00000050332	304	-39.62	156	-23.51	17308	21	1869	447 1667
bta-miR-3154	ENSBTAG00000054065	143	-17.37	143	-17.37	17311	21	807	77
bta-miR-3154	ENSBTAG00000049826	152	-25.37	152	-25.37	17333	21	1111	704
bta-miR-3154	ENSBTAG00000054831	150	-17.77	150	-17.77	17336	21	1229	862
bta-miR-3154	ENSBTAG00000055098	169	-32.93	169	-32.93	17338	21	1829	89
bta-miR-3154	ENSBTAG00000051225	152	-30.62	152	-30.62	17349	21	1843	675
bta-miR-3154	ENSBTAG00000053782	147	-14.42	147	-14.42	17350	21	2799	1926
bta-miR-3154	ENSBTAG00000054209	161	-22.4	161	-22.4	17353	21	1723	1266
bta-miR-3154	ENSBTAG00000055289	160	-20.93	160	-20.93	17360	21	1249	1039
bta-miR-3154	ENSBTAG00000048413	152	-18.11	152	-18.11	17364	21	745	721
bta-miR-3154	ENSBTAG00000052365	150	-17.57	150	-17.57	17380	21	897	559
bta-miR-3154	ENSBTAG00000054677	146	-27.78	146	-27.78	17382	21	1790	1286
bta-miR-3154	ENSBTAG00000048512	309	-46.8	159	-26.48	17383	21	1783	1016 958
bta-miR-3154	ENSBTAG00000054820	148	-22.15	148	-22.15	17396	21	1402	387
bta-miR-3154	ENSBTAG00000053791	156	-24.16	156	-24.16	17407	21	1390	330
bta-miR-3154	ENSBTAG00000048546	151	-19.52	151	-19.52	17412	21	1199	546
bta-miR-3154	ENSBTAG00000050734	153	-23.04	153	-23.04	17414	21	1315	133
bta-miR-3154	ENSBTAG00000053757	156	-21.04	156	-21.04	17429	21	1482	1154
bta-miR-3154	ENSBTAG00000051420	147	-16.47	147	-16.47	17436	21	1641	1475
bta-miR-3154	ENSBTAG00000054385	169	-26.1	169	-26.1	17455	21	2296	2055
bta-miR-3154	ENSBTAG00000051242	155	-24.99	155	-24.99	17457	21	1304	504
bta-miR-3154	ENSBTAG00000050132	167	-23.7	167	-23.7	17460	21	1444	689
bta-miR-3154	ENSBTAG00000054382	153	-21.73	153	-21.73	17461	21	729	644
bta-miR-3154	ENSBTAG00000055125	156	-19.87	156	-19.87	17467	21	945	159
bta-miR-3154	ENSBTAG00000052914	154	-25.16	154	-25.16	17468	21	755	463
bta-miR-3154	ENSBTAG00000050307	157	-19.93	157	-19.93	17471	21	1546	693
bta-miR-3154	ENSBTAG00000055019	154	-21.09	154	-21.09	17475	21	996	72
bta-miR-3154	ENSBTAG00000051633	151	-16.7	151	-16.7	17477	21	582	226
bta-miR-3154	ENSBTAG00000054150	140	-14.18	140	-14.18	17478	21	1481	1384
bta-miR-3154	ENSBTAG00000054790	148	-21.98	148	-21.98	17486	21	951	22
bta-miR-3154	ENSBTAG00000048387	152	-19.73	152	-19.73	17497	21	1653	1190
bta-miR-3154	ENSBTAG00000049210	151	-19.98	151	-19.98	17502	21	2712	2176
bta-miR-3154	ENSBTAG00000053745	150	-22.07	150	-22.07	17520	21	1877	1527
bta-miR-3154	ENSBTAG00000051735	166	-25.02	166	-25.02	17528	21	859	116
bta-miR-3154	ENSBTAG00000048440	157	-26.6	157	-26.6	17548	21	1458	501
bta-miR-3154	ENSBTAG00000002749	149	-28.11	149	-28.11	17570	21	1248	15
bta-miR-3154	ENSBTAG00000054317	140	-16.99	140	-16.99	17574	21	508	162
[truncated: 110 more rows]
