# Supplementary material for: Coding and Noncoding Uterine Small Extracellular Vesicle Content Differs in the Early Stages of Pregnancies Produced by Artificial Insemination and In Vitro Fertilization in Cattle
Source: Mol Reprod Dev. 2026 Jul 6;93(7):e70132. doi: 10.1002/mrd.70132 (PMC13334345; doi:10.1002/mrd.70132)
Supplement: Supplementary file 12 — Supporting File 12 [file MRD-93-e70132-s013.xlsx]

## Sheet: FTAI32 x FTAI18
Supplemental table S8 - Analysis of DE lncRNA–miRNA–mRNA interactions in FTAI32 x FTAI18 (FDR <0.05)
lncRNA_ID	miRNA_ID	mRNA_ID	Gene_name	cor_lnc_mir	cor_mir_mrna	cor_lnc_mrna	p_lnc_mir	p_mir_mrna	p_lnc_mrna	FDR_lnc_mir	FDR_mir_mrna	FDR_lnc_mrna	lncRNA_status	miRNA_status	mRNA_status
ENSBTAG00000052866	bta-miR-10a	ENSBTAG00000005376	FBXO30	-0.921464	-0.973531	0.907327	0.00900954	0.00104166	0.0124845	0.0327905	0.00807592	0.0408725	Up	Down	Up
ENSBTAG00000052866	bta-miR-10a	ENSBTAG00000019146	OSBP2	-0.921464	-0.913681	0.985652	0.00900954	0.0108548	0.000307307	0.0327905	0.0274557	0.00679443	Up	Down	Up
ENSBTAG00000052866	bta-miR-10a	ENSBTAG00000001945	ARG2	-0.921464	-0.972111	0.978367	0.00900954	0.00115585	0.000696926	0.0327905	0.00807592	0.00907047	Up	Down	Up
ENSBTAG00000052866	bta-miR-10a	ENSBTAG00000011154	SDC1	-0.921464	-0.94589	0.927408	0.00900954	0.00431261	0.00771318	0.0327905	0.0175329	0.030891	Up	Down	Up
ENSBTAG00000052866	bta-miR-10a	ENSBTAG00000015212	IFNAR2	-0.921464	-0.893571	0.943228	0.00900954	0.0163878	0.00474308	0.0327905	0.035695	0.0239229	Up	Down	Up
ENSBTAG00000052866	bta-miR-10a	ENSBTAG00000039425	KRT6A	-0.921464	-0.992006	0.947415	0.00900954	9.56065e-05	0.00407501	0.0327905	0.00620851	0.0220437	Up	Down	Up
ENSBTAG00000053144	bta-miR-10a	ENSBTAG00000005376	FBXO30	-0.958138	-0.973531	0.904458	0.00259198	0.00104166	0.0132563	0.0196569	0.00807592	0.0427047	Up	Down	Up
ENSBTAG00000053144	bta-miR-10a	ENSBTAG00000021815	STARD13	-0.958138	-0.981137	0.91731	0.00259198	0.000530384	0.00997382	0.0196569	0.00758431	0.0360129	Up	Down	Up
ENSBTAG00000053144	bta-miR-10a	ENSBTAG00000019146	OSBP2	-0.958138	-0.913681	0.948869	0.00259198	0.0108548	0.0038548	0.0196569	0.0274557	0.021454	Up	Down	Up
ENSBTAG00000053144	bta-miR-10a	ENSBTAG00000001945	ARG2	-0.958138	-0.972111	0.965349	0.00259198	0.00115585	0.0017802	0.0196569	0.00807592	0.0139591	Up	Down	Up
ENSBTAG00000053144	bta-miR-10a	ENSBTAG00000011154	SDC1	-0.958138	-0.94589	0.98611	0.00259198	0.00431261	0.000288069	0.0196569	0.0175329	0.00679443	Up	Down	Up
ENSBTAG00000053144	bta-miR-10a	ENSBTAG00000015212	IFNAR2	-0.958138	-0.893571	0.969435	0.00259198	0.0163878	0.00138706	0.0196569	0.035695	0.0123768	Up	Down	Up
ENSBTAG00000053144	bta-miR-10a	ENSBTAG00000039425	KRT6A	-0.958138	-0.992006	0.967621	0.00259198	9.56065e-05	0.00155561	0.0196569	0.00620851	0.01281	Up	Down	Up
ENSBTAG00000051012	bta-miR-129-3p	ENSBTAG00000005947	PLAU	-0.901422	-0.958666	0.893211	0.0140976	0.00252739	0.016497	0.0350594	0.0140662	0.0487878	Up	Down	Up
ENSBTAG00000051012	bta-miR-129-3p	ENSBTAG00000017141	CGRRF1	-0.901422	-0.983409	0.928942	0.0140976	0.000410591	0.00739438	0.0350594	0.00758431	0.0300283	Up	Down	Up
ENSBTAG00000051012	bta-miR-129-3p	ENSBTAG00000001002	TCF7	-0.901422	-0.950085	0.904515	0.0140976	0.00367515	0.0132408	0.0350594	0.0164313	0.0427047	Up	Down	Up
ENSBTAG00000051012	bta-miR-129-3p	ENSBTAG00000001539	SAV1	-0.901422	-0.976732	0.95893	0.0140976	0.000805788	0.00249547	0.0350594	0.00807592	0.0170134	Up	Down	Up
ENSBTAG00000051012	bta-miR-129-3p	ENSBTAG00000021079	C3H1orf210	-0.901422	-0.959035	0.922843	0.0140976	0.00248286	0.00870015	0.0350594	0.0140662	0.032961	Up	Down	Up
ENSBTAG00000051012	bta-miR-129-3p	ENSBTAG00000019819	FUT8	-0.901422	-0.982367	0.89463	0.0140976	0.00046363	0.0160692	0.0350594	0.00758431	0.0477996	Up	Down	Up
ENSBTAG00000051012	bta-miR-129-3p	ENSBTAG00000013294	DYRK3	-0.901422	-0.890396	0.978615	0.0140976	0.0173611	0.000681083	0.0350594	0.037163	0.00907047	Up	Down	Up
ENSBTAG00000052722	bta-miR-129-3p	ENSBTAG00000023736	CDC42EP3	-0.949875	-0.970001	0.987501	0.00370579	0.0013364	0.000233369	0.0235478	0.00873262	0.00627764	Up	Down	Up
ENSBTAG00000052722	bta-miR-129-3p	ENSBTAG00000005947	PLAU	-0.949875	-0.958666	0.944005	0.00370579	0.00252739	0.00461546	0.0235478	0.0140662	0.023724	Up	Down	Up
ENSBTAG00000052722	bta-miR-129-3p	ENSBTAG00000002028	DIPK1A	-0.949875	-0.922746	0.927817	0.00370579	0.00872166	0.00762757	0.0235478	0.0249342	0.0306907	Up	Down	Up
ENSBTAG00000052722	bta-miR-129-3p	ENSBTAG00000017141	CGRRF1	-0.949875	-0.983409	0.947573	0.00370579	0.000410591	0.00405081	0.0235478	0.00758431	0.0220135	Up	Down	Up
ENSBTAG00000052722	bta-miR-129-3p	ENSBTAG00000008931	CREG1	-0.949875	-0.956107	0.969255	0.00370579	0.00284766	0.00140331	0.0235478	0.0148626	0.0123768	Up	Down	Up
ENSBTAG00000052722	bta-miR-129-3p	ENSBTAG00000001002	TCF7	-0.949875	-0.950085	0.951751	0.00370579	0.00367515	0.00343575	0.0235478	0.0164313	0.0199695	Up	Down	Up
ENSBTAG00000052722	bta-miR-129-3p	ENSBTAG00000001539	SAV1	-0.949875	-0.976732	0.975797	0.00370579	0.000805788	0.000871611	0.0235478	0.00807592	0.00968066	Up	Down	Up
ENSBTAG00000052722	bta-miR-129-3p	ENSBTAG00000006640	RB1	-0.949875	-0.954785	0.970587	0.00370579	0.0030204	0.001285	0.0235478	0.0148626	0.0118514	Up	Down	Up
ENSBTAG00000052722	bta-miR-129-3p	ENSBTAG00000021569	DDB1	-0.949875	-0.876984	0.89504	0.00370579	0.0217686	0.0159467	0.0235478	0.0429518	0.0477996	Up	Down	Up
ENSBTAG00000052722	bta-miR-129-3p	ENSBTAG00000026586	PPP1R14C	-0.949875	-0.922843	0.97574	0.00370579	0.00870016	0.000875698	0.0235478	0.0249342	0.00968066	Up	Down	Up
ENSBTAG00000052722	bta-miR-129-3p	ENSBTAG00000032132	ELL3	-0.949875	-0.929433	0.944919	0.00370579	0.00729376	0.00446734	0.0235478	0.0233112	0.02336	Up	Down	Up
ENSBTAG00000052722	bta-miR-129-3p	ENSBTAG00000021079	C3H1orf210	-0.949875	-0.959035	0.927019	0.00370579	0.00248286	0.00779508	0.0235478	0.0140662	0.0310648	Up	Down	Up
ENSBTAG00000052722	bta-miR-129-3p	ENSBTAG00000019819	FUT8	-0.949875	-0.982367	0.967704	0.00370579	0.00046363	0.00154766	0.0235478	0.00758431	0.0128099	Up	Down	Up
ENSBTAG00000052722	bta-miR-129-3p	ENSBTAG00000020664	DNAJC14	-0.949875	-0.934711	0.94727	0.00370579	0.00625477	0.00409734	0.0235478	0.0208674	0.0220437	Up	Down	Up
ENSBTAG00000052722	bta-miR-129-3p	ENSBTAG00000011692	BMERB1	-0.949875	-0.879469	0.901777	0.00370579	0.0209159	0.0139978	0.0235478	0.0415742	0.0436991	Up	Down	Up
ENSBTAG00000052722	bta-miR-129-3p	ENSBTAG00000013294	DYRK3	-0.949875	-0.890396	0.935324	0.00370579	0.0173611	0.00613926	0.0235478	0.037163	0.0274481	Up	Down	Up
ENSBTAG00000052722	bta-miR-129-3p	ENSBTAG00000008424	ABR	-0.949875	-0.945003	0.983465	0.00370579	0.00445382	0.000407859	0.0235478	0.0177955	0.0074805	Up	Down	Up
ENSBTAG00000054240	bta-miR-222	ENSBTAG00000000152	RANBP2	-0.97122	-0.925323	0.952508	0.00123048	0.00815671	0.0033297	0.0196569	0.0246217	0.0196855	Up	Down	Up
ENSBTAG00000054240	bta-miR-222	ENSBTAG00000006738	GPR68	-0.97122	-0.965907	0.96929	0.00123048	0.00172368	0.0014002	0.0196569	0.0111728	0.0123768	Up	Down	Up
ENSBTAG00000054240	bta-miR-222	ENSBTAG00000009844	CCN1	-0.97122	-0.984593	0.93234	0.00123048	0.000354237	0.00671197	0.0196569	0.00758431	0.0288115	Up	Down	Up
ENSBTAG00000054240	bta-miR-222	ENSBTAG00000012674	CNKSR3	-0.97122	-0.875375	0.945816	0.00123048	0.0223294	0.00432435	0.0196569	0.0435261	0.022906	Up	Down	Up
ENSBTAG00000052103	bta-miR-222	ENSBTAG00000000152	RANBP2	-0.975044	-0.925323	0.916392	0.000926438	0.00815671	0.0101933	0.0196569	0.0246217	0.0363982	Up	Down	Up
ENSBTAG00000052103	bta-miR-222	ENSBTAG00000014151	RCSD1	-0.975044	-0.882898	0.955474	0.000926438	0.0197664	0.00292967	0.0196569	0.040589	0.0182072	Up	Down	Up
ENSBTAG00000052103	bta-miR-222	ENSBTAG00000030162	AXIN2	-0.975044	-0.905468	0.967738	0.000926438	0.0129821	0.0015445	0.0196569	0.0306332	0.0128099	Up	Down	Up
ENSBTAG00000052103	bta-miR-222	ENSBTAG00000006738	GPR68	-0.975044	-0.965907	0.988318	0.000926438	0.00172368	0.000203921	0.0196569	0.0111728	0.00612311	Up	Down	Up
ENSBTAG00000052103	bta-miR-222	ENSBTAG00000009844	CCN1	-0.975044	-0.984593	0.990883	0.000926438	0.000354237	0.000124313	0.0196569	0.00758431	0.00501602	Up	Down	Up
ENSBTAG00000052103	bta-miR-222	ENSBTAG00000002006	THBS1	-0.975044	-0.875845	0.950177	0.000926438	0.0221648	0.00366169	0.0196569	0.04331	0.0206642	Up	Down	Up
ENSBTAG00000052103	bta-miR-222	ENSBTAG00000012674	CNKSR3	-0.975044	-0.875375	0.896442	0.000926438	0.0223294	0.0155312	0.0196569	0.0435261	0.046855	Up	Down	Up
ENSBTAG00000052369	bta-miR-2882	ENSBTAG00000047139	SPRING1	-0.879723	-0.888429	0.95772	0.0208297	0.0179777	0.00264365	0.0480274	0.0378798	0.0176316	Down	Up	Down
ENSBTAG00000052369	bta-miR-6518	ENSBTAG00000000782	KDR	-0.912498	-0.917196	0.994297	0.0111499	0.0100008	4.86935e-05	0.0327905	0.0274513	0.00374244	Down	Up	Down

## Sheet: IVF-ET32 x IVF-ET18
Supplemental table S8 - Analysis of DE lncRNA–miRNA–mRNA interactions in IVF-ET32 x IVF-ET18 (FDR < 0.05)
lncRNA_ID	miRNA_ID	mRNA_ID	Gene_name	cor_lnc_mir	p_lnc_mir	cor_mir_mrna	p_mir_mrna	cor_lnc_mrna	p_lnc_mrna	FDR_lnc_mir	FDR_mir_mrna	FDR_lnc_mrna	lncRNA_status	miRNA_status	mRNA_status
ENSBTAG00000051191	bta-miR-2422	ENSBTAG00000013270	TTC19	-0.931615	0.00685477	-0.98903	0.000179868	0.952018	0.00339817	0.0282127	0.00802533	0.0185505	Down	Up	Down
ENSBTAG00000051191	bta-miR-2422	ENSBTAG00000008130	MED10	-0.931615	0.00685477	-0.988392	0.000201328	0.926859	0.00782874	0.0282127	0.00805321	0.0276468	Down	Up	Down
ENSBTAG00000051191	bta-miR-2422	ENSBTAG00000006099	PIP5K1A	-0.931615	0.00685477	-0.965583	0.00175636	0.953962	0.00313051	0.0282127	0.0127173	0.01786	Down	Up	Down
ENSBTAG00000051191	bta-miR-2422	ENSBTAG00000000013	PRKAA1	-0.931615	0.00685477	-0.949306	0.00378967	0.98211	0.000477192	0.0282127	0.0166542	0.00799868	Down	Up	Down
ENSBTAG00000051191	bta-miR-2422	ENSBTAG00000047214	TRAPPC1	-0.931615	0.00685477	-0.976228	0.000840979	0.899012	0.0147829	0.0282127	0.010153	0.0383093	Down	Up	Down
ENSBTAG00000051191	bta-miR-2422	ENSBTAG00000003752	SLC25A24	-0.931615	0.00685477	-0.935014	0.00619747	0.905682	0.0129243	0.0282127	0.0196737	0.0357043	Down	Up	Down
ENSBTAG00000051191	bta-miR-2422	ENSBTAG00000001731	GLYR1	-0.931615	0.00685477	-0.962505	0.00208245	0.910868	0.0115628	0.0282127	0.0133314	0.0337148	Down	Up	Down
ENSBTAG00000051191	bta-miR-2422	ENSBTAG00000010157	TOMM22	-0.931615	0.00685477	-0.977303	0.000766916	0.966294	0.00168502	0.0282127	0.00966922	0.013586	Down	Up	Down
ENSBTAG00000051191	bta-miR-2422	ENSBTAG00000004072	CAPZA2	-0.931615	0.00685477	-0.907162	0.0125282	0.915803	0.0103352	0.0282127	0.0276741	0.0318326	Down	Up	Down
ENSBTAG00000051191	bta-miR-2422	ENSBTAG00000031564	GNL3L	-0.931615	0.00685477	-0.940779	0.00515683	0.919305	0.00950481	0.0282127	0.0182136	0.0304805	Down	Up	Down
ENSBTAG00000051191	bta-miR-2422	ENSBTAG00000005474	CREB1	-0.931615	0.00685477	-0.951981	0.00340338	0.973554	0.00103984	0.0282127	0.0160797	0.0110737	Down	Up	Down
ENSBTAG00000051191	bta-miR-2422	ENSBTAG00000006985	TM7SF3	-0.931615	0.00685477	-0.908613	0.0121459	0.994637	4.30603e-05	0.0282127	0.0271076	0.00310361	Down	Up	Down
ENSBTAG00000051191	bta-miR-2422	ENSBTAG00000021810	DDX23	-0.931615	0.00685477	-0.971285	0.00122498	0.913933	0.0107925	0.0282127	0.0115929	0.0325466	Down	Up	Down
ENSBTAG00000051191	bta-miR-2422	ENSBTAG00000007743	PUS7	-0.931615	0.00685477	-0.914778	0.0105848	0.914322	0.0106965	0.0282127	0.025363	0.0323947	Down	Up	Down
ENSBTAG00000051191	bta-miR-2422	ENSBTAG00000014023	SIRT1	-0.931615	0.00685477	-0.973073	0.00107784	0.979545	0.000623326	0.0282127	0.0109999	0.0089346	Down	Up	Down
ENSBTAG00000051191	bta-miR-2422	ENSBTAG00000012878	BMS1	-0.931615	0.00685477	-0.959193	0.00246379	0.901495	0.014077	0.0282127	0.0142348	0.037335	Down	Up	Down
ENSBTAG00000051191	bta-miR-2422	ENSBTAG00000022013	CBR4	-0.931615	0.00685477	-0.950151	0.00366549	0.974485	0.000968215	0.0282127	0.0164205	0.0107403	Down	Up	Down
ENSBTAG00000051191	bta-miR-2422	ENSBTAG00000007725	ARF1	-0.931615	0.00685477	-0.945015	0.00445185	0.900597	0.0143304	0.0282127	0.0174806	0.0376964	Down	Up	Down
ENSBTAG00000051191	bta-miR-2422	ENSBTAG00000027316	UBE2V1	-0.931615	0.00685477	-0.898098	0.0150469	0.886099	0.0187212	0.0282127	0.030686	0.0434326	Down	Up	Down
ENSBTAG00000051191	bta-miR-2422	ENSBTAG00000000215	GNB1	-0.931615	0.00685477	-0.963296	0.00199601	0.904068	0.013363	0.0282127	0.0131504	0.0363293	Down	Up	Down
ENSBTAG00000051191	bta-miR-2422	ENSBTAG00000005627	PAFAH1B2	-0.931615	0.00685477	-0.929925	0.00719366	0.87508	0.0224328	0.0282127	0.0209708	0.0479807	Down	Up	Down
ENSBTAG00000051191	bta-miR-2422	ENSBTAG00000005166	CHTOP	-0.931615	0.00685477	-0.923901	0.00846627	0.912229	0.0112176	0.0282127	0.0226094	0.0331925	Down	Up	Down
ENSBTAG00000051191	bta-miR-2422	ENSBTAG00000009368	RRAGC	-0.931615	0.00685477	-0.985104	0.000331178	0.958847	0.00250547	0.0282127	0.00805321	0.0161673	Down	Up	Down
ENSBTAG00000051191	bta-miR-2422	ENSBTAG00000003807	CNOT9	-0.931615	0.00685477	-0.92547	0.00812516	0.888965	0.0178086	0.0282127	0.0222675	0.0423107	Down	Up	Down
ENSBTAG00000051191	bta-miR-2422	ENSBTAG00000010923	RAB9A	-0.931615	0.00685477	-0.937692	0.00570248	0.925511	0.00811635	0.0282127	0.0189807	0.0281644	Down	Up	Down
ENSBTAG00000051191	bta-miR-2422	ENSBTAG00000009698	ABCD3	-0.931615	0.00685477	-0.989221	0.00017367	0.966897	0.00162554	0.0282127	0.00802533	0.0133693	Down	Up	Down
ENSBTAG00000051191	bta-miR-2422	ENSBTAG00000018557	YTHDF3	-0.931615	0.00685477	-0.950009	0.00368622	0.966221	0.00169229	0.0282127	0.0164283	0.0136117	Down	Up	Down
ENSBTAG00000051191	bta-miR-2422	ENSBTAG00000004051	SBDS	-0.931615	0.00685477	-0.971131	0.00123807	0.963066	0.00202102	0.0282127	0.0116425	0.0146952	Down	Up	Down
ENSBTAG00000051191	bta-miR-2422	ENSBTAG00000017321	SUMO3	-0.931615	0.00685477	-0.966124	0.00170191	0.98419	0.000372953	0.0282127	0.0126821	0.00724967	Down	Up	Down
ENSBTAG00000051191	bta-miR-2422	ENSBTAG00000006665	ERP29	-0.931615	0.00685477	-0.933213	0.00654185	0.958207	0.0025835	0.0282127	0.0203175	0.0163911	Down	Up	Down
ENSBTAG00000051191	bta-miR-2422	ENSBTAG00000011994	NDEL1	-0.931615	0.00685477	-0.977602	0.000746882	0.913193	0.010976	0.0282127	0.0096339	0.0328165	Down	Up	Down
ENSBTAG00000051191	bta-miR-2422	ENSBTAG00000002874	TMEM183A	-0.931615	0.00685477	-0.91242	0.0111695	0.926465	0.00791238	0.0282127	0.0259324	0.0277985	Down	Up	Down
ENSBTAG00000051191	bta-miR-2422	ENSBTAG00000004586		-0.931615	0.00685477	-0.922138	0.00885769	0.953239	0.0032287	0.0282127	0.0232099	0.0181208	Down	Up	Down
ENSBTAG00000051191	bta-miR-2422	ENSBTAG00000046996	EPN1	-0.931615	0.00685477	-0.945215	0.00441982	0.889904	0.0175145	0.0282127	0.0174698	0.0419383	Down	Up	Down
ENSBTAG00000051191	bta-miR-2422	ENSBTAG00000021902	ALDH5A1	-0.931615	0.00685477	-0.854592	0.030178	0.888291	0.0180215	0.0282127	0.045722	0.0425727	Down	Up	Down
ENSBTAG00000051191	bta-miR-2422	ENSBTAG00000023989	MSANTD4	-0.931615	0.00685477	-0.906332	0.0127495	0.923356	0.00858644	0.0282127	0.0279267	0.0289635	Down	Up	Down
ENSBTAG00000051191	bta-miR-2422	ENSBTAG00000003208	RAB33B	-0.931615	0.00685477	-0.876016	0.0221051	0.990143	0.000145259	0.0282127	0.0377437	0.00495858	Down	Up	Down
ENSBTAG00000051191	bta-miR-2422	ENSBTAG00000019581	PLEKHF2	-0.931615	0.00685477	-0.962077	0.00212994	0.986471	0.000273313	0.0282127	0.0134597	0.00641354	Down	Up	Down
ENSBTAG00000051191	bta-miR-2422	ENSBTAG00000017184	ZBTB33	-0.931615	0.00685477	-0.940386	0.00522488	0.98327	0.000417521	0.0282127	0.0183667	0.00757993	Down	Up	Down
ENSBTAG00000051191	bta-miR-2422	ENSBTAG00000011893	HDHD2	-0.931615	0.00685477	-0.951235	0.00350899	0.95106	0.0035341	0.0282127	0.016229	0.0188872	Down	Up	Down
ENSBTAG00000051191	bta-miR-2422	ENSBTAG00000020079	MAP3K4	-0.931615	0.00685477	-0.924396	0.00835791	0.927677	0.00765688	0.0282127	0.0224586	0.0273439	Down	Up	Down
ENSBTAG00000051191	bta-miR-2422	ENSBTAG00000004307	VPS36	-0.931615	0.00685477	-0.959778	0.00239414	0.959052	0.00248076	0.0282127	0.0141962	0.0160938	Down	Up	Down
ENSBTAG00000051191	bta-miR-2422	ENSBTAG00000003916	DPH3	-0.931615	0.00685477	-0.947705	0.00403062	0.953251	0.00322706	0.0282127	0.0168974	0.0181171	Down	Up	Down
ENSBTAG00000051191	bta-miR-2422	ENSBTAG00000019214	USP14	-0.931615	0.00685477	-0.93957	0.00536736	0.881522	0.0202239	0.0282127	0.0185961	0.0453093	Down	Up	Down
ENSBTAG00000051191	bta-miR-2422	ENSBTAG00000003044	SPIN1	-0.931615	0.00685477	-0.874777	0.0225395	0.938277	0.005597	0.0282127	0.0381016	0.0234575	Down	Up	Down
ENSBTAG00000051191	bta-miR-2422	ENSBTAG00000038979	TMEM167B	-0.931615	0.00685477	-0.926428	0.00792016	0.966466	0.00166792	0.0282127	0.0219621	0.0135231	Down	Up	Down
ENSBTAG00000051191	bta-miR-2422	ENSBTAG00000011829	NF1	-0.931615	0.00685477	-0.947623	0.00404313	0.937272	0.00577885	0.0282127	0.0169347	0.0238117	Down	Up	Down
ENSBTAG00000051191	bta-miR-2422	ENSBTAG00000000221	RBM34	-0.931615	0.00685477	-0.940332	0.00523412	0.942085	0.00493414	0.0282127	0.0183667	0.0220856	Down	Up	Down
ENSBTAG00000051191	bta-miR-2422	ENSBTAG00000004869	CXADR	-0.931615	0.00685477	-0.892804	0.0166207	0.930259	0.00712607	0.0282127	0.0324246	0.0263775	Down	Up	Down
ENSBTAG00000051191	bta-miR-2422	ENSBTAG00000012365	ANP32A	-0.931615	0.00685477	-0.984003	0.000381791	0.931911	0.00679639	0.0282127	0.00805321	0.0257606	Down	Up	Down
ENSBTAG00000051191	bta-miR-2422	ENSBTAG00000001398	ATP2A2	-0.931615	0.00685477	-0.91886	0.00960837	0.928595	0.00746594	0.0282127	0.024089	0.0270028	Down	Up	Down
ENSBTAG00000051191	bta-miR-2422	ENSBTAG00000015066	LANCL1	-0.931615	0.00685477	-0.936984	0.00583141	0.977584	0.000748067	0.0282127	0.0191625	0.00963094	Down	Up	Down
ENSBTAG00000051191	bta-miR-2422	ENSBTAG00000003450	ATP6V1H	-0.931615	0.00685477	-0.946449	0.00422486	0.924966	0.00823391	0.0282127	0.0171104	0.0283689	Down	Up	Down
ENSBTAG00000051191	bta-miR-2422	ENSBTAG00000011414	EIF2B5	-0.931615	0.00685477	-0.945038	0.00444816	0.878017	0.0214123	0.0282127	0.0174806	0.046763	Down	Up	Down
ENSBTAG00000051191	bta-miR-2422	ENSBTAG00000014822	MRPL52	-0.931615	0.00685477	-0.932963	0.00659023	0.880491	0.0205701	0.0282127	0.0203429	0.0457438	Down	Up	Down
ENSBTAG00000051191	bta-miR-2422	ENSBTAG00000030584	SLC35A4	-0.931615	0.00685477	-0.993493	6.3372e-05	0.897715	0.0151582	0.0282127	0.00765645	0.0388298	Down	Up	Down
ENSBTAG00000051191	bta-miR-2422	ENSBTAG00000004380	STAT2	-0.931615	0.00685477	-0.962486	0.00208453	0.937086	0.00581282	0.0282127	0.0133314	0.0238798	Down	Up	Down
ENSBTAG00000051191	bta-miR-2422	ENSBTAG00000009446	USP10	-0.931615	0.00685477	-0.989858	0.000153755	0.955216	0.00296354	0.0282127	0.0077219	0.0174171	Down	Up	Down
ENSBTAG00000051191	bta-miR-2422	ENSBTAG00000048273	C6H4orf3	-0.931615	0.00685477	-0.888319	0.0180126	0.928698	0.00744481	0.0282127	0.0337835	0.0269636	Down	Up	Down
ENSBTAG00000051191	bta-miR-2422	ENSBTAG00000025413	RNF5	-0.931615	0.00685477	-0.993478	6.36639e-05	0.938095	0.00562971	0.0282127	0.00765645	0.023521	Down	Up	Down
ENSBTAG00000051191	bta-miR-2422	ENSBTAG00000019271	NARS1	-0.931615	0.00685477	-0.973252	0.0010636	0.893213	0.0164963	0.0282127	0.010984	0.0406067	Down	Up	Down
ENSBTAG00000051191	bta-miR-2422	ENSBTAG00000002791	SEC24C	-0.931615	0.00685477	-0.977499	0.000753722	0.889398	0.0176727	0.0282127	0.00964128	0.0421339	Down	Up	Down
ENSBTAG00000051191	bta-miR-2422	ENSBTAG00000030366	RBM22	-0.931615	0.00685477	-0.97703	0.000785405	0.957619	0.00265612	0.0282127	0.00972484	0.0166029	Down	Up	Down
ENSBTAG00000051191	bta-miR-2422	ENSBTAG00000015294	COX10	-0.931615	0.00685477	-0.942233	0.00490919	0.942589	0.00484943	0.0282127	0.0178515	0.0219132	Down	Up	Down
ENSBTAG00000051191	bta-miR-2422	ENSBTAG00000000025	RAB6A	-0.931615	0.00685477	-0.953531	0.00318884	0.899373	0.0146793	0.0282127	0.0156721	0.0381669	Down	Up	Down
ENSBTAG00000051191	bta-miR-2422	ENSBTAG00000005970	XBP1	-0.931615	0.00685477	-0.925812	0.00805158	0.898888	0.0148186	0.0282127	0.0221637	0.0383599	Down	Up	Down
ENSBTAG00000051191	bta-miR-2422	ENSBTAG00000010863	DCP1A	-0.931615	0.00685477	-0.977429	0.00075843	0.980413	0.000571713	0.0282127	0.00964128	0.00861438	Down	Up	Down
ENSBTAG00000051191	bta-miR-2422	ENSBTAG00000034823	AGGF1	-0.931615	0.00685477	-0.942055	0.00493915	0.97549	0.000893736	0.0282127	0.0178547	0.0103908	Down	Up	Down
ENSBTAG00000051191	bta-miR-2412	ENSBTAG00000013330	TBC1D20	-0.958398	0.00256007	-0.878894	0.0211118	0.899677	0.0145922	0.021774	0.0367592	0.038051	Down	Up	Down
ENSBTAG00000051191	bta-miR-2412	ENSBTAG00000000014	TXN2	-0.958398	0.00256007	-0.963796	0.0019424	0.905606	0.0129448	0.021774	0.0130742	0.0357327	Down	Up	Down
ENSBTAG00000051191	bta-miR-2412	ENSBTAG00000021697	PDGFB	-0.958398	0.00256007	-0.989021	0.000180143	0.937768	0.00568871	0.021774	0.00802533	0.0236346	Down	Up	Down
ENSBTAG00000051191	bta-miR-2412	ENSBTAG00000006346	DAP	-0.958398	0.00256007	-0.9207	0.00918341	0.945677	0.00434628	0.021774	0.0235751	0.0208015	Down	Up	Down
ENSBTAG00000051191	bta-miR-2412	ENSBTAG00000017557	QRSL1	-0.958398	0.00256007	-0.918214	0.00975982	0.944849	0.00447856	0.021774	0.0241786	0.021112	Down	Up	Down
ENSBTAG00000051191	bta-miR-2412	ENSBTAG00000001773	CYREN	-0.958398	0.00256007	-0.965698	0.00174472	0.950869	0.00356156	0.021774	0.0127173	0.0189576	Down	Up	Down
ENSBTAG00000051191	bta-miR-2412	ENSBTAG00000002823	MPZL1	-0.958398	0.00256007	-0.980596	0.000561128	0.930144	0.00714925	0.021774	0.00909904	0.026419	Down	Up	Down
ENSBTAG00000051191	bta-miR-2412	ENSBTAG00000015943	MICU2	-0.958398	0.00256007	-0.978123	0.000712691	0.942006	0.00494735	0.021774	0.0096339	0.0221142	Down	Up	Down
ENSBTAG00000051191	bta-miR-2412	ENSBTAG00000016973	PRSS8	-0.958398	0.00256007	-0.969243	0.00140447	0.95006	0.00367866	0.021774	0.0118813	0.0192382	Down	Up	Down
ENSBTAG00000051191	bta-miR-2412	ENSBTAG00000000080	GRWD1	-0.958398	0.00256007	-0.944411	0.00454927	0.87098	0.0238954	0.021774	0.0176083	0.0497148	Down	Up	Down
ENSBTAG00000051191	bta-miR-2412	ENSBTAG00000014883	GABARAP	-0.958398	0.00256007	-0.990923	0.000123227	0.934048	0.00638107	0.021774	0.0077219	0.0250005	Down	Up	Down
ENSBTAG00000051191	bta-miR-2412	ENSBTAG00000006697	RICTOR	-0.958398	0.00256007	-0.926283	0.00795101	0.889882	0.0175212	0.021774	0.0220209	0.0419469	Down	Up	Down
ENSBTAG00000051191	bta-miR-2412	ENSBTAG00000003884	FAM120B	-0.958398	0.00256007	-0.981043	0.000535664	0.96089	0.00226453	0.021774	0.00886295	0.0154638	Down	Up	Down
ENSBTAG00000051191	bta-miR-2412	ENSBTAG00000006051	NMT1	-0.958398	0.00256007	-0.926831	0.00783459	0.904869	0.0131444	0.021774	0.0218639	0.0360131	Down	Up	Down
ENSBTAG00000051191	bta-miR-2412	ENSBTAG00000015041	NDUFA2	-0.958398	0.00256007	-0.95292	0.00327255	0.926597	0.00788418	0.021774	0.0157786	0.0277461	Down	Up	Down
ENSBTAG00000051191	bta-miR-2412	ENSBTAG00000014936	SLC25A51	-0.958398	0.00256007	-0.851754	0.0313363	0.926061	0.00799834	0.021774	0.0467963	0.0279537	Down	Up	Down
ENSBTAG00000051191	bta-miR-2412	ENSBTAG00000011941	LYZ1	-0.958398	0.00256007	-0.931386	0.00690034	0.912147	0.0112381	0.021774	0.0208096	0.0332246	Down	Up	Down
ENSBTAG00000051191	bta-miR-2412	ENSBTAG00000003499	ENPP4	-0.958398	0.00256007	-0.948403	0.00392475	0.957123	0.00271825	0.021774	0.0168042	0.0167564	Down	Up	Down
ENSBTAG00000051191	bta-miR-2412	ENSBTAG00000013259	POLR3A	-0.958398	0.00256007	-0.984801	0.000344771	0.937968	0.00565265	0.021774	0.00805321	0.0235636	Down	Up	Down
ENSBTAG00000051191	bta-miR-2412	ENSBTAG00000017529	CA8	-0.958398	0.00256007	-0.9198	0.0093901	0.883814	0.0194645	0.021774	0.0238274	0.0443707	Down	Up	Down
ENSBTAG00000051191	bta-miR-2412	ENSBTAG00000007876	MAPK8	-0.958398	0.00256007	-0.914467	0.010661	0.963199	0.00200652	0.021774	0.0253678	0.0146455	Down	Up	Down
ENSBTAG00000051191	bta-miR-2412	ENSBTAG00000016511	POLDIP3	-0.958398	0.00256007	-0.994449	4.6127e-05	0.935179	0.00616643	0.021774	0.00765645	0.0245841	Down	Up	Down
ENSBTAG00000051191	bta-miR-2412	ENSBTAG00000006235	INTS3	-0.958398	0.00256007	-0.980474	0.000568172	0.91793	0.00982673	0.021774	0.00911902	0.0310085	Down	Up	Down
ENSBTAG00000051191	bta-miR-2412	ENSBTAG00000017776	CHD2	-0.958398	0.00256007	-0.942765	0.00482004	0.994062	5.279e-05	0.021774	0.0178515	0.00332665	Down	Up	Down
ENSBTAG00000051191	bta-miR-2412	ENSBTAG00000020648	SCFD2	-0.958398	0.00256007	-0.989131	0.000176574	0.965481	0.00176678	0.021774	0.00802533	0.0138572	Down	Up	Down
ENSBTAG00000051191	bta-miR-2412	ENSBTAG00000000392	ASCC1	-0.958398	0.00256007	-0.977936	0.000724859	0.985625	0.000308478	0.021774	0.0096339	0.00673297	Down	Up	Down
ENSBTAG00000051191	bta-miR-2412	ENSBTAG00000021289	POGZ	-0.958398	0.00256007	-0.998344	4.11034e-06	0.953699	0.00316604	0.021774	0.00508199	0.0179538	Down	Up	Down
ENSBTAG00000051191	bta-miR-2412	ENSBTAG00000004910	SLC25A11	-0.958398	0.00256007	-0.947846	0.00400919	0.915725	0.0103542	0.021774	0.0168548	0.031865	Down	Up	Down
ENSBTAG00000051191	bta-miR-2412	ENSBTAG00000020633	NOB1	-0.958398	0.00256007	-0.997	1.34842e-05	0.944794	0.00448741	0.021774	0.00508199	0.02113	Down	Up	Down
ENSBTAG00000051191	bta-miR-2412	ENSBTAG00000025593	CCDC32	-0.958398	0.00256007	-0.975524	0.000891287	0.928138	0.00756064	0.021774	0.0103044	0.0271673	Down	Up	Down
ENSBTAG00000051191	bta-miR-2412	ENSBTAG00000007315	LARS2	-0.958398	0.00256007	-0.967996	0.00151999	0.919134	0.00954467	0.021774	0.0121628	0.0305463	Down	Up	Down
ENSBTAG00000051191	bta-miR-2412	ENSBTAG00000007754	NDUFA3	-0.958398	0.00256007	-0.974609	0.000958841	0.905573	0.0129536	0.021774	0.0105739	0.0357463	Down	Up	Down
ENSBTAG00000051191	bta-miR-2412	ENSBTAG00000027453	RNF4	-0.958398	0.00256007	-0.98502	0.000334933	0.931767	0.00682477	0.021774	0.00805321	0.0258156	Down	Up	Down
ENSBTAG00000051191	bta-miR-2412	ENSBTAG00000016085	IRAK1	-0.958398	0.00256007	-0.961864	0.00215382	0.887539	0.0182602	0.021774	0.0134875	0.0428614	Down	Up	Down
ENSBTAG00000051191	bta-miR-2412	ENSBTAG00000005732	TRAPPC3	-0.958398	0.00256007	-0.978623	0.000680588	0.90857	0.0121569	0.021774	0.0096339	0.0345836	Down	Up	Down
ENSBTAG00000051191	bta-miR-2412	ENSBTAG00000016243	RBL2	-0.958398	0.00256007	-0.937079	0.00581407	0.901661	0.0140303	0.021774	0.0191625	0.0372717	Down	Up	Down
ENSBTAG00000051191	bta-miR-2412	ENSBTAG00000047930	UBE2E2	-0.958398	0.00256007	-0.965101	0.00180565	0.941537	0.00502696	0.021774	0.0127173	0.0222836	Down	Up	Down
ENSBTAG00000051191	bta-miR-2412	ENSBTAG00000016918	MYOF	-0.958398	0.00256007	-0.984678	0.000350336	0.927023	0.00779407	0.021774	0.00805321	0.0275902	Down	Up	Down
ENSBTAG00000051191	bta-miR-2412	ENSBTAG00000014724	EIF4A2	-0.958398	0.00256007	-0.877484	0.0215959	0.906322	0.0127524	0.021774	0.0372938	0.0354673	Down	Up	Down
ENSBTAG00000051191	bta-miR-2412	ENSBTAG00000040055	CAB39	-0.958398	0.00256007	-0.95627	0.00282671	0.930045	0.0071693	0.021774	0.0149381	0.0264553	Down	Up	Down
ENSBTAG00000051191	bta-miR-2412	ENSBTAG00000003745	WDR48	-0.958398	0.00256007	-0.995429	3.1289e-05	0.943519	0.00469508	0.021774	0.00765645	0.021592	Down	Up	Down
ENSBTAG00000051191	bta-miR-2412	ENSBTAG00000037819	SFT2D2	-0.958398	0.00256007	-0.95571	0.00289903	0.928986	0.00738548	0.021774	0.0151721	0.0268498	Down	Up	Down
ENSBTAG00000051191	bta-miR-2412	ENSBTAG00000006370	CCT3	-0.958398	0.00256007	-0.912991	0.0110264	0.907023	0.0125653	0.021774	0.0257479	0.0351921	Down	Up	Down
ENSBTAG00000051191	bta-miR-2412	ENSBTAG00000021780	SCO1	-0.958398	0.00256007	-0.993386	6.54816e-05	0.970405	0.00130086	0.021774	0.00765645	0.0121541	Down	Up	Down
ENSBTAG00000051191	bta-miR-2412	ENSBTAG00000013631	GLUL	-0.958398	0.00256007	-0.992984	7.36725e-05	0.949841	0.00371072	0.021774	0.00765645	0.0193126	Down	Up	Down
ENSBTAG00000051191	bta-miR-2412	ENSBTAG00000016932	SENP7	-0.958398	0.00256007	-0.969782	0.00135588	0.986718	0.000263441	0.021774	0.0118235	0.0063167	Down	Up	Down
ENSBTAG00000051191	bta-miR-2412	ENSBTAG00000015955	ERGIC1	-0.958398	0.00256007	-0.939086	0.00545285	0.952921	0.00327243	0.021774	0.0186318	0.018237	Down	Up	Down
ENSBTAG00000051191	bta-miR-2412	ENSBTAG00000032087	ATXN2L	-0.958398	0.00256007	-0.984348	0.000365565	0.905985	0.0128428	0.021774	0.00805321	0.0355883	Down	Up	Down
ENSBTAG00000051191	bta-miR-2412	ENSBTAG00000007160	CDK4	-0.958398	0.00256007	-0.970477	0.00129454	0.915246	0.0104706	0.021774	0.0116425	0.0320505	Down	Up	Down
ENSBTAG00000051191	bta-miR-2412	ENSBTAG00000027173	CHP1	-0.958398	0.00256007	-0.92009	0.00932319	0.930032	0.00717204	0.021774	0.0237331	0.0264596	Down	Up	Down
ENSBTAG00000051191	bta-miR-2412	ENSBTAG00000008590	SPAG7	-0.958398	0.00256007	-0.884036	0.0193919	0.890651	0.0172822	0.021774	0.0350088	0.0416353	Down	Up	Down
ENSBTAG00000051191	bta-miR-2412	ENSBTAG00000021802	MIEN1	-0.958398	0.00256007	-0.911115	0.0114996	0.887093	0.0184024	0.021774	0.0261575	0.0430366	Down	Up	Down
ENSBTAG00000051191	bta-miR-2412	ENSBTAG00000014794	SCYL3	-0.958398	0.00256007	-0.992613	8.16439e-05	0.950379	0.00363234	0.021774	0.00765645	0.0191308	Down	Up	Down
ENSBTAG00000051191	bta-miR-2412	ENSBTAG00000019299	GRHPR	-0.958398	0.00256007	-0.915515	0.0104051	0.871364	0.0237565	0.021774	0.0250347	0.0495486	Down	Up	Down
ENSBTAG00000051191	bta-miR-2412	ENSBTAG00000018637	HDDC3	-0.958398	0.00256007	-0.936986	0.00583097	0.874411	0.0226686	0.021774	0.0191625	0.0482611	Down	Up	Down
ENSBTAG00000051191	bta-miR-2412	ENSBTAG00000020731	PRRG4	-0.958398	0.00256007	-0.922881	0.00869161	0.941913	0.0049632	0.021774	0.0229765	0.0221512	Down	Up	Down
ENSBTAG00000051191	bta-miR-2412	ENSBTAG00000009886	KDELR3	-0.958398	0.00256007	-0.907321	0.0124861	0.938329	0.00558771	0.021774	0.0276254	0.0234397	Down	Up	Down
ENSBTAG00000051191	bta-miR-2412	ENSBTAG00000019537	MARCHF8	-0.958398	0.00256007	-0.929285	0.00732407	0.925932	0.00802599	0.021774	0.0211216	0.0280028	Down	Up	Down
ENSBTAG00000051191	bta-miR-2412	ENSBTAG00000006693	MTX2	-0.958398	0.00256007	-0.983725	0.00039516	0.906128	0.0128042	0.021774	0.00805321	0.035538	Down	Up	Down
ENSBTAG00000051191	bta-miR-2412	ENSBTAG00000011079	C18H19orf48	-0.958398	0.00256007	-0.931811	0.00681603	0.912678	0.0111048	0.021774	0.020618	0.0330128	Down	Up	Down
ENSBTAG00000051191	bta-miR-2412	ENSBTAG00000001776	SIRT2	-0.958398	0.00256007	-0.966885	0.00162675	0.878593	0.0212146	0.021774	0.0123711	0.0465178	Down	Up	Down
ENSBTAG00000051191	bta-miR-2412	ENSBTAG00000002282	EIF1	-0.958398	0.00256007	-0.992512	8.38968e-05	0.971103	0.00124047	0.021774	0.00765645	0.0119166	Down	Up	Down
ENSBTAG00000051191	bta-miR-2412	ENSBTAG00000033453	MTCH1	-0.958398	0.00256007	-0.940023	0.00528797	0.919522	0.00945444	0.021774	0.0184658	0.030403	Down	Up	Down
ENSBTAG00000051191	bta-miR-2412	ENSBTAG00000015505	FADS2	-0.958398	0.00256007	-0.978063	0.00071656	0.951522	0.00346821	0.021774	0.0096339	0.0187187	Down	Up	Down
ENSBTAG00000051191	bta-miR-2412	ENSBTAG00000000941	PLEKHB2	-0.958398	0.00256007	-0.946766	0.00417539	0.973019	0.00108214	0.021774	0.0171055	0.0112647	Down	Up	Down
ENSBTAG00000051191	bta-miR-2412	ENSBTAG00000005780	LDB1	-0.958398	0.00256007	-0.938013	0.00564453	0.945769	0.0043317	0.021774	0.0188212	0.0207669	Down	Up	Down
ENSBTAG00000051191	bta-miR-2412	ENSBTAG00000009127	TSPYL4	-0.958398	0.00256007	-0.950919	0.0035543	0.896415	0.015539	0.021774	0.0163434	0.0393393	Down	Up	Down
ENSBTAG00000051191	bta-miR-2412	ENSBTAG00000014879	FAM185A	-0.958398	0.00256007	-0.958771	0.00251469	0.898627	0.0148938	0.021774	0.0143196	0.0384603	Down	Up	Down
ENSBTAG00000051191	bta-miR-2412	ENSBTAG00000013832	TRIT1	-0.958398	0.00256007	-0.99266	8.0606e-05	0.94214	0.00492475	0.021774	0.00765645	0.0220676	Down	Up	Down
ENSBTAG00000051191	bta-miR-2412	ENSBTAG00000010191	PAK1	-0.958398	0.00256007	-0.974233	0.000987389	0.943214	0.00474549	0.021774	0.0105931	0.0216986	Down	Up	Down
ENSBTAG00000051191	bta-miR-2412	ENSBTAG00000017244	PRPF18	-0.958398	0.00256007	-0.924433	0.00834974	0.88306	0.0197129	0.021774	0.0224586	0.0446806	Down	Up	Down
ENSBTAG00000051191	bta-miR-2412	ENSBTAG00000011382	NHERF1	-0.958398	0.00256007	-0.977058	0.000783479	0.921504	0.00900057	0.021774	0.00972484	0.0296503	Down	Up	Down
ENSBTAG00000051191	bta-miR-2412	ENSBTAG00000000025	RAB6A	-0.958398	0.00256007	-0.932815	0.00661912	0.899373	0.0146793	0.021774	0.0203429	0.0381669	Down	Up	Down
ENSBTAG00000051191	bta-miR-2412	ENSBTAG00000011779	MAL2	-0.958398	0.00256007	-0.896082	0.0156374	0.887467	0.018283	0.021774	0.0314584	0.0428902	Down	Up	Down
ENSBTAG00000051191	bta-miR-2412	ENSBTAG00000000387	NICN1	-0.958398	0.00256007	-0.967326	0.00158396	0.944267	0.00457277	0.021774	0.0122669	0.0213279	Down	Up	Down
ENSBTAG00000051191	bta-miR-2412	ENSBTAG00000020541	PYURF	-0.958398	0.00256007	-0.972579	0.00111755	0.938163	0.00561753	0.021774	0.0111812	0.0234972	Down	Up	Down
ENSBTAG00000051191	bta-miR-2412	ENSBTAG00000013113	VDAC1	-0.958398	0.00256007	-0.863402	0.0267143	0.885866	0.0187963	0.021774	0.0422673	0.0435206	Down	Up	Down
ENSBTAG00000051191	bta-miR-2412	ENSBTAG00000013254	XPO1	-0.958398	0.00256007	-0.91889	0.0096015	0.929255	0.00733033	0.021774	0.024089	0.0267541	Down	Up	Down
ENSBTAG00000051191	bta-miR-2412	ENSBTAG00000020626	ERCC6L2	-0.958398	0.00256007	-0.986699	0.000264188	0.983252	0.000418388	0.021774	0.00805321	0.00758641	Down	Up	Down
ENSBTAG00000051191	bta-miR-2412	ENSBTAG00000024443	TATDN3	-0.958398	0.00256007	-0.963529	0.001971	0.959298	0.00245121	0.021774	0.0131504	0.0160076	Down	Up	Down
ENSBTAG00000052980	bta-miR-2389	ENSBTAG00000006099	PIP5K1A	-0.86233	0.0271247	-0.970711	0.00127416	0.924186	0.00840367	0.0498215	0.0116425	0.0286511	Down	Up	Down
ENSBTAG00000052980	bta-miR-2389	ENSBTAG00000019184	TRAPPC2L	-0.86233	0.0271247	-0.972749	0.0011038	0.88884	0.0178479	0.0498215	0.0111074	0.0423557	Down	Up	Down
ENSBTAG00000052980	bta-miR-2389	ENSBTAG00000018317	PPP2R2A	-0.86233	0.0271247	-0.98318	0.000421969	0.925108	0.00820329	0.0498215	0.00828981	0.0283119	Down	Up	Down
ENSBTAG00000052980	bta-miR-2389	ENSBTAG00000047314	PPIE	-0.86233	0.0271247	-0.853513	0.030616	0.949751	0.00372402	0.0498215	0.0459932	0.0193438	Down	Up	Down
ENSBTAG00000052980	bta-miR-2389	ENSBTAG00000017439	MIEF1	-0.86233	0.0271247	-0.870191	0.0241821	0.977088	0.000781452	0.0498215	0.0396532	0.00981444	Down	Up	Down
ENSBTAG00000052980	bta-miR-2389	ENSBTAG00000014915	ETV5	-0.86233	0.0271247	-0.910334	0.0116994	0.970474	0.00129478	0.0498215	0.0263356	0.0121302	Down	Up	Down
ENSBTAG00000052980	bta-miR-2389	ENSBTAG00000015225	NUP58	-0.86233	0.0271247	-0.990686	0.00012973	0.911495	0.011403	0.0498215	0.0077219	0.0334722	Down	Up	Down
ENSBTAG00000052980	bta-miR-2389	ENSBTAG00000019463	SLC25A39	-0.86233	0.0271247	-0.951581	0.00345983	0.899069	0.0147666	0.0498215	0.0160797	0.038287	Down	Up	Down
ENSBTAG00000052980	bta-miR-2389	ENSBTAG00000016511	POLDIP3	-0.86233	0.0271247	-0.977774	0.000735474	0.906388	0.0127347	0.0498215	0.0096339	0.0354435	Down	Up	Down
ENSBTAG00000052980	bta-miR-2389	ENSBTAG00000010289	GEMIN8	-0.86233	0.0271247	-0.980088	0.000590802	0.88891	0.0178261	0.0498215	0.00929361	0.0423291	Down	Up	Down
ENSBTAG00000052980	bta-miR-2389	ENSBTAG00000019443	CTDNEP1	-0.86233	0.0271247	-0.959447	0.00243346	0.879824	0.0207955	0.0498215	0.0142015	0.0460128	Down	Up	Down
ENSBTAG00000052980	bta-miR-2389	ENSBTAG00000003147	JAK1	-0.86233	0.0271247	-0.905745	0.0129073	0.975387	0.000901209	0.0498215	0.0280799	0.0104231	Down	Up	Down
ENSBTAG00000052980	bta-miR-2389	ENSBTAG00000003126	PEX16	-0.86233	0.0271247	-0.996179	2.18754e-05	0.879073	0.021051	0.0498215	0.00752446	0.0463188	Down	Up	Down
ENSBTAG00000052980	bta-miR-2389	ENSBTAG00000003925	C9H6orf120	-0.86233	0.0271247	-0.867493	0.0251739	0.892932	0.0165815	0.0498215	0.0405478	0.0407136	Down	Up	Down
ENSBTAG00000052980	bta-miR-2389	ENSBTAG00000013177	APEX2	-0.86233	0.0271247	-0.942568	0.00485299	0.953971	0.00312919	0.0498215	0.0178515	0.0178562	Down	Up	Down
ENSBTAG00000052980	bta-miR-2389	ENSBTAG00000018888	DPH2	-0.86233	0.0271247	-0.933196	0.00654518	0.934091	0.00637277	0.0498215	0.0203175	0.0249854	Down	Up	Down
ENSBTAG00000052980	bta-miR-2389	ENSBTAG00000002116	ZCCHC3	-0.86233	0.0271247	-0.991783	0.000101004	0.891345	0.0170674	0.0498215	0.00765645	0.0413429	Down	Up	Down
ENSBTAG00000052980	bta-miR-2389	ENSBTAG00000000382	MED27	-0.86233	0.0271247	-0.991755	0.000101698	0.907147	0.0125322	0.0498215	0.00765645	0.0351432	Down	Up	Down
ENSBTAG00000052980	bta-miR-2389	ENSBTAG00000013545	MAVS	-0.86233	0.0271247	-0.982105	0.00047746	0.913424	0.0109187	0.0498215	0.00855169	0.0327319	Down	Up	Down
ENSBTAG00000052980	bta-miR-2389	ENSBTAG00000005824	SPOP	-0.86233	0.0271247	-0.944335	0.0045616	0.924765	0.00827755	0.0498215	0.0176083	0.0284448	Down	Up	Down
ENSBTAG00000052980	bta-miR-2389	ENSBTAG00000010100	MED20	-0.86233	0.0271247	-0.976791	0.000801729	0.873197	0.0230991	0.0498215	0.00989034	0.0487778	Down	Up	Down
ENSBTAG00000052980	bta-miR-2389	ENSBTAG00000005793	PEA15	-0.86233	0.0271247	-0.85511	0.0299688	0.962713	0.00205957	0.0498215	0.0455476	0.0148072	Down	Up	Down
ENSBTAG00000052980	bta-miR-2389	ENSBTAG00000022539	POLR2K	-0.86233	0.0271247	-0.945219	0.00441926	0.875923	0.0221377	0.0498215	0.0174698	0.0476379	Down	Up	Down
ENSBTAG00000052980	bta-miR-2389	ENSBTAG00000020412	RAP2A	-0.86233	0.0271247	-0.862152	0.0271934	0.92666	0.00787091	0.0498215	0.0427232	0.0277235	Down	Up	Down
ENSBTAG00000052980	bta-miR-2389	ENSBTAG00000003902	ZNF512	-0.86233	0.0271247	-0.987049	0.000250497	0.87837	0.0212909	0.0498215	0.00805321	0.0466188	Down	Up	Down
ENSBTAG00000052980	bta-miR-2389	ENSBTAG00000009127	TSPYL4	-0.86233	0.0271247	-0.888499	0.0179556	0.964348	0.00188391	0.0498215	0.0337557	0.014252	Down	Up	Down
ENSBTAG00000052980	bta-miR-2389	ENSBTAG00000015857	TPRG1L	-0.86233	0.0271247	-0.928899	0.00740332	0.969427	0.00138774	0.0498215	0.0211641	0.0124927	Down	Up	Down
ENSBTAG00000052980	bta-miR-2389	ENSBTAG00000013851	BCL10	-0.86233	0.0271247	-0.884676	0.0191825	0.970015	0.00133517	0.0498215	0.034752	0.0122895	Down	Up	Down
ENSBTAG00000052980	bta-miR-2389	ENSBTAG00000004517	TARBP1	-0.86233	0.0271247	-0.976089	0.000850775	0.887331	0.0183264	0.0498215	0.0101544	0.0429458	Down	Up	Down
ENSBTAG00000052980	bta-miR-2389	ENSBTAG00000014881	PHF23	-0.86233	0.0271247	-0.892859	0.0166038	0.95645	0.00280361	0.0498215	0.0324102	0.0169775	Down	Up	Down
ENSBTAG00000051239	bta-miR-2366	ENSBTAG00000010083	HADHB	-0.951433	0.0034808	-0.91154	0.0113917	0.886492	0.018595	0.0238939	0.0261082	0.0432754	Down	Up	Down
ENSBTAG00000051239	bta-miR-2366	ENSBTAG00000019446	ELP5	-0.951433	0.0034808	-0.970713	0.00127408	0.905048	0.0130958	0.0238939	0.0116425	0.03594	Down	Up	Down
ENSBTAG00000051239	bta-miR-2366	ENSBTAG00000003291	RIMKLB	-0.951433	0.0034808	-0.87503	0.0224504	0.880363	0.0206132	0.0238939	0.0379799	0.0457974	Down	Up	Down
ENSBTAG00000051239	bta-miR-2366	ENSBTAG00000020192	PPP2R5C	-0.951433	0.0034808	-0.987519	0.000232683	0.90857	0.012157	0.0238939	0.00805321	0.0345836	Down	Up	Down
ENSBTAG00000051239	bta-miR-2366	ENSBTAG00000003063	SYNJ1	-0.951433	0.0034808	-0.945587	0.00436057	0.945484	0.00437693	0.0238939	0.0173608	0.020877	Down	Up	Down
ENSBTAG00000051239	bta-miR-2366	ENSBTAG00000001983	SMAGP	-0.951433	0.0034808	-0.969765	0.0013574	0.87168	0.0236425	0.0238939	0.0118235	0.0494116	Down	Up	Down
ENSBTAG00000051239	bta-miR-2366	ENSBTAG00000012353	ZNF34	-0.951433	0.0034808	-0.921727	0.00895015	0.946406	0.00423147	0.0238939	0.0233452	0.0205258	Down	Up	Down
ENSBTAG00000051239	bta-miR-2366	ENSBTAG00000019723	PEX12	-0.951433	0.0034808	-0.972912	0.00109071	0.9146	0.0106283	0.0238939	0.0110519	0.0322905	Down	Up	Down
ENSBTAG00000051239	bta-miR-2366	ENSBTAG00000013177	APEX2	-0.951433	0.0034808	-0.91422	0.0107218	0.877881	0.0214589	0.0238939	0.0254678	0.0468166	Down	Up	Down
ENSBTAG00000051239	bta-miR-2366	ENSBTAG00000044112	MSRB2	-0.951433	0.0034808	-0.876773	0.0218418	0.893986	0.0162628	0.0238939	0.0374546	0.0403055	Down	Up	Down
ENSBTAG00000051239	bta-miR-2366	ENSBTAG00000011285	TRMT1L	-0.951433	0.0034808	-0.970941	0.00125439	0.871791	0.0236027	0.0238939	0.0116425	0.049371	Down	Up	Down
ENSBTAG00000051239	bta-miR-2366	ENSBTAG00000005246	DIP2B	-0.951433	0.0034808	-0.94672	0.00418251	0.898061	0.0150578	0.0238939	0.0171055	0.0386951	Down	Up	Down
ENSBTAG00000051239	bta-miR-2366	ENSBTAG00000003044	SPIN1	-0.951433	0.0034808	-0.915851	0.0103236	0.957133	0.00271699	0.0238939	0.0249534	0.016753	Down	Up	Down
ENSBTAG00000051239	bta-miR-2366	ENSBTAG00000002693	KANSL2	-0.951433	0.0034808	-0.991283	0.000113645	0.959663	0.00240782	0.0238939	0.00765645	0.0158818	Down	Up	Down
ENSBTAG00000051239	bta-miR-2366	ENSBTAG00000004869	CXADR	-0.951433	0.0034808	-0.977382	0.000761604	0.962432	0.00209055	0.0238939	0.00964128	0.0149063	Down	Up	Down
ENSBTAG00000051239	bta-miR-2366	ENSBTAG00000020731	PRRG4	-0.951433	0.0034808	-0.983185	0.00042174	0.913029	0.011017	0.0238939	0.00828981	0.0328798	Down	Up	Down
ENSBTAG00000051239	bta-miR-2366	ENSBTAG00000011829	NF1	-0.951433	0.0034808	-0.935941	0.00602387	0.913744	0.0108392	0.0238939	0.0194113	0.0326154	Down	Up	Down
ENSBTAG00000051239	bta-miR-2366	ENSBTAG00000019066	FAM167A	-0.951433	0.0034808	-0.995452	3.09836e-05	0.941924	0.00496128	0.0238939	0.00765645	0.0221468	Down	Up	Down
ENSBTAG00000051239	bta-miR-2366	ENSBTAG00000012077	SLF2	-0.951433	0.0034808	-0.970441	0.00129765	0.954943	0.00299947	0.0238939	0.0116425	0.0175145	Down	Up	Down
ENSBTAG00000051239	bta-miR-2366	ENSBTAG00000005634	LSM2	-0.951433	0.0034808	-0.974356	0.000978023	0.882344	0.0199499	0.0238939	0.0105931	0.0449788	Down	Up	Down
ENSBTAG00000051239	bta-miR-2366	ENSBTAG00000020927	HSD17B8	-0.951433	0.0034808	-0.939249	0.00542392	0.89331	0.0164669	0.0238939	0.0186318	0.0405659	Down	Up	Down
ENSBTAG00000017560	bta-miR-2366	ENSBTAG00000011291	DLG3	-0.866762	0.0254458	-0.886555	0.0185747	0.997611	8.55715e-06	0.0480224	0.0343066	0.00176624	Down	Up	Down
ENSBTAG00000017560	bta-miR-2366	ENSBTAG00000018258	SRSF2	-0.866762	0.0254458	-0.912342	0.0111891	0.989919	0.000151917	0.0480224	0.0259509	0.00504936	Down	Up	Down
ENSBTAG00000017560	bta-miR-2366	ENSBTAG00000020994	C19H17orf75	-0.866762	0.0254458	-0.953345	0.00321426	0.923937	0.00845835	0.0480224	0.0157022	0.0287478	Down	Up	Down
ENSBTAG00000017560	bta-miR-2366	ENSBTAG00000007447	NUDT4	-0.866762	0.0254458	-0.858238	0.0287201	0.952436	0.00333976	0.0480224	0.0442341	0.0184044	Down	Up	Down
ENSBTAG00000017560	bta-miR-2366	ENSBTAG00000001731	GLYR1	-0.866762	0.0254458	-0.929628	0.00725403	0.909431	0.0119326	0.0480224	0.0211156	0.0342439	Down	Up	Down
ENSBTAG00000017560	bta-miR-2366	ENSBTAG00000008110	IFT20	-0.866762	0.0254458	-0.948389	0.0039268	0.974906	0.000936655	0.0480224	0.0168042	0.0105981	Down	Up	Down
ENSBTAG00000017560	bta-miR-2366	ENSBTAG00000007321	SREK1	-0.866762	0.0254458	-0.894787	0.0160223	0.977723	0.000738872	0.0480224	0.0318477	0.00958014	Down	Up	Down
ENSBTAG00000017560	bta-miR-2366	ENSBTAG00000020192	PPP2R5C	-0.866762	0.0254458	-0.987519	0.000232683	0.93293	0.00659676	0.0480224	0.00805321	0.0253804	Down	Up	Down
ENSBTAG00000017560	bta-miR-2366	ENSBTAG00000021951	RBM17	-0.866762	0.0254458	-0.946671	0.00419008	0.897829	0.0151251	0.0480224	0.0171055	0.0387846	Down	Up	Down
ENSBTAG00000017560	bta-miR-2366	ENSBTAG00000015721	RAVER1	-0.866762	0.0254458	-0.8488	0.0325637	0.896472	0.0155224	0.0480224	0.0482527	0.0393192	Down	Up	Down
ENSBTAG00000017560	bta-miR-2366	ENSBTAG00000020133	PPP3CC	-0.866762	0.0254458	-0.963326	0.0019928	0.94768	0.0040345	0.0480224	0.0131504	0.0200665	Down	Up	Down
ENSBTAG00000017560	bta-miR-2366	ENSBTAG00000012417	ARL14EP	-0.866762	0.0254458	-0.955558	0.0029188	0.924279	0.00838342	0.0480224	0.0152565	0.0286207	Down	Up	Down
ENSBTAG00000017560	bta-miR-2366	ENSBTAG00000016152	DAB2	-0.866762	0.0254458	-0.874257	0.0227228	0.996403	1.93891e-05	0.0480224	0.0382846	0.00233417	Down	Up	Down
ENSBTAG00000017560	bta-miR-2366	ENSBTAG00000018115	PEBP1	-0.866762	0.0254458	-0.852456	0.0310478	0.980513	0.000565899	0.0480224	0.0465081	0.00857944	Down	Up	Down
ENSBTAG00000017560	bta-miR-2366	ENSBTAG00000010485	MFN1	-0.866762	0.0254458	-0.965008	0.00181524	0.910007	0.0117836	0.0480224	0.0127173	0.0340438	Down	Up	Down
ENSBTAG00000017560	bta-miR-2366	ENSBTAG00000019723	PEX12	-0.866762	0.0254458	-0.972912	0.00109071	0.924174	0.00840643	0.0480224	0.0110519	0.0286557	Down	Up	Down
ENSBTAG00000017560	bta-miR-2366	ENSBTAG00000011285	TRMT1L	-0.866762	0.0254458	-0.970941	0.00125439	0.939137	0.00544381	0.0480224	0.0116425	0.0231424	Down	Up	Down
ENSBTAG00000017560	bta-miR-2366	ENSBTAG00000002716	NOL10	-0.866762	0.0254458	-0.885686	0.0188547	0.963726	0.00194985	0.0480224	0.0345006	0.0144635	Down	Up	Down
ENSBTAG00000017560	bta-miR-2366	ENSBTAG00000002693	KANSL2	-0.866762	0.0254458	-0.991283	0.000113645	0.871746	0.0236187	0.0480224	0.00765645	0.04939	Down	Up	Down
ENSBTAG00000017560	bta-miR-2366	ENSBTAG00000021374	FARSA	-0.866762	0.0254458	-0.889392	0.0176746	0.934788	0.00624023	0.0480224	0.0335183	0.0247266	Down	Up	Down
ENSBTAG00000017560	bta-miR-2366	ENSBTAG00000014181	RNF111	-0.866762	0.0254458	-0.91251	0.0111469	0.93534	0.00613622	0.0480224	0.0259191	0.0245209	Down	Up	Down
ENSBTAG00000017560	bta-miR-2366	ENSBTAG00000018436	UBE2J1	-0.866762	0.0254458	-0.957299	0.00269611	0.969082	0.00141909	0.0480224	0.0145945	0.0126104	Down	Up	Down
ENSBTAG00000017560	bta-miR-2366	ENSBTAG00000011415	ETF1	-0.866762	0.0254458	-0.911579	0.0113818	0.993997	5.39398e-05	0.0480224	0.0261082	0.00335455	Down	Up	Down
ENSBTAG00000017560	bta-miR-2366	ENSBTAG00000020731	PRRG4	-0.866762	0.0254458	-0.983185	0.00042174	0.936061	0.00600158	0.0480224	0.00828981	0.0242622	Down	Up	Down
ENSBTAG00000017560	bta-miR-2366	ENSBTAG00000016818	ZCCHC17	-0.866762	0.0254458	-0.890814	0.0172314	0.942245	0.00490721	0.0480224	0.0331227	0.0220285	Down	Up	Down
ENSBTAG00000017560	bta-miR-2366	ENSBTAG00000019066	FAM167A	-0.866762	0.0254458	-0.995452	3.09836e-05	0.892571	0.0166915	0.0480224	0.00765645	0.0408598	Down	Up	Down
ENSBTAG00000017560	bta-miR-2366	ENSBTAG00000017175	RNF216	-0.866762	0.0254458	-0.873608	0.0229529	0.970135	0.00132456	0.0480224	0.0385458	0.0122484	Down	Up	Down
ENSBTAG00000017560	bta-miR-2366	ENSBTAG00000001881	SLC10A1	-0.866762	0.0254458	-0.949682	0.00373416	0.92776	0.00763949	0.0480224	0.0165997	0.0273132	Down	Up	Down
ENSBTAG00000017560	bta-miR-2366	ENSBTAG00000011435	NPEPPS	-0.866762	0.0254458	-0.852239	0.031137	0.998902	1.80816e-06	0.0480224	0.046625	0.00109304	Down	Up	Down
ENSBTAG00000017560	bta-miR-2366	ENSBTAG00000020465	FERMT1	-0.866762	0.0254458	-0.958505	0.00254704	0.969421	0.00138836	0.0480224	0.014437	0.0124941	Down	Up	Down
ENSBTAG00000008296	bta-miR-2338	ENSBTAG00000017776	CHD2	-0.968092	0.00151097	-0.902101	0.0139072	0.968646	0.00145917	0.0194071	0.0293771	0.0127628	Down	Up	Down
ENSBTAG00000008296	bta-miR-2338	ENSBTAG00000008372	PEX11B	-0.968092	0.00151097	-0.859941	0.0280511	0.957029	0.00273011	0.0194071	0.0435119	0.0167883	Down	Up	Down
ENSBTAG00000008296	bta-miR-2338	ENSBTAG00000015659	CIAO1	-0.968092	0.00151097	-0.96904	0.00142296	0.995073	3.63518e-05	0.0194071	0.0119031	0.0029432	Down	Up	Down
ENSBTAG00000008296	bta-miR-2338	ENSBTAG00000005524	HBP1	-0.968092	0.00151097	-0.886975	0.0184401	0.88543	0.0189376	0.0194071	0.0342856	0.0437069	Down	Up	Down
ENSBTAG00000008296	bta-miR-2338	ENSBTAG00000018207	M6PR	-0.968092	0.00151097	-0.930101	0.00715802	0.969212	0.0014073	0.0194071	0.02094	0.0125712	Down	Up	Down
ENSBTAG00000008296	bta-miR-2338	ENSBTAG00000011753	RCC1L	-0.968092	0.00151097	-0.92667	0.00786874	0.918737	0.00963729	0.0194071	0.0219172	0.0306963	Down	Up	Down
ENSBTAG00000008296	bta-miR-2338	ENSBTAG00000018372	STARD7	-0.968092	0.00151097	-0.94245	0.00487266	0.915498	0.0104091	0.0194071	0.0178515	0.031951	Down	Up	Down
ENSBTAG00000008296	bta-miR-2338	ENSBTAG00000000442	RBP4	-0.968092	0.00151097	-0.855249	0.029913	0.924696	0.00829247	0.0194071	0.0455476	0.0284666	Down	Up	Down
ENSBTAG00000008296	bta-miR-2338	ENSBTAG00000034978	FAM168B	-0.968092	0.00151097	-0.946705	0.00418484	0.996613	1.71919e-05	0.0194071	0.0171055	0.00223981	Down	Up	Down
ENSBTAG00000008296	bta-miR-2338	ENSBTAG00000000392	ASCC1	-0.968092	0.00151097	-0.936672	0.00588872	0.988478	0.000198367	0.0194071	0.0192399	0.00564128	Down	Up	Down
ENSBTAG00000008296	bta-miR-2338	ENSBTAG00000018546	LRBA	-0.968092	0.00151097	-0.920212	0.00929511	0.987932	0.000217562	0.0194071	0.0237265	0.00585122	Down	Up	Down
ENSBTAG00000008296	bta-miR-2338	ENSBTAG00000035083	ATXN7L3B	-0.968092	0.00151097	-0.91134	0.0114425	0.982567	0.000453234	0.0194071	0.0261374	0.00783049	Down	Up	Down
ENSBTAG00000008296	bta-miR-2338	ENSBTAG00000047139	SPRING1	-0.968092	0.00151097	-0.910369	0.0116904	0.946061	0.00428569	0.0194071	0.0263356	0.0206601	Down	Up	Down
ENSBTAG00000008296	bta-miR-2338	ENSBTAG00000027317	RNF114	-0.968092	0.00151097	-0.946887	0.00415654	0.882142	0.0200174	0.0194071	0.0171055	0.0450626	Down	Up	Down
ENSBTAG00000008296	bta-miR-2338	ENSBTAG00000002209	JPT2	-0.968092	0.00151097	-0.869142	0.0245654	0.964356	0.00188312	0.0194071	0.0400245	0.0142483	Down	Up	Down
ENSBTAG00000008296	bta-miR-2338	ENSBTAG00000022160	NAP1L4	-0.968092	0.00151097	-0.92597	0.00801785	0.967254	0.00159086	0.0194071	0.022137	0.0132459	Down	Up	Down
ENSBTAG00000008296	bta-miR-2338	ENSBTAG00000010995	CINP	-0.968092	0.00151097	-0.965953	0.00171908	0.994564	4.42449e-05	0.0194071	0.0127078	0.00313114	Down	Up	Down
ENSBTAG00000008296	bta-miR-2338	ENSBTAG00000003885	PEX2	-0.968092	0.00151097	-0.921196	0.00907031	0.904687	0.0131938	0.0194071	0.0234323	0.0360842	Down	Up	Down
ENSBTAG00000008296	bta-miR-2338	ENSBTAG00000014820	OXA1L	-0.968092	0.00151097	-0.918366	0.00972424	0.984255	0.000369895	0.0194071	0.0241786	0.00722922	Down	Up	Down
ENSBTAG00000008296	bta-miR-2338	ENSBTAG00000017195	FANCC	-0.968092	0.00151097	-0.907249	0.0125052	0.965407	0.0017743	0.0194071	0.0276451	0.0138781	Down	Up	Down
ENSBTAG00000008296	bta-miR-2338	ENSBTAG00000001512	ZFP64	-0.968092	0.00151097	-0.928359	0.00751471	0.955374	0.00294274	0.0194071	0.0213511	0.0173572	Down	Up	Down
ENSBTAG00000008296	bta-miR-2338	ENSBTAG00000015352	MTMR4	-0.968092	0.00151097	-0.854266	0.0303102	0.949872	0.0037062	0.0194071	0.0457644	0.0193036	Down	Up	Down
ENSBTAG00000008296	bta-miR-2338	ENSBTAG00000016024	MYL12A	-0.968092	0.00151097	-0.886638	0.0185481	0.905577	0.0129527	0.0194071	0.0343066	0.0357459	Down	Up	Down
ENSBTAG00000008296	bta-miR-2338	ENSBTAG00000039770	CEBPZ	-0.968092	0.00151097	-0.918969	0.00958291	0.986616	0.000267517	0.0194071	0.024089	0.00635411	Down	Up	Down
ENSBTAG00000008296	bta-miR-2338	ENSBTAG00000008089	AMMECR1L	-0.968092	0.00151097	-0.963765	0.00194565	0.916836	0.0100867	0.0194071	0.0130742	0.0314341	Down	Up	Down
ENSBTAG00000008296	bta-miR-2338	ENSBTAG00000018999	MGRN1	-0.968092	0.00151097	-0.970951	0.00125354	0.905184	0.013059	0.0194071	0.0116425	0.0358906	Down	Up	Down
ENSBTAG00000008296	bta-miR-2338	ENSBTAG00000021209	UBR5	-0.968092	0.00151097	-0.960775	0.00227771	0.979787	0.000608744	0.0194071	0.0139352	0.00884161	Down	Up	Down
ENSBTAG00000008296	bta-miR-2338	ENSBTAG00000032914	SLC11A2	-0.968092	0.00151097	-0.94509	0.00443986	0.906706	0.0126495	0.0194071	0.0174806	0.0353153	Down	Up	Down
ENSBTAG00000008296	bta-miR-2338	ENSBTAG00000008439	AP5S1	-0.968092	0.00151097	-0.944779	0.00448983	0.946634	0.00419595	0.0194071	0.0175787	0.0204505	Down	Up	Down
ENSBTAG00000008296	bta-miR-2338	ENSBTAG00000015038	HADHA	-0.968092	0.00151097	-0.940329	0.00523475	0.976772	0.000803024	0.0194071	0.0183667	0.00991965	Down	Up	Down
ENSBTAG00000008296	bta-miR-2338	ENSBTAG00000026660	TAF12	-0.968092	0.00151097	-0.968397	0.00148238	0.9946	4.36588e-05	0.0194071	0.0120688	0.00311892	Down	Up	Down
ENSBTAG00000008296	bta-miR-2338	ENSBTAG00000003208	RAB33B	-0.968092	0.00151097	-0.886311	0.0186531	0.930238	0.00713025	0.0194071	0.034318	0.0263874	Down	Up	Down
ENSBTAG00000008296	bta-miR-2338	ENSBTAG00000010790	EIF3L	-0.968092	0.00151097	-0.863334	0.0267402	0.951566	0.00346193	0.0194071	0.0422701	0.0187059	Down	Up	Down
ENSBTAG00000008296	bta-miR-2338	ENSBTAG00000005246	DIP2B	-0.968092	0.00151097	-0.885878	0.0187925	0.917353	0.00996357	0.0194071	0.0344528	0.0312409	Down	Up	Down
ENSBTAG00000008296	bta-miR-2338	ENSBTAG00000019608	DDX47	-0.968092	0.00151097	-0.917974	0.0098164	0.962224	0.00211361	0.0194071	0.0242638	0.0149804	Down	Up	Down
ENSBTAG00000008296	bta-miR-2338	ENSBTAG00000015428	TMEM170A	-0.968092	0.00151097	-0.876734	0.0218553	0.946032	0.00429025	0.0194071	0.0374546	0.0206717	Down	Up	Down
ENSBTAG00000008296	bta-miR-2338	ENSBTAG00000016336	OGA	-0.968092	0.00151097	-0.963016	0.00202639	0.970073	0.00133001	0.0194071	0.0132773	0.0122664	Down	Up	Down
ENSBTAG00000008296	bta-miR-2338	ENSBTAG00000017375	FAM241A	-0.968092	0.00151097	-0.915649	0.0103725	0.911514	0.0113983	0.0194071	0.0249896	0.0334657	Down	Up	Down
ENSBTAG00000008296	bta-miR-2338	ENSBTAG00000016599	MRPL53	-0.968092	0.00151097	-0.942127	0.00492705	0.995047	3.67434e-05	0.0194071	0.0178515	0.00295113	Down	Up	Down
ENSBTAG00000008296	bta-miR-2338	ENSBTAG00000004203	VPS33A	-0.968092	0.00151097	-0.921689	0.00895873	0.982705	0.000446072	0.0194071	0.0233452	0.00777883	Down	Up	Down
ENSBTAG00000008296	bta-miR-2338	ENSBTAG00000017550	CSNK1G3	-0.968092	0.00151097	-0.946639	0.00419517	0.992509	8.39604e-05	0.0194071	0.0171055	0.00398842	Down	Up	Down
ENSBTAG00000008296	bta-miR-2338	ENSBTAG00000025859	ZCCHC7	-0.968092	0.00151097	-0.884324	0.0192974	0.958748	0.00251753	0.0194071	0.0348871	0.0162031	Down	Up	Down
ENSBTAG00000008296	bta-miR-2338	ENSBTAG00000011893	HDHD2	-0.968092	0.00151097	-0.967123	0.0016036	0.952034	0.00339587	0.0194071	0.01227	0.0185434	Down	Up	Down
ENSBTAG00000008296	bta-miR-2338	ENSBTAG00000015898	RABL3	-0.968092	0.00151097	-0.94851	0.00390856	0.973334	0.00105714	0.0194071	0.0168042	0.0111538	Down	Up	Down
ENSBTAG00000008296	bta-miR-2338	ENSBTAG00000015155	HACD3	-0.968092	0.00151097	-0.957614	0.00265683	0.982844	0.000438957	0.0194071	0.0145941	0.00772655	Down	Up	Down
ENSBTAG00000008296	bta-miR-2338	ENSBTAG00000020735	SMG1	-0.968092	0.00151097	-0.959807	0.00239075	0.977169	0.000775907	0.0194071	0.0141962	0.0097828	Down	Up	Down
ENSBTAG00000008296	bta-miR-2338	ENSBTAG00000020262	PSME4	-0.968092	0.00151097	-0.91372	0.0108452	0.984218	0.000371638	0.0194071	0.0255062	0.00724085	Down	Up	Down
ENSBTAG00000008296	bta-miR-2338	ENSBTAG00000020174	HBS1L	-0.968092	0.00151097	-0.930717	0.00703383	0.988651	0.000192484	0.0194071	0.0208961	0.00556145	Down	Up	Down
ENSBTAG00000008296	bta-miR-2338	ENSBTAG00000000025	RAB6A	-0.968092	0.00151097	-0.892218	0.0167995	0.95499	0.00299319	0.0194071	0.0326741	0.0174971	Down	Up	Down
ENSBTAG00000008296	bta-miR-2338	ENSBTAG00000020541	PYURF	-0.968092	0.00151097	-0.905475	0.0129801	0.909491	0.0119171	0.0194071	0.0281756	0.034223	Down	Up	Down
ENSBTAG00000008296	bta-miR-2338	ENSBTAG00000003679	PAAF1	-0.968092	0.00151097	-0.937589	0.00572123	0.971054	0.00124472	0.0194071	0.0189888	0.0119323	Down	Up	Down
ENSBTAG00000008296	bta-miR-2338	ENSBTAG00000006744	TMEM131	-0.968092	0.00151097	-0.941323	0.00506355	0.913709	0.010848	0.0194071	0.0180012	0.0326288	Down	Up	Down
ENSBTAG00000008296	bta-miR-2338	ENSBTAG00000001656	TMEM254	-0.968092	0.00151097	-0.942359	0.00488805	0.982786	0.000441928	0.0194071	0.0178515	0.00774924	Down	Up	Down
ENSBTAG00000008296	bta-miR-2338	ENSBTAG00000004380	STAT2	-0.968092	0.00151097	-0.932799	0.00662227	0.938093	0.00563015	0.0194071	0.0203429	0.0235225	Down	Up	Down
ENSBTAG00000008296	bta-miR-2338	ENSBTAG00000039161	ALDH3A2	-0.968092	0.00151097	-0.971591	0.00119914	0.949655	0.00373814	0.0194071	0.0115134	0.0193788	Down	Up	Down
ENSBTAG00000008296	bta-miR-2338	ENSBTAG00000003218	RAB28	-0.968092	0.00151097	-0.870088	0.0242195	0.96415	0.00190478	0.0194071	0.0396574	0.0143201	Down	Up	Down
ENSBTAG00000008296	bta-miR-2338	ENSBTAG00000001364	DPH6	-0.968092	0.00151097	-0.967886	0.00153038	0.983404	0.000410877	0.0194071	0.0121628	0.00752637	Down	Up	Down
ENSBTAG00000008296	bta-miR-2338	ENSBTAG00000018360	MRPL1	-0.968092	0.00151097	-0.88224	0.0199845	0.962266	0.00210897	0.0194071	0.0355302	0.0149638	Down	Up	Down
ENSBTAG00000008296	bta-miR-2338	ENSBTAG00000002727	PHACTR4	-0.968092	0.00151097	-0.899473	0.0146506	0.977763	0.000736217	0.0194071	0.030175	0.00956707	Down	Up	Down
ENSBTAG00000008296	bta-miR-2338	ENSBTAG00000004284	UFD1	-0.968092	0.00151097	-0.900468	0.014367	0.941358	0.00505742	0.0194071	0.0299919	0.0223442	Down	Up	Down
ENSBTAG00000008296	bta-miR-2338	ENSBTAG00000005470	BIN3	-0.968092	0.00151097	-0.898851	0.0148292	0.972475	0.001126	0.0194071	0.030423	0.01144	Down	Up	Down
ENSBTAG00000008296	bta-miR-2338	ENSBTAG00000019515	SNX17	-0.968092	0.00151097	-0.943544	0.00469101	0.961894	0.00215047	0.0194071	0.0178187	0.0150933	Down	Up	Down
ENSBTAG00000051239	bta-miR-2338	ENSBTAG00000017776	CHD2	-0.901009	0.0142139	-0.902101	0.0139072	0.922478	0.00878161	0.0375477	0.0293771	0.0292876	Down	Up	Down
ENSBTAG00000051239	bta-miR-2338	ENSBTAG00000015659	CIAO1	-0.901009	0.0142139	-0.96904	0.00142296	0.940679	0.00517403	0.0375477	0.0119031	0.0225841	Down	Up	Down
ENSBTAG00000051239	bta-miR-2338	ENSBTAG00000005524	HBP1	-0.901009	0.0142139	-0.886975	0.0184401	0.882551	0.0198814	0.0375477	0.0342856	0.0448876	Down	Up	Down
ENSBTAG00000051239	bta-miR-2338	ENSBTAG00000018207	M6PR	-0.901009	0.0142139	-0.930101	0.00715802	0.946066	0.00428494	0.0375477	0.02094	0.0206589	Down	Up	Down
ENSBTAG00000051239	bta-miR-2338	ENSBTAG00000034978	FAM168B	-0.901009	0.0142139	-0.946705	0.00418484	0.889128	0.0177576	0.0375477	0.0171055	0.0422456	Down	Up	Down
ENSBTAG00000051239	bta-miR-2338	ENSBTAG00000000392	ASCC1	-0.901009	0.0142139	-0.936672	0.00588872	0.931514	0.00687483	0.0375477	0.0192399	0.0259026	Down	Up	Down
ENSBTAG00000051239	bta-miR-2338	ENSBTAG00000018546	LRBA	-0.901009	0.0142139	-0.920212	0.00929511	0.882076	0.020039	0.0375477	0.0237265	0.0450856	Down	Up	Down
ENSBTAG00000051239	bta-miR-2338	ENSBTAG00000035083	ATXN7L3B	-0.901009	0.0142139	-0.91134	0.0114425	0.916965	0.0100559	0.0375477	0.0261374	0.0313882	Down	Up	Down
ENSBTAG00000051239	bta-miR-2338	ENSBTAG00000047139	SPRING1	-0.901009	0.0142139	-0.910369	0.0116904	0.967287	0.00158769	0.0375477	0.0263356	0.0132344	Down	Up	Down
ENSBTAG00000051239	bta-miR-2338	ENSBTAG00000027317	RNF114	-0.901009	0.0142139	-0.946887	0.00415654	0.897735	0.0151524	0.0375477	0.0171055	0.0388213	Down	Up	Down
ENSBTAG00000051239	bta-miR-2338	ENSBTAG00000010995	CINP	-0.901009	0.0142139	-0.965953	0.00171908	0.939183	0.00543563	0.0375477	0.0127078	0.0231243	Down	Up	Down
ENSBTAG00000051239	bta-miR-2338	ENSBTAG00000003885	PEX2	-0.901009	0.0142139	-0.921196	0.00907031	0.979397	0.000632342	0.0375477	0.0234323	0.00898534	Down	Up	Down
ENSBTAG00000051239	bta-miR-2338	ENSBTAG00000014820	OXA1L	-0.901009	0.0142139	-0.918366	0.00972424	0.903329	0.0135663	0.0375477	0.0241786	0.0366187	Down	Up	Down
ENSBTAG00000051239	bta-miR-2338	ENSBTAG00000017195	FANCC	-0.901009	0.0142139	-0.907249	0.0125052	0.957309	0.00269488	0.0375477	0.0276451	0.0167014	Down	Up	Down
ENSBTAG00000051239	bta-miR-2338	ENSBTAG00000039770	CEBPZ	-0.901009	0.0142139	-0.918969	0.00958291	0.904188	0.01333	0.0375477	0.024089	0.0362821	Down	Up	Down
ENSBTAG00000051239	bta-miR-2338	ENSBTAG00000008089	AMMECR1L	-0.901009	0.0142139	-0.963765	0.00194565	0.938301	0.0055927	0.0375477	0.0130742	0.023448	Down	Up	Down
ENSBTAG00000051239	bta-miR-2338	ENSBTAG00000018999	MGRN1	-0.901009	0.0142139	-0.970951	0.00125354	0.895467	0.0158197	0.0375477	0.0116425	0.0397134	Down	Up	Down
ENSBTAG00000051239	bta-miR-2338	ENSBTAG00000021209	UBR5	-0.901009	0.0142139	-0.960775	0.00227771	0.958935	0.00249482	0.0375477	0.0139352	0.0161361	Down	Up	Down
ENSBTAG00000051239	bta-miR-2338	ENSBTAG00000032914	SLC11A2	-0.901009	0.0142139	-0.94509	0.00443986	0.97012	0.00132589	0.0375477	0.0174806	0.0122535	Down	Up	Down
ENSBTAG00000051239	bta-miR-2338	ENSBTAG00000015038	HADHA	-0.901009	0.0142139	-0.940329	0.00523475	0.938449	0.00556624	0.0375477	0.0183667	0.023396	Down	Up	Down
ENSBTAG00000051239	bta-miR-2338	ENSBTAG00000026660	TAF12	-0.901009	0.0142139	-0.968397	0.00148238	0.93582	0.00604645	0.0375477	0.0120688	0.0243422	Down	Up	Down
ENSBTAG00000051239	bta-miR-2338	ENSBTAG00000003208	RAB33B	-0.901009	0.0142139	-0.886311	0.0186531	0.954713	0.00302995	0.0375477	0.034318	0.0175984	Down	Up	Down
ENSBTAG00000051239	bta-miR-2338	ENSBTAG00000005246	DIP2B	-0.901009	0.0142139	-0.885878	0.0187925	0.898061	0.0150578	0.0375477	0.0344528	0.0386951	Down	Up	Down
ENSBTAG00000051239	bta-miR-2338	ENSBTAG00000015428	TMEM170A	-0.901009	0.0142139	-0.876734	0.0218553	0.938815	0.0055008	0.0375477	0.0374546	0.0232637	Down	Up	Down
ENSBTAG00000051239	bta-miR-2338	ENSBTAG00000016336	OGA	-0.901009	0.0142139	-0.963016	0.00202639	0.943727	0.00466089	0.0375477	0.0132773	0.0215174	Down	Up	Down
ENSBTAG00000051239	bta-miR-2338	ENSBTAG00000017375	FAM241A	-0.901009	0.0142139	-0.915649	0.0103725	0.970618	0.00128223	0.0375477	0.0249896	0.0120798	Down	Up	Down
ENSBTAG00000051239	bta-miR-2338	ENSBTAG00000016599	MRPL53	-0.901009	0.0142139	-0.942127	0.00492705	0.893789	0.0163221	0.0375477	0.0178515	0.0403794	Down	Up	Down
ENSBTAG00000051239	bta-miR-2338	ENSBTAG00000004203	VPS33A	-0.901009	0.0142139	-0.921689	0.00895873	0.899982	0.0145052	0.0375477	0.0233452	0.0379366	Down	Up	Down
ENSBTAG00000051239	bta-miR-2338	ENSBTAG00000017550	CSNK1G3	-0.901009	0.0142139	-0.946639	0.00419517	0.935722	0.00606473	0.0375477	0.0171055	0.0243784	Down	Up	Down
ENSBTAG00000051239	bta-miR-2338	ENSBTAG00000025859	ZCCHC7	-0.901009	0.0142139	-0.884324	0.0192974	0.939566	0.00536805	0.0375477	0.0348871	0.0229915	Down	Up	Down
ENSBTAG00000051239	bta-miR-2338	ENSBTAG00000011893	HDHD2	-0.901009	0.0142139	-0.967123	0.0016036	0.937827	0.00567815	0.0375477	0.01227	0.0236125	Down	Up	Down
ENSBTAG00000051239	bta-miR-2338	ENSBTAG00000015898	RABL3	-0.901009	0.0142139	-0.94851	0.00390856	0.978143	0.000711382	0.0375477	0.0168042	0.00944984	Down	Up	Down
ENSBTAG00000051239	bta-miR-2338	ENSBTAG00000015155	HACD3	-0.901009	0.0142139	-0.957614	0.00265683	0.920005	0.00934291	0.0375477	0.0145941	0.0302187	Down	Up	Down
ENSBTAG00000051239	bta-miR-2338	ENSBTAG00000020735	SMG1	-0.901009	0.0142139	-0.959807	0.00239075	0.943391	0.00471611	0.0375477	0.0141962	0.021639	Down	Up	Down
ENSBTAG00000051239	bta-miR-2338	ENSBTAG00000020174	HBS1L	-0.901009	0.0142139	-0.930717	0.00703383	0.92274	0.00872303	0.0375477	0.0208961	0.0291979	Down	Up	Down
ENSBTAG00000051239	bta-miR-2338	ENSBTAG00000000025	RAB6A	-0.901009	0.0142139	-0.892218	0.0167995	0.88046	0.0205807	0.0375477	0.0326741	0.0457537	Down	Up	Down
ENSBTAG00000051239	bta-miR-2338	ENSBTAG00000020541	PYURF	-0.901009	0.0142139	-0.905475	0.0129801	0.910122	0.0117542	0.0375477	0.0281756	0.0340001	Down	Up	Down
ENSBTAG00000051239	bta-miR-2338	ENSBTAG00000003679	PAAF1	-0.901009	0.0142139	-0.937589	0.00572123	0.900543	0.0143457	0.0375477	0.0189888	0.0377165	Down	Up	Down
ENSBTAG00000051239	bta-miR-2338	ENSBTAG00000006744	TMEM131	-0.901009	0.0142139	-0.941323	0.00506355	0.982006	0.000482778	0.0375477	0.0180012	0.00803868	Down	Up	Down
ENSBTAG00000051239	bta-miR-2338	ENSBTAG00000001656	TMEM254	-0.901009	0.0142139	-0.942359	0.00488805	0.957778	0.00263639	0.0375477	0.0178515	0.0165488	Down	Up	Down
ENSBTAG00000051239	bta-miR-2338	ENSBTAG00000003711	EPAS1	-0.901009	0.0142139	-0.925927	0.00802709	0.913351	0.0109367	0.0375477	0.0221399	0.0327567	Down	Up	Down
ENSBTAG00000051239	bta-miR-2338	ENSBTAG00000039161	ALDH3A2	-0.901009	0.0142139	-0.971591	0.00119914	0.944718	0.00449962	0.0375477	0.0115134	0.0211583	Down	Up	Down
ENSBTAG00000051239	bta-miR-2338	ENSBTAG00000003218	RAB28	-0.901009	0.0142139	-0.870088	0.0242195	0.878556	0.0212273	0.0375477	0.0396574	0.0465341	Down	Up	Down
ENSBTAG00000051239	bta-miR-2338	ENSBTAG00000001364	DPH6	-0.901009	0.0142139	-0.967886	0.00153038	0.902076	0.0139142	0.0375477	0.0121628	0.0371021	Down	Up	Down
ENSBTAG00000052735	bta-miR-2338	ENSBTAG00000017776	CHD2	-0.879675	0.0208461	-0.902101	0.0139072	0.886619	0.0185542	0.0444963	0.0293771	0.0432304	Down	Up	Down
ENSBTAG00000052735	bta-miR-2338	ENSBTAG00000015659	CIAO1	-0.879675	0.0208461	-0.96904	0.00142296	0.893149	0.0165157	0.0444963	0.0119031	0.0406309	Down	Up	Down
ENSBTAG00000052735	bta-miR-2338	ENSBTAG00000005524	HBP1	-0.879675	0.0208461	-0.886975	0.0184401	0.916083	0.0102677	0.0444963	0.0342856	0.0317271	Down	Up	Down
ENSBTAG00000052735	bta-miR-2338	ENSBTAG00000000260	ZNRF2	-0.879675	0.0208461	-0.890812	0.0172321	0.935202	0.0061622	0.0444963	0.0331227	0.0245768	Down	Up	Down
ENSBTAG00000052735	bta-miR-2338	ENSBTAG00000019125	SLC1A1	-0.879675	0.0208461	-0.851407	0.0314792	0.880478	0.0205746	0.0444963	0.0469837	0.0457484	Down	Up	Down
ENSBTAG00000052735	bta-miR-2338	ENSBTAG00000032951	ABHD17C	-0.879675	0.0208461	-0.852896	0.0308678	0.889283	0.0177088	0.0444963	0.0463233	0.0421788	Down	Up	Down
ENSBTAG00000052735	bta-miR-2338	ENSBTAG00000000392	ASCC1	-0.879675	0.0208461	-0.936672	0.00588872	0.880109	0.0206992	0.0444963	0.0192399	0.0459031	Down	Up	Down
ENSBTAG00000052735	bta-miR-2338	ENSBTAG00000007390	VAT1	-0.879675	0.0208461	-0.86297	0.0268795	0.875632	0.0222393	0.0444963	0.0424516	0.0477512	Down	Up	Down
ENSBTAG00000052735	bta-miR-2338	ENSBTAG00000047139	SPRING1	-0.879675	0.0208461	-0.910369	0.0116904	0.879756	0.0208188	0.0444963	0.0263356	0.0460403	Down	Up	Down
ENSBTAG00000052735	bta-miR-2338	ENSBTAG00000027317	RNF114	-0.879675	0.0208461	-0.946887	0.00415654	0.931741	0.00682996	0.0444963	0.0171055	0.0258251	Down	Up	Down
ENSBTAG00000052735	bta-miR-2338	ENSBTAG00000010995	CINP	-0.879675	0.0208461	-0.965953	0.00171908	0.891414	0.0170462	0.0444963	0.0127078	0.0413155	Down	Up	Down
ENSBTAG00000052735	bta-miR-2338	ENSBTAG00000003885	PEX2	-0.879675	0.0208461	-0.921196	0.00907031	0.993572	6.18466e-05	0.0444963	0.0234323	0.00354417	Down	Up	Down
ENSBTAG00000052735	bta-miR-2338	ENSBTAG00000010502	SERTAD3	-0.879675	0.0208461	-0.873388	0.0230311	0.902893	0.0136869	0.0444963	0.0386205	0.0367882	Down	Up	Down
ENSBTAG00000052735	bta-miR-2338	ENSBTAG00000017195	FANCC	-0.879675	0.0208461	-0.907249	0.0125052	0.877563	0.0215686	0.0444963	0.0276451	0.0469527	Down	Up	Down
ENSBTAG00000052735	bta-miR-2338	ENSBTAG00000008089	AMMECR1L	-0.879675	0.0208461	-0.963765	0.00194565	0.950155	0.00366483	0.0444963	0.0130742	0.019206	Down	Up	Down
ENSBTAG00000052735	bta-miR-2338	ENSBTAG00000018999	MGRN1	-0.879675	0.0208461	-0.970951	0.00125354	0.919084	0.00955622	0.0444963	0.0116425	0.0305606	Down	Up	Down
ENSBTAG00000052735	bta-miR-2338	ENSBTAG00000021209	UBR5	-0.879675	0.0208461	-0.960775	0.00227771	0.915288	0.0104602	0.0444963	0.0139352	0.032035	Down	Up	Down
ENSBTAG00000052735	bta-miR-2338	ENSBTAG00000032914	SLC11A2	-0.879675	0.0208461	-0.94509	0.00443986	0.978441	0.000692181	0.0444963	0.0174806	0.00933468	Down	Up	Down
ENSBTAG00000052735	bta-miR-2338	ENSBTAG00000015038	HADHA	-0.879675	0.0208461	-0.940329	0.00523475	0.908538	0.0121653	0.0444963	0.0183667	0.034599	Down	Up	Down
ENSBTAG00000052735	bta-miR-2338	ENSBTAG00000026660	TAF12	-0.879675	0.0208461	-0.968397	0.00148238	0.881956	0.0200791	0.0444963	0.0120688	0.0451329	Down	Up	Down
ENSBTAG00000052735	bta-miR-2338	ENSBTAG00000003208	RAB33B	-0.879675	0.0208461	-0.886311	0.0186531	0.949546	0.00375412	0.0444963	0.034318	0.0194203	Down	Up	Down
ENSBTAG00000052735	bta-miR-2338	ENSBTAG00000016336	OGA	-0.879675	0.0208461	-0.963016	0.00202639	0.936038	0.00600578	0.0444963	0.0132773	0.0242713	Down	Up	Down
ENSBTAG00000052735	bta-miR-2338	ENSBTAG00000017375	FAM241A	-0.879675	0.0208461	-0.915649	0.0103725	0.951407	0.00348458	0.0444963	0.0249896	0.0187602	Down	Up	Down
ENSBTAG00000052735	bta-miR-2338	ENSBTAG00000025859	ZCCHC7	-0.879675	0.0208461	-0.884324	0.0192974	0.883622	0.0195278	0.0444963	0.0348871	0.0444522	Down	Up	Down
ENSBTAG00000052735	bta-miR-2338	ENSBTAG00000011893	HDHD2	-0.879675	0.0208461	-0.967123	0.0016036	0.933864	0.00641631	0.0444963	0.01227	0.0250605	Down	Up	Down
ENSBTAG00000052735	bta-miR-2338	ENSBTAG00000015898	RABL3	-0.879675	0.0208461	-0.94851	0.00390856	0.928861	0.00741109	0.0444963	0.0168042	0.0268977	Down	Up	Down
ENSBTAG00000052735	bta-miR-2338	ENSBTAG00000015155	HACD3	-0.879675	0.0208461	-0.957614	0.00265683	0.899223	0.0147223	0.0444963	0.0145941	0.0382248	Down	Up	Down
ENSBTAG00000052735	bta-miR-2338	ENSBTAG00000020735	SMG1	-0.879675	0.0208461	-0.959807	0.00239075	0.903274	0.0135814	0.0444963	0.0141962	0.0366393	Down	Up	Down
ENSBTAG00000052735	bta-miR-2338	ENSBTAG00000020541	PYURF	-0.879675	0.0208461	-0.905475	0.0129801	0.929064	0.00736936	0.0444963	0.0281756	0.0268249	Down	Up	Down
ENSBTAG00000052735	bta-miR-2338	ENSBTAG00000003679	PAAF1	-0.879675	0.0208461	-0.937589	0.00572123	0.880213	0.0206639	0.0444963	0.0189888	0.045859	Down	Up	Down
ENSBTAG00000052735	bta-miR-2338	ENSBTAG00000006744	TMEM131	-0.879675	0.0208461	-0.941323	0.00506355	0.971023	0.00124736	0.0444963	0.0180012	0.0119408	Down	Up	Down
ENSBTAG00000052735	bta-miR-2338	ENSBTAG00000001656	TMEM254	-0.879675	0.0208461	-0.942359	0.00488805	0.916875	0.0100774	0.0444963	0.0178515	0.0314208	Down	Up	Down
ENSBTAG00000052735	bta-miR-2338	ENSBTAG00000003711	EPAS1	-0.879675	0.0208461	-0.925927	0.00802709	0.952063	0.00339185	0.0444963	0.0221399	0.0185341	Down	Up	Down
ENSBTAG00000052735	bta-miR-2338	ENSBTAG00000004380	STAT2	-0.879675	0.0208461	-0.932799	0.00662227	0.880266	0.0206461	0.0444963	0.0203429	0.0458368	Down	Up	Down
ENSBTAG00000052735	bta-miR-2338	ENSBTAG00000039161	ALDH3A2	-0.879675	0.0208461	-0.971591	0.00119914	0.940879	0.00513964	0.0444963	0.0115134	0.0225127	Down	Up	Down
ENSBTAG00000052735	bta-miR-2338	ENSBTAG00000001364	DPH6	-0.879675	0.0208461	-0.967886	0.00153038	0.892316	0.0167693	0.0444963	0.0121628	0.0409603	Down	Up	Down
ENSBTAG00000051239	bta-miR-2375	ENSBTAG00000022013	CBR4	-0.930334	0.00711089	-0.981823	0.000492605	0.972368	0.00113471	0.0284868	0.00870118	0.011477	Down	Up	Down
ENSBTAG00000051239	bta-miR-2375	ENSBTAG00000014140	ATP1B3	-0.930334	0.00711089	-0.928968	0.00738909	0.934719	0.00625329	0.0284868	0.0211641	0.0247559	Down	Up	Down
ENSBTAG00000051239	bta-miR-2375	ENSBTAG00000017061	SMARCAD1	-0.930334	0.00711089	-0.928921	0.00739879	0.892746	0.0166384	0.0284868	0.0211641	0.0407879	Down	Up	Down
ENSBTAG00000051239	bta-miR-2375	ENSBTAG00000018452	ANKRA2	-0.930334	0.00711089	-0.984235	0.000370858	0.945416	0.00438783	0.0284868	0.00805321	0.0209046	Down	Up	Down
ENSBTAG00000051239	bta-miR-2375	ENSBTAG00000020192	PPP2R5C	-0.930334	0.00711089	-0.921368	0.00903141	0.90857	0.012157	0.0284868	0.0234227	0.0345836	Down	Up	Down
ENSBTAG00000051239	bta-miR-2375	ENSBTAG00000021392	DCAF11	-0.930334	0.00711089	-0.94751	0.0040605	0.903723	0.0134578	0.0284868	0.0169382	0.0364636	Down	Up	Down
ENSBTAG00000051239	bta-miR-2375	ENSBTAG00000018979	PUM1	-0.930334	0.00711089	-0.987071	0.000249675	0.948922	0.00384675	0.0284868	0.00805321	0.0196174	Down	Up	Down
ENSBTAG00000051239	bta-miR-2375	ENSBTAG00000020441	HMG20A	-0.930334	0.00711089	-0.933423	0.00650123	0.885499	0.0189152	0.0284868	0.0202652	0.0436763	Down	Up	Down
ENSBTAG00000051239	bta-miR-2375	ENSBTAG00000019130	FAM149B1	-0.930334	0.00711089	-0.948961	0.00384096	0.957692	0.00264715	0.0284868	0.0167682	0.016578	Down	Up	Down
ENSBTAG00000051239	bta-miR-2375	ENSBTAG00000003295	GORAB	-0.930334	0.00711089	-0.973765	0.00102338	0.974892	0.000937719	0.0284868	0.0107574	0.0106059	Down	Up	Down
ENSBTAG00000051239	bta-miR-2375	ENSBTAG00000003764	AKIRIN2	-0.930334	0.00711089	-0.948104	0.00396992	0.875588	0.0222545	0.0284868	0.0168042	0.0477695	Down	Up	Down
ENSBTAG00000051239	bta-miR-2375	ENSBTAG00000018888	DPH2	-0.930334	0.00711089	-0.984857	0.000342213	0.912708	0.0110974	0.0284868	0.00805321	0.0330025	Down	Up	Down
ENSBTAG00000051239	bta-miR-2375	ENSBTAG00000001140	IAH1	-0.930334	0.00711089	-0.977959	0.000723386	0.951831	0.00342443	0.0284868	0.0096339	0.0186143	Down	Up	Down
ENSBTAG00000051239	bta-miR-2375	ENSBTAG00000001956	HINT3	-0.930334	0.00711089	-0.89051	0.0173259	0.935337	0.00613682	0.0284868	0.0332278	0.0245223	Down	Up	Down
ENSBTAG00000051239	bta-miR-2375	ENSBTAG00000046160	SMIM13	-0.930334	0.00711089	-0.952234	0.00336792	0.940981	0.00512215	0.0284868	0.016011	0.0224731	Down	Up	Down
ENSBTAG00000051239	bta-miR-2375	ENSBTAG00000006429	ACO2	-0.930334	0.00711089	-0.941066	0.00510751	0.87341	0.0230232	0.0284868	0.0181338	0.0486881	Down	Up	Down
ENSBTAG00000051239	bta-miR-2375	ENSBTAG00000014825	NLK	-0.930334	0.00711089	-0.915672	0.010367	0.936581	0.00590545	0.0284868	0.0249896	0.0240662	Down	Up	Down
ENSBTAG00000051239	bta-miR-2375	ENSBTAG00000001698	CHTF8	-0.930334	0.00711089	-0.973519	0.00104259	0.870674	0.0240062	0.0284868	0.0108598	0.0498484	Down	Up	Down
ENSBTAG00000051239	bta-miR-2375	ENSBTAG00000002697	KCTD10	-0.930334	0.00711089	-0.991392	0.000110838	0.951612	0.00345552	0.0284868	0.00765645	0.0186909	Down	Up	Down
ENSBTAG00000051239	bta-miR-2375	ENSBTAG00000018699	KAT7	-0.930334	0.00711089	-0.939122	0.00544646	0.893865	0.0162993	0.0284868	0.0186318	0.0403512	Down	Up	Down
ENSBTAG00000051239	bta-miR-2375	ENSBTAG00000038480	FPGT	-0.930334	0.00711089	-0.853747	0.0305209	0.907866	0.012342	0.0284868	0.0458993	0.0348679	Down	Up	Down
ENSBTAG00000051239	bta-miR-2375	ENSBTAG00000015625	DCTN4	-0.930334	0.00711089	-0.981727	0.000497806	0.957196	0.0027091	0.0284868	0.00870118	0.0167366	Down	Up	Down
ENSBTAG00000051239	bta-miR-2375	ENSBTAG00000011895	PANK3	-0.930334	0.00711089	-0.985655	0.000307182	0.948929	0.00384576	0.0284868	0.00805321	0.0196149	Down	Up	Down
ENSBTAG00000051239	bta-miR-2375	ENSBTAG00000017263	MXI1	-0.930334	0.00711089	-0.915572	0.0103912	0.91807	0.00979376	0.0284868	0.0250205	0.0309561	Down	Up	Down
ENSBTAG00000051239	bta-miR-2375	ENSBTAG00000000797	MRPL9	-0.930334	0.00711089	-0.985821	0.000300155	0.887232	0.0183578	0.0284868	0.00805321	0.0429877	Down	Up	Down
ENSBTAG00000051239	bta-miR-2375	ENSBTAG00000012170	UBL3	-0.930334	0.00711089	-0.979198	0.000644613	0.968903	0.00143553	0.0284868	0.00948833	0.0126716	Down	Up	Down
ENSBTAG00000051239	bta-miR-2375	ENSBTAG00000001992	CYP51A1	-0.930334	0.00711089	-0.900276	0.0144215	0.992963	7.41034e-05	0.0284868	0.0299974	0.00380226	Down	Up	Down
ENSBTAG00000051239	bta-miR-2375	ENSBTAG00000008816	TRIM2	-0.930334	0.00711089	-0.977641	0.000744287	0.960165	0.00234861	0.0284868	0.0096339	0.0157061	Down	Up	Down
ENSBTAG00000051239	bta-miR-2375	ENSBTAG00000012077	SLF2	-0.930334	0.00711089	-0.98011	0.000589457	0.954943	0.00299947	0.0284868	0.00929361	0.0175145	Down	Up	Down
ENSBTAG00000051239	bta-miR-2375	ENSBTAG00000013832	TRIT1	-0.930334	0.00711089	-0.984073	0.000378466	0.897494	0.0152228	0.0284868	0.00805321	0.0389151	Down	Up	Down
ENSBTAG00000051239	bta-miR-2375	ENSBTAG00000013145	DDHD2	-0.930334	0.00711089	-0.940588	0.00518987	0.900239	0.0144318	0.0284868	0.018312	0.0378394	Down	Up	Down
ENSBTAG00000051239	bta-miR-2375	ENSBTAG00000000941	PLEKHB2	-0.930334	0.00711089	-0.943948	0.00462467	0.909233	0.0119842	0.0284868	0.0176832	0.0343224	Down	Up	Down
ENSBTAG00000051239	bta-miR-2375	ENSBTAG00000007202	EI24	-0.930334	0.00711089	-0.866832	0.0254196	0.948922	0.00384684	0.0284868	0.0408454	0.0196174	Down	Up	Down
ENSBTAG00000015363	bta-miR-423-5p	ENSBTAG00000018631	SAP18	-0.930964	0.00698451	-0.872503	0.0233468	0.932689	0.00664361	0.028297	0.0389881	0.0254689	Down	Up	Down
ENSBTAG00000015363	bta-miR-423-5p	ENSBTAG00000013330	TBC1D20	-0.930964	0.00698451	-0.944267	0.00457269	0.995757	2.69692e-05	0.028297	0.0176207	0.00262669	Down	Up	Down
ENSBTAG00000015363	bta-miR-423-5p	ENSBTAG00000018546	LRBA	-0.930964	0.00698451	-0.973191	0.00106848	0.961936	0.00214576	0.028297	0.010984	0.0150791	Down	Up	Down
ENSBTAG00000015363	bta-miR-423-5p	ENSBTAG00000021897	B4GALT3	-0.930964	0.00698451	-0.950417	0.00362671	0.961852	0.00215513	0.028297	0.0163781	0.0151095	Down	Up	Down
ENSBTAG00000015363	bta-miR-423-5p	ENSBTAG00000020441	HMG20A	-0.930964	0.00698451	-0.959737	0.00239905	0.971689	0.00119094	0.028297	0.0141986	0.0117125	Down	Up	Down
ENSBTAG00000015363	bta-miR-423-5p	ENSBTAG00000003417	PHKG2	-0.930964	0.00698451	-0.980518	0.000565609	0.973198	0.00106791	0.028297	0.00911902	0.0112028	Down	Up	Down
ENSBTAG00000015363	bta-miR-423-5p	ENSBTAG00000010792	SEH1L	-0.930964	0.00698451	-0.9486	0.00389511	0.986343	0.000278492	0.028297	0.0168042	0.00646489	Down	Up	Down
ENSBTAG00000015363	bta-miR-423-5p	ENSBTAG00000047628	XPO7	-0.930964	0.00698451	-0.95405	0.00311857	0.994561	4.43004e-05	0.028297	0.0155668	0.00313251	Down	Up	Down
ENSBTAG00000015363	bta-miR-423-5p	ENSBTAG00000001044	SUPV3L1	-0.930964	0.00698451	-0.947519	0.00405904	0.982301	0.000467125	0.028297	0.0169382	0.00793076	Down	Up	Down
ENSBTAG00000015363	bta-miR-423-5p	ENSBTAG00000011354	NUDT9	-0.930964	0.00698451	-0.903739	0.0134533	0.871127	0.0238423	0.028297	0.0288772	0.0496496	Down	Up	Down
ENSBTAG00000015363	bta-miR-423-5p	ENSBTAG00000047214	TRAPPC1	-0.930964	0.00698451	-0.931402	0.00689719	0.932555	0.00666978	0.028297	0.0208096	0.0255178	Down	Up	Down
ENSBTAG00000015363	bta-miR-423-5p	ENSBTAG00000002591	GLTP	-0.930964	0.00698451	-0.968379	0.00148399	0.916422	0.010186	0.028297	0.0120688	0.0315891	Down	Up	Down
ENSBTAG00000015363	bta-miR-423-5p	ENSBTAG00000002830	U2AF2	-0.930964	0.00698451	-0.912331	0.0111918	0.92374	0.00850155	0.028297	0.0259509	0.0288227	Down	Up	Down
ENSBTAG00000015363	bta-miR-423-5p	ENSBTAG00000000080	GRWD1	-0.930964	0.00698451	-0.926457	0.00791399	0.880197	0.0206695	0.028297	0.0219621	0.0458654	Down	Up	Down
ENSBTAG00000015363	bta-miR-423-5p	ENSBTAG00000018914	RAB25	-0.930964	0.00698451	-0.954901	0.00300498	0.992879	7.58842e-05	0.028297	0.0153919	0.00383674	Down	Up	Down
ENSBTAG00000015363	bta-miR-423-5p	ENSBTAG00000018979	PUM1	-0.930964	0.00698451	-0.922809	0.00870765	0.882053	0.0200469	0.028297	0.0229964	0.0450942	Down	Up	Down
ENSBTAG00000015363	bta-miR-423-5p	ENSBTAG00000022013	CBR4	-0.930964	0.00698451	-0.90338	0.0135521	0.870844	0.0239446	0.028297	0.0289555	0.0497734	Down	Up	Down
ENSBTAG00000015363	bta-miR-423-5p	ENSBTAG00000011960	GOT1	-0.930964	0.00698451	-0.848708	0.0326026	0.965023	0.00181369	0.028297	0.0482595	0.0140129	Down	Up	Down
ENSBTAG00000015363	bta-miR-423-5p	ENSBTAG00000007725	ARF1	-0.930964	0.00698451	-0.938849	0.00549491	0.967226	0.0015936	0.028297	0.0186498	0.0132495	Down	Up	Down
ENSBTAG00000015363	bta-miR-423-5p	ENSBTAG00000019463	SLC25A39	-0.930964	0.00698451	-0.947498	0.00406226	0.873395	0.0230287	0.028297	0.0169382	0.0486926	Down	Up	Down
ENSBTAG00000015363	bta-miR-423-5p	ENSBTAG00000001036	HIBADH	-0.930964	0.00698451	-0.942937	0.00479131	0.895909	0.0156885	0.028297	0.0178515	0.0395344	Down	Up	Down
ENSBTAG00000015363	bta-miR-423-5p	ENSBTAG00000003040	RALGAPB	-0.930964	0.00698451	-0.927731	0.0076455	0.952284	0.00336083	0.028297	0.0215901	0.0184528	Down	Up	Down
ENSBTAG00000015363	bta-miR-423-5p	ENSBTAG00000027316	UBE2V1	-0.930964	0.00698451	-0.951558	0.00346306	0.997525	9.18005e-06	0.028297	0.0160797	0.00181426	Down	Up	Down
ENSBTAG00000015363	bta-miR-423-5p	ENSBTAG00000000215	GNB1	-0.930964	0.00698451	-0.971564	0.00120144	0.969213	0.00140719	0.028297	0.0115134	0.0125709	Down	Up	Down
ENSBTAG00000015363	bta-miR-423-5p	ENSBTAG00000004913	RNF167	-0.930964	0.00698451	-0.969837	0.00135097	0.907651	0.0123987	0.028297	0.0118235	0.0349534	Down	Up	Down
ENSBTAG00000015363	bta-miR-423-5p	ENSBTAG00000001854	CIAPIN1	-0.930964	0.00698451	-0.894386	0.0161424	0.903001	0.0136568	0.028297	0.0319537	0.0367436	Down	Up	Down
ENSBTAG00000015363	bta-miR-423-5p	ENSBTAG00000012450	RAPGEF2	-0.930964	0.00698451	-0.932048	0.00676935	0.909379	0.0119461	0.028297	0.0205163	0.0342625	Down	Up	Down
ENSBTAG00000015363	bta-miR-423-5p	ENSBTAG00000009067	DDX6	-0.930964	0.00698451	-0.938031	0.00564132	0.994762	4.10756e-05	0.028297	0.0188212	0.00305117	Down	Up	Down
ENSBTAG00000015363	bta-miR-423-5p	ENSBTAG00000000442	RBP4	-0.930964	0.00698451	-0.93718	0.00579551	0.880335	0.0206227	0.028297	0.0191267	0.0458081	Down	Up	Down
ENSBTAG00000015363	bta-miR-423-5p	ENSBTAG00000011217	DNAJC11	-0.930964	0.00698451	-0.948434	0.00391997	0.888192	0.0180527	0.028297	0.0168042	0.0426085	Down	Up	Down
ENSBTAG00000015363	bta-miR-423-5p	ENSBTAG00000001731	GLYR1	-0.930964	0.00698451	-0.90064	0.0143181	0.934588	0.00627818	0.028297	0.0299495	0.024801	Down	Up	Down
ENSBTAG00000015363	bta-miR-423-5p	ENSBTAG00000003936	PNKD	-0.930964	0.00698451	-0.87696	0.021777	0.906012	0.0128354	0.028297	0.0373593	0.0355796	Down	Up	Down
ENSBTAG00000015363	bta-miR-423-5p	ENSBTAG00000003126	PEX16	-0.930964	0.00698451	-0.967785	0.00154001	0.906623	0.0126718	0.028297	0.0121628	0.0353503	Down	Up	Down
ENSBTAG00000015363	bta-miR-423-5p	ENSBTAG00000010242	LAMP1	-0.930964	0.00698451	-0.982484	0.000457549	0.971032	0.00124657	0.028297	0.0085177	0.0119391	Down	Up	Down
ENSBTAG00000015363	bta-miR-423-5p	ENSBTAG00000012585	RAB3GAP2	-0.930964	0.00698451	-0.946479	0.00422001	0.950346	0.00363707	0.028297	0.0171055	0.0191383	Down	Up	Down
ENSBTAG00000015363	bta-miR-423-5p	ENSBTAG00000003807	CNOT9	-0.930964	0.00698451	-0.964309	0.00188799	0.987936	0.000217447	0.028297	0.0130093	0.0058489	Down	Up	Down
ENSBTAG00000015363	bta-miR-423-5p	ENSBTAG00000017970	ZYX	-0.930964	0.00698451	-0.868208	0.0249093	0.903921	0.0134032	0.028297	0.0403306	0.0363868	Down	Up	Down
ENSBTAG00000015363	bta-miR-423-5p	ENSBTAG00000014376	ANKRD13A	-0.930964	0.00698451	-0.903702	0.0134635	0.945917	0.00430843	0.028297	0.0288795	0.0207143	Down	Up	Down
ENSBTAG00000015363	bta-miR-423-5p	ENSBTAG00000017666	ABCC5	-0.930964	0.00698451	-0.885944	0.0187712	0.969303	0.001399	0.028297	0.0344528	0.0125395	Down	Up	Down
ENSBTAG00000015363	bta-miR-423-5p	ENSBTAG00000019443	CTDNEP1	-0.930964	0.00698451	-0.924876	0.00825347	0.878778	0.0211514	0.028297	0.0223876	0.0464381	Down	Up	Down
ENSBTAG00000015363	bta-miR-423-5p	ENSBTAG00000018557	YTHDF3	-0.930964	0.00698451	-0.944465	0.00454051	0.970353	0.00130542	0.028297	0.0176083	0.0121751	Down	Up	Down
ENSBTAG00000015363	bta-miR-423-5p	ENSBTAG00000003986	CXXC5	-0.930964	0.00698451	-0.857516	0.0290061	0.952718	0.00330049	0.028297	0.0445559	0.018303	Down	Up	Down
ENSBTAG00000015363	bta-miR-423-5p	ENSBTAG00000008990	DRG1	-0.930964	0.00698451	-0.911219	0.0114733	0.956812	0.0027575	0.028297	0.0261572	0.0168602	Down	Up	Down
ENSBTAG00000015363	bta-miR-423-5p	ENSBTAG00000011994	NDEL1	-0.930964	0.00698451	-0.92668	0.00786673	0.873767	0.0228965	0.028297	0.0219172	0.0485387	Down	Up	Down
ENSBTAG00000015363	bta-miR-423-5p	ENSBTAG00000009698	ABCD3	-0.930964	0.00698451	-0.954439	0.00306647	0.928944	0.00739403	0.028297	0.0155486	0.0268699	Down	Up	Down
ENSBTAG00000015363	bta-miR-423-5p	ENSBTAG00000034529	HMGA1	-0.930964	0.00698451	-0.955118	0.00297641	0.958825	0.00250812	0.028297	0.0153597	0.016176	Down	Up	Down
ENSBTAG00000015363	bta-miR-423-5p	ENSBTAG00000002874	TMEM183A	-0.930964	0.00698451	-0.958071	0.00260021	0.9885	0.000197626	0.028297	0.0144874	0.00563122	Down	Up	Down
ENSBTAG00000015363	bta-miR-423-5p	ENSBTAG00000020616	DGKD	-0.930964	0.00698451	-0.922712	0.00872936	0.965119	0.0018038	0.028297	0.0230152	0.0139805	Down	Up	Down
ENSBTAG00000015363	bta-miR-423-5p	ENSBTAG00000027453	RNF4	-0.930964	0.00698451	-0.936073	0.00599935	0.90478	0.0131686	0.028297	0.0194022	0.0360457	Down	Up	Down
ENSBTAG00000015363	bta-miR-423-5p	ENSBTAG00000004310	UBR7	-0.930964	0.00698451	-0.874317	0.0227018	0.930319	0.00711397	0.028297	0.0382846	0.026354	Down	Up	Down
ENSBTAG00000015363	bta-miR-423-5p	ENSBTAG00000021286	SLC37A1	-0.930964	0.00698451	-0.894871	0.0159973	0.968922	0.00143377	0.028297	0.0318446	0.0126638	Down	Up	Down
ENSBTAG00000015363	bta-miR-423-5p	ENSBTAG00000004910	SLC25A11	-0.930964	0.00698451	-0.953204	0.00323355	0.914644	0.0106176	0.028297	0.0157109	0.0322762	Down	Up	Down
ENSBTAG00000015363	bta-miR-423-5p	ENSBTAG00000014204	S100A16	-0.930964	0.00698451	-0.910544	0.0116456	0.980784	0.000550353	0.028297	0.026323	0.00848173	Down	Up	Down
ENSBTAG00000015363	bta-miR-423-5p	ENSBTAG00000017840	BAZ2A	-0.930964	0.00698451	-0.915315	0.0104538	0.968636	0.00146014	0.028297	0.0251173	0.0127667	Down	Up	Down
ENSBTAG00000015363	bta-miR-423-5p	ENSBTAG00000003501	SACM1L	-0.930964	0.00698451	-0.951588	0.00345883	0.99514	3.53726e-05	0.028297	0.0160797	0.00291204	Down	Up	Down
ENSBTAG00000015363	bta-miR-423-5p	ENSBTAG00000003168	HNRNPUL1	-0.930964	0.00698451	-0.954319	0.00308246	0.987431	0.000235985	0.028297	0.0155668	0.00604142	Down	Up	Down
ENSBTAG00000015363	bta-miR-423-5p	ENSBTAG00000021160	AP1M2	-0.930964	0.00698451	-0.903459	0.0135303	0.934363	0.00632101	0.028297	0.0289295	0.0248784	Down	Up	Down
ENSBTAG00000015363	bta-miR-423-5p	ENSBTAG00000005664	YWHAE	-0.930964	0.00698451	-0.938302	0.00559259	0.946517	0.00421412	0.028297	0.018754	0.0204843	Down	Up	Down
ENSBTAG00000015363	bta-miR-423-5p	ENSBTAG00000023989	MSANTD4	-0.930964	0.00698451	-0.925698	0.00807601	0.990893	0.000124027	0.028297	0.0222116	0.00465496	Down	Up	Down
ENSBTAG00000015363	bta-miR-423-5p	ENSBTAG00000020504	CDK2AP1	-0.930964	0.00698451	-0.901906	0.0139617	0.982518	0.000455753	0.028297	0.0294579	0.0078532	Down	Up	Down
ENSBTAG00000015363	bta-miR-423-5p	ENSBTAG00000004772	THEM4	-0.930964	0.00698451	-0.881622	0.0201907	0.930611	0.00705529	0.028297	0.035743	0.0262481	Down	Up	Down
ENSBTAG00000015363	bta-miR-423-5p	ENSBTAG00000006982	RAB5C	-0.930964	0.00698451	-0.879836	0.0207915	0.965818	0.00173261	0.028297	0.0365174	0.0137394	Down	Up	Down
ENSBTAG00000015363	bta-miR-423-5p	ENSBTAG00000006104	SNU13	-0.930964	0.00698451	-0.929999	0.00717864	0.92987	0.00720494	0.028297	0.02094	0.0265222	Down	Up	Down
ENSBTAG00000015363	bta-miR-423-5p	ENSBTAG00000011539	PCGF2	-0.930964	0.00698451	-0.983291	0.000416463	0.932641	0.00665297	0.028297	0.00828981	0.0254864	Down	Up	Down
ENSBTAG00000015363	bta-miR-423-5p	ENSBTAG00000032640	CEP20	-0.930964	0.00698451	-0.868915	0.0246488	0.988254	0.00020615	0.028297	0.0400981	0.00572806	Down	Up	Down
ENSBTAG00000015363	bta-miR-423-5p	ENSBTAG00000003444	SYDE2	-0.930964	0.00698451	-0.970491	0.00129329	0.978617	0.000680963	0.028297	0.0116425	0.00927483	Down	Up	Down
ENSBTAG00000015363	bta-miR-423-5p	ENSBTAG00000016848	GTF2E1	-0.930964	0.00698451	-0.904955	0.0131211	0.963775	0.00194464	0.028297	0.0283585	0.0144465	Down	Up	Down
ENSBTAG00000015363	bta-miR-423-5p	ENSBTAG00000038979	TMEM167B	-0.930964	0.00698451	-0.935975	0.00601762	0.935544	0.00609804	0.028297	0.0194113	0.0244453	Down	Up	Down
ENSBTAG00000015363	bta-miR-423-5p	ENSBTAG00000000025	RAB6A	-0.930964	0.00698451	-0.953878	0.00314187	0.962569	0.00207539	0.028297	0.015609	0.0148567	Down	Up	Down
ENSBTAG00000015363	bta-miR-423-5p	ENSBTAG00000012069	CCDC167	-0.930964	0.00698451	-0.871236	0.0238029	0.975158	0.000917994	0.028297	0.0391826	0.0105071	Down	Up	Down
ENSBTAG00000015363	bta-miR-423-5p	ENSBTAG00000003773	SLC25A13	-0.930964	0.00698451	-0.970866	0.00126082	0.985576	0.000310574	0.028297	0.0116425	0.00675094	Down	Up	Down
ENSBTAG00000015363	bta-miR-423-5p	ENSBTAG00000010598	EIF4E2	-0.930964	0.00698451	-0.977597	0.000747197	0.97572	0.000877141	0.028297	0.0096339	0.0103052	Down	Up	Down
ENSBTAG00000015363	bta-miR-423-5p	ENSBTAG00000016282	EIF5	-0.930964	0.00698451	-0.942169	0.00491986	0.996557	1.77659e-05	0.028297	0.0178515	0.00225451	Down	Up	Down
ENSBTAG00000015363	bta-miR-423-5p	ENSBTAG00000020931	CHN2	-0.930964	0.00698451	-0.95955	0.00242123	0.918949	0.00958768	0.028297	0.0142015	0.0306142	Down	Up	Down
ENSBTAG00000015363	bta-miR-423-5p	ENSBTAG00000007871	SNX12	-0.930964	0.00698451	-0.900471	0.0143662	0.994421	4.66061e-05	0.028297	0.0299919	0.00318729	Down	Up	Down
ENSBTAG00000015363	bta-miR-423-5p	ENSBTAG00000010863	DCP1A	-0.930964	0.00698451	-0.936021	0.00600903	0.895831	0.0157117	0.028297	0.0194102	0.0395667	Down	Up	Down
ENSBTAG00000015363	bta-miR-423-5p	ENSBTAG00000021767	UBE2N	-0.930964	0.00698451	-0.935431	0.00611919	0.982571	0.000453028	0.028297	0.0195563	0.00782901	Down	Up	Down
ENSBTAG00000015363	bta-miR-423-5p	ENSBTAG00000009683	PSMA6	-0.930964	0.00698451	-0.924294	0.00838009	0.94591	0.00430954	0.028297	0.0224702	0.0207168	Down	Up	Down
ENSBTAG00000015363	bta-miR-423-5p	ENSBTAG00000010059	C9orf72	-0.930964	0.00698451	-0.943305	0.00473039	0.992496	8.42581e-05	0.028297	0.0178515	0.00399738	Down	Up	Down
ENSBTAG00000015363	bta-miR-423-5p	ENSBTAG00000005970	XBP1	-0.930964	0.00698451	-0.9622	0.00211623	0.99361	6.11198e-05	0.028297	0.0134597	0.00353357	Down	Up	Down
ENSBTAG00000015363	bta-miR-423-5p	ENSBTAG00000006250	CASC3	-0.930964	0.00698451	-0.934294	0.00633416	0.913332	0.0109414	0.028297	0.0199482	0.0327611	Down	Up	Down
ENSBTAG00000015363	bta-miR-423-5p	ENSBTAG00000014041	G3BP2	-0.930964	0.00698451	-0.932521	0.00667657	0.948378	0.00392847	0.028297	0.0203654	0.0198143	Down	Up	Down
ENSBTAG00000015363	bta-miR-423-5p	ENSBTAG00000009446	USP10	-0.930964	0.00698451	-0.971744	0.00118629	0.929101	0.00736173	0.028297	0.0115134	0.026814	Down	Up	Down
ENSBTAG00000015363	bta-miR-423-5p	ENSBTAG00000001805	TWSG1	-0.930964	0.00698451	-0.888271	0.0180276	0.94758	0.00404982	0.028297	0.0337862	0.0201	Down	Up	Down
ENSBTAG00000015363	bta-miR-423-5p	ENSBTAG00000013343	FTL	-0.930964	0.00698451	-0.94651	0.00421526	0.970245	0.00131488	0.028297	0.0171055	0.01221	Down	Up	Down
ENSBTAG00000015363	bta-miR-423-5p	ENSBTAG00000015580	TLE3	-0.930964	0.00698451	-0.972814	0.00109856	0.97241	0.00113132	0.028297	0.0110831	0.0114641	Down	Up	Down
ENSBTAG00000015363	bta-miR-423-5p	ENSBTAG00000004161	UBE2D2	-0.930964	0.00698451	-0.94227	0.00490293	0.968418	0.00148035	0.028297	0.0178515	0.0128339	Down	Up	Down
ENSBTAG00000015363	bta-miR-423-5p	ENSBTAG00000000855	NXN	-0.930964	0.00698451	-0.971116	0.00123937	0.980754	0.000552066	0.028297	0.0116425	0.00849244	Down	Up	Down
ENSBTAG00000015363	bta-miR-423-5p	ENSBTAG00000018656	HP1BP3	-0.930964	0.00698451	-0.930198	0.00713848	0.967586	0.00155893	0.028297	0.02094	0.0131355	Down	Up	Down
ENSBTAG00000015363	bta-miR-423-5p	ENSBTAG00000005075	MRPL49	-0.930964	0.00698451	-0.96079	0.00227595	0.912602	0.0111238	0.028297	0.0139352	0.0330372	Down	Up	Down
ENSBTAG00000015363	bta-miR-423-5p	ENSBTAG00000015354	ZDHHC9	-0.930964	0.00698451	-0.933548	0.00647708	0.987377	0.000238007	0.028297	0.0202394	0.00606128	Down	Up	Down
ENSBTAG00000052151	bta-miR-423-5p	ENSBTAG00000013330	TBC1D20	-0.86202	0.0272444	-0.944267	0.00457269	0.946803	0.00416964	0.049903	0.0176207	0.0203888	Down	Up	Down
ENSBTAG00000052151	bta-miR-423-5p	ENSBTAG00000021897	B4GALT3	-0.86202	0.0272444	-0.950417	0.00362671	0.960866	0.00226727	0.049903	0.0163781	0.0154712	Down	Up	Down
ENSBTAG00000052151	bta-miR-423-5p	ENSBTAG00000020441	HMG20A	-0.86202	0.0272444	-0.959737	0.00239905	0.880288	0.0206388	0.049903	0.0141986	0.0458289	Down	Up	Down
ENSBTAG00000052151	bta-miR-423-5p	ENSBTAG00000003417	PHKG2	-0.86202	0.0272444	-0.980518	0.000565609	0.900722	0.014295	0.049903	0.00911902	0.0376452	Down	Up	Down
ENSBTAG00000052151	bta-miR-423-5p	ENSBTAG00000010792	SEH1L	-0.86202	0.0272444	-0.9486	0.00389511	0.965489	0.001766	0.049903	0.0168042	0.0138546	Down	Up	Down
ENSBTAG00000052151	bta-miR-423-5p	ENSBTAG00000047628	XPO7	-0.86202	0.0272444	-0.95405	0.00311857	0.961577	0.00218614	0.049903	0.0155668	0.0152122	Down	Up	Down
ENSBTAG00000052151	bta-miR-423-5p	ENSBTAG00000001044	SUPV3L1	-0.86202	0.0272444	-0.947519	0.00405904	0.912758	0.0110848	0.049903	0.0169382	0.0329866	Down	Up	Down
ENSBTAG00000052151	bta-miR-423-5p	ENSBTAG00000018914	RAB25	-0.86202	0.0272444	-0.954901	0.00300498	0.948619	0.00389219	0.049903	0.0153919	0.0197303	Down	Up	Down
ENSBTAG00000052151	bta-miR-423-5p	ENSBTAG00000027316	UBE2V1	-0.86202	0.0272444	-0.951558	0.00346306	0.950204	0.00365766	0.049903	0.0160797	0.0191859	Down	Up	Down
ENSBTAG00000052151	bta-miR-423-5p	ENSBTAG00000009067	DDX6	-0.86202	0.0272444	-0.938031	0.00564132	0.958481	0.00254995	0.049903	0.0188212	0.0162982	Down	Up	Down
ENSBTAG00000052151	bta-miR-423-5p	ENSBTAG00000003936	PNKD	-0.86202	0.0272444	-0.87696	0.021777	0.876106	0.0220736	0.049903	0.0373593	0.0475602	Down	Up	Down
ENSBTAG00000052151	bta-miR-423-5p	ENSBTAG00000010242	LAMP1	-0.86202	0.0272444	-0.982484	0.000457549	0.906441	0.0127204	0.049903	0.0085177	0.0354217	Down	Up	Down
ENSBTAG00000052151	bta-miR-423-5p	ENSBTAG00000003807	CNOT9	-0.86202	0.0272444	-0.964309	0.00188799	0.915256	0.010468	0.049903	0.0130093	0.032047	Down	Up	Down
ENSBTAG00000052151	bta-miR-423-5p	ENSBTAG00000014376	ANKRD13A	-0.86202	0.0272444	-0.903702	0.0134635	0.890752	0.0172507	0.049903	0.0288795	0.0415917	Down	Up	Down
ENSBTAG00000052151	bta-miR-423-5p	ENSBTAG00000017666	ABCC5	-0.86202	0.0272444	-0.885944	0.0187712	0.985297	0.00032269	0.049903	0.0344528	0.00685594	Down	Up	Down
ENSBTAG00000052151	bta-miR-423-5p	ENSBTAG00000018557	YTHDF3	-0.86202	0.0272444	-0.944465	0.00454051	0.884972	0.0190863	0.049903	0.0176083	0.0438936	Down	Up	Down
ENSBTAG00000052151	bta-miR-423-5p	ENSBTAG00000003986	CXXC5	-0.86202	0.0272444	-0.857516	0.0290061	0.935954	0.00602141	0.049903	0.0445559	0.0243023	Down	Up	Down
ENSBTAG00000052151	bta-miR-423-5p	ENSBTAG00000034529	HMGA1	-0.86202	0.0272444	-0.955118	0.00297641	0.875465	0.0222976	0.049903	0.0153597	0.0478182	Down	Up	Down
ENSBTAG00000052151	bta-miR-423-5p	ENSBTAG00000002874	TMEM183A	-0.86202	0.0272444	-0.958071	0.00260021	0.946129	0.00427494	0.049903	0.0144874	0.0206325	Down	Up	Down
ENSBTAG00000052151	bta-miR-423-5p	ENSBTAG00000020616	DGKD	-0.86202	0.0272444	-0.922712	0.00872936	0.932669	0.00664752	0.049903	0.0230152	0.0254782	Down	Up	Down
ENSBTAG00000052151	bta-miR-423-5p	ENSBTAG00000021286	SLC37A1	-0.86202	0.0272444	-0.894871	0.0159973	0.997238	1.14299e-05	0.049903	0.0318446	0.00194861	Down	Up	Down
ENSBTAG00000052151	bta-miR-423-5p	ENSBTAG00000014204	S100A16	-0.86202	0.0272444	-0.910544	0.0116456	0.927974	0.00759482	0.049903	0.026323	0.0272285	Down	Up	Down
ENSBTAG00000052151	bta-miR-423-5p	ENSBTAG00000003501	SACM1L	-0.86202	0.0272444	-0.951588	0.00345883	0.938957	0.0054756	0.049903	0.0160797	0.0232098	Down	Up	Down
ENSBTAG00000052151	bta-miR-423-5p	ENSBTAG00000003168	HNRNPUL1	-0.86202	0.0272444	-0.954319	0.00308246	0.920777	0.00916581	0.049903	0.0155668	0.0299283	Down	Up	Down
ENSBTAG00000052151	bta-miR-423-5p	ENSBTAG00000023989	MSANTD4	-0.86202	0.0272444	-0.925698	0.00807601	0.924958	0.00823567	0.049903	0.0222116	0.0283705	Down	Up	Down
ENSBTAG00000052151	bta-miR-423-5p	ENSBTAG00000020504	CDK2AP1	-0.86202	0.0272444	-0.901906	0.0139617	0.990374	0.000138544	0.049903	0.0294579	0.00486402	Down	Up	Down
ENSBTAG00000052151	bta-miR-423-5p	ENSBTAG00000006982	RAB5C	-0.86202	0.0272444	-0.879836	0.0207915	0.911082	0.0115081	0.049903	0.0365174	0.0336295	Down	Up	Down
ENSBTAG00000052151	bta-miR-423-5p	ENSBTAG00000011539	PCGF2	-0.86202	0.0272444	-0.983291	0.000416463	0.904219	0.0133216	0.049903	0.00828981	0.0362714	Down	Up	Down
ENSBTAG00000052151	bta-miR-423-5p	ENSBTAG00000032640	CEP20	-0.86202	0.0272444	-0.868915	0.0246488	0.942527	0.00485986	0.049903	0.0400981	0.0219335	Down	Up	Down
ENSBTAG00000052151	bta-miR-423-5p	ENSBTAG00000003444	SYDE2	-0.86202	0.0272444	-0.970491	0.00129329	0.922027	0.0088827	0.049903	0.0116425	0.0294644	Down	Up	Down
ENSBTAG00000052151	bta-miR-423-5p	ENSBTAG00000038979	TMEM167B	-0.86202	0.0272444	-0.935975	0.00601762	0.879917	0.020764	0.049903	0.0194113	0.0459809	Down	Up	Down
ENSBTAG00000052151	bta-miR-423-5p	ENSBTAG00000000025	RAB6A	-0.86202	0.0272444	-0.953878	0.00314187	0.87157	0.0236822	0.049903	0.015609	0.0494605	Down	Up	Down
ENSBTAG00000052151	bta-miR-423-5p	ENSBTAG00000012069	CCDC167	-0.86202	0.0272444	-0.871236	0.0238029	0.891942	0.0168838	0.049903	0.0391826	0.0411091	Down	Up	Down
ENSBTAG00000052151	bta-miR-423-5p	ENSBTAG00000003773	SLC25A13	-0.86202	0.0272444	-0.970866	0.00126082	0.910107	0.011758	0.049903	0.0116425	0.0340068	Down	Up	Down
ENSBTAG00000052151	bta-miR-423-5p	ENSBTAG00000010598	EIF4E2	-0.86202	0.0272444	-0.977597	0.000747197	0.891612	0.0169854	0.049903	0.0096339	0.0412386	Down	Up	Down
ENSBTAG00000052151	bta-miR-423-5p	ENSBTAG00000016282	EIF5	-0.86202	0.0272444	-0.942169	0.00491986	0.959158	0.00246802	0.049903	0.0178515	0.0160536	Down	Up	Down
ENSBTAG00000052151	bta-miR-423-5p	ENSBTAG00000020931	CHN2	-0.86202	0.0272444	-0.95955	0.00242123	0.873814	0.0228796	0.049903	0.0142015	0.0485174	Down	Up	Down
ENSBTAG00000052151	bta-miR-423-5p	ENSBTAG00000007871	SNX12	-0.86202	0.0272444	-0.900471	0.0143662	0.941034	0.00511298	0.049903	0.0299919	0.0224587	Down	Up	Down
ENSBTAG00000052151	bta-miR-423-5p	ENSBTAG00000021767	UBE2N	-0.86202	0.0272444	-0.935431	0.00611919	0.917464	0.00993721	0.049903	0.0195563	0.0311992	Down	Up	Down
ENSBTAG00000052151	bta-miR-423-5p	ENSBTAG00000010059	C9orf72	-0.86202	0.0272444	-0.943305	0.00473039	0.952654	0.00330937	0.049903	0.0178515	0.0183234	Down	Up	Down
ENSBTAG00000052151	bta-miR-423-5p	ENSBTAG00000005970	XBP1	-0.86202	0.0272444	-0.9622	0.00211623	0.926074	0.00799561	0.049903	0.0134597	0.0279484	Down	Up	Down
ENSBTAG00000052151	bta-miR-423-5p	ENSBTAG00000001805	TWSG1	-0.86202	0.0272444	-0.888271	0.0180276	0.950371	0.00363347	0.049903	0.0337862	0.0191322	Down	Up	Down
ENSBTAG00000052151	bta-miR-423-5p	ENSBTAG00000013343	FTL	-0.86202	0.0272444	-0.94651	0.00421526	0.93833	0.00558758	0.049903	0.0171055	0.0234393	Down	Up	Down
ENSBTAG00000052151	bta-miR-423-5p	ENSBTAG00000015580	TLE3	-0.86202	0.0272444	-0.972814	0.00109856	0.899691	0.0145883	0.049903	0.0110831	0.0380459	Down	Up	Down
ENSBTAG00000052151	bta-miR-423-5p	ENSBTAG00000004161	UBE2D2	-0.86202	0.0272444	-0.94227	0.00490293	0.913459	0.01091	0.049903	0.0178515	0.0327196	Down	Up	Down
ENSBTAG00000052151	bta-miR-423-5p	ENSBTAG00000000855	NXN	-0.86202	0.0272444	-0.971116	0.00123937	0.890944	0.0171913	0.049903	0.0116425	0.0415082	Down	Up	Down
ENSBTAG00000052151	bta-miR-423-5p	ENSBTAG00000018656	HP1BP3	-0.86202	0.0272444	-0.930198	0.00713848	0.888571	0.0179329	0.049903	0.02094	0.0424623	Down	Up	Down
ENSBTAG00000052151	bta-miR-423-5p	ENSBTAG00000015354	ZDHHC9	-0.86202	0.0272444	-0.933548	0.00647708	0.97303	0.00108123	0.049903	0.0202394	0.0112617	Down	Up	Down
ENSBTAG00000008296	bta-miR-214	ENSBTAG00000015612	UTP6	-0.956	0.00286141	-0.931277	0.00692201	0.87519	0.0223942	0.0229935	0.0208117	0.0479348	Down	Up	Down
ENSBTAG00000008296	bta-miR-214	ENSBTAG00000017776	CHD2	-0.956	0.00286141	-0.967532	0.00156419	0.968646	0.00145917	0.0229935	0.0121628	0.0127628	Down	Up	Down
ENSBTAG00000008296	bta-miR-214	ENSBTAG00000012790	TRIAP1	-0.956	0.00286141	-0.953306	0.00321958	0.945488	0.00437636	0.0229935	0.0157022	0.0208753	Down	Up	Down
ENSBTAG00000008296	bta-miR-214	ENSBTAG00000007537	PEX19	-0.956	0.00286141	-0.950728	0.00358185	0.969114	0.00141621	0.0229935	0.0163465	0.012601	Down	Up	Down
ENSBTAG00000008296	bta-miR-214	ENSBTAG00000047027	C10H14orf119	-0.956	0.00286141	-0.995214	3.42974e-05	0.973443	0.00104852	0.0229935	0.00765645	0.0111134	Down	Up	Down
ENSBTAG00000008296	bta-miR-214	ENSBTAG00000010124	ATG4C	-0.956	0.00286141	-0.983949	0.000384404	0.986852	0.000258155	0.0229935	0.00805321	0.00626825	Down	Up	Down
ENSBTAG00000008296	bta-miR-214	ENSBTAG00000018979	PUM1	-0.956	0.00286141	-0.946572	0.00420558	0.983856	0.00038883	0.0229935	0.0171055	0.00737128	Down	Up	Down
ENSBTAG00000008296	bta-miR-214	ENSBTAG00000007876	MAPK8	-0.956	0.00286141	-0.995789	2.65652e-05	0.965759	0.00173857	0.0229935	0.00765645	0.0137608	Down	Up	Down
ENSBTAG00000008296	bta-miR-214	ENSBTAG00000001632	NBR1	-0.956	0.00286141	-0.849058	0.0324557	0.935304	0.00614291	0.0229935	0.0481451	0.024536	Down	Up	Down
ENSBTAG00000008296	bta-miR-214	ENSBTAG00000012704	MMS19	-0.956	0.00286141	-0.895132	0.0159192	0.97934	0.000635833	0.0229935	0.0317798	0.00900589	Down	Up	Down
ENSBTAG00000008296	bta-miR-214	ENSBTAG00000008133	ALKBH1	-0.956	0.00286141	-0.918409	0.00971396	0.955582	0.00291558	0.0229935	0.0241786	0.0172892	Down	Up	Down
ENSBTAG00000008296	bta-miR-214	ENSBTAG00000013126	EMG1	-0.956	0.00286141	-0.959421	0.00243652	0.963125	0.00201454	0.0229935	0.0142015	0.0146742	Down	Up	Down
ENSBTAG00000008296	bta-miR-214	ENSBTAG00000010157	TOMM22	-0.956	0.00286141	-0.941446	0.00504245	0.987672	0.000227022	0.0229935	0.0179649	0.00594706	Down	Up	Down
ENSBTAG00000008296	bta-miR-214	ENSBTAG00000006697	RICTOR	-0.956	0.00286141	-0.959821	0.00238906	0.928519	0.00748178	0.0229935	0.0141962	0.0270303	Down	Up	Down
ENSBTAG00000008296	bta-miR-214	ENSBTAG00000011611	OSTC	-0.956	0.00286141	-0.961281	0.00221969	0.878387	0.0212852	0.0229935	0.013759	0.0466097	Down	Up	Down
ENSBTAG00000008296	bta-miR-214	ENSBTAG00000002209	JPT2	-0.956	0.00286141	-0.978506	0.000688012	0.964356	0.00188312	0.0229935	0.0096339	0.0142483	Down	Up	Down
ENSBTAG00000008296	bta-miR-214	ENSBTAG00000022013	CBR4	-0.956	0.00286141	-0.945883	0.00431369	0.970651	0.00127944	0.0229935	0.0172512	0.0120705	Down	Up	Down
ENSBTAG00000008296	bta-miR-214	ENSBTAG00000025212	HARS2	-0.956	0.00286141	-0.870144	0.024199	0.921658	0.0089658	0.0229935	0.0396532	0.0295941	Down	Up	Down
ENSBTAG00000008296	bta-miR-214	ENSBTAG00000003887	ECHDC1	-0.956	0.00286141	-0.9724	0.00113216	0.876636	0.0218894	0.0229935	0.0112188	0.0473429	Down	Up	Down
ENSBTAG00000008296	bta-miR-214	ENSBTAG00000000527	ZFAND3	-0.956	0.00286141	-0.930716	0.00703414	0.98537	0.000319474	0.0229935	0.0208961	0.00682724	Down	Up	Down
ENSBTAG00000008296	bta-miR-214	ENSBTAG00000020635	VPS45	-0.956	0.00286141	-0.960162	0.00234893	0.941959	0.00495544	0.0229935	0.0141829	0.0221323	Down	Up	Down
ENSBTAG00000008296	bta-miR-214	ENSBTAG00000009067	DDX6	-0.956	0.00286141	-0.990633	0.000131207	0.931609	0.00685606	0.0229935	0.0077219	0.0258706	Down	Up	Down
ENSBTAG00000008296	bta-miR-214	ENSBTAG00000015659	CIAO1	-0.956	0.00286141	-0.959019	0.0024848	0.995073	3.63518e-05	0.0229935	0.0142856	0.0029432	Down	Up	Down
ENSBTAG00000008296	bta-miR-214	ENSBTAG00000003115	KBTBD2	-0.956	0.00286141	-0.942357	0.00488824	0.954152	0.00310489	0.0229935	0.0178515	0.0177968	Down	Up	Down
ENSBTAG00000008296	bta-miR-214	ENSBTAG00000017401	TBK1	-0.956	0.00286141	-0.976655	0.00081114	0.962298	0.00210532	0.0229935	0.00995307	0.0149536	Down	Up	Down
ENSBTAG00000008296	bta-miR-214	ENSBTAG00000001460	LIN7C	-0.956	0.00286141	-0.974803	0.000944324	0.918845	0.00961188	0.0229935	0.0104899	0.0306501	Down	Up	Down
ENSBTAG00000008296	bta-miR-214	ENSBTAG00000004271	UBAP2L	-0.956	0.00286141	-0.913833	0.0108172	0.903399	0.0135469	0.0229935	0.0255062	0.0365909	Down	Up	Down
ENSBTAG00000008296	bta-miR-214	ENSBTAG00000009923	CIPC	-0.956	0.00286141	-0.869235	0.0245313	0.943554	0.00468935	0.0229935	0.0400214	0.0215801	Down	Up	Down
ENSBTAG00000008296	bta-miR-214	ENSBTAG00000019891	MRPL40	-0.956	0.00286141	-0.913756	0.0108363	0.990826	0.000125856	0.0229935	0.0255062	0.00467926	Down	Up	Down
ENSBTAG00000008296	bta-miR-214	ENSBTAG00000008484	TMEM161B	-0.956	0.00286141	-0.862832	0.0269322	0.884849	0.0191263	0.0229935	0.0424948	0.0439474	Down	Up	Down
ENSBTAG00000008296	bta-miR-214	ENSBTAG00000013218	GORASP2	-0.956	0.00286141	-0.940157	0.00526467	0.944794	0.00448741	0.0229935	0.0184231	0.02113	Down	Up	Down
ENSBTAG00000008296	bta-miR-214	ENSBTAG00000034978	FAM168B	-0.956	0.00286141	-0.96474	0.00184293	0.996613	1.71919e-05	0.0229935	0.0128183	0.00223981	Down	Up	Down
ENSBTAG00000008296	bta-miR-214	ENSBTAG00000020441	HMG20A	-0.956	0.00286141	-0.985466	0.000315314	0.97905	0.000653741	0.0229935	0.00805321	0.00911824	Down	Up	Down
ENSBTAG00000008296	bta-miR-214	ENSBTAG00000003040	RALGAPB	-0.956	0.00286141	-0.947245	0.00410125	0.933696	0.00644868	0.0229935	0.0170148	0.0251172	Down	Up	Down
ENSBTAG00000008296	bta-miR-214	ENSBTAG00000008025	UBE3C	-0.956	0.00286141	-0.946174	0.00426787	0.903567	0.0135007	0.0229935	0.0171654	0.0365236	Down	Up	Down
ENSBTAG00000008296	bta-miR-214	ENSBTAG00000019911	COA3	-0.956	0.00286141	-0.927506	0.00769248	0.978561	0.000684506	0.0229935	0.0216331	0.00929343	Down	Up	Down
ENSBTAG00000008296	bta-miR-214	ENSBTAG00000000289	ASB8	-0.956	0.00286141	-0.973885	0.00101409	0.990346	0.00013934	0.0229935	0.0106859	0.00487457	Down	Up	Down
ENSBTAG00000008296	bta-miR-214	ENSBTAG00000000252	POLE3	-0.956	0.00286141	-0.9865	0.000272138	0.985286	0.000323169	0.0229935	0.00805321	0.0068608	Down	Up	Down
ENSBTAG00000008296	bta-miR-214	ENSBTAG00000007356	ELF1	-0.956	0.00286141	-0.988076	0.000212409	0.954277	0.00308806	0.0229935	0.00805321	0.0177503	Down	Up	Down
ENSBTAG00000008296	bta-miR-214	ENSBTAG00000001749	SENP2	-0.956	0.00286141	-0.997015	1.33496e-05	0.950947	0.00355033	0.0229935	0.00508199	0.0189291	Down	Up	Down
ENSBTAG00000008296	bta-miR-214	ENSBTAG00000012213	WAPL	-0.956	0.00286141	-0.972896	0.00109197	0.968604	0.00146309	0.0229935	0.0110519	0.0127745	Down	Up	Down
ENSBTAG00000008296	bta-miR-214	ENSBTAG00000019298	STRADB	-0.956	0.00286141	-0.983692	0.000396752	0.963514	0.00197258	0.0229935	0.00805321	0.0145394	Down	Up	Down
ENSBTAG00000008296	bta-miR-214	ENSBTAG00000020237	NECAP1	-0.956	0.00286141	-0.971873	0.0011756	0.988055	0.000213173	0.0229935	0.0114933	0.00579937	Down	Up	Down
ENSBTAG00000008296	bta-miR-214	ENSBTAG00000045779	UBE2A	-0.956	0.00286141	-0.98822	0.000207322	0.933996	0.00639109	0.0229935	0.00805321	0.0250186	Down	Up	Down
ENSBTAG00000008296	bta-miR-214	ENSBTAG00000012804	REEP5	-0.956	0.00286141	-0.976296	0.00083619	0.94289	0.0047992	0.0229935	0.0101392	0.0218114	Down	Up	Down
ENSBTAG00000008296	bta-miR-214	ENSBTAG00000005975	OARD1	-0.956	0.00286141	-0.960034	0.002364	0.961652	0.00217766	0.0229935	0.0141962	0.0151861	Down	Up	Down
ENSBTAG00000008296	bta-miR-214	ENSBTAG00000001140	IAH1	-0.956	0.00286141	-0.97582	0.000869925	0.983797	0.000391679	0.0229935	0.0102201	0.00738871	Down	Up	Down
ENSBTAG00000008296	bta-miR-214	ENSBTAG00000021304	TP53BP1	-0.956	0.00286141	-0.935099	0.00618146	0.932184	0.0067425	0.0229935	0.0196361	0.0256581	Down	Up	Down
ENSBTAG00000008296	bta-miR-214	ENSBTAG00000001348	COMMD8	-0.956	0.00286141	-0.986509	0.000271801	0.984869	0.000341711	0.0229935	0.00805321	0.00699747	Down	Up	Down
ENSBTAG00000008296	bta-miR-214	ENSBTAG00000012426	INO80C	-0.956	0.00286141	-0.88652	0.0185859	0.942764	0.00482013	0.0229935	0.0343066	0.0218544	Down	Up	Down
ENSBTAG00000008296	bta-miR-214	ENSBTAG00000020296	UBR3	-0.956	0.00286141	-0.986853	0.000258125	0.972209	0.0011478	0.0229935	0.00805321	0.0115337	Down	Up	Down
ENSBTAG00000008296	bta-miR-214	ENSBTAG00000021209	UBR5	-0.956	0.00286141	-0.950201	0.00365821	0.979787	0.000608744	0.0229935	0.0164163	0.00884161	Down	Up	Down
ENSBTAG00000008296	bta-miR-214	ENSBTAG00000007158	TSPAN31	-0.956	0.00286141	-0.954985	0.0029939	0.951907	0.00341377	0.0229935	0.0153601	0.0185877	Down	Up	Down
ENSBTAG00000008296	bta-miR-214	ENSBTAG00000021744	PSMC3	-0.956	0.00286141	-0.894333	0.0161582	0.923964	0.00845249	0.0229935	0.0319537	0.0287344	Down	Up	Down
ENSBTAG00000008296	bta-miR-214	ENSBTAG00000006416	EMC4	-0.956	0.00286141	-0.916839	0.0100862	0.920332	0.00926769	0.0229935	0.0245901	0.0300973	Down	Up	Down
ENSBTAG00000008296	bta-miR-214	ENSBTAG00000003162	CRYZ	-0.956	0.00286141	-0.948989	0.00383677	0.920035	0.00933583	0.0229935	0.0167682	0.0302087	Down	Up	Down
ENSBTAG00000008296	bta-miR-214	ENSBTAG00000005086	RPRD1B	-0.956	0.00286141	-0.952023	0.00339751	0.987553	0.000231419	0.0229935	0.0160698	0.00599159	Down	Up	Down
ENSBTAG00000008296	bta-miR-214	ENSBTAG00000040055	CAB39	-0.956	0.00286141	-0.968943	0.00143182	0.966446	0.00166991	0.0229935	0.0119031	0.0135312	Down	Up	Down
ENSBTAG00000008296	bta-miR-214	ENSBTAG00000015352	MTMR4	-0.956	0.00286141	-0.985694	0.000305513	0.949872	0.0037062	0.0229935	0.00805321	0.0193036	Down	Up	Down
ENSBTAG00000008296	bta-miR-214	ENSBTAG00000004371	CS	-0.956	0.00286141	-0.94294	0.00479081	0.894662	0.0160597	0.0229935	0.0178515	0.04004	Down	Up	Down
ENSBTAG00000008296	bta-miR-214	ENSBTAG00000001698	CHTF8	-0.956	0.00286141	-0.891506	0.0170177	0.975985	0.000858185	0.0229935	0.0329361	0.010212	Down	Up	Down
ENSBTAG00000008296	bta-miR-214	ENSBTAG00000017840	BAZ2A	-0.956	0.00286141	-0.921735	0.00894839	0.894249	0.0161835	0.0229935	0.0233452	0.0402109	Down	Up	Down
ENSBTAG00000008296	bta-miR-214	ENSBTAG00000019857	OTUD4	-0.956	0.00286141	-0.952793	0.00329015	0.985781	0.000301831	0.0229935	0.0157786	0.00667622	Down	Up	Down
ENSBTAG00000008296	bta-miR-214	ENSBTAG00000015155	HACD3	-0.956	0.00286141	-0.930081	0.00716204	0.982844	0.000438957	0.0229935	0.02094	0.00772655	Down	Up	Down
ENSBTAG00000008296	bta-miR-214	ENSBTAG00000015019	STN1	-0.956	0.00286141	-0.986774	0.000261244	0.962705	0.00206043	0.0229935	0.00805321	0.014811	Down	Up	Down
ENSBTAG00000008296	bta-miR-214	ENSBTAG00000019509	NUDT5	-0.956	0.00286141	-0.977623	0.000745517	0.980478	0.000567936	0.0229935	0.0096339	0.00859009	Down	Up	Down
ENSBTAG00000008296	bta-miR-214	ENSBTAG00000001407	AP3S2	-0.956	0.00286141	-0.957315	0.00269416	0.948001	0.00398558	0.0229935	0.0145945	0.0199489	Down	Up	Down
ENSBTAG00000008296	bta-miR-214	ENSBTAG00000000469	PPP2CA	-0.956	0.00286141	-0.921323	0.00904154	0.908566	0.012158	0.0229935	0.0234227	0.0345847	Down	Up	Down
ENSBTAG00000008296	bta-miR-214	ENSBTAG00000002490	CHPT1	-0.956	0.00286141	-0.991006	0.000120984	0.978454	0.000691325	0.0229935	0.0077219	0.00933149	Down	Up	Down
ENSBTAG00000008296	bta-miR-214	ENSBTAG00000040602		-0.956	0.00286141	-0.974074	0.000999555	0.953085	0.00324991	0.0229935	0.0106115	0.0181779	Down	Up	Down
ENSBTAG00000008296	bta-miR-214	ENSBTAG00000015278	ARPC5L	-0.956	0.00286141	-0.961963	0.00214268	0.93871	0.00551964	0.0229935	0.0134668	0.0233025	Down	Up	Down
ENSBTAG00000008296	bta-miR-214	ENSBTAG00000018127	PPM1A	-0.956	0.00286141	-0.986027	0.000291517	0.916456	0.0101778	0.0229935	0.00805321	0.0315764	Down	Up	Down
ENSBTAG00000008296	bta-miR-214	ENSBTAG00000004243	LYPLA1	-0.956	0.00286141	-0.942175	0.00491884	0.884998	0.0190779	0.0229935	0.0178515	0.0438828	Down	Up	Down
ENSBTAG00000008296	bta-miR-214	ENSBTAG00000000308	ITCH	-0.956	0.00286141	-0.982995	0.000431291	0.949733	0.00372664	0.0229935	0.00828981	0.0193516	Down	Up	Down
ENSBTAG00000008296	bta-miR-214	ENSBTAG00000010549	IFRD1	-0.956	0.00286141	-0.984322	0.000366759	0.972483	0.00112535	0.0229935	0.00805321	0.0114379	Down	Up	Down
ENSBTAG00000008296	bta-miR-214	ENSBTAG00000003798	AMFR	-0.956	0.00286141	-0.894048	0.0162441	0.957645	0.00265297	0.0229935	0.0320355	0.0165934	Down	Up	Down
ENSBTAG00000008296	bta-miR-214	ENSBTAG00000021232	TPD52L2	-0.956	0.00286141	-0.890567	0.0173083	0.967385	0.00157821	0.0229935	0.0332089	0.0132006	Down	Up	Down
ENSBTAG00000008296	bta-miR-214	ENSBTAG00000003748	CNOT2	-0.956	0.00286141	-0.970235	0.00131579	0.934912	0.00621673	0.0229935	0.0117213	0.0246824	Down	Up	Down
ENSBTAG00000008296	bta-miR-214	ENSBTAG00000038116		-0.956	0.00286141	-0.96137	0.00220964	0.95065	0.0035931	0.0229935	0.013759	0.0190338	Down	Up	Down
ENSBTAG00000008296	bta-miR-214	ENSBTAG00000021705	UFC1	-0.956	0.00286141	-0.965925	0.00172184	0.976965	0.000789827	0.0229935	0.0127078	0.00985496	Down	Up	Down
ENSBTAG00000008296	bta-miR-214	ENSBTAG00000009962	PDCL3	-0.956	0.00286141	-0.901766	0.0140008	0.977132	0.000778449	0.0229935	0.0294975	0.00979849	Down	Up	Down
ENSBTAG00000008296	bta-miR-214	ENSBTAG00000003469	CHURC1	-0.956	0.00286141	-0.993615	6.10235e-05	0.932942	0.00659443	0.0229935	0.00765645	0.0253764	Down	Up	Down
ENSBTAG00000008296	bta-miR-214	ENSBTAG00000005025	FAM91A1	-0.956	0.00286141	-0.971675	0.00119211	0.925829	0.00804808	0.0229935	0.0115134	0.02804	Down	Up	Down
ENSBTAG00000008296	bta-miR-214	ENSBTAG00000039172	RABGAP1	-0.956	0.00286141	-0.997881	6.72927e-06	0.970475	0.00129472	0.0229935	0.00508199	0.0121301	Down	Up	Down
ENSBTAG00000008296	bta-miR-214	ENSBTAG00000017639	RPS6KA3	-0.956	0.00286141	-0.984737	0.000347668	0.989114	0.000177126	0.0229935	0.00805321	0.00536459	Down	Up	Down
ENSBTAG00000008296	bta-miR-214	ENSBTAG00000010100	MED20	-0.956	0.00286141	-0.857445	0.0290344	0.94444	0.00454469	0.0229935	0.0445695	0.021266	Down	Up	Down
ENSBTAG00000008296	bta-miR-214	ENSBTAG00000005682	UBAC2	-0.956	0.00286141	-0.923198	0.00862135	0.969453	0.00138539	0.0229935	0.0229061	0.0124824	Down	Up	Down
ENSBTAG00000008296	bta-miR-214	ENSBTAG00000021633	TDG	-0.956	0.00286141	-0.963266	0.00199934	0.913446	0.0109131	0.0229935	0.0131504	0.0327237	Down	Up	Down
ENSBTAG00000008296	bta-miR-214	ENSBTAG00000004307	VPS36	-0.956	0.00286141	-0.98561	0.000309107	0.984387	0.000363767	0.0229935	0.00805321	0.00718027	Down	Up	Down
ENSBTAG00000008296	bta-miR-214	ENSBTAG00000017184	ZBTB33	-0.956	0.00286141	-0.929185	0.00734458	0.952206	0.00337177	0.0229935	0.0211216	0.0184803	Down	Up	Down
ENSBTAG00000008296	bta-miR-214	ENSBTAG00000010196	NUP43	-0.956	0.00286141	-0.96324	0.00200215	0.933231	0.00653828	0.0229935	0.0131504	0.0252804	Down	Up	Down
ENSBTAG00000008296	bta-miR-214	ENSBTAG00000001398	ATP2A2	-0.956	0.00286141	-0.993152	7.0188e-05	0.957888	0.00262274	0.0229935	0.00765645	0.016506	Down	Up	Down
ENSBTAG00000008296	bta-miR-214	ENSBTAG00000005940	PRKAB1	-0.956	0.00286141	-0.88592	0.018779	0.971423	0.00121326	0.0229935	0.0344528	0.0118074	Down	Up	Down
ENSBTAG00000008296	bta-miR-214	ENSBTAG00000031385	COP1	-0.956	0.00286141	-0.965322	0.00178295	0.983109	0.000425571	0.0229935	0.0127173	0.00762766	Down	Up	Down
ENSBTAG00000008296	bta-miR-214	ENSBTAG00000005807	MICU1	-0.956	0.00286141	-0.924569	0.00832021	0.964951	0.00182116	0.0229935	0.0224586	0.0140366	Down	Up	Down
ENSBTAG00000008296	bta-miR-214	ENSBTAG00000017550	CSNK1G3	-0.956	0.00286141	-0.981467	0.000512044	0.992509	8.39604e-05	0.0229935	0.00870118	0.00398842	Down	Up	Down
ENSBTAG00000008296	bta-miR-214	ENSBTAG00000007639	SDAD1	-0.956	0.00286141	-0.988639	0.000192892	0.969998	0.00133669	0.0229935	0.00805321	0.0122952	Down	Up	Down
ENSBTAG00000008296	bta-miR-214	ENSBTAG00000015909	PDE8A	-0.956	0.00286141	-0.97913	0.000648787	0.963568	0.00196674	0.0229935	0.00948833	0.0145199	Down	Up	Down
ENSBTAG00000008296	bta-miR-214	ENSBTAG00000018522	OAZ1	-0.956	0.00286141	-0.985599	0.000309606	0.981104	0.000532242	0.0229935	0.00805321	0.00837396	Down	Up	Down
ENSBTAG00000008296	bta-miR-214	ENSBTAG00000009245	PPP2CB	-0.956	0.00286141	-0.984538	0.000356768	0.983361	0.000412977	0.0229935	0.00805321	0.00754505	Down	Up	Down
ENSBTAG00000008296	bta-miR-214	ENSBTAG00000030529	FAM53C	-0.956	0.00286141	-0.932938	0.00659515	0.968642	0.00145955	0.0229935	0.0203429	0.0127648	Down	Up	Down
ENSBTAG00000008296	bta-miR-214	ENSBTAG00000007614	BBS4	-0.956	0.00286141	-0.927823	0.00762628	0.97398	0.00100676	0.0229935	0.0215715	0.0109159	Down	Up	Down
ENSBTAG00000008296	bta-miR-214	ENSBTAG00000019011	PGM1	-0.956	0.00286141	-0.875199	0.0223911	0.917964	0.00981884	0.0229935	0.0379012	0.0309983	Down	Up	Down
ENSBTAG00000008296	bta-miR-214	ENSBTAG00000033080	RPL15	-0.956	0.00286141	-0.975306	0.000907196	0.936521	0.00591642	0.0229935	0.0103128	0.024087	Down	Up	Down
ENSBTAG00000008296	bta-miR-214	ENSBTAG00000009446	USP10	-0.956	0.00286141	-0.959214	0.00246128	0.995145	3.53046e-05	0.0229935	0.0142348	0.00291204	Down	Up	Down
ENSBTAG00000008296	bta-miR-214	ENSBTAG00000015294	COX10	-0.956	0.00286141	-0.899817	0.0145523	0.95733	0.00269222	0.0229935	0.0300611	0.0166949	Down	Up	Down
ENSBTAG00000008296	bta-miR-214	ENSBTAG00000000409	CDC40	-0.956	0.00286141	-0.930393	0.00709902	0.981082	0.000533446	0.0229935	0.0208961	0.00838258	Down	Up	Down
ENSBTAG00000008296	bta-miR-214	ENSBTAG00000007784	NAA50	-0.956	0.00286141	-0.984006	0.000381678	0.923692	0.0085123	0.0229935	0.00805321	0.0288417	Down	Up	Down
ENSBTAG00000008296	bta-miR-214	ENSBTAG00000021921	STRBP	-0.956	0.00286141	-0.94688	0.00415761	0.8742	0.0227429	0.0229935	0.0171055	0.0483521	Down	Up	Down
ENSBTAG00000008296	bta-miR-214	ENSBTAG00000012677	ARHGAP12	-0.956	0.00286141	-0.990186	0.00014399	0.979593	0.000620425	0.0229935	0.0077219	0.00891724	Down	Up	Down
ENSBTAG00000008296	bta-miR-214	ENSBTAG00000013454	TAB2	-0.956	0.00286141	-0.954172	0.00310225	0.930039	0.00717052	0.0229935	0.0155668	0.0264566	Down	Up	Down
ENSBTAG00000008296	bta-miR-214	ENSBTAG00000007871	SNX12	-0.956	0.00286141	-0.958129	0.00259305	0.883015	0.0197278	0.0229935	0.0144874	0.0446973	Down	Up	Down
ENSBTAG00000008296	bta-miR-214	ENSBTAG00000002791	SEC24C	-0.956	0.00286141	-0.918356	0.00972643	0.953533	0.00318862	0.0229935	0.0241786	0.0180124	Down	Up	Down
ENSBTAG00000008296	bta-miR-214	ENSBTAG00000045510	EMC10	-0.956	0.00286141	-0.945187	0.00442429	0.934444	0.00630555	0.0229935	0.0174698	0.0248527	Down	Up	Down
ENSBTAG00000008296	bta-miR-214	ENSBTAG00000002033	UBXN2A	-0.956	0.00286141	-0.991796	0.000100678	0.92252	0.00877211	0.0229935	0.00765645	0.0292741	Down	Up	Down
ENSBTAG00000008296	bta-miR-214	ENSBTAG00000016744	CAPRIN1	-0.956	0.00286141	-0.970425	0.00129908	0.971225	0.0012301	0.0229935	0.0116425	0.0118727	Down	Up	Down
ENSBTAG00000008296	bta-miR-214	ENSBTAG00000021105	IRAK4	-0.956	0.00286141	-0.997657	8.23098e-06	0.953656	0.00317185	0.0229935	0.00508199	0.0179679	Down	Up	Down
ENSBTAG00000008296	bta-miR-214	ENSBTAG00000006955	CPNE1	-0.956	0.00286141	-0.962505	0.00208245	0.91208	0.0112552	0.0229935	0.0133314	0.0332489	Down	Up	Down
ENSBTAG00000008296	bta-miR-214	ENSBTAG00000005249	RNF14	-0.956	0.00286141	-0.989128	0.000176642	0.968451	0.00147734	0.0229935	0.00802533	0.0128252	Down	Up	Down
ENSBTAG00000008296	bta-miR-214	ENSBTAG00000004495	UBA5	-0.956	0.00286141	-0.977616	0.000745981	0.95815	0.00259047	0.0229935	0.0096339	0.016411	Down	Up	Down
ENSBTAG00000008296	bta-miR-214	ENSBTAG00000032982	TERF1	-0.956	0.00286141	-0.956282	0.00282509	0.924127	0.0084167	0.0229935	0.0149381	0.0286747	Down	Up	Down
ENSBTAG00000008296	bta-miR-214	ENSBTAG00000003035	IMPACT	-0.956	0.00286141	-0.96359	0.00196438	0.94753	0.00405735	0.0229935	0.0131359	0.0201181	Down	Up	Down
ENSBTAG00000008296	bta-miR-214	ENSBTAG00000008674	FAM136A	-0.956	0.00286141	-0.959803	0.00239125	0.916207	0.0102378	0.0229935	0.0141962	0.0316756	Down	Up	Down
ENSBTAG00000008296	bta-miR-214	ENSBTAG00000010863	DCP1A	-0.956	0.00286141	-0.954014	0.00312338	0.990323	0.000140023	0.0229935	0.0155668	0.00488539	Down	Up	Down
ENSBTAG00000008296	bta-miR-214	ENSBTAG00000000497	AKR1A1	-0.956	0.00286141	-0.845858	0.0338086	0.924233	0.00839343	0.0229935	0.0494987	0.0286352	Down	Up	Down
ENSBTAG00000008296	bta-miR-214	ENSBTAG00000010059	C9orf72	-0.956	0.00286141	-0.994511	4.51148e-05	0.940246	0.0052491	0.0229935	0.00765645	0.0227437	Down	Up	Down
ENSBTAG00000008296	bta-miR-214	ENSBTAG00000008490	CRYZL1	-0.956	0.00286141	-0.962574	0.00207483	0.97228	0.00114197	0.0229935	0.0133314	0.0115062	Down	Up	Down
ENSBTAG00000008296	bta-miR-214	ENSBTAG00000004791	VPS26C	-0.956	0.00286141	-0.907977	0.0123126	0.980439	0.000570229	0.0229935	0.0273608	0.00860374	Down	Up	Down
ENSBTAG00000008296	bta-miR-214	ENSBTAG00000003702	ANGEL2	-0.956	0.00286141	-0.850381	0.031904	0.903649	0.0134781	0.0229935	0.0474802	0.0364916	Down	Up	Down
ENSBTAG00000008296	bta-miR-214	ENSBTAG00000003570	DDX19A	-0.956	0.00286141	-0.917891	0.00983613	0.973928	0.00101075	0.0229935	0.0242638	0.0109363	Down	Up	Down
ENSBTAG00000008296	bta-miR-214	ENSBTAG00000000025	RAB6A	-0.956	0.00286141	-0.967567	0.0015608	0.95499	0.00299319	0.0229935	0.0121628	0.0174971	Down	Up	Down
ENSBTAG00000008296	bta-miR-214	ENSBTAG00000010602	DDX56	-0.956	0.00286141	-0.895178	0.0159057	0.940114	0.00527207	0.0229935	0.0317798	0.0227892	Down	Up	Down
ENSBTAG00000008296	bta-miR-214	ENSBTAG00000004679	WARS1	-0.956	0.00286141	-0.983047	0.000428685	0.981836	0.000491896	0.0229935	0.00828981	0.00810632	Down	Up	Down
ENSBTAG00000008296	bta-miR-214	ENSBTAG00000002267	ANKRD40	-0.956	0.00286141	-0.924716	0.00828813	0.973558	0.00103953	0.0229935	0.0224167	0.011073	Down	Up	Down
ENSBTAG00000008296	bta-miR-214	ENSBTAG00000017147	AK3	-0.956	0.00286141	-0.987083	0.00024919	0.971835	0.00117869	0.0229935	0.00805321	0.0116616	Down	Up	Down
ENSBTAG00000008296	bta-miR-214	ENSBTAG00000004745	NAA15	-0.956	0.00286141	-0.92491	0.00824597	0.873872	0.0228592	0.0229935	0.0223865	0.048496	Down	Up	Down
ENSBTAG00000052151	bta-miR-214	ENSBTAG00000015612	UTP6	-0.925696	0.00807661	-0.931277	0.00692201	0.909755	0.0118488	0.0300499	0.0208117	0.0341286	Down	Up	Down
ENSBTAG00000052151	bta-miR-214	ENSBTAG00000007172	GOT2	-0.925696	0.00807661	-0.884797	0.0191431	0.912665	0.0111081	0.0300499	0.0347192	0.0330157	Down	Up	Down
ENSBTAG00000052151	bta-miR-214	ENSBTAG00000014766	SRSF1	-0.925696	0.00807661	-0.864975	0.0261168	0.922909	0.00868543	0.0300499	0.0416387	0.029134	Down	Up	Down
ENSBTAG00000052151	bta-miR-214	ENSBTAG00000047027	C10H14orf119	-0.925696	0.00807661	-0.995214	3.42974e-05	0.904601	0.0132173	0.0300499	0.00765645	0.0361176	Down	Up	Down
ENSBTAG00000052151	bta-miR-214	ENSBTAG00000024107	INPP5B	-0.925696	0.00807661	-0.910389	0.0116853	0.963396	0.00198531	0.0300499	0.0263356	0.0145848	Down	Up	Down
ENSBTAG00000052151	bta-miR-214	ENSBTAG00000007876	MAPK8	-0.925696	0.00807661	-0.995789	2.65652e-05	0.92269	0.00873422	0.0300499	0.00765645	0.0292162	Down	Up	Down
ENSBTAG00000052151	bta-miR-214	ENSBTAG00000011611	OSTC	-0.925696	0.00807661	-0.961281	0.00221969	0.970421	0.00129947	0.0300499	0.013759	0.0121478	Down	Up	Down
ENSBTAG00000052151	bta-miR-214	ENSBTAG00000019500	CNIH1	-0.925696	0.00807661	-0.894379	0.0161446	0.989885	0.000152962	0.0300499	0.0319537	0.00505765	Down	Up	Down
ENSBTAG00000052151	bta-miR-214	ENSBTAG00000008805	USP3	-0.925696	0.00807661	-0.949428	0.00377165	0.990705	0.000129207	0.0300499	0.0166332	0.00473095	Down	Up	Down
ENSBTAG00000052151	bta-miR-214	ENSBTAG00000002209	JPT2	-0.925696	0.00807661	-0.978506	0.000688012	0.893071	0.0165393	0.0300499	0.0096339	0.0406595	Down	Up	Down
ENSBTAG00000052151	bta-miR-214	ENSBTAG00000000390	TPST1	-0.925696	0.00807661	-0.939028	0.00546306	0.991079	0.000119016	0.0300499	0.0186318	0.00456505	Down	Up	Down
ENSBTAG00000052151	bta-miR-214	ENSBTAG00000002108	YWHAQ	-0.925696	0.00807661	-0.916732	0.0101117	0.894669	0.0160578	0.0300499	0.024599	0.0400377	Down	Up	Down
ENSBTAG00000052151	bta-miR-214	ENSBTAG00000003887	ECHDC1	-0.925696	0.00807661	-0.9724	0.00113216	0.986407	0.000275898	0.0300499	0.0112188	0.00643971	Down	Up	Down
ENSBTAG00000052151	bta-miR-214	ENSBTAG00000020635	VPS45	-0.925696	0.00807661	-0.960162	0.00234893	0.87325	0.0230803	0.0300499	0.0141829	0.0487578	Down	Up	Down
ENSBTAG00000052151	bta-miR-214	ENSBTAG00000009067	DDX6	-0.925696	0.00807661	-0.990633	0.000131207	0.958481	0.00254995	0.0300499	0.0077219	0.0162982	Down	Up	Down
ENSBTAG00000052151	bta-miR-214	ENSBTAG00000027626	GOLGA7	-0.925696	0.00807661	-0.918185	0.00976667	0.931278	0.00692189	0.0300499	0.0241786	0.0259944	Down	Up	Down
ENSBTAG00000052151	bta-miR-214	ENSBTAG00000001460	LIN7C	-0.925696	0.00807661	-0.974803	0.000944324	0.953061	0.00325317	0.0300499	0.0104899	0.0181853	Down	Up	Down
ENSBTAG00000052151	bta-miR-214	ENSBTAG00000010134	OSTM1	-0.925696	0.00807661	-0.897565	0.0152021	0.968423	0.00147995	0.0300499	0.030871	0.0128328	Down	Up	Down
ENSBTAG00000052151	bta-miR-214	ENSBTAG00000001968	TTC14	-0.925696	0.00807661	-0.933536	0.00647941	0.957609	0.00265737	0.0300499	0.0202394	0.0166057	Down	Up	Down
ENSBTAG00000052151	bta-miR-214	ENSBTAG00000020441	HMG20A	-0.925696	0.00807661	-0.985466	0.000315314	0.880288	0.0206388	0.0300499	0.00805321	0.0458289	Down	Up	Down
ENSBTAG00000052151	bta-miR-214	ENSBTAG00000008025	UBE3C	-0.925696	0.00807661	-0.946174	0.00426787	0.905295	0.0130287	0.0300499	0.0171654	0.0358473	Down	Up	Down
ENSBTAG00000052151	bta-miR-214	ENSBTAG00000007356	ELF1	-0.925696	0.00807661	-0.988076	0.000212409	0.921787	0.0089367	0.0300499	0.00805321	0.0295485	Down	Up	Down
ENSBTAG00000052151	bta-miR-214	ENSBTAG00000013211	CFAP97	-0.925696	0.00807661	-0.887589	0.0182442	0.941267	0.00507299	0.0300499	0.0340061	0.0223745	Down	Up	Down
ENSBTAG00000052151	bta-miR-214	ENSBTAG00000001749	SENP2	-0.925696	0.00807661	-0.997015	1.33496e-05	0.939227	0.00542787	0.0300499	0.00508199	0.0231076	Down	Up	Down
ENSBTAG00000052151	bta-miR-214	ENSBTAG00000012213	WAPL	-0.925696	0.00807661	-0.972896	0.00109197	0.893532	0.0163998	0.0300499	0.0110519	0.0404783	Down	Up	Down
ENSBTAG00000052151	bta-miR-214	ENSBTAG00000019298	STRADB	-0.925696	0.00807661	-0.983692	0.000396752	0.875613	0.0222459	0.0300499	0.00805321	0.0477611	Down	Up	Down
ENSBTAG00000052151	bta-miR-214	ENSBTAG00000011146	RAB8B	-0.925696	0.00807661	-0.922876	0.00869286	0.979535	0.000623962	0.0300499	0.0229765	0.00893697	Down	Up	Down
ENSBTAG00000052151	bta-miR-214	ENSBTAG00000045779	UBE2A	-0.925696	0.00807661	-0.98822	0.000207322	0.961887	0.00215125	0.0300499	0.00805321	0.015096	Down	Up	Down
ENSBTAG00000052151	bta-miR-214	ENSBTAG00000012804	REEP5	-0.925696	0.00807661	-0.976296	0.00083619	0.885211	0.0190084	0.0300499	0.0101392	0.0437991	Down	Up	Down
ENSBTAG00000052151	bta-miR-214	ENSBTAG00000001348	COMMD8	-0.925696	0.00807661	-0.986509	0.000271801	0.892674	0.0166603	0.0300499	0.00805321	0.0408204	Down	Up	Down
ENSBTAG00000052151	bta-miR-214	ENSBTAG00000030453	ZC3H14	-0.925696	0.00807661	-0.930921	0.00699294	0.974611	0.000958739	0.0300499	0.0208961	0.010699	Down	Up	Down
ENSBTAG00000052151	bta-miR-214	ENSBTAG00000017139	STX7	-0.925696	0.00807661	-0.929212	0.00733899	0.953687	0.00316768	0.0300499	0.0211216	0.0179573	Down	Up	Down
ENSBTAG00000052151	bta-miR-214	ENSBTAG00000020296	UBR3	-0.925696	0.00807661	-0.986853	0.000258125	0.912238	0.0112153	0.0300499	0.00805321	0.0331883	Down	Up	Down
ENSBTAG00000052151	bta-miR-214	ENSBTAG00000005607	ERCC6L	-0.925696	0.00807661	-0.848755	0.0325827	0.921959	0.00889797	0.0300499	0.0482527	0.0294862	Down	Up	Down
ENSBTAG00000052151	bta-miR-214	ENSBTAG00000015249	B4GALT1	-0.925696	0.00807661	-0.869162	0.0245579	0.990989	0.000121443	0.0300499	0.0400245	0.00460572	Down	Up	Down
ENSBTAG00000052151	bta-miR-214	ENSBTAG00000018646	ATP6V1B2	-0.925696	0.00807661	-0.897125	0.0153304	0.921178	0.00907456	0.0300499	0.031036	0.0297715	Down	Up	Down
ENSBTAG00000052151	bta-miR-214	ENSBTAG00000003162	CRYZ	-0.925696	0.00807661	-0.948989	0.00383677	0.897503	0.0152201	0.0300499	0.0167682	0.0389112	Down	Up	Down
ENSBTAG00000052151	bta-miR-214	ENSBTAG00000015352	MTMR4	-0.925696	0.00807661	-0.985694	0.000305513	0.903441	0.0135354	0.0300499	0.00805321	0.0365759	Down	Up	Down
ENSBTAG00000052151	bta-miR-214	ENSBTAG00000004371	CS	-0.925696	0.00807661	-0.94294	0.00479081	0.920992	0.00911685	0.0300499	0.0178515	0.0298448	Down	Up	Down
ENSBTAG00000052151	bta-miR-214	ENSBTAG00000006639	CSTF1	-0.925696	0.00807661	-0.93044	0.00708952	0.913067	0.0110076	0.0300499	0.0208961	0.0328647	Down	Up	Down
ENSBTAG00000052151	bta-miR-214	ENSBTAG00000015019	STN1	-0.925696	0.00807661	-0.986774	0.000261244	0.894786	0.0160226	0.0300499	0.00805321	0.0399927	Down	Up	Down
ENSBTAG00000052151	bta-miR-214	ENSBTAG00000008150	PKIA	-0.925696	0.00807661	-0.877399	0.021625	0.972371	0.00113452	0.0300499	0.0372938	0.0114758	Down	Up	Down
ENSBTAG00000052151	bta-miR-214	ENSBTAG00000019509	NUDT5	-0.925696	0.00807661	-0.977623	0.000745517	0.884834	0.019131	0.0300499	0.0096339	0.0439523	Down	Up	Down
ENSBTAG00000052151	bta-miR-214	ENSBTAG00000001407	AP3S2	-0.925696	0.00807661	-0.957315	0.00269416	0.887831	0.0181671	0.0300499	0.0145945	0.0427418	Down	Up	Down
ENSBTAG00000052151	bta-miR-214	ENSBTAG00000002490	CHPT1	-0.925696	0.00807661	-0.991006	0.000120984	0.900878	0.0142508	0.0300499	0.0077219	0.037581	Down	Up	Down
ENSBTAG00000052151	bta-miR-214	ENSBTAG00000040602		-0.925696	0.00807661	-0.974074	0.000999555	0.897518	0.0152157	0.0300499	0.0106115	0.0389065	Down	Up	Down
ENSBTAG00000052151	bta-miR-214	ENSBTAG00000018127	PPM1A	-0.925696	0.00807661	-0.986027	0.000291517	0.953717	0.00316362	0.0300499	0.00805321	0.0179469	Down	Up	Down
ENSBTAG00000052151	bta-miR-214	ENSBTAG00000004243	LYPLA1	-0.925696	0.00807661	-0.942175	0.00491884	0.933722	0.00644366	0.0300499	0.0178515	0.0251078	Down	Up	Down
ENSBTAG00000052151	bta-miR-214	ENSBTAG00000013621	DPY19L4	-0.925696	0.00807661	-0.962492	0.00208391	0.977535	0.000751363	0.0300499	0.0133314	0.00965245	Down	Up	Down
ENSBTAG00000052151	bta-miR-214	ENSBTAG00000000308	ITCH	-0.925696	0.00807661	-0.982995	0.000431291	0.935113	0.00617886	0.0300499	0.00828981	0.0246095	Down	Up	Down
ENSBTAG00000052151	bta-miR-214	ENSBTAG00000010549	IFRD1	-0.925696	0.00807661	-0.984322	0.000366759	0.872723	0.0232681	0.0300499	0.00805321	0.0489744	Down	Up	Down
ENSBTAG00000052151	bta-miR-214	ENSBTAG00000003748	CNOT2	-0.925696	0.00807661	-0.970235	0.00131579	0.883578	0.0195421	0.0300499	0.0117213	0.0444707	Down	Up	Down
ENSBTAG00000052151	bta-miR-214	ENSBTAG00000038116		-0.925696	0.00807661	-0.96137	0.00220964	0.888044	0.0180995	0.0300499	0.013759	0.0426625	Down	Up	Down
ENSBTAG00000052151	bta-miR-214	ENSBTAG00000003469	CHURC1	-0.925696	0.00807661	-0.993615	6.10235e-05	0.92228	0.00882585	0.0300499	0.00765645	0.0293611	Down	Up	Down
ENSBTAG00000052151	bta-miR-214	ENSBTAG00000005025	FAM91A1	-0.925696	0.00807661	-0.971675	0.00119211	0.954335	0.0030803	0.0300499	0.0115134	0.0177291	Down	Up	Down
ENSBTAG00000052151	bta-miR-214	ENSBTAG00000035370	TBPL1	-0.925696	0.00807661	-0.893313	0.0164659	0.983175	0.000422227	0.0300499	0.0323023	0.00761128	Down	Up	Down
ENSBTAG00000052151	bta-miR-214	ENSBTAG00000011626	ATP2C1	-0.925696	0.00807661	-0.944367	0.00455639	0.983382	0.000411954	0.0300499	0.0176083	0.00753621	Down	Up	Down
ENSBTAG00000052151	bta-miR-214	ENSBTAG00000039172	RABGAP1	-0.925696	0.00807661	-0.997881	6.72927e-06	0.903502	0.0135186	0.0300499	0.00508199	0.0365498	Down	Up	Down
ENSBTAG00000052151	bta-miR-214	ENSBTAG00000017639	RPS6KA3	-0.925696	0.00807661	-0.984737	0.000347668	0.876089	0.0220797	0.0300499	0.00805321	0.0475673	Down	Up	Down
ENSBTAG00000052151	bta-miR-214	ENSBTAG00000021592	WRN	-0.925696	0.00807661	-0.925504	0.00811777	0.970685	0.0012765	0.0300499	0.0222675	0.0120576	Down	Up	Down
ENSBTAG00000052151	bta-miR-214	ENSBTAG00000021633	TDG	-0.925696	0.00807661	-0.963266	0.00199934	0.922454	0.00878699	0.0300499	0.0131504	0.0292958	Down	Up	Down
ENSBTAG00000052151	bta-miR-214	ENSBTAG00000004307	VPS36	-0.925696	0.00807661	-0.98561	0.000309107	0.886942	0.0184508	0.0300499	0.00805321	0.0430981	Down	Up	Down
ENSBTAG00000052151	bta-miR-214	ENSBTAG00000010196	NUP43	-0.925696	0.00807661	-0.96324	0.00200215	0.908463	0.012185	0.0300499	0.0131504	0.0346278	Down	Up	Down
ENSBTAG00000052151	bta-miR-214	ENSBTAG00000001398	ATP2A2	-0.925696	0.00807661	-0.993152	7.0188e-05	0.941443	0.00504293	0.0300499	0.00765645	0.0223168	Down	Up	Down
ENSBTAG00000052151	bta-miR-214	ENSBTAG00000017455	ADAM9	-0.925696	0.00807661	-0.956212	0.00283414	0.989642	0.000160389	0.0300499	0.0149381	0.00515612	Down	Up	Down
ENSBTAG00000052151	bta-miR-214	ENSBTAG00000014181	RNF111	-0.925696	0.00807661	-0.966654	0.00164938	0.958052	0.00260253	0.0300499	0.0124242	0.0164442	Down	Up	Down
ENSBTAG00000052151	bta-miR-214	ENSBTAG00000020458	STX6	-0.925696	0.00807661	-0.880363	0.0206134	0.899075	0.0147649	0.0300499	0.036245	0.0382848	Down	Up	Down
ENSBTAG00000052151	bta-miR-214	ENSBTAG00000007639	SDAD1	-0.925696	0.00807661	-0.988639	0.000192892	0.886408	0.018622	0.0300499	0.00805321	0.0433119	Down	Up	Down
ENSBTAG00000052151	bta-miR-214	ENSBTAG00000015909	PDE8A	-0.925696	0.00807661	-0.97913	0.000648787	0.907974	0.0123135	0.0300499	0.00948833	0.0348234	Down	Up	Down
ENSBTAG00000052151	bta-miR-214	ENSBTAG00000018522	OAZ1	-0.925696	0.00807661	-0.985599	0.000309606	0.879833	0.0207926	0.0300499	0.00805321	0.0460095	Down	Up	Down
ENSBTAG00000052151	bta-miR-214	ENSBTAG00000009245	PPP2CB	-0.925696	0.00807661	-0.984538	0.000356768	0.882117	0.0200254	0.0300499	0.00805321	0.0450706	Down	Up	Down
ENSBTAG00000052151	bta-miR-214	ENSBTAG00000016236	SLC12A6	-0.925696	0.00807661	-0.91178	0.0113309	0.991134	0.00011755	0.0300499	0.0260853	0.00454471	Down	Up	Down
ENSBTAG00000052151	bta-miR-214	ENSBTAG00000033080	RPL15	-0.925696	0.00807661	-0.975306	0.000907196	0.936106	0.00599327	0.0300499	0.0103128	0.0242441	Down	Up	Down
ENSBTAG00000052151	bta-miR-214	ENSBTAG00000007784	NAA50	-0.925696	0.00807661	-0.984006	0.000381678	0.97177	0.00118416	0.0300499	0.00805321	0.0116823	Down	Up	Down
ENSBTAG00000052151	bta-miR-214	ENSBTAG00000009761	ACTR2	-0.925696	0.00807661	-0.87168	0.0236427	0.933956	0.00639871	0.0300499	0.0391826	0.0250324	Down	Up	Down
ENSBTAG00000052151	bta-miR-214	ENSBTAG00000021921	STRBP	-0.925696	0.00807661	-0.94688	0.00415761	0.951042	0.00353672	0.0300499	0.0171055	0.0188939	Down	Up	Down
ENSBTAG00000052151	bta-miR-214	ENSBTAG00000012677	ARHGAP12	-0.925696	0.00807661	-0.990186	0.00014399	0.900433	0.0143768	0.0300499	0.0077219	0.037759	Down	Up	Down
ENSBTAG00000052151	bta-miR-214	ENSBTAG00000013454	TAB2	-0.925696	0.00807661	-0.954172	0.00310225	0.912947	0.0110374	0.0300499	0.0155668	0.0329161	Down	Up	Down
ENSBTAG00000052151	bta-miR-214	ENSBTAG00000007871	SNX12	-0.925696	0.00807661	-0.958129	0.00259305	0.941034	0.00511298	0.0300499	0.0144874	0.0224587	Down	Up	Down
ENSBTAG00000052151	bta-miR-214	ENSBTAG00000045510	EMC10	-0.925696	0.00807661	-0.945187	0.00442429	0.930215	0.00713491	0.0300499	0.0174698	0.0263945	Down	Up	Down
ENSBTAG00000052151	bta-miR-214	ENSBTAG00000002033	UBXN2A	-0.925696	0.00807661	-0.991796	0.000100678	0.943016	0.00477828	0.0300499	0.00765645	0.0217676	Down	Up	Down
ENSBTAG00000052151	bta-miR-214	ENSBTAG00000016744	CAPRIN1	-0.925696	0.00807661	-0.970425	0.00129908	0.872689	0.0232804	0.0300499	0.0116425	0.0489911	Down	Up	Down
ENSBTAG00000052151	bta-miR-214	ENSBTAG00000021105	IRAK4	-0.925696	0.00807661	-0.997657	8.23098e-06	0.941594	0.00501728	0.0300499	0.00508199	0.0222639	Down	Up	Down
ENSBTAG00000052151	bta-miR-214	ENSBTAG00000006955	CPNE1	-0.925696	0.00807661	-0.962505	0.00208245	0.922061	0.00887502	0.0300499	0.0133314	0.0294508	Down	Up	Down
ENSBTAG00000052151	bta-miR-214	ENSBTAG00000005249	RNF14	-0.925696	0.00807661	-0.989128	0.000176642	0.919325	0.00950012	0.0300499	0.00802533	0.0304755	Down	Up	Down
ENSBTAG00000052151	bta-miR-214	ENSBTAG00000004495	UBA5	-0.925696	0.00807661	-0.977616	0.000745981	0.918072	0.00979333	0.0300499	0.0096339	0.0309561	Down	Up	Down
ENSBTAG00000052151	bta-miR-214	ENSBTAG00000032982	TERF1	-0.925696	0.00807661	-0.956282	0.00282509	0.9285	0.00748565	0.0300499	0.0149381	0.0270353	Down	Up	Down
ENSBTAG00000052151	bta-miR-214	ENSBTAG00000003035	IMPACT	-0.925696	0.00807661	-0.96359	0.00196438	0.92615	0.00797931	0.0300499	0.0131359	0.0279208	Down	Up	Down
ENSBTAG00000052151	bta-miR-214	ENSBTAG00000008674	FAM136A	-0.925696	0.00807661	-0.959803	0.00239125	0.952642	0.00331107	0.0300499	0.0141962	0.018328	Down	Up	Down
ENSBTAG00000052151	bta-miR-214	ENSBTAG00000010059	C9orf72	-0.925696	0.00807661	-0.994511	4.51148e-05	0.952654	0.00330937	0.0300499	0.00765645	0.0183234	Down	Up	Down
ENSBTAG00000052151	bta-miR-214	ENSBTAG00000000025	RAB6A	-0.925696	0.00807661	-0.967567	0.0015608	0.87157	0.0236822	0.0300499	0.0121628	0.0494605	Down	Up	Down
ENSBTAG00000052151	bta-miR-214	ENSBTAG00000004679	WARS1	-0.925696	0.00807661	-0.983047	0.000428685	0.883857	0.0194504	0.0300499	0.00828981	0.044355	Down	Up	Down
ENSBTAG00000052151	bta-miR-214	ENSBTAG00000017147	AK3	-0.925696	0.00807661	-0.987083	0.00024919	0.888357	0.0180003	0.0300499	0.00805321	0.0425401	Down	Up	Down
ENSBTAG00000052151	bta-miR-214	ENSBTAG00000011986	PLSCR4	-0.925696	0.00807661	-0.930566	0.00706431	0.982491	0.000457184	0.0300499	0.0208961	0.0078654	Down	Up	Down
ENSBTAG00000052151	bta-miR-214	ENSBTAG00000004745	NAA15	-0.925696	0.00807661	-0.92491	0.00824597	0.91631	0.010213	0.0300499	0.0223865	0.0316317	Down	Up	Down
ENSBTAG00000015363	bta-miR-2449	ENSBTAG00000008340	ATOX1	-0.945351	0.00439822	-0.951767	0.00343349	0.985803	0.000300919	0.025087	0.0160797	0.00666953	Down	Up	Down
ENSBTAG00000015363	bta-miR-2449	ENSBTAG00000011571	ACIN1	-0.945351	0.00439822	-0.9692	0.00140831	0.978041	0.00071803	0.025087	0.0118813	0.00947979	Down	Up	Down
ENSBTAG00000015363	bta-miR-2449	ENSBTAG00000019105	NPLOC4	-0.945351	0.00439822	-0.965305	0.00178477	0.966247	0.00168972	0.025087	0.0127173	0.0136015	Down	Up	Down
ENSBTAG00000015363	bta-miR-2449	ENSBTAG00000002591	GLTP	-0.945351	0.00439822	-0.941719	0.00499608	0.916422	0.010186	0.025087	0.0178919	0.0315891	Down	Up	Down
ENSBTAG00000015363	bta-miR-2449	ENSBTAG00000021805	RAB5IF	-0.945351	0.00439822	-0.952426	0.00334109	0.949071	0.00382461	0.025087	0.0159473	0.0195634	Down	Up	Down
ENSBTAG00000015363	bta-miR-2449	ENSBTAG00000000442	RBP4	-0.945351	0.00439822	-0.981432	0.000513948	0.880335	0.0206227	0.025087	0.00870118	0.0458081	Down	Up	Down
ENSBTAG00000015363	bta-miR-2449	ENSBTAG00000027316	UBE2V1	-0.945351	0.00439822	-0.959559	0.00242015	0.997525	9.18005e-06	0.025087	0.0142015	0.00181426	Down	Up	Down
ENSBTAG00000015363	bta-miR-2449	ENSBTAG00000014102	WDR77	-0.945351	0.00439822	-0.945955	0.00430242	0.94926	0.00379656	0.025087	0.0172512	0.0195081	Down	Up	Down
ENSBTAG00000015363	bta-miR-2449	ENSBTAG00000025277	ABHD17A	-0.945351	0.00439822	-0.882964	0.0197446	0.883409	0.0195978	0.025087	0.0353038	0.0445402	Down	Up	Down
ENSBTAG00000015363	bta-miR-2449	ENSBTAG00000015806	OAZ2	-0.945351	0.00439822	-0.9487	0.00388006	0.980526	0.00056516	0.025087	0.0168042	0.00857579	Down	Up	Down
ENSBTAG00000015363	bta-miR-2449	ENSBTAG00000016465	DHCR7	-0.945351	0.00439822	-0.88646	0.0186053	0.955934	0.0028699	0.025087	0.0343137	0.0171529	Down	Up	Down
ENSBTAG00000015363	bta-miR-2449	ENSBTAG00000007686	TBP	-0.945351	0.00439822	-0.958074	0.00259989	0.968779	0.00144691	0.025087	0.0144874	0.0127138	Down	Up	Down
ENSBTAG00000015363	bta-miR-2449	ENSBTAG00000007537	PEX19	-0.945351	0.00439822	-0.985783	0.000301752	0.957025	0.00273063	0.025087	0.00805321	0.0167893	Down	Up	Down
ENSBTAG00000015363	bta-miR-2449	ENSBTAG00000047214	TRAPPC1	-0.945351	0.00439822	-0.970944	0.00125408	0.932555	0.00666978	0.025087	0.0116425	0.0255178	Down	Up	Down
ENSBTAG00000015363	bta-miR-2449	ENSBTAG00000006667	EPB41	-0.945351	0.00439822	-0.925317	0.00815808	0.964965	0.0018197	0.025087	0.0222831	0.0140312	Down	Up	Down
ENSBTAG00000015363	bta-miR-2449	ENSBTAG00000003887	ECHDC1	-0.945351	0.00439822	-0.869571	0.0244083	0.977337	0.000764607	0.025087	0.0399024	0.00972494	Down	Up	Down
ENSBTAG00000015363	bta-miR-2449	ENSBTAG00000014766	SRSF1	-0.945351	0.00439822	-0.918949	0.00958771	0.947695	0.00403212	0.025087	0.024089	0.020061	Down	Up	Down
ENSBTAG00000015363	bta-miR-2449	ENSBTAG00000010386	ARPC2	-0.945351	0.00439822	-0.969229	0.00140576	0.991751	0.000101783	0.025087	0.0118813	0.00429304	Down	Up	Down
ENSBTAG00000015363	bta-miR-2449	ENSBTAG00000008527	SRSF6	-0.945351	0.00439822	-0.982869	0.000437712	0.965934	0.00172098	0.025087	0.00829675	0.013704	Down	Up	Down
ENSBTAG00000015363	bta-miR-2449	ENSBTAG00000022167	DERA	-0.945351	0.00439822	-0.987759	0.000223832	0.977242	0.000771005	0.025087	0.00805321	0.00975861	Down	Up	Down
ENSBTAG00000015363	bta-miR-2449	ENSBTAG00000011623	VMP1	-0.945351	0.00439822	-0.844819	0.0342531	0.968528	0.00147018	0.025087	0.0498521	0.0127966	Down	Up	Down
ENSBTAG00000015363	bta-miR-2449	ENSBTAG00000004979	MRS2	-0.945351	0.00439822	-0.911436	0.0114179	0.980968	0.000539907	0.025087	0.0261082	0.00841898	Down	Up	Down
ENSBTAG00000015363	bta-miR-2449	ENSBTAG00000005474	CREB1	-0.945351	0.00439822	-0.921446	0.00901376	0.959473	0.00243041	0.025087	0.0234189	0.0159456	Down	Up	Down
ENSBTAG00000015363	bta-miR-2449	ENSBTAG00000000869	OBI1	-0.945351	0.00439822	-0.856643	0.0293536	0.925387	0.00814286	0.025087	0.0449408	0.0282097	Down	Up	Down
ENSBTAG00000015363	bta-miR-2449	ENSBTAG00000008711	BOK	-0.945351	0.00439822	-0.953539	0.00318774	0.937315	0.00577097	0.025087	0.0156721	0.0237958	Down	Up	Down
ENSBTAG00000015363	bta-miR-2449	ENSBTAG00000016578	HNRNPR	-0.945351	0.00439822	-0.993375	6.5688e-05	0.958979	0.00248953	0.025087	0.00765645	0.0161206	Down	Up	Down
ENSBTAG00000015363	bta-miR-2449	ENSBTAG00000015090	SGTA	-0.945351	0.00439822	-0.970435	0.00129824	0.922264	0.00882949	0.025087	0.0116425	0.0293665	Down	Up	Down
ENSBTAG00000015363	bta-miR-2449	ENSBTAG00000020192	PPP2R5C	-0.945351	0.00439822	-0.944448	0.00454339	0.972536	0.00112106	0.025087	0.0176083	0.011417	Down	Up	Down
ENSBTAG00000015363	bta-miR-2449	ENSBTAG00000000833	TAX1BP3	-0.945351	0.00439822	-0.924976	0.0082317	0.918908	0.00959714	0.025087	0.0223742	0.0306266	Down	Up	Down
ENSBTAG00000015363	bta-miR-2449	ENSBTAG00000006346	DAP	-0.945351	0.00439822	-0.942976	0.00478496	0.978276	0.000702786	0.025087	0.0178515	0.0093965	Down	Up	Down
ENSBTAG00000015363	bta-miR-2449	ENSBTAG00000017799	PITPNB	-0.945351	0.00439822	-0.868004	0.0249846	0.883352	0.0196165	0.025087	0.0404126	0.0445599	Down	Up	Down
ENSBTAG00000015363	bta-miR-2449	ENSBTAG00000018914	RAB25	-0.945351	0.00439822	-0.937508	0.00573586	0.992879	7.58842e-05	0.025087	0.0189888	0.00383674	Down	Up	Down
ENSBTAG00000015363	bta-miR-2449	ENSBTAG00000003936	PNKD	-0.945351	0.00439822	-0.936875	0.00585133	0.906012	0.0128354	0.025087	0.0191842	0.0355796	Down	Up	Down
ENSBTAG00000015363	bta-miR-2449	ENSBTAG00000008523	TFE3	-0.945351	0.00439822	-0.932627	0.00665577	0.937291	0.00577527	0.025087	0.0203654	0.0238045	Down	Up	Down
ENSBTAG00000015363	bta-miR-2449	ENSBTAG00000000555	ACO1	-0.945351	0.00439822	-0.975846	0.000868073	0.944242	0.00457668	0.025087	0.0102201	0.0213364	Down	Up	Down
ENSBTAG00000015363	bta-miR-2449	ENSBTAG00000011043	RAC2	-0.945351	0.00439822	-0.862103	0.0272124	0.88083	0.020456	0.025087	0.0427232	0.0455983	Down	Up	Down
ENSBTAG00000015363	bta-miR-2449	ENSBTAG00000007865	GNPDA1	-0.945351	0.00439822	-0.989985	0.000149941	0.967494	0.00156774	0.025087	0.0077219	0.0131639	Down	Up	Down
ENSBTAG00000015363	bta-miR-2449	ENSBTAG00000019387	NIFK	-0.945351	0.00439822	-0.992131	9.2646e-05	0.97267	0.00111022	0.025087	0.00765645	0.0113757	Down	Up	Down
ENSBTAG00000015363	bta-miR-2449	ENSBTAG00000018557	YTHDF3	-0.945351	0.00439822	-0.938654	0.00552963	0.970353	0.00130542	0.025087	0.0187013	0.0121751	Down	Up	Down
ENSBTAG00000015363	bta-miR-2449	ENSBTAG00000016295	RPP25L	-0.945351	0.00439822	-0.985901	0.000296783	0.940945	0.0051282	0.025087	0.00805321	0.022485	Down	Up	Down
ENSBTAG00000015363	bta-miR-2449	ENSBTAG00000012072	NDUFS8	-0.945351	0.00439822	-0.997083	1.27502e-05	0.963134	0.00201358	0.025087	0.00508199	0.0146709	Down	Up	Down
ENSBTAG00000015363	bta-miR-2449	ENSBTAG00000015154	MCL1	-0.945351	0.00439822	-0.906941	0.0125869	0.958984	0.00248896	0.025087	0.0277343	0.0161192	Down	Up	Down
ENSBTAG00000015363	bta-miR-2449	ENSBTAG00000000163	DDIT4	-0.945351	0.00439822	-0.871215	0.0238105	0.928785	0.00742678	0.025087	0.0391826	0.0269282	Down	Up	Down
ENSBTAG00000015363	bta-miR-2449	ENSBTAG00000003015	SESN1	-0.945351	0.00439822	-0.888405	0.0179854	0.919964	0.00935223	0.025087	0.0337557	0.0302343	Down	Up	Down
ENSBTAG00000015363	bta-miR-2449	ENSBTAG00000006039	ARHGDIB	-0.945351	0.00439822	-0.948513	0.00390808	0.944107	0.00459872	0.025087	0.0168042	0.0213832	Down	Up	Down
ENSBTAG00000015363	bta-miR-2449	ENSBTAG00000025400	PARP4	-0.945351	0.00439822	-0.939743	0.00533699	0.959555	0.00242064	0.025087	0.0185378	0.0159143	Down	Up	Down
ENSBTAG00000015363	bta-miR-2449	ENSBTAG00000007570	NDUFAF6	-0.945351	0.00439822	-0.910161	0.0117441	0.960308	0.00233194	0.025087	0.0263881	0.0156518	Down	Up	Down
ENSBTAG00000015363	bta-miR-2449	ENSBTAG00000014238	ATP6V1E1	-0.945351	0.00439822	-0.913914	0.0107972	0.893974	0.0162664	0.025087	0.0255062	0.0403098	Down	Up	Down
ENSBTAG00000015363	bta-miR-2449	ENSBTAG00000011843	EEF1G	-0.945351	0.00439822	-0.947777	0.00401963	0.994802	4.0452e-05	0.025087	0.0168664	0.00303124	Down	Up	Down
ENSBTAG00000015363	bta-miR-2449	ENSBTAG00000013615	CHORDC1	-0.945351	0.00439822	-0.965119	0.00180378	0.969946	0.0013413	0.025087	0.0127173	0.0123145	Down	Up	Down
ENSBTAG00000015363	bta-miR-2449	ENSBTAG00000038842	NEDD8	-0.945351	0.00439822	-0.932568	0.00666733	0.945965	0.00430084	0.025087	0.0203654	0.0206967	Down	Up	Down
ENSBTAG00000015363	bta-miR-2449	ENSBTAG00000005166	CHTOP	-0.945351	0.00439822	-0.913092	0.0110014	0.931167	0.00694382	0.025087	0.0257368	0.026039	Down	Up	Down
ENSBTAG00000015363	bta-miR-2449	ENSBTAG00000016648	BSG	-0.945351	0.00439822	-0.868703	0.0247265	0.958274	0.00257521	0.025087	0.0401948	0.0163707	Down	Up	Down
ENSBTAG00000015363	bta-miR-2449	ENSBTAG00000040006	SRSF3	-0.945351	0.00439822	-0.975168	0.00091732	0.986176	0.000285321	0.025087	0.0103345	0.00653275	Down	Up	Down
ENSBTAG00000015363	bta-miR-2449	ENSBTAG00000017840	BAZ2A	-0.945351	0.00439822	-0.982954	0.00043337	0.968636	0.00146014	0.025087	0.00828981	0.0127667	Down	Up	Down
ENSBTAG00000015363	bta-miR-2449	ENSBTAG00000002697	KCTD10	-0.945351	0.00439822	-0.86466	0.026236	0.883395	0.0196024	0.025087	0.0417773	0.0445453	Down	Up	Down
ENSBTAG00000015363	bta-miR-2449	ENSBTAG00000004295	NDUFA8	-0.945351	0.00439822	-0.933835	0.0064219	0.904088	0.0133574	0.025087	0.0201229	0.0363221	Down	Up	Down
ENSBTAG00000015363	bta-miR-2449	ENSBTAG00000006517	DRG2	-0.945351	0.00439822	-0.989661	0.000159778	0.972135	0.00115386	0.025087	0.0077219	0.0115553	Down	Up	Down
ENSBTAG00000015363	bta-miR-2449	ENSBTAG00000021796	C17H12orf43	-0.945351	0.00439822	-0.967891	0.00152992	0.944927	0.00446607	0.025087	0.0121628	0.0210814	Down	Up	Down
ENSBTAG00000015363	bta-miR-2449	ENSBTAG00000001659	VPS4A	-0.945351	0.00439822	-0.948219	0.00395245	0.909438	0.0119309	0.025087	0.0168042	0.0342417	Down	Up	Down
ENSBTAG00000015363	bta-miR-2449	ENSBTAG00000048286	E2F6	-0.945351	0.00439822	-0.965398	0.00177523	0.991762	0.000101512	0.025087	0.0127173	0.00428868	Down	Up	Down
ENSBTAG00000015363	bta-miR-2449	ENSBTAG00000019214	USP14	-0.945351	0.00439822	-0.991335	0.000112295	0.972375	0.00113421	0.025087	0.00765645	0.0114754	Down	Up	Down
ENSBTAG00000015363	bta-miR-2449	ENSBTAG00000002203	NDUFS2	-0.945351	0.00439822	-0.98153	0.000508547	0.952982	0.00326413	0.025087	0.00870118	0.0182137	Down	Up	Down
ENSBTAG00000015363	bta-miR-2449	ENSBTAG00000015805	SIPA1L1	-0.945351	0.00439822	-0.870574	0.0240426	0.965856	0.00172886	0.025087	0.0395142	0.0137301	Down	Up	Down
ENSBTAG00000015363	bta-miR-2449	ENSBTAG00000014729	MRPL51	-0.945351	0.00439822	-0.936067	0.00600042	0.977692	0.000740908	0.025087	0.0194022	0.00959129	Down	Up	Down
ENSBTAG00000015363	bta-miR-2449	ENSBTAG00000032097	FBXO21	-0.945351	0.00439822	-0.946516	0.00421436	0.949206	0.00380458	0.025087	0.0171055	0.0195226	Down	Up	Down
ENSBTAG00000015363	bta-miR-2449	ENSBTAG00000014393	CLK2	-0.945351	0.00439822	-0.974287	0.000983244	0.960652	0.00229196	0.025087	0.0105931	0.015542	Down	Up	Down
ENSBTAG00000015363	bta-miR-2449	ENSBTAG00000001306	FXN	-0.945351	0.00439822	-0.91776	0.00986706	0.956144	0.00284282	0.025087	0.0242737	0.0170807	Down	Up	Down
ENSBTAG00000015363	bta-miR-2449	ENSBTAG00000006027	USP34	-0.945351	0.00439822	-0.915023	0.0105249	0.9937	5.94184e-05	0.025087	0.0252453	0.00349012	Down	Up	Down
ENSBTAG00000015363	bta-miR-2449	ENSBTAG00000014375	TMCC3	-0.945351	0.00439822	-0.902542	0.0137844	0.906092	0.012814	0.025087	0.0293306	0.0355507	Down	Up	Down
ENSBTAG00000015363	bta-miR-2449	ENSBTAG00000014426	PRKAG1	-0.945351	0.00439822	-0.965868	0.00172765	0.953478	0.00319611	0.025087	0.0127078	0.0180344	Down	Up	Down
ENSBTAG00000015363	bta-miR-2449	ENSBTAG00000018893	AHCYL1	-0.945351	0.00439822	-0.981059	0.000534766	0.989691	0.000158864	0.025087	0.00886295	0.00513723	Down	Up	Down
ENSBTAG00000015363	bta-miR-2449	ENSBTAG00000040602		-0.945351	0.00439822	-0.977385	0.000761381	0.984976	0.00033688	0.025087	0.00964128	0.00696147	Down	Up	Down
ENSBTAG00000015363	bta-miR-2449	ENSBTAG00000037377	ABHD14B	-0.945351	0.00439822	-0.950644	0.00359388	0.931722	0.00683366	0.025087	0.0163465	0.0258328	Down	Up	Down
ENSBTAG00000015363	bta-miR-2449	ENSBTAG00000005664	YWHAE	-0.945351	0.00439822	-0.985221	0.000326028	0.946517	0.00421412	0.025087	0.00805321	0.0204843	Down	Up	Down
ENSBTAG00000015363	bta-miR-2449	ENSBTAG00000015428	TMEM170A	-0.945351	0.00439822	-0.883655	0.0195167	0.966967	0.00161872	0.025087	0.0351374	0.0133444	Down	Up	Down
ENSBTAG00000015363	bta-miR-2449	ENSBTAG00000001931	TRABD	-0.945351	0.00439822	-0.983872	0.000388086	0.944949	0.00446253	0.025087	0.00805321	0.0210729	Down	Up	Down
ENSBTAG00000015363	bta-miR-2449	ENSBTAG00000016516	CYB5R3	-0.945351	0.00439822	-0.958251	0.00257806	0.969618	0.00137061	0.025087	0.0144874	0.0124302	Down	Up	Down
ENSBTAG00000015363	bta-miR-2449	ENSBTAG00000009747	RNFT1	-0.945351	0.00439822	-0.863489	0.0266808	0.964348	0.00188392	0.025087	0.0422528	0.014252	Down	Up	Down
ENSBTAG00000015363	bta-miR-2449	ENSBTAG00000005030	INO80E	-0.945351	0.00439822	-0.894797	0.0160193	0.91468	0.0106088	0.025087	0.0318477	0.0322642	Down	Up	Down
ENSBTAG00000015363	bta-miR-2449	ENSBTAG00000006982	RAB5C	-0.945351	0.00439822	-0.952841	0.00328353	0.965818	0.00173261	0.025087	0.0157786	0.0137394	Down	Up	Down
ENSBTAG00000015363	bta-miR-2449	ENSBTAG00000005432	CAPG	-0.945351	0.00439822	-0.980971	0.000539734	0.964535	0.00186437	0.025087	0.00886357	0.014186	Down	Up	Down
ENSBTAG00000015363	bta-miR-2449	ENSBTAG00000015955	ERGIC1	-0.945351	0.00439822	-0.86572	0.0258359	0.916987	0.0100508	0.025087	0.0413314	0.0313806	Down	Up	Down
ENSBTAG00000015363	bta-miR-2449	ENSBTAG00000014526	MOB3A	-0.945351	0.00439822	-0.938963	0.00547463	0.906158	0.0127962	0.025087	0.0186318	0.0355288	Down	Up	Down
ENSBTAG00000015363	bta-miR-2449	ENSBTAG00000000550	ATP5F1D	-0.945351	0.00439822	-0.95472	0.00302906	0.898451	0.0149448	0.025087	0.0154579	0.0385355	Down	Up	Down
ENSBTAG00000015363	bta-miR-2449	ENSBTAG00000003458	CDCA7	-0.945351	0.00439822	-0.939018	0.00546477	0.917221	0.00999497	0.025087	0.0186318	0.0312937	Down	Up	Down
ENSBTAG00000015363	bta-miR-2449	ENSBTAG00000018656	HP1BP3	-0.945351	0.00439822	-0.916753	0.0101065	0.967586	0.00155893	0.025087	0.024599	0.0131355	Down	Up	Down
ENSBTAG00000015363	bta-miR-2449	ENSBTAG00000025413	RNF5	-0.945351	0.00439822	-0.959827	0.00238843	0.924971	0.00823282	0.025087	0.0141962	0.0283681	Down	Up	Down
ENSBTAG00000015363	bta-miR-2449	ENSBTAG00000002014	SNX1	-0.945351	0.00439822	-0.976086	0.000850951	0.981935	0.000486588	0.025087	0.0101544	0.00806368	Down	Up	Down
ENSBTAG00000015363	bta-miR-2449	ENSBTAG00000001810	SCAF11	-0.945351	0.00439822	-0.956382	0.00281227	0.962317	0.00210329	0.025087	0.0149381	0.0149463	Down	Up	Down
ENSBTAG00000015363	bta-miR-2449	ENSBTAG00000002101	GDE1	-0.945351	0.00439822	-0.958358	0.002565	0.989914	0.000152065	0.025087	0.0144642	0.00504969	Down	Up	Down
ENSBTAG00000015363	bta-miR-2449	ENSBTAG00000006253	FLNC	-0.945351	0.00439822	-0.885209	0.0190093	0.881116	0.0203601	0.025087	0.0346041	0.0454778	Down	Up	Down
ENSBTAG00000015363	bta-miR-2449	ENSBTAG00000014579	MRPL34	-0.945351	0.00439822	-0.948042	0.00397933	0.955714	0.00289849	0.025087	0.0168042	0.0172361	Down	Up	Down
ENSBTAG00000015363	bta-miR-2449	ENSBTAG00000017147	AK3	-0.945351	0.00439822	-0.959568	0.00241909	0.978008	0.000720158	0.025087	0.0142015	0.00949002	Down	Up	Down
ENSBTAG00000015363	bta-miR-2449	ENSBTAG00000001656	TMEM254	-0.945351	0.00439822	-0.881084	0.0203707	0.908509	0.0121729	0.025087	0.0359402	0.0346086	Down	Up	Down
ENSBTAG00000015363	bta-miR-2449	ENSBTAG00000031895	TFB1M	-0.945351	0.00439822	-0.969381	0.00139189	0.967936	0.00152564	0.025087	0.0118813	0.0130046	Down	Up	Down
ENSBTAG00000015363	bta-miR-2449	ENSBTAG00000005976	HSD17B7	-0.945351	0.00439822	-0.941873	0.00496985	0.935674	0.00607369	0.025087	0.0178876	0.0243959	Down	Up	Down
ENSBTAG00000015363	bta-miR-2449	ENSBTAG00000003077	DPF2	-0.945351	0.00439822	-0.982799	0.000441283	0.978821	0.000668047	0.025087	0.00829675	0.00920463	Down	Up	Down
ENSBTAG00000015363	bta-miR-2449	ENSBTAG00000014041	G3BP2	-0.945351	0.00439822	-0.966669	0.00164795	0.948378	0.00392847	0.025087	0.0124242	0.0198143	Down	Up	Down
ENSBTAG00000015363	bta-miR-2449	ENSBTAG00000012594	MRPS6	-0.945351	0.00439822	-0.902478	0.0138022	0.987642	0.000228143	0.025087	0.0293306	0.0059575	Down	Up	Down
ENSBTAG00000015363	bta-miR-2449	ENSBTAG00000013363	CAP1	-0.945351	0.00439822	-0.980725	0.000553694	0.96321	0.00200536	0.025087	0.00902538	0.0146416	Down	Up	Down
ENSBTAG00000015363	bta-miR-2449	ENSBTAG00000002282	EIF1	-0.945351	0.00439822	-0.875243	0.0223757	0.886679	0.0185347	0.025087	0.0379012	0.0432071	Down	Up	Down
ENSBTAG00000015363	bta-miR-2449	ENSBTAG00000006250	CASC3	-0.945351	0.00439822	-0.937016	0.00582552	0.913332	0.0109414	0.025087	0.0191625	0.0327611	Down	Up	Down
ENSBTAG00000015363	bta-miR-2449	ENSBTAG00000019116	MOB4	-0.945351	0.00439822	-0.928752	0.00743362	0.991318	0.000112736	0.025087	0.0211973	0.00446839	Down	Up	Down
ENSBTAG00000015363	bta-miR-2449	ENSBTAG00000010191	PAK1	-0.945351	0.00439822	-0.944452	0.00454265	0.902463	0.0138064	0.025087	0.0176083	0.0369593	Down	Up	Down
ENSBTAG00000015363	bta-miR-2449	ENSBTAG00000000898	F2RL2	-0.945351	0.00439822	-0.847085	0.0332867	0.914824	0.0105734	0.025087	0.0489912	0.0322082	Down	Up	Down
ENSBTAG00000015363	bta-miR-2449	ENSBTAG00000030529	FAM53C	-0.945351	0.00439822	-0.88312	0.0196931	0.8934	0.0164396	0.025087	0.0352658	0.0405297	Down	Up	Down
ENSBTAG00000015363	bta-miR-2449	ENSBTAG00000011480	PITPNA	-0.945351	0.00439822	-0.95539	0.00294072	0.964286	0.00189046	0.025087	0.0152745	0.0142745	Down	Up	Down
ENSBTAG00000015363	bta-miR-2449	ENSBTAG00000020106	AP2M1	-0.945351	0.00439822	-0.983743	0.000394291	0.98603	0.000291372	0.025087	0.00805321	0.0065846	Down	Up	Down
ENSBTAG00000015363	bta-miR-2449	ENSBTAG00000019066	FAM167A	-0.945351	0.00439822	-0.90599	0.0128414	0.948617	0.00389247	0.025087	0.0280428	0.019731	Down	Up	Down
ENSBTAG00000015363	bta-miR-2449	ENSBTAG00000010013	DNAJA3	-0.945351	0.00439822	-0.938421	0.0055712	0.901963	0.0139458	0.025087	0.018754	0.0371501	Down	Up	Down
ENSBTAG00000015363	bta-miR-2449	ENSBTAG00000014583	CALM3	-0.945351	0.00439822	-0.934265	0.00633957	0.944198	0.00458384	0.025087	0.0199482	0.0213512	Down	Up	Down
ENSBTAG00000015363	bta-miR-2449	ENSBTAG00000046670	MLX	-0.945351	0.00439822	-0.957489	0.00267237	0.978095	0.000714467	0.025087	0.0145941	0.00946319	Down	Up	Down
ENSBTAG00000015363	bta-miR-2449	ENSBTAG00000045510	EMC10	-0.945351	0.00439822	-0.958512	0.00254623	0.965035	0.00181248	0.025087	0.014437	0.0140092	Down	Up	Down
ENSBTAG00000015363	bta-miR-2449	ENSBTAG00000002306	UTP11	-0.945351	0.00439822	-0.977582	0.00074819	0.971185	0.00123353	0.025087	0.0096339	0.0118874	Down	Up	Down
ENSBTAG00000015363	bta-miR-2449	ENSBTAG00000021632	MSRA	-0.945351	0.00439822	-0.942508	0.00486297	0.969919	0.00134369	0.025087	0.0178515	0.0123233	Down	Up	Down
ENSBTAG00000015363	bta-miR-2449	ENSBTAG00000010505	INTS4	-0.945351	0.00439822	-0.977721	0.000739028	0.977842	0.000731031	0.025087	0.0096339	0.00954278	Down	Up	Down
ENSBTAG00000015363	bta-miR-2449	ENSBTAG00000005075	MRPL49	-0.945351	0.00439822	-0.955049	0.00298552	0.912602	0.0111238	0.025087	0.0153597	0.0330372	Down	Up	Down
ENSBTAG00000017560	bta-miR-2449	ENSBTAG00000008340	ATOX1	-0.963536	0.00197017	-0.951767	0.00343349	0.95268	0.00330574	0.0203561	0.0160797	0.0183167	Down	Up	Down
ENSBTAG00000017560	bta-miR-2449	ENSBTAG00000011571	ACIN1	-0.963536	0.00197017	-0.9692	0.00140831	0.957969	0.00261284	0.0203561	0.0118813	0.0164727	Down	Up	Down
ENSBTAG00000017560	bta-miR-2449	ENSBTAG00000019105	NPLOC4	-0.963536	0.00197017	-0.965305	0.00178477	0.93987	0.00531466	0.0203561	0.0127173	0.0228756	Down	Up	Down
ENSBTAG00000017560	bta-miR-2449	ENSBTAG00000002591	GLTP	-0.963536	0.00197017	-0.941719	0.00499608	0.887005	0.0184304	0.0203561	0.0178919	0.0430728	Down	Up	Down
ENSBTAG00000017560	bta-miR-2449	ENSBTAG00000021805	RAB5IF	-0.963536	0.00197017	-0.952426	0.00334109	0.911972	0.0112823	0.0203561	0.0159473	0.0332886	Down	Up	Down
ENSBTAG00000017560	bta-miR-2449	ENSBTAG00000000442	RBP4	-0.963536	0.00197017	-0.981432	0.000513948	0.89981	0.0145542	0.0203561	0.00870118	0.0380008	Down	Up	Down
ENSBTAG00000017560	bta-miR-2449	ENSBTAG00000027316	UBE2V1	-0.963536	0.00197017	-0.959559	0.00242015	0.985553	0.000311568	0.0203561	0.0142015	0.00676002	Down	Up	Down
ENSBTAG00000017560	bta-miR-2449	ENSBTAG00000014102	WDR77	-0.963536	0.00197017	-0.945955	0.00430242	0.908045	0.0122949	0.0203561	0.0172512	0.0347957	Down	Up	Down
ENSBTAG00000017560	bta-miR-2449	ENSBTAG00000015806	OAZ2	-0.963536	0.00197017	-0.9487	0.00388006	0.946195	0.00426463	0.0203561	0.0168042	0.0206063	Down	Up	Down
ENSBTAG00000017560	bta-miR-2449	ENSBTAG00000016465	DHCR7	-0.963536	0.00197017	-0.88646	0.0186053	0.902119	0.0139023	0.0203561	0.0343137	0.0370875	Down	Up	Down
ENSBTAG00000017560	bta-miR-2449	ENSBTAG00000007686	TBP	-0.963536	0.00197017	-0.958074	0.00259989	0.934805	0.00623709	0.0203561	0.0144874	0.024723	Down	Up	Down
ENSBTAG00000017560	bta-miR-2449	ENSBTAG00000007537	PEX19	-0.963536	0.00197017	-0.985783	0.000301752	0.945388	0.00439226	0.0203561	0.00805321	0.0209147	Down	Up	Down
ENSBTAG00000017560	bta-miR-2449	ENSBTAG00000047214	TRAPPC1	-0.963536	0.00197017	-0.970944	0.00125408	0.919937	0.00935845	0.0203561	0.0116425	0.0302431	Down	Up	Down
ENSBTAG00000017560	bta-miR-2449	ENSBTAG00000006667	EPB41	-0.963536	0.00197017	-0.925317	0.00815808	0.991251	0.000114484	0.0203561	0.0222831	0.00450131	Down	Up	Down
ENSBTAG00000017560	bta-miR-2449	ENSBTAG00000003887	ECHDC1	-0.963536	0.00197017	-0.869571	0.0244083	0.940321	0.00523603	0.0203561	0.0399024	0.0227196	Down	Up	Down
ENSBTAG00000017560	bta-miR-2449	ENSBTAG00000014766	SRSF1	-0.963536	0.00197017	-0.918949	0.00958771	0.984921	0.000339366	0.0203561	0.024089	0.00697868	Down	Up	Down
ENSBTAG00000017560	bta-miR-2449	ENSBTAG00000010386	ARPC2	-0.963536	0.00197017	-0.969229	0.00140576	0.993593	6.14437e-05	0.0203561	0.0118813	0.00354108	Down	Up	Down
ENSBTAG00000017560	bta-miR-2449	ENSBTAG00000008527	SRSF6	-0.963536	0.00197017	-0.982869	0.000437712	0.951017	0.00354029	0.0203561	0.00829675	0.0189037	Down	Up	Down
ENSBTAG00000017560	bta-miR-2449	ENSBTAG00000022167	DERA	-0.963536	0.00197017	-0.987759	0.000223832	0.991904	9.8063e-05	0.0203561	0.00805321	0.0042348	Down	Up	Down
ENSBTAG00000017560	bta-miR-2449	ENSBTAG00000011623	VMP1	-0.963536	0.00197017	-0.844819	0.0342531	0.92424	0.00839191	0.0203561	0.0498521	0.0286338	Down	Up	Down
ENSBTAG00000017560	bta-miR-2449	ENSBTAG00000004979	MRS2	-0.963536	0.00197017	-0.911436	0.0114179	0.93605	0.00600368	0.0203561	0.0261082	0.0242664	Down	Up	Down
ENSBTAG00000017560	bta-miR-2449	ENSBTAG00000005474	CREB1	-0.963536	0.00197017	-0.921446	0.00901376	0.90514	0.0130708	0.0203561	0.0234189	0.0359062	Down	Up	Down
ENSBTAG00000017560	bta-miR-2449	ENSBTAG00000000869	OBI1	-0.963536	0.00197017	-0.856643	0.0293536	0.950635	0.0035952	0.0203561	0.0449408	0.0190396	Down	Up	Down
ENSBTAG00000017560	bta-miR-2449	ENSBTAG00000000296	IMPDH1	-0.963536	0.00197017	-0.953847	0.00314599	0.936563	0.0059088	0.0203561	0.015609	0.0240738	Down	Up	Down
ENSBTAG00000017560	bta-miR-2449	ENSBTAG00000008711	BOK	-0.963536	0.00197017	-0.953539	0.00318774	0.976412	0.000828033	0.0203561	0.0156721	0.0100426	Down	Up	Down
ENSBTAG00000017560	bta-miR-2449	ENSBTAG00000016578	HNRNPR	-0.963536	0.00197017	-0.993375	6.5688e-05	0.96551	0.00176387	0.0203561	0.00765645	0.0138469	Down	Up	Down
ENSBTAG00000017560	bta-miR-2449	ENSBTAG00000015090	SGTA	-0.963536	0.00197017	-0.970435	0.00129824	0.911318	0.0114481	0.0203561	0.0116425	0.0335363	Down	Up	Down
ENSBTAG00000017560	bta-miR-2449	ENSBTAG00000020192	PPP2R5C	-0.963536	0.00197017	-0.944448	0.00454339	0.93293	0.00659676	0.0203561	0.0176083	0.0253804	Down	Up	Down
ENSBTAG00000017560	bta-miR-2449	ENSBTAG00000000833	TAX1BP3	-0.963536	0.00197017	-0.924976	0.0082317	0.872133	0.0234796	0.0203561	0.0223742	0.0492248	Down	Up	Down
ENSBTAG00000017560	bta-miR-2449	ENSBTAG00000006346	DAP	-0.963536	0.00197017	-0.942976	0.00478496	0.941455	0.00504103	0.0203561	0.0178515	0.0223137	Down	Up	Down
ENSBTAG00000017560	bta-miR-2449	ENSBTAG00000018914	RAB25	-0.963536	0.00197017	-0.937508	0.00573586	0.965114	0.00180435	0.0203561	0.0189888	0.013982	Down	Up	Down
ENSBTAG00000017560	bta-miR-2449	ENSBTAG00000003936	PNKD	-0.963536	0.00197017	-0.936875	0.00585133	0.967317	0.00158483	0.0203561	0.0191842	0.0132237	Down	Up	Down
ENSBTAG00000017560	bta-miR-2449	ENSBTAG00000008523	TFE3	-0.963536	0.00197017	-0.932627	0.00665577	0.896892	0.0153988	0.0203561	0.0203654	0.0391479	Down	Up	Down
ENSBTAG00000017560	bta-miR-2449	ENSBTAG00000003191	FSCN1	-0.963536	0.00197017	-0.885673	0.0188589	0.935984	0.00601585	0.0203561	0.0345006	0.0242909	Down	Up	Down
ENSBTAG00000017560	bta-miR-2449	ENSBTAG00000015721	RAVER1	-0.963536	0.00197017	-0.974491	0.000967741	0.896472	0.0155224	0.0203561	0.0105931	0.0393192	Down	Up	Down
ENSBTAG00000017560	bta-miR-2449	ENSBTAG00000000555	ACO1	-0.963536	0.00197017	-0.975846	0.000868073	0.974734	0.000949488	0.0203561	0.0102201	0.010653	Down	Up	Down
ENSBTAG00000017560	bta-miR-2449	ENSBTAG00000011043	RAC2	-0.963536	0.00197017	-0.862103	0.0272124	0.944086	0.00460218	0.0203561	0.0427232	0.0213909	Down	Up	Down
ENSBTAG00000017560	bta-miR-2449	ENSBTAG00000007865	GNPDA1	-0.963536	0.00197017	-0.989985	0.000149941	0.980224	0.000582794	0.0203561	0.0077219	0.00868259	Down	Up	Down
ENSBTAG00000017560	bta-miR-2449	ENSBTAG00000019387	NIFK	-0.963536	0.00197017	-0.992131	9.2646e-05	0.978376	0.000696362	0.0203561	0.00765645	0.00936286	Down	Up	Down
ENSBTAG00000017560	bta-miR-2449	ENSBTAG00000018557	YTHDF3	-0.963536	0.00197017	-0.938654	0.00552963	0.925577	0.00810205	0.0203561	0.0187013	0.0281336	Down	Up	Down
ENSBTAG00000017560	bta-miR-2449	ENSBTAG00000016295	RPP25L	-0.963536	0.00197017	-0.985901	0.000296783	0.947383	0.00407997	0.0203561	0.00805321	0.0201719	Down	Up	Down
ENSBTAG00000017560	bta-miR-2449	ENSBTAG00000012072	NDUFS8	-0.963536	0.00197017	-0.997083	1.27502e-05	0.96932	0.00139743	0.0203561	0.00508199	0.0125338	Down	Up	Down
ENSBTAG00000017560	bta-miR-2449	ENSBTAG00000015154	MCL1	-0.963536	0.00197017	-0.906941	0.0125869	0.902824	0.0137059	0.0203561	0.0277343	0.0368103	Down	Up	Down
ENSBTAG00000017560	bta-miR-2449	ENSBTAG00000000163	DDIT4	-0.963536	0.00197017	-0.871215	0.0238105	0.96366	0.00195692	0.0203561	0.0391826	0.0144823	Down	Up	Down
ENSBTAG00000017560	bta-miR-2449	ENSBTAG00000003015	SESN1	-0.963536	0.00197017	-0.888405	0.0179854	0.965486	0.00176627	0.0203561	0.0337557	0.013856	Down	Up	Down
ENSBTAG00000017560	bta-miR-2449	ENSBTAG00000006039	ARHGDIB	-0.963536	0.00197017	-0.948513	0.00390808	0.988444	0.000199555	0.0203561	0.0168042	0.00565324	Down	Up	Down
ENSBTAG00000017560	bta-miR-2449	ENSBTAG00000025400	PARP4	-0.963536	0.00197017	-0.939743	0.00533699	0.917251	0.0099878	0.0203561	0.0185378	0.0312804	Down	Up	Down
ENSBTAG00000017560	bta-miR-2449	ENSBTAG00000007570	NDUFAF6	-0.963536	0.00197017	-0.910161	0.0117441	0.906068	0.0128203	0.0203561	0.0263881	0.0355585	Down	Up	Down
ENSBTAG00000017560	bta-miR-2449	ENSBTAG00000011843	EEF1G	-0.963536	0.00197017	-0.947777	0.00401963	0.973794	0.0010211	0.0203561	0.0168664	0.0109883	Down	Up	Down
ENSBTAG00000017560	bta-miR-2449	ENSBTAG00000013615	CHORDC1	-0.963536	0.00197017	-0.965119	0.00180378	0.997288	1.10208e-05	0.0203561	0.0127173	0.00192588	Down	Up	Down
ENSBTAG00000017560	bta-miR-2449	ENSBTAG00000038842	NEDD8	-0.963536	0.00197017	-0.932568	0.00666733	0.918915	0.00959558	0.0203561	0.0203654	0.0306251	Down	Up	Down
ENSBTAG00000017560	bta-miR-2449	ENSBTAG00000005166	CHTOP	-0.963536	0.00197017	-0.913092	0.0110014	0.894321	0.016162	0.0203561	0.0257368	0.040184	Down	Up	Down
ENSBTAG00000017560	bta-miR-2449	ENSBTAG00000016648	BSG	-0.963536	0.00197017	-0.868703	0.0247265	0.963086	0.0020188	0.0203561	0.0401948	0.0146875	Down	Up	Down
ENSBTAG00000017560	bta-miR-2449	ENSBTAG00000040006	SRSF3	-0.963536	0.00197017	-0.975168	0.00091732	0.977196	0.000774116	0.0203561	0.0103345	0.00977408	Down	Up	Down
ENSBTAG00000017560	bta-miR-2449	ENSBTAG00000017840	BAZ2A	-0.963536	0.00197017	-0.982954	0.00043337	0.983213	0.000420336	0.0203561	0.00828981	0.00760112	Down	Up	Down
ENSBTAG00000017560	bta-miR-2449	ENSBTAG00000006517	DRG2	-0.963536	0.00197017	-0.989661	0.000159778	0.975461	0.000895858	0.0203561	0.0077219	0.0104037	Down	Up	Down
ENSBTAG00000017560	bta-miR-2449	ENSBTAG00000021796	C17H12orf43	-0.963536	0.00197017	-0.967891	0.00152992	0.918779	0.00962748	0.0203561	0.0121628	0.0306774	Down	Up	Down
ENSBTAG00000017560	bta-miR-2449	ENSBTAG00000001659	VPS4A	-0.963536	0.00197017	-0.948219	0.00395245	0.883935	0.019425	0.0203561	0.0168042	0.044322	Down	Up	Down
ENSBTAG00000017560	bta-miR-2449	ENSBTAG00000048286	E2F6	-0.963536	0.00197017	-0.965398	0.00177523	0.98029	0.000578918	0.0203561	0.0127173	0.00866068	Down	Up	Down
ENSBTAG00000017560	bta-miR-2449	ENSBTAG00000019214	USP14	-0.963536	0.00197017	-0.991335	0.000112295	0.975215	0.000913832	0.0203561	0.00765645	0.0104875	Down	Up	Down
ENSBTAG00000017560	bta-miR-2449	ENSBTAG00000002203	NDUFS2	-0.963536	0.00197017	-0.98153	0.000508547	0.937986	0.00564932	0.0203561	0.00870118	0.0235568	Down	Up	Down
ENSBTAG00000017560	bta-miR-2449	ENSBTAG00000015805	SIPA1L1	-0.963536	0.00197017	-0.870574	0.0240426	0.957589	0.00265984	0.0203561	0.0395142	0.0166132	Down	Up	Down
ENSBTAG00000017560	bta-miR-2449	ENSBTAG00000014729	MRPL51	-0.963536	0.00197017	-0.936067	0.00600042	0.933783	0.00643185	0.0203561	0.0194022	0.0250885	Down	Up	Down
ENSBTAG00000017560	bta-miR-2449	ENSBTAG00000032097	FBXO21	-0.963536	0.00197017	-0.946516	0.00421436	0.985619	0.000308731	0.0203561	0.0171055	0.00673532	Down	Up	Down
ENSBTAG00000017560	bta-miR-2449	ENSBTAG00000014393	CLK2	-0.963536	0.00197017	-0.974287	0.000983244	0.937559	0.00572664	0.0203561	0.0105931	0.0237117	Down	Up	Down
ENSBTAG00000017560	bta-miR-2449	ENSBTAG00000001306	FXN	-0.963536	0.00197017	-0.91776	0.00986706	0.985428	0.000316973	0.0203561	0.0242737	0.00680544	Down	Up	Down
ENSBTAG00000017560	bta-miR-2449	ENSBTAG00000006027	USP34	-0.963536	0.00197017	-0.915023	0.0105249	0.973268	0.00106232	0.0203561	0.0252453	0.0111773	Down	Up	Down
ENSBTAG00000017560	bta-miR-2449	ENSBTAG00000014375	TMCC3	-0.963536	0.00197017	-0.902542	0.0137844	0.965123	0.00180337	0.0203561	0.0293306	0.0139799	Down	Up	Down
ENSBTAG00000017560	bta-miR-2449	ENSBTAG00000014426	PRKAG1	-0.963536	0.00197017	-0.965868	0.00172765	0.924316	0.00837527	0.0203561	0.0127078	0.0286066	Down	Up	Down
ENSBTAG00000017560	bta-miR-2449	ENSBTAG00000018893	AHCYL1	-0.963536	0.00197017	-0.981059	0.000534766	0.991221	0.000115273	0.0203561	0.00886295	0.00451017	Down	Up	Down
ENSBTAG00000017560	bta-miR-2449	ENSBTAG00000040602		-0.963536	0.00197017	-0.977385	0.000761381	0.970135	0.00132453	0.0203561	0.00964128	0.0122484	Down	Up	Down
ENSBTAG00000017560	bta-miR-2449	ENSBTAG00000037377	ABHD14B	-0.963536	0.00197017	-0.950644	0.00359388	0.899377	0.0146781	0.0203561	0.0163465	0.0381656	Down	Up	Down
ENSBTAG00000017560	bta-miR-2449	ENSBTAG00000005664	YWHAE	-0.963536	0.00197017	-0.985221	0.000326028	0.94329	0.00473276	0.0203561	0.00805321	0.0216719	Down	Up	Down
ENSBTAG00000017560	bta-miR-2449	ENSBTAG00000015428	TMEM170A	-0.963536	0.00197017	-0.883655	0.0195167	0.908222	0.0122482	0.0203561	0.0351374	0.0347278	Down	Up	Down
ENSBTAG00000017560	bta-miR-2449	ENSBTAG00000001931	TRABD	-0.963536	0.00197017	-0.983872	0.000388086	0.943701	0.00466522	0.0203561	0.00805321	0.0215262	Down	Up	Down
ENSBTAG00000017560	bta-miR-2449	ENSBTAG00000016516	CYB5R3	-0.963536	0.00197017	-0.958251	0.00257806	0.938386	0.00557756	0.0203561	0.0144874	0.0234212	Down	Up	Down
ENSBTAG00000017560	bta-miR-2449	ENSBTAG00000009747	RNFT1	-0.963536	0.00197017	-0.863489	0.0266808	0.95346	0.00319862	0.0203561	0.0422528	0.0180432	Down	Up	Down
ENSBTAG00000017560	bta-miR-2449	ENSBTAG00000006982	RAB5C	-0.963536	0.00197017	-0.952841	0.00328353	0.994552	4.44353e-05	0.0203561	0.0157786	0.00313534	Down	Up	Down
ENSBTAG00000017560	bta-miR-2449	ENSBTAG00000005432	CAPG	-0.963536	0.00197017	-0.980971	0.000539734	0.9909	0.000123836	0.0203561	0.00886357	0.00465405	Down	Up	Down
ENSBTAG00000017560	bta-miR-2449	ENSBTAG00000014526	MOB3A	-0.963536	0.00197017	-0.938963	0.00547463	0.877212	0.0216897	0.0203561	0.0186318	0.0471046	Down	Up	Down
ENSBTAG00000017560	bta-miR-2449	ENSBTAG00000000550	ATP5F1D	-0.963536	0.00197017	-0.95472	0.00302906	0.874408	0.0226695	0.0203561	0.0154579	0.0482629	Down	Up	Down
ENSBTAG00000017560	bta-miR-2449	ENSBTAG00000007572	ATP6V1F	-0.963536	0.00197017	-0.941632	0.00501089	0.877047	0.0217468	0.0203561	0.0178919	0.0471733	Down	Up	Down
ENSBTAG00000017560	bta-miR-2449	ENSBTAG00000003458	CDCA7	-0.963536	0.00197017	-0.939018	0.00546477	0.876483	0.0219425	0.0203561	0.0186318	0.0474133	Down	Up	Down
ENSBTAG00000017560	bta-miR-2449	ENSBTAG00000018656	HP1BP3	-0.963536	0.00197017	-0.916753	0.0101065	0.913233	0.0109662	0.0203561	0.024599	0.0328015	Down	Up	Down
ENSBTAG00000017560	bta-miR-2449	ENSBTAG00000025413	RNF5	-0.963536	0.00197017	-0.959827	0.00238843	0.897175	0.0153158	0.0203561	0.0141962	0.0390404	Down	Up	Down
ENSBTAG00000017560	bta-miR-2449	ENSBTAG00000002014	SNX1	-0.963536	0.00197017	-0.976086	0.000850951	0.991816	0.000100185	0.0203561	0.0101544	0.00426972	Down	Up	Down
ENSBTAG00000017560	bta-miR-2449	ENSBTAG00000001810	SCAF11	-0.963536	0.00197017	-0.956382	0.00281227	0.925729	0.00806941	0.0203561	0.0149381	0.0280781	Down	Up	Down
ENSBTAG00000017560	bta-miR-2449	ENSBTAG00000002101	GDE1	-0.963536	0.00197017	-0.958358	0.002565	0.993794	5.76443e-05	0.0203561	0.0144642	0.00344723	Down	Up	Down
ENSBTAG00000017560	bta-miR-2449	ENSBTAG00000006253	FLNC	-0.963536	0.00197017	-0.885209	0.0190093	0.948449	0.0039177	0.0203561	0.0346041	0.0197881	Down	Up	Down
ENSBTAG00000017560	bta-miR-2449	ENSBTAG00000014579	MRPL34	-0.963536	0.00197017	-0.948042	0.00397933	0.917312	0.00997321	0.0203561	0.0168042	0.0312586	Down	Up	Down
ENSBTAG00000017560	bta-miR-2449	ENSBTAG00000017147	AK3	-0.963536	0.00197017	-0.959568	0.00241909	0.945539	0.0043682	0.0203561	0.0142015	0.0208539	Down	Up	Down
ENSBTAG00000017560	bta-miR-2449	ENSBTAG00000031895	TFB1M	-0.963536	0.00197017	-0.969381	0.00139189	0.941698	0.00499967	0.0203561	0.0118813	0.0222302	Down	Up	Down
ENSBTAG00000017560	bta-miR-2449	ENSBTAG00000005976	HSD17B7	-0.963536	0.00197017	-0.941873	0.00496985	0.89285	0.0166066	0.0203561	0.0178876	0.0407443	Down	Up	Down
ENSBTAG00000017560	bta-miR-2449	ENSBTAG00000003077	DPF2	-0.963536	0.00197017	-0.982799	0.000441283	0.96864	0.00145978	0.0203561	0.00829675	0.0127661	Down	Up	Down
ENSBTAG00000017560	bta-miR-2449	ENSBTAG00000014041	G3BP2	-0.963536	0.00197017	-0.966669	0.00164795	0.924789	0.00827241	0.0203561	0.0124242	0.0284354	Down	Up	Down
ENSBTAG00000017560	bta-miR-2449	ENSBTAG00000012594	MRPS6	-0.963536	0.00197017	-0.902478	0.0138022	0.97347	0.00104642	0.0203561	0.0293306	0.0111011	Down	Up	Down
ENSBTAG00000017560	bta-miR-2449	ENSBTAG00000013363	CAP1	-0.963536	0.00197017	-0.980725	0.000553694	0.961418	0.00220414	0.0203561	0.00902538	0.0152731	Down	Up	Down
ENSBTAG00000017560	bta-miR-2449	ENSBTAG00000006250	CASC3	-0.963536	0.00197017	-0.937016	0.00582552	0.87293	0.0231942	0.0203561	0.0191625	0.0488903	Down	Up	Down
ENSBTAG00000017560	bta-miR-2449	ENSBTAG00000019116	MOB4	-0.963536	0.00197017	-0.928752	0.00743362	0.970327	0.00130765	0.0203561	0.0211973	0.0121837	Down	Up	Down
ENSBTAG00000017560	bta-miR-2449	ENSBTAG00000000898	F2RL2	-0.963536	0.00197017	-0.847085	0.0332867	0.950341	0.00363783	0.0203561	0.0489912	0.0191403	Down	Up	Down
ENSBTAG00000017560	bta-miR-2449	ENSBTAG00000011480	PITPNA	-0.963536	0.00197017	-0.95539	0.00294072	0.968579	0.00146545	0.0203561	0.0152745	0.0127835	Down	Up	Down
ENSBTAG00000017560	bta-miR-2449	ENSBTAG00000020106	AP2M1	-0.963536	0.00197017	-0.983743	0.000394291	0.981429	0.000514115	0.0203561	0.00805321	0.00824465	Down	Up	Down
ENSBTAG00000017560	bta-miR-2449	ENSBTAG00000019066	FAM167A	-0.963536	0.00197017	-0.90599	0.0128414	0.892571	0.0166915	0.0203561	0.0280428	0.0408598	Down	Up	Down
ENSBTAG00000017560	bta-miR-2449	ENSBTAG00000010013	DNAJA3	-0.963536	0.00197017	-0.938421	0.0055712	0.87056	0.0240479	0.0203561	0.018754	0.0498971	Down	Up	Down
ENSBTAG00000017560	bta-miR-2449	ENSBTAG00000014583	CALM3	-0.963536	0.00197017	-0.934265	0.00633957	0.986394	0.000276429	0.0203561	0.0199482	0.0064449	Down	Up	Down
ENSBTAG00000017560	bta-miR-2449	ENSBTAG00000046670	MLX	-0.963536	0.00197017	-0.957489	0.00267237	0.945941	0.00430454	0.0203561	0.0145941	0.0207049	Down	Up	Down
ENSBTAG00000017560	bta-miR-2449	ENSBTAG00000045510	EMC10	-0.963536	0.00197017	-0.958512	0.00254623	0.963936	0.00192748	0.0203561	0.014437	0.014393	Down	Up	Down
ENSBTAG00000017560	bta-miR-2449	ENSBTAG00000002306	UTP11	-0.963536	0.00197017	-0.977582	0.00074819	0.959899	0.00237991	0.0203561	0.0096339	0.0157994	Down	Up	Down
ENSBTAG00000017560	bta-miR-2449	ENSBTAG00000021632	MSRA	-0.963536	0.00197017	-0.942508	0.00486297	0.986061	0.000290108	0.0203561	0.0178515	0.00657566	Down	Up	Down
ENSBTAG00000017560	bta-miR-2449	ENSBTAG00000010505	INTS4	-0.963536	0.00197017	-0.977721	0.000739028	0.959583	0.00241725	0.0203561	0.0096339	0.0159049	Down	Up	Down
ENSBTAG00000017560	bta-miR-2449	ENSBTAG00000005075	MRPL49	-0.963536	0.00197017	-0.955049	0.00298552	0.883508	0.0195651	0.0203561	0.0153597	0.0444976	Down	Up	Down
ENSBTAG00000015363	bta-miR-3154	ENSBTAG00000011143	KPNA1	-0.912469	0.0111572	-0.930409	0.0070958	0.937887	0.00566728	0.0345129	0.0208961	0.023593	Down	Up	Down
ENSBTAG00000015363	bta-miR-3154	ENSBTAG00000009176	ANKRD49	-0.912469	0.0111572	-0.94788	0.0040039	0.951003	0.00354222	0.0345129	0.0168548	0.0189075	Down	Up	Down
ENSBTAG00000015363	bta-miR-3154	ENSBTAG00000006985	TM7SF3	-0.912469	0.0111572	-0.882232	0.0199872	0.887703	0.018208	0.0345129	0.0355302	0.0427916	Down	Up	Down
ENSBTAG00000015363	bta-miR-3154	ENSBTAG00000047249	EIF4H	-0.912469	0.0111572	-0.941612	0.0050142	0.948888	0.00385196	0.0345129	0.0178919	0.0196328	Down	Up	Down
ENSBTAG00000015363	bta-miR-3154	ENSBTAG00000016152	DAB2	-0.912469	0.0111572	-0.899633	0.0146049	0.974814	0.00094348	0.0345129	0.0301039	0.0106311	Down	Up	Down
ENSBTAG00000015363	bta-miR-3154	ENSBTAG00000020441	HMG20A	-0.912469	0.0111572	-0.961932	0.0021462	0.971689	0.00119094	0.0345129	0.0134668	0.0117125	Down	Up	Down
ENSBTAG00000015363	bta-miR-3154	ENSBTAG00000013038	UBE2L3	-0.912469	0.0111572	-0.957378	0.0026862	0.974714	0.000950969	0.0345129	0.0145941	0.010659	Down	Up	Down
ENSBTAG00000015363	bta-miR-3154	ENSBTAG00000020192	PPP2R5C	-0.912469	0.0111572	-0.932296	0.00672065	0.972536	0.00112106	0.0345129	0.0204592	0.011417	Down	Up	Down
ENSBTAG00000015363	bta-miR-3154	ENSBTAG00000017557	QRSL1	-0.912469	0.0111572	-0.94494	0.0044639	0.984509	0.000358098	0.0345129	0.0175025	0.00713363	Down	Up	Down
ENSBTAG00000015363	bta-miR-3154	ENSBTAG00000005355	BAG2	-0.912469	0.0111572	-0.874221	0.0227358	0.987789	0.000222752	0.0345129	0.0382846	0.00590115	Down	Up	Down
ENSBTAG00000015363	bta-miR-3154	ENSBTAG00000020860	CHD1	-0.912469	0.0111572	-0.953495	0.00319373	0.954055	0.0031179	0.0345129	0.0156721	0.0178249	Down	Up	Down
ENSBTAG00000015363	bta-miR-3154	ENSBTAG00000000162	ANAPC16	-0.912469	0.0111572	-0.903859	0.0134203	0.874118	0.022772	0.0345129	0.0288259	0.0483847	Down	Up	Down
ENSBTAG00000015363	bta-miR-3154	ENSBTAG00000003499	ENPP4	-0.912469	0.0111572	-0.871263	0.023793	0.909322	0.011961	0.0345129	0.0391826	0.0342871	Down	Up	Down
ENSBTAG00000015363	bta-miR-3154	ENSBTAG00000003040	RALGAPB	-0.912469	0.0111572	-0.951842	0.00342299	0.952284	0.00336083	0.0345129	0.0160797	0.0184528	Down	Up	Down
ENSBTAG00000015363	bta-miR-3154	ENSBTAG00000010691	USP39	-0.912469	0.0111572	-0.93107	0.00696319	0.988202	0.000207962	0.0345129	0.0208961	0.00574793	Down	Up	Down
ENSBTAG00000015363	bta-miR-3154	ENSBTAG00000018258	SRSF2	-0.912469	0.0111572	-0.938604	0.00553854	0.988029	0.000214101	0.0345129	0.0187081	0.00580757	Down	Up	Down
ENSBTAG00000015363	bta-miR-3154	ENSBTAG00000008372	PEX11B	-0.912469	0.0111572	-0.97941	0.000631539	0.975	0.000929681	0.0345129	0.00945828	0.0105647	Down	Up	Down
ENSBTAG00000015363	bta-miR-3154	ENSBTAG00000011399	YARS2	-0.912469	0.0111572	-0.967506	0.00156663	0.96801	0.00151864	0.0345129	0.0121628	0.0129747	Down	Up	Down
ENSBTAG00000015363	bta-miR-3154	ENSBTAG00000014318	SLC33A1	-0.912469	0.0111572	-0.871401	0.023743	0.93256	0.00666886	0.0345129	0.0391826	0.0255165	Down	Up	Down
ENSBTAG00000015363	bta-miR-3154	ENSBTAG00000012804	REEP5	-0.912469	0.0111572	-0.859456	0.0282409	0.925055	0.00821462	0.0345129	0.0436913	0.028334	Down	Up	Down
ENSBTAG00000015363	bta-miR-3154	ENSBTAG00000003162	CRYZ	-0.912469	0.0111572	-0.945875	0.00431505	0.982926	0.000434772	0.0345129	0.0172512	0.00769736	Down	Up	Down
ENSBTAG00000015363	bta-miR-3154	ENSBTAG00000033543	RRAGA	-0.912469	0.0111572	-0.930461	0.00708547	0.994958	3.8067e-05	0.0345129	0.0208961	0.00297693	Down	Up	Down
ENSBTAG00000015363	bta-miR-3154	ENSBTAG00000018538	CEP70	-0.912469	0.0111572	-0.854882	0.0300607	0.944583	0.00452149	0.0345129	0.0456536	0.021212	Down	Up	Down
ENSBTAG00000015363	bta-miR-3154	ENSBTAG00000018616	IPO11	-0.912469	0.0111572	-0.945637	0.00435275	0.985725	0.000304213	0.0345129	0.0173608	0.00669793	Down	Up	Down
ENSBTAG00000015363	bta-miR-3154	ENSBTAG00000003342	AMD1	-0.912469	0.0111572	-0.90238	0.0138292	0.899621	0.0146082	0.0345129	0.0293484	0.0380746	Down	Up	Down
ENSBTAG00000015363	bta-miR-3154	ENSBTAG00000000266	NAB1	-0.912469	0.0111572	-0.902076	0.0139141	0.972986	0.00108477	0.0345129	0.0293771	0.011275	Down	Up	Down
ENSBTAG00000015363	bta-miR-3154	ENSBTAG00000002745	APEX1	-0.912469	0.0111572	-0.99449	4.54552e-05	0.892494	0.016715	0.0345129	0.00765645	0.0408935	Down	Up	Down
ENSBTAG00000015363	bta-miR-3154	ENSBTAG00000003295	GORAB	-0.912469	0.0111572	-0.91407	0.0107588	0.906813	0.0126211	0.0345129	0.0255062	0.0352751	Down	Up	Down
ENSBTAG00000015363	bta-miR-3154	ENSBTAG00000003807	CNOT9	-0.912469	0.0111572	-0.934765	0.00624457	0.987936	0.000217447	0.0345129	0.019785	0.0058489	Down	Up	Down
ENSBTAG00000015363	bta-miR-3154	ENSBTAG00000027453	RNF4	-0.912469	0.0111572	-0.96373	0.00194947	0.90478	0.0131686	0.0345129	0.0130742	0.0360457	Down	Up	Down
ENSBTAG00000015363	bta-miR-3154	ENSBTAG00000017840	BAZ2A	-0.912469	0.0111572	-0.9464	0.00423244	0.968636	0.00146014	0.0345129	0.0171155	0.0127667	Down	Up	Down
ENSBTAG00000015363	bta-miR-3154	ENSBTAG00000008804	SAAL1	-0.912469	0.0111572	-0.912775	0.0110806	0.991264	0.000114148	0.0345129	0.0257953	0.00449823	Down	Up	Down
ENSBTAG00000015363	bta-miR-3154	ENSBTAG00000003469	CHURC1	-0.912469	0.0111572	-0.883132	0.0196891	0.956807	0.00275822	0.0345129	0.0352658	0.0168629	Down	Up	Down
ENSBTAG00000015363	bta-miR-3154	ENSBTAG00000003748	CNOT2	-0.912469	0.0111572	-0.963389	0.00198601	0.983014	0.000430361	0.0345129	0.0131504	0.0076654	Down	Up	Down
ENSBTAG00000015363	bta-miR-3154	ENSBTAG00000013757	CTCF	-0.912469	0.0111572	-0.973231	0.00106531	0.948033	0.00398064	0.0345129	0.010984	0.0199394	Down	Up	Down
ENSBTAG00000015363	bta-miR-3154	ENSBTAG00000004643	WASL	-0.912469	0.0111572	-0.929405	0.00729947	0.987936	0.00021743	0.0345129	0.0211216	0.0058489	Down	Up	Down
ENSBTAG00000015363	bta-miR-3154	ENSBTAG00000013449	RAB3GAP1	-0.912469	0.0111572	-0.979086	0.000651526	0.882301	0.0199645	0.0345129	0.00948833	0.0449963	Down	Up	Down
ENSBTAG00000015363	bta-miR-3154	ENSBTAG00000016848	GTF2E1	-0.912469	0.0111572	-0.964449	0.00187338	0.963775	0.00194464	0.0345129	0.0129483	0.0144465	Down	Up	Down
ENSBTAG00000015363	bta-miR-3154	ENSBTAG00000010196	NUP43	-0.912469	0.0111572	-0.947015	0.00413679	0.989867	0.000153489	0.0345129	0.0171055	0.0050655	Down	Up	Down
ENSBTAG00000015363	bta-miR-3154	ENSBTAG00000003726	MTMR9	-0.912469	0.0111572	-0.949082	0.00382296	0.981478	0.000511414	0.0345129	0.0167546	0.00822825	Down	Up	Down
ENSBTAG00000015363	bta-miR-3154	ENSBTAG00000018768	HMGN1	-0.912469	0.0111572	-0.886752	0.0185114	0.985156	0.000328887	0.0345129	0.0343066	0.00689747	Down	Up	Down
ENSBTAG00000015363	bta-miR-3154	ENSBTAG00000000469	PPP2CA	-0.912469	0.0111572	-0.965767	0.00173777	0.960142	0.00235129	0.0345129	0.0127098	0.0157134	Down	Up	Down
ENSBTAG00000015363	bta-miR-3154	ENSBTAG00000023462	RPS6	-0.912469	0.0111572	-0.877931	0.0214419	0.971511	0.00120585	0.0345129	0.0371964	0.011774	Down	Up	Down
ENSBTAG00000015363	bta-miR-3154	ENSBTAG00000021288	PSMB4	-0.912469	0.0111572	-0.992541	8.32501e-05	0.930466	0.00708438	0.0345129	0.00765645	0.0263007	Down	Up	Down
ENSBTAG00000015363	bta-miR-3154	ENSBTAG00000000308	ITCH	-0.912469	0.0111572	-0.927369	0.00772132	0.993486	6.35098e-05	0.0345129	0.0216331	0.00357966	Down	Up	Down
ENSBTAG00000015363	bta-miR-3154	ENSBTAG00000018067	S100PBP	-0.912469	0.0111572	-0.895745	0.0157372	0.948872	0.00385432	0.0345129	0.0316067	0.0196395	Down	Up	Down
ENSBTAG00000015363	bta-miR-3154	ENSBTAG00000016932	SENP7	-0.912469	0.0111572	-0.909588	0.011892	0.888301	0.0180182	0.0345129	0.026671	0.0425675	Down	Up	Down
ENSBTAG00000015363	bta-miR-3154	ENSBTAG00000035556	CDV3	-0.912469	0.0111572	-0.874666	0.0225785	0.989995	0.000149643	0.0345129	0.0381437	0.00501866	Down	Up	Down
ENSBTAG00000015363	bta-miR-3154	ENSBTAG00000010118	HAT1	-0.912469	0.0111572	-0.911907	0.0112986	0.951937	0.00340954	0.0345129	0.0260532	0.018579	Down	Up	Down
ENSBTAG00000015363	bta-miR-3154	ENSBTAG00000001926	RAD23B	-0.912469	0.0111572	-0.917676	0.00988693	0.986388	0.00027668	0.0345129	0.0242844	0.00644665	Down	Up	Down
ENSBTAG00000015363	bta-miR-3154	ENSBTAG00000007123	ENSA	-0.912469	0.0111572	-0.928183	0.00755139	0.99438	4.72865e-05	0.0345129	0.0214328	0.00320317	Down	Up	Down
ENSBTAG00000015363	bta-miR-3154	ENSBTAG00000003116	MTMR6	-0.912469	0.0111572	-0.948655	0.00388677	0.97484	0.000941602	0.0345129	0.0168042	0.0106252	Down	Up	Down
ENSBTAG00000015363	bta-miR-3154	ENSBTAG00000011435	NPEPPS	-0.912469	0.0111572	-0.883421	0.0195938	0.978118	0.000712984	0.0345129	0.0352025	0.00945581	Down	Up	Down
ENSBTAG00000015363	bta-miR-3154	ENSBTAG00000019139	PHF3	-0.912469	0.0111572	-0.943161	0.00475413	0.950588	0.00360206	0.0345129	0.0178515	0.019055	Down	Up	Down
ENSBTAG00000015363	bta-miR-3154	ENSBTAG00000019611	MAGI3	-0.912469	0.0111572	-0.963738	0.00194858	0.984247	0.000370287	0.0345129	0.0130742	0.00723322	Down	Up	Down
ENSBTAG00000015363	bta-miR-3154	ENSBTAG00000006756	MATR3	-0.912469	0.0111572	-0.989819	0.000154938	0.924027	0.00843859	0.0345129	0.0077219	0.02871	Down	Up	Down
ENSBTAG00000015363	bta-miR-3154	ENSBTAG00000006492	PI4K2B	-0.912469	0.0111572	-0.904389	0.0132752	0.996114	2.26207e-05	0.0345129	0.0285713	0.00245466	Down	Up	Down
ENSBTAG00000015363	bta-miR-3154	ENSBTAG00000015066	LANCL1	-0.912469	0.0111572	-0.925337	0.00815369	0.95434	0.00307965	0.0345129	0.0222831	0.0177264	Down	Up	Down
ENSBTAG00000015363	bta-miR-3154	ENSBTAG00000002282	EIF1	-0.912469	0.0111572	-0.926619	0.00787957	0.886679	0.0185347	0.0345129	0.0219247	0.0432071	Down	Up	Down
ENSBTAG00000015363	bta-miR-3154	ENSBTAG00000021544	EBNA1BP2	-0.912469	0.0111572	-0.97148	0.00120851	0.937136	0.00580357	0.0345129	0.0115134	0.0238626	Down	Up	Down
ENSBTAG00000015363	bta-miR-3154	ENSBTAG00000017147	AK3	-0.912469	0.0111572	-0.962708	0.00206011	0.978008	0.000720158	0.0345129	0.0133314	0.00949002	Down	Up	Down
ENSBTAG00000015363	bta-miR-3154	ENSBTAG00000001827	GID8	-0.912469	0.0111572	-0.942083	0.00493447	0.990841	0.000125443	0.0345129	0.0178515	0.00467054	Down	Up	Down
ENSBTAG00000015363	bta-miR-3154	ENSBTAG00000007797	IGBP1	-0.912469	0.0111572	-0.983039	0.000429068	0.951272	0.00350383	0.0345129	0.00828981	0.0188111	Down	Up	Down
ENSBTAG00000015363	bta-miR-3154	ENSBTAG00000021948	ZMYM6	-0.912469	0.0111572	-0.888403	0.017986	0.880928	0.020423	0.0345129	0.0337557	0.0455601	Down	Up	Down
ENSBTAG00000015363	bta-miR-3154	ENSBTAG00000009245	PPP2CB	-0.912469	0.0111572	-0.953208	0.00323298	0.970804	0.00126615	0.0345129	0.0157109	0.0120152	Down	Up	Down
ENSBTAG00000015363	bta-miR-3154	ENSBTAG00000005970	XBP1	-0.912469	0.0111572	-0.934056	0.00637952	0.99361	6.11198e-05	0.0345129	0.0200337	0.00353357	Down	Up	Down
ENSBTAG00000015363	bta-miR-3154	ENSBTAG00000019116	MOB4	-0.912469	0.0111572	-0.895125	0.0159213	0.991318	0.000112736	0.0345129	0.0317798	0.00446839	Down	Up	Down
ENSBTAG00000015363	bta-miR-3154	ENSBTAG00000003021	SP1	-0.912469	0.0111572	-0.958843	0.00250604	0.930934	0.00699045	0.0345129	0.0143054	0.0261315	Down	Up	Down
ENSBTAG00000015363	bta-miR-3154	ENSBTAG00000002487	UBE3A	-0.912469	0.0111572	-0.952273	0.00336248	0.955625	0.00291006	0.0345129	0.0160029	0.0172714	Down	Up	Down
ENSBTAG00000015363	bta-miR-3154	ENSBTAG00000006250	CASC3	-0.912469	0.0111572	-0.985795	0.000301229	0.913332	0.0109414	0.0345129	0.00805321	0.0327611	Down	Up	Down
ENSBTAG00000051108	bta-miR-1246	ENSBTAG00000016523	DNAH10	-0.925787	0.00805696	-0.963475	0.00197678	0.991321	0.000112672	0.0300499	0.0131504	0.00446709	Up	Down	Up
ENSBTAG00000051108	bta-miR-1246	ENSBTAG00000008004	NCF2	-0.925787	0.00805696	-0.966574	0.00165728	0.978557	0.000684767	0.0300499	0.0124737	0.00929411	Up	Down	Up
ENSBTAG00000051108	bta-miR-1246	ENSBTAG00000018703	OSTN	-0.925787	0.00805696	-0.874085	0.0227836	0.947068	0.00412853	0.0300499	0.0383423	0.0202871	Up	Down	Up
ENSBTAG00000051108	bta-miR-1246	ENSBTAG00000013017	GNAT2	-0.925787	0.00805696	-0.920755	0.0091708	0.911753	0.0113378	0.0300499	0.0235751	0.0333732	Up	Down	Up
ENSBTAG00000051108	bta-miR-1246	ENSBTAG00000011740	OPALIN	-0.925787	0.00805696	-0.942423	0.00487729	0.997075	1.28249e-05	0.0300499	0.0178515	0.00203345	Up	Down	Up
ENSBTAG00000051108	bta-miR-1246	ENSBTAG00000022564	AKR1C4	-0.925787	0.00805696	-0.885355	0.0189617	0.964163	0.00190346	0.0300499	0.0345984	0.0143142	Up	Down	Up
ENSBTAG00000051108	bta-miR-1246	ENSBTAG00000004094	SPARCL1	-0.925787	0.00805696	-0.86209	0.0272171	0.896926	0.0153887	0.0300499	0.0427235	0.0391329	Up	Down	Up
ENSBTAG00000055308	bta-miR-1246	ENSBTAG00000016523	DNAH10	-0.944497	0.00453537	-0.963475	0.00197678	0.972893	0.00109225	0.025087	0.0131504	0.0113017	Up	Down	Up
ENSBTAG00000055308	bta-miR-1246	ENSBTAG00000008004	NCF2	-0.944497	0.00453537	-0.966574	0.00165728	0.991131	0.000117649	0.025087	0.0124737	0.00454698	Up	Down	Up
ENSBTAG00000055308	bta-miR-1246	ENSBTAG00000013017	GNAT2	-0.944497	0.00453537	-0.920755	0.0091708	0.993549	6.22934e-05	0.025087	0.0235751	0.00355623	Up	Down	Up
ENSBTAG00000055308	bta-miR-1246	ENSBTAG00000011740	OPALIN	-0.944497	0.00453537	-0.942423	0.00487729	0.94271	0.00482918	0.025087	0.0178515	0.0218721	Up	Down	Up
ENSBTAG00000055308	bta-miR-1246	ENSBTAG00000022564	AKR1C4	-0.944497	0.00453537	-0.885355	0.0189617	0.918017	0.00980639	0.025087	0.0345984	0.030976	Up	Down	Up
ENSBTAG00000051139	bta-miR-1246	ENSBTAG00000016523	DNAH10	-0.862063	0.0272278	-0.963475	0.00197678	0.879475	0.020914	0.049903	0.0131504	0.0461534	Up	Down	Up
ENSBTAG00000051139	bta-miR-1246	ENSBTAG00000018703	OSTN	-0.862063	0.0272278	-0.874085	0.0227836	0.986044	0.000290794	0.049903	0.0383423	0.00658007	Up	Down	Up
ENSBTAG00000051139	bta-miR-1246	ENSBTAG00000011740	OPALIN	-0.862063	0.0272278	-0.942423	0.00487729	0.919483	0.0094635	0.049903	0.0178515	0.0304154	Up	Down	Up
ENSBTAG00000051139	bta-miR-1246	ENSBTAG00000004094	SPARCL1	-0.862063	0.0272278	-0.86209	0.0272171	0.997715	7.82322e-06	0.049903	0.0427235	0.00170942	Up	Down	Up
ENSBTAG00000050261	bta-miR-1246	ENSBTAG00000016523	DNAH10	-0.873563	0.022969	-0.963475	0.00197678	0.951636	0.00345209	0.0463207	0.0131504	0.0186811	Up	Down	Up
ENSBTAG00000050261	bta-miR-1246	ENSBTAG00000008004	NCF2	-0.873563	0.022969	-0.966574	0.00165728	0.919954	0.00935467	0.0463207	0.0124737	0.0302369	Up	Down	Up
ENSBTAG00000050261	bta-miR-1246	ENSBTAG00000018703	OSTN	-0.873563	0.022969	-0.874085	0.0227836	0.985153	0.000329007	0.0463207	0.0383423	0.00689747	Up	Down	Up
ENSBTAG00000050261	bta-miR-1246	ENSBTAG00000011740	OPALIN	-0.873563	0.022969	-0.942423	0.00487729	0.980433	0.000570582	0.0463207	0.0178515	0.00860664	Up	Down	Up
ENSBTAG00000050261	bta-miR-1246	ENSBTAG00000022564	AKR1C4	-0.873563	0.022969	-0.885355	0.0189617	0.947765	0.00402141	0.0463207	0.0345984	0.0200375	Up	Down	Up
ENSBTAG00000050261	bta-miR-1246	ENSBTAG00000004094	SPARCL1	-0.873563	0.022969	-0.86209	0.0272171	0.947587	0.00404867	0.0463207	0.0427235	0.0200968	Up	Down	Up
ENSBTAG00000051276	bta-miR-1246	ENSBTAG00000016523	DNAH10	-0.911317	0.0114483	-0.963475	0.00197678	0.927531	0.00768733	0.0345168	0.0131504	0.0273959	Up	Down	Up
ENSBTAG00000051276	bta-miR-1246	ENSBTAG00000008004	NCF2	-0.911317	0.0114483	-0.966574	0.00165728	0.89001	0.0174815	0.0345168	0.0124737	0.0418938	Up	Down	Up
ENSBTAG00000051276	bta-miR-1246	ENSBTAG00000018703	OSTN	-0.911317	0.0114483	-0.874085	0.0227836	0.990575	0.000132825	0.0345168	0.0383423	0.00477914	Up	Down	Up
ENSBTAG00000051276	bta-miR-1246	ENSBTAG00000011740	OPALIN	-0.911317	0.0114483	-0.942423	0.00487729	0.955551	0.00291965	0.0345168	0.0178515	0.0172987	Up	Down	Up
ENSBTAG00000051276	bta-miR-1246	ENSBTAG00000022564	AKR1C4	-0.911317	0.0114483	-0.885355	0.0189617	0.884582	0.0192133	0.0345168	0.0345984	0.0440572	Up	Down	Up
ENSBTAG00000051276	bta-miR-1246	ENSBTAG00000004094	SPARCL1	-0.911317	0.0114483	-0.86209	0.0272171	0.992586	8.2251e-05	0.0345168	0.0427235	0.00395618	Up	Down	Up
ENSBTAG00000050833	bta-miR-1246	ENSBTAG00000016523	DNAH10	-0.894407	0.016136	-0.963475	0.00197678	0.979319	0.000637126	0.0397797	0.0131504	0.00901418	Up	Down	Up
ENSBTAG00000050833	bta-miR-1246	ENSBTAG00000008004	NCF2	-0.894407	0.016136	-0.966574	0.00165728	0.974043	0.0010019	0.0397797	0.0124737	0.0108937	Up	Down	Up
ENSBTAG00000050833	bta-miR-1246	ENSBTAG00000018703	OSTN	-0.894407	0.016136	-0.874085	0.0227836	0.906742	0.0126401	0.0397797	0.0383423	0.0353019	Up	Down	Up
ENSBTAG00000050833	bta-miR-1246	ENSBTAG00000013017	GNAT2	-0.894407	0.016136	-0.920755	0.0091708	0.928786	0.00742651	0.0397797	0.0235751	0.0269278	Up	Down	Up
ENSBTAG00000050833	bta-miR-1246	ENSBTAG00000011740	OPALIN	-0.894407	0.016136	-0.942423	0.00487729	0.980293	0.000578709	0.0397797	0.0178515	0.00865933	Up	Down	Up
ENSBTAG00000050833	bta-miR-1246	ENSBTAG00000022564	AKR1C4	-0.894407	0.016136	-0.885355	0.0189617	0.960459	0.00231437	0.0397797	0.0345984	0.0156053	Up	Down	Up
ENSBTAG00000048544	bta-miR-1246	ENSBTAG00000016523	DNAH10	-0.920552	0.00921718	-0.963475	0.00197678	0.979799	0.00060802	0.0320347	0.0131504	0.00883829	Up	Down	Up
ENSBTAG00000048544	bta-miR-1246	ENSBTAG00000008004	NCF2	-0.920552	0.00921718	-0.966574	0.00165728	0.955651	0.0029067	0.0320347	0.0124737	0.0172611	Up	Down	Up
ENSBTAG00000048544	bta-miR-1246	ENSBTAG00000018703	OSTN	-0.920552	0.00921718	-0.874085	0.0227836	0.979351	0.000635183	0.0320347	0.0383423	0.0090022	Up	Down	Up
ENSBTAG00000048544	bta-miR-1246	ENSBTAG00000011740	OPALIN	-0.920552	0.00921718	-0.942423	0.00487729	0.996401	1.94012e-05	0.0320347	0.0178515	0.00233417	Up	Down	Up
ENSBTAG00000048544	bta-miR-1246	ENSBTAG00000022564	AKR1C4	-0.920552	0.00921718	-0.885355	0.0189617	0.949643	0.00373991	0.0320347	0.0345984	0.0193823	Up	Down	Up
ENSBTAG00000048544	bta-miR-1246	ENSBTAG00000004094	SPARCL1	-0.920552	0.00921718	-0.86209	0.0272171	0.944537	0.00452889	0.0320347	0.0427235	0.0212291	Up	Down	Up
ENSBTAG00000053536	bta-miR-1246	ENSBTAG00000016523	DNAH10	-0.952989	0.00326313	-0.963475	0.00197678	0.888113	0.0180777	0.0237714	0.0131504	0.042637	Up	Down	Up
ENSBTAG00000053536	bta-miR-1246	ENSBTAG00000008004	NCF2	-0.952989	0.00326313	-0.966574	0.00165728	0.920601	0.00920613	0.0237714	0.0124737	0.0299992	Up	Down	Up
ENSBTAG00000053536	bta-miR-1246	ENSBTAG00000013017	GNAT2	-0.952989	0.00326313	-0.920755	0.0091708	0.945708	0.00434146	0.0237714	0.0235751	0.0207904	Up	Down	Up
ENSBTAG00000049905	bta-miR-1246	ENSBTAG00000016523	DNAH10	-0.918836	0.00961402	-0.963475	0.00197678	0.988016	0.000214558	0.0327306	0.0131504	0.00581455	Up	Down	Up
ENSBTAG00000049905	bta-miR-1246	ENSBTAG00000008004	NCF2	-0.918836	0.00961402	-0.966574	0.00165728	0.987864	0.00022003	0.0327306	0.0124737	0.00587684	Up	Down	Up
ENSBTAG00000049905	bta-miR-1246	ENSBTAG00000018703	OSTN	-0.918836	0.00961402	-0.874085	0.0227836	0.892828	0.0166133	0.0327306	0.0383423	0.0407535	Up	Down	Up
ENSBTAG00000049905	bta-miR-1246	ENSBTAG00000013017	GNAT2	-0.918836	0.00961402	-0.920755	0.0091708	0.953254	0.00322671	0.0327306	0.0235751	0.0181158	Up	Down	Up
ENSBTAG00000049905	bta-miR-1246	ENSBTAG00000011740	OPALIN	-0.918836	0.00961402	-0.942423	0.00487729	0.979717	0.000612911	0.0327306	0.0178515	0.00887115	Up	Down	Up
ENSBTAG00000049905	bta-miR-1246	ENSBTAG00000022564	AKR1C4	-0.918836	0.00961402	-0.885355	0.0189617	0.959926	0.00237675	0.0327306	0.0345984	0.0157893	Up	Down	Up
ENSBTAG00000052716	bta-miR-1246	ENSBTAG00000016523	DNAH10	-0.990655	0.000130597	-0.963475	0.00197678	0.967579	0.00155964	0.0166683	0.0131504	0.0131376	Up	Down	Up
ENSBTAG00000052716	bta-miR-1246	ENSBTAG00000008004	NCF2	-0.990655	0.000130597	-0.966574	0.00165728	0.981384	0.000516585	0.0166683	0.0124737	0.00826146	Up	Down	Up
ENSBTAG00000052716	bta-miR-1246	ENSBTAG00000013017	GNAT2	-0.990655	0.000130597	-0.920755	0.0091708	0.963959	0.00192501	0.0166683	0.0235751	0.0143851	Up	Down	Up
ENSBTAG00000052716	bta-miR-1246	ENSBTAG00000011740	OPALIN	-0.990655	0.000130597	-0.942423	0.00487729	0.937491	0.005739	0.0166683	0.0178515	0.0237355	Up	Down	Up
ENSBTAG00000052716	bta-miR-1246	ENSBTAG00000022564	AKR1C4	-0.990655	0.000130597	-0.885355	0.0189617	0.884085	0.0193759	0.0166683	0.0345984	0.0442583	Up	Down	Up
ENSBTAG00000049133	bta-miR-1246	ENSBTAG00000016523	DNAH10	-0.99048	0.000135523	-0.963475	0.00197678	0.947079	0.0041269	0.0166683	0.0131504	0.0202852	Up	Down	Up
ENSBTAG00000049133	bta-miR-1246	ENSBTAG00000008004	NCF2	-0.99048	0.000135523	-0.966574	0.00165728	0.939095	0.00545118	0.0166683	0.0124737	0.0231595	Up	Down	Up
ENSBTAG00000049133	bta-miR-1246	ENSBTAG00000018703	OSTN	-0.99048	0.000135523	-0.874085	0.0227836	0.901278	0.0141379	0.0166683	0.0383423	0.0374167	Up	Down	Up
ENSBTAG00000049133	bta-miR-1246	ENSBTAG00000011740	OPALIN	-0.99048	0.000135523	-0.942423	0.00487729	0.937157	0.00579979	0.0166683	0.0178515	0.0238539	Up	Down	Up
ENSBTAG00000049133	bta-miR-1246	ENSBTAG00000004094	SPARCL1	-0.99048	0.000135523	-0.86209	0.0272171	0.904887	0.0131394	0.0166683	0.0427235	0.036004	Up	Down	Up
ENSBTAG00000048728	bta-miR-1246	ENSBTAG00000016523	DNAH10	-0.908598	0.0121498	-0.963475	0.00197678	0.94737	0.00408196	0.0348197	0.0131504	0.020175	Up	Down	Up
ENSBTAG00000048728	bta-miR-1246	ENSBTAG00000008004	NCF2	-0.908598	0.0121498	-0.966574	0.00165728	0.911953	0.0112871	0.0348197	0.0124737	0.0332955	Up	Down	Up
ENSBTAG00000048728	bta-miR-1246	ENSBTAG00000018703	OSTN	-0.908598	0.0121498	-0.874085	0.0227836	0.997041	1.31166e-05	0.0348197	0.0383423	0.00204607	Up	Down	Up
ENSBTAG00000048728	bta-miR-1246	ENSBTAG00000011740	OPALIN	-0.908598	0.0121498	-0.942423	0.00487729	0.974672	0.000954122	0.0348197	0.0178515	0.0106756	Up	Down	Up
ENSBTAG00000048728	bta-miR-1246	ENSBTAG00000022564	AKR1C4	-0.908598	0.0121498	-0.885355	0.0189617	0.917814	0.00985414	0.0348197	0.0345984	0.0310564	Up	Down	Up
ENSBTAG00000048728	bta-miR-1246	ENSBTAG00000004094	SPARCL1	-0.908598	0.0121498	-0.86209	0.0272171	0.984639	0.000352129	0.0348197	0.0427235	0.00707971	Up	Down	Up
ENSBTAG00000053678	bta-miR-1246	ENSBTAG00000016523	DNAH10	-0.866591	0.0255099	-0.963475	0.00197678	0.947154	0.00411523	0.0481043	0.0131504	0.0202567	Up	Down	Up
ENSBTAG00000053678	bta-miR-1246	ENSBTAG00000008004	NCF2	-0.866591	0.0255099	-0.966574	0.00165728	0.963502	0.00197384	0.0481043	0.0124737	0.0145451	Up	Down	Up
ENSBTAG00000053678	bta-miR-1246	ENSBTAG00000013017	GNAT2	-0.866591	0.0255099	-0.920755	0.0091708	0.972391	0.00113286	0.0481043	0.0235751	0.0114709	Up	Down	Up
ENSBTAG00000053678	bta-miR-1246	ENSBTAG00000011740	OPALIN	-0.866591	0.0255099	-0.942423	0.00487729	0.924272	0.00838493	0.0481043	0.0178515	0.0286225	Up	Down	Up
ENSBTAG00000053678	bta-miR-1246	ENSBTAG00000022564	AKR1C4	-0.866591	0.0255099	-0.885355	0.0189617	0.92026	0.00928414	0.0481043	0.0345984	0.030125	Up	Down	Up
ENSBTAG00000054657	bta-miR-1246	ENSBTAG00000016523	DNAH10	-0.940165	0.0052632	-0.963475	0.00197678	0.986166	0.000285733	0.0254981	0.0131504	0.00653664	Up	Down	Up
ENSBTAG00000054657	bta-miR-1246	ENSBTAG00000008004	NCF2	-0.940165	0.0052632	-0.966574	0.00165728	0.968804	0.00144463	0.0254981	0.0124737	0.0127049	Up	Down	Up
ENSBTAG00000054657	bta-miR-1246	ENSBTAG00000018703	OSTN	-0.940165	0.0052632	-0.874085	0.0227836	0.968596	0.00146386	0.0254981	0.0383423	0.0127756	Up	Down	Up
ENSBTAG00000054657	bta-miR-1246	ENSBTAG00000013017	GNAT2	-0.940165	0.0052632	-0.920755	0.0091708	0.885879	0.0187923	0.0254981	0.0235751	0.0435169	Up	Down	Up
ENSBTAG00000054657	bta-miR-1246	ENSBTAG00000011740	OPALIN	-0.940165	0.0052632	-0.942423	0.00487729	0.99824	4.64437e-06	0.0254981	0.0178515	0.00143667	Up	Down	Up
ENSBTAG00000054657	bta-miR-1246	ENSBTAG00000022564	AKR1C4	-0.940165	0.0052632	-0.885355	0.0189617	0.942638	0.00484125	0.0254981	0.0345984	0.0218974	Up	Down	Up
ENSBTAG00000054657	bta-miR-1246	ENSBTAG00000004094	SPARCL1	-0.940165	0.0052632	-0.86209	0.0272171	0.932509	0.00667888	0.0254981	0.0427235	0.0255362	Up	Down	Up
ENSBTAG00000053483	bta-miR-1246	ENSBTAG00000016523	DNAH10	-0.965857	0.00172872	-0.963475	0.00197678	0.87847	0.0212569	0.0196888	0.0131504	0.0465736	Up	Down	Up
ENSBTAG00000053483	bta-miR-1246	ENSBTAG00000008004	NCF2	-0.965857	0.00172872	-0.966574	0.00165728	0.871958	0.0235424	0.0196888	0.0124737	0.049297	Up	Down	Up
ENSBTAG00000054965	bta-miR-1246	ENSBTAG00000016523	DNAH10	-0.935972	0.00601812	-0.963475	0.00197678	0.949963	0.00369295	0.0266053	0.0131504	0.0192749	Up	Down	Up
ENSBTAG00000054965	bta-miR-1246	ENSBTAG00000008004	NCF2	-0.935972	0.00601812	-0.966574	0.00165728	0.976396	0.000829147	0.0266053	0.0124737	0.0100498	Up	Down	Up
ENSBTAG00000054965	bta-miR-1246	ENSBTAG00000013017	GNAT2	-0.935972	0.00601812	-0.920755	0.0091708	0.99657	1.76241e-05	0.0266053	0.0235751	0.0022472	Up	Down	Up
ENSBTAG00000054965	bta-miR-1246	ENSBTAG00000011740	OPALIN	-0.935972	0.00601812	-0.942423	0.00487729	0.913869	0.0108082	0.0266053	0.0178515	0.0325675	Up	Down	Up
ENSBTAG00000053193	bta-miR-1246	ENSBTAG00000016523	DNAH10	-0.939288	0.005417	-0.963475	0.00197678	0.983175	0.000422231	0.0258232	0.0131504	0.00761128	Up	Down	Up
ENSBTAG00000053193	bta-miR-1246	ENSBTAG00000008004	NCF2	-0.939288	0.005417	-0.966574	0.00165728	0.961416	0.0022044	0.0258232	0.0124737	0.0152742	Up	Down	Up
ENSBTAG00000053193	bta-miR-1246	ENSBTAG00000018703	OSTN	-0.939288	0.005417	-0.874085	0.0227836	0.976274	0.000837733	0.0258232	0.0383423	0.0101009	Up	Down	Up
ENSBTAG00000053193	bta-miR-1246	ENSBTAG00000011740	OPALIN	-0.939288	0.005417	-0.942423	0.00487729	0.996473	1.86327e-05	0.0258232	0.0178515	0.00229366	Up	Down	Up
ENSBTAG00000053193	bta-miR-1246	ENSBTAG00000022564	AKR1C4	-0.939288	0.005417	-0.885355	0.0189617	0.937435	0.0057491	0.0258232	0.0345984	0.0237566	Up	Down	Up
ENSBTAG00000053193	bta-miR-1246	ENSBTAG00000004094	SPARCL1	-0.939288	0.005417	-0.86209	0.0272171	0.947004	0.00413852	0.0258232	0.0427235	0.0203158	Up	Down	Up
ENSBTAG00000048476	bta-miR-1246	ENSBTAG00000016523	DNAH10	-0.884199	0.0193383	-0.963475	0.00197678	0.912015	0.0112714	0.0427586	0.0131504	0.0332729	Up	Down	Up
ENSBTAG00000048476	bta-miR-1246	ENSBTAG00000018703	OSTN	-0.884199	0.0193383	-0.874085	0.0227836	0.99497	3.78929e-05	0.0427586	0.0383423	0.00297188	Up	Down	Up
ENSBTAG00000048476	bta-miR-1246	ENSBTAG00000011740	OPALIN	-0.884199	0.0193383	-0.942423	0.00487729	0.947426	0.00407333	0.0427586	0.0178515	0.0201546	Up	Down	Up
ENSBTAG00000048476	bta-miR-1246	ENSBTAG00000022564	AKR1C4	-0.884199	0.0193383	-0.885355	0.0189617	0.879276	0.0209818	0.0427586	0.0345984	0.0462386	Up	Down	Up
ENSBTAG00000048476	bta-miR-1246	ENSBTAG00000004094	SPARCL1	-0.884199	0.0193383	-0.86209	0.0272171	0.995424	3.13673e-05	0.0427586	0.0427235	0.00278585	Up	Down	Up
ENSBTAG00000053285	bta-miR-1246	ENSBTAG00000016523	DNAH10	-0.921632	0.00897166	-0.963475	0.00197678	0.939778	0.00533086	0.0318361	0.0131504	0.0229116	Up	Down	Up
ENSBTAG00000053285	bta-miR-1246	ENSBTAG00000008004	NCF2	-0.921632	0.00897166	-0.966574	0.00165728	0.969425	0.00138795	0.0318361	0.0124737	0.0124939	Up	Down	Up
ENSBTAG00000053285	bta-miR-1246	ENSBTAG00000013017	GNAT2	-0.921632	0.00897166	-0.920755	0.0091708	0.999727	1.11522e-07	0.0318361	0.0235751	0.000577056	Up	Down	Up
ENSBTAG00000053285	bta-miR-1246	ENSBTAG00000011740	OPALIN	-0.921632	0.00897166	-0.942423	0.00487729	0.897211	0.0153053	0.0318361	0.0178515	0.0390288	Up	Down	Up
ENSBTAG00000053285	bta-miR-1246	ENSBTAG00000022564	AKR1C4	-0.921632	0.00897166	-0.885355	0.0189617	0.872155	0.0234716	0.0318361	0.0345984	0.0492147	Up	Down	Up
ENSBTAG00000053517	bta-miR-1246	ENSBTAG00000016523	DNAH10	-0.962679	0.00206333	-0.963475	0.00197678	0.92043	0.00924513	0.0204179	0.0131504	0.0300586	Up	Down	Up
ENSBTAG00000053517	bta-miR-1246	ENSBTAG00000008004	NCF2	-0.962679	0.00206333	-0.966574	0.00165728	0.899214	0.0147248	0.0204179	0.0124737	0.0382281	Up	Down	Up
ENSBTAG00000053517	bta-miR-1246	ENSBTAG00000018703	OSTN	-0.962679	0.00206333	-0.874085	0.0227836	0.926896	0.00782103	0.0204179	0.0383423	0.027638	Up	Down	Up
ENSBTAG00000053517	bta-miR-1246	ENSBTAG00000011740	OPALIN	-0.962679	0.00206333	-0.942423	0.00487729	0.9248	0.00827	0.0204179	0.0178515	0.0284299	Up	Down	Up
ENSBTAG00000053517	bta-miR-1246	ENSBTAG00000004094	SPARCL1	-0.962679	0.00206333	-0.86209	0.0272171	0.944043	0.00460911	0.0204179	0.0427235	0.0214069	Up	Down	Up
ENSBTAG00000049865	bta-miR-1246	ENSBTAG00000016523	DNAH10	-0.895148	0.0159147	-0.963475	0.00197678	0.977446	0.000757316	0.0395472	0.0131504	0.0096813	Up	Down	Up
ENSBTAG00000049865	bta-miR-1246	ENSBTAG00000008004	NCF2	-0.895148	0.0159147	-0.966574	0.00165728	0.978069	0.000716208	0.0395472	0.0124737	0.0094715	Up	Down	Up
ENSBTAG00000049865	bta-miR-1246	ENSBTAG00000018703	OSTN	-0.895148	0.0159147	-0.874085	0.0227836	0.879271	0.0209833	0.0395472	0.0383423	0.0462399	Up	Down	Up
ENSBTAG00000049865	bta-miR-1246	ENSBTAG00000013017	GNAT2	-0.895148	0.0159147	-0.920755	0.0091708	0.947705	0.00403063	0.0395472	0.0235751	0.0200562	Up	Down	Up
ENSBTAG00000049865	bta-miR-1246	ENSBTAG00000011740	OPALIN	-0.895148	0.0159147	-0.942423	0.00487729	0.97005	0.00133209	0.0395472	0.0178515	0.0122746	Up	Down	Up
ENSBTAG00000049865	bta-miR-1246	ENSBTAG00000022564	AKR1C4	-0.895148	0.0159147	-0.885355	0.0189617	0.959961	0.00237259	0.0395472	0.0345984	0.0157774	Up	Down	Up
ENSBTAG00000050030	bta-miR-1246	ENSBTAG00000016523	DNAH10	-0.967154	0.00160059	-0.963475	0.00197678	0.998318	4.24293e-06	0.0194071	0.0131504	0.00139946	Up	Down	Up
ENSBTAG00000050030	bta-miR-1246	ENSBTAG00000008004	NCF2	-0.967154	0.00160059	-0.966574	0.00165728	0.998357	4.04603e-06	0.0194071	0.0124737	0.00138118	Up	Down	Up
ENSBTAG00000050030	bta-miR-1246	ENSBTAG00000018703	OSTN	-0.967154	0.00160059	-0.874085	0.0227836	0.908257	0.0122391	0.0194071	0.0383423	0.0347158	Up	Down	Up
ENSBTAG00000050030	bta-miR-1246	ENSBTAG00000013017	GNAT2	-0.967154	0.00160059	-0.920755	0.0091708	0.956489	0.00279861	0.0194071	0.0235751	0.0169635	Up	Down	Up
ENSBTAG00000050030	bta-miR-1246	ENSBTAG00000011740	OPALIN	-0.967154	0.00160059	-0.942423	0.00487729	0.986929	0.000255159	0.0194071	0.0178515	0.00623945	Up	Down	Up
ENSBTAG00000050030	bta-miR-1246	ENSBTAG00000022564	AKR1C4	-0.967154	0.00160059	-0.885355	0.0189617	0.945201	0.00442219	0.0194071	0.0345984	0.0209798	Up	Down	Up
ENSBTAG00000054152	bta-miR-1246	ENSBTAG00000016523	DNAH10	-0.945261	0.00441253	-0.963475	0.00197678	0.922786	0.00871276	0.025087	0.0131504	0.0291792	Up	Down	Up
ENSBTAG00000054152	bta-miR-1246	ENSBTAG00000008004	NCF2	-0.945261	0.00441253	-0.966574	0.00165728	0.953565	0.00318421	0.025087	0.0124737	0.0180004	Up	Down	Up
ENSBTAG00000054152	bta-miR-1246	ENSBTAG00000013017	GNAT2	-0.945261	0.00441253	-0.920755	0.0091708	0.98237	0.00046348	0.025087	0.0235751	0.00790805	Up	Down	Up
ENSBTAG00000054152	bta-miR-1246	ENSBTAG00000011740	OPALIN	-0.945261	0.00441253	-0.942423	0.00487729	0.873095	0.0231355	0.025087	0.0178515	0.04882	Up	Down	Up
ENSBTAG00000050953	bta-miR-1246	ENSBTAG00000016523	DNAH10	-0.920144	0.00931085	-0.963475	0.00197678	0.968515	0.00147133	0.032158	0.0131504	0.0128014	Up	Down	Up
ENSBTAG00000050953	bta-miR-1246	ENSBTAG00000008004	NCF2	-0.920144	0.00931085	-0.966574	0.00165728	0.986015	0.000291991	0.032158	0.0124737	0.00659165	Up	Down	Up
ENSBTAG00000050953	bta-miR-1246	ENSBTAG00000013017	GNAT2	-0.920144	0.00931085	-0.920755	0.0091708	0.989284	0.000171623	0.032158	0.0235751	0.00529573	Up	Down	Up
ENSBTAG00000050953	bta-miR-1246	ENSBTAG00000011740	OPALIN	-0.920144	0.00931085	-0.942423	0.00487729	0.943642	0.0046748	0.032158	0.0178515	0.0215489	Up	Down	Up
ENSBTAG00000050953	bta-miR-1246	ENSBTAG00000022564	AKR1C4	-0.920144	0.00931085	-0.885355	0.0189617	0.918334	0.00973169	0.032158	0.0345984	0.0308545	Up	Down	Up
ENSBTAG00000054415	bta-miR-1246	ENSBTAG00000016523	DNAH10	-0.994214	5.01155e-05	-0.963475	0.00197678	0.962213	0.00211477	0.0166683	0.0131504	0.0149825	Up	Down	Up
ENSBTAG00000054415	bta-miR-1246	ENSBTAG00000008004	NCF2	-0.994214	5.01155e-05	-0.966574	0.00165728	0.971537	0.00120373	0.0166683	0.0124737	0.0117646	Up	Down	Up
ENSBTAG00000054415	bta-miR-1246	ENSBTAG00000013017	GNAT2	-0.994214	5.01155e-05	-0.920755	0.0091708	0.943681	0.00466847	0.0166683	0.0235751	0.0215334	Up	Down	Up
ENSBTAG00000054415	bta-miR-1246	ENSBTAG00000011740	OPALIN	-0.994214	5.01155e-05	-0.942423	0.00487729	0.934679	0.00626089	0.0166683	0.0178515	0.0247708	Up	Down	Up
ENSBTAG00000049413	bta-miR-1246	ENSBTAG00000016523	DNAH10	-0.899209	0.0147264	-0.963475	0.00197678	0.976029	0.000854996	0.038047	0.0131504	0.0101959	Up	Down	Up
ENSBTAG00000049413	bta-miR-1246	ENSBTAG00000008004	NCF2	-0.899209	0.0147264	-0.966574	0.00165728	0.953896	0.00313942	0.038047	0.0124737	0.0178833	Up	Down	Up
ENSBTAG00000049413	bta-miR-1246	ENSBTAG00000018703	OSTN	-0.899209	0.0147264	-0.874085	0.0227836	0.96836	0.00148581	0.038047	0.0383423	0.0128554	Up	Down	Up
ENSBTAG00000049413	bta-miR-1246	ENSBTAG00000011740	OPALIN	-0.899209	0.0147264	-0.942423	0.00487729	0.993269	6.7811e-05	0.038047	0.0178515	0.00367766	Up	Down	Up
ENSBTAG00000049413	bta-miR-1246	ENSBTAG00000022564	AKR1C4	-0.899209	0.0147264	-0.885355	0.0189617	0.961235	0.00222492	0.038047	0.0345984	0.0153371	Up	Down	Up
ENSBTAG00000049413	bta-miR-1246	ENSBTAG00000004094	SPARCL1	-0.899209	0.0147264	-0.86209	0.0272171	0.921872	0.00891756	0.038047	0.0427235	0.0295163	Up	Down	Up
ENSBTAG00000049658	bta-miR-1246	ENSBTAG00000016523	DNAH10	-0.921909	0.00890915	-0.963475	0.00197678	0.99053	0.000134104	0.0318116	0.0131504	0.00479986	Up	Down	Up
ENSBTAG00000049658	bta-miR-1246	ENSBTAG00000008004	NCF2	-0.921909	0.00890915	-0.966574	0.00165728	0.980546	0.000563994	0.0318116	0.0124737	0.00856674	Up	Down	Up
ENSBTAG00000049658	bta-miR-1246	ENSBTAG00000018703	OSTN	-0.921909	0.00890915	-0.874085	0.0227836	0.936536	0.00591369	0.0318116	0.0383423	0.0240839	Up	Down	Up
ENSBTAG00000049658	bta-miR-1246	ENSBTAG00000013017	GNAT2	-0.921909	0.00890915	-0.920755	0.0091708	0.920706	0.00918212	0.0318116	0.0235751	0.0299572	Up	Down	Up
ENSBTAG00000049658	bta-miR-1246	ENSBTAG00000011740	OPALIN	-0.921909	0.00890915	-0.942423	0.00487729	0.994377	4.73454e-05	0.0318116	0.0178515	0.00320373	Up	Down	Up
ENSBTAG00000049658	bta-miR-1246	ENSBTAG00000022564	AKR1C4	-0.921909	0.00890915	-0.885355	0.0189617	0.96279	0.00205115	0.0318116	0.0345984	0.0147787	Up	Down	Up
ENSBTAG00000049658	bta-miR-1246	ENSBTAG00000004094	SPARCL1	-0.921909	0.00890915	-0.86209	0.0272171	0.881859	0.0201115	0.0318116	0.0427235	0.0451707	Up	Down	Up
ENSBTAG00000052428	bta-miR-1246	ENSBTAG00000016523	DNAH10	-0.868652	0.0247453	-0.963475	0.00197678	0.968775	0.00144724	0.0477206	0.0131504	0.0127146	Up	Down	Up
ENSBTAG00000052428	bta-miR-1246	ENSBTAG00000008004	NCF2	-0.868652	0.0247453	-0.966574	0.00165728	0.961095	0.00224095	0.0477206	0.0124737	0.0153887	Up	Down	Up
ENSBTAG00000052428	bta-miR-1246	ENSBTAG00000018703	OSTN	-0.868652	0.0247453	-0.874085	0.0227836	0.896827	0.015418	0.0477206	0.0383423	0.0391775	Up	Down	Up
ENSBTAG00000052428	bta-miR-1246	ENSBTAG00000013017	GNAT2	-0.868652	0.0247453	-0.920755	0.0091708	0.916355	0.0102021	0.0477206	0.0235751	0.0316138	Up	Down	Up
ENSBTAG00000052428	bta-miR-1246	ENSBTAG00000011740	OPALIN	-0.868652	0.0247453	-0.942423	0.00487729	0.97046	0.00129604	0.0477206	0.0178515	0.0121378	Up	Down	Up
ENSBTAG00000052428	bta-miR-1246	ENSBTAG00000022564	AKR1C4	-0.868652	0.0247453	-0.885355	0.0189617	0.95424	0.00309301	0.0477206	0.0345984	0.0177627	Up	Down	Up
ENSBTAG00000050082	bta-miR-1246	ENSBTAG00000016523	DNAH10	-0.954544	0.00305236	-0.963475	0.00197678	0.997643	8.32536e-06	0.0231197	0.0131504	0.00174604	Up	Down	Up
ENSBTAG00000050082	bta-miR-1246	ENSBTAG00000008004	NCF2	-0.954544	0.00305236	-0.966574	0.00165728	0.987327	0.000239902	0.0231197	0.0124737	0.00608003	Up	Down	Up
ENSBTAG00000050082	bta-miR-1246	ENSBTAG00000018703	OSTN	-0.954544	0.00305236	-0.874085	0.0227836	0.939606	0.00536097	0.0231197	0.0383423	0.0229762	Up	Down	Up
ENSBTAG00000050082	bta-miR-1246	ENSBTAG00000013017	GNAT2	-0.954544	0.00305236	-0.920755	0.0091708	0.923556	0.00854207	0.0231197	0.0235751	0.0288925	Up	Down	Up
ENSBTAG00000050082	bta-miR-1246	ENSBTAG00000011740	OPALIN	-0.954544	0.00305236	-0.942423	0.00487729	0.994368	4.74832e-05	0.0231197	0.0178515	0.0032065	Up	Down	Up
ENSBTAG00000050082	bta-miR-1246	ENSBTAG00000022564	AKR1C4	-0.954544	0.00305236	-0.885355	0.0189617	0.973113	0.00107465	0.0231197	0.0345984	0.0112321	Up	Down	Up
ENSBTAG00000050082	bta-miR-1246	ENSBTAG00000004094	SPARCL1	-0.954544	0.00305236	-0.86209	0.0272171	0.899341	0.0146885	0.0231197	0.0427235	0.0381788	Up	Down	Up
ENSBTAG00000048873	bta-miR-1246	ENSBTAG00000016523	DNAH10	-0.964094	0.00191068	-0.963475	0.00197678	0.974857	0.000940292	0.0202952	0.0131504	0.0106157	Up	Down	Up
ENSBTAG00000048873	bta-miR-1246	ENSBTAG00000008004	NCF2	-0.964094	0.00191068	-0.966574	0.00165728	0.992542	8.32147e-05	0.0202952	0.0124737	0.00397095	Up	Down	Up
ENSBTAG00000048873	bta-miR-1246	ENSBTAG00000013017	GNAT2	-0.964094	0.00191068	-0.920755	0.0091708	0.989822	0.000154847	0.0202952	0.0235751	0.00508711	Up	Down	Up
ENSBTAG00000048873	bta-miR-1246	ENSBTAG00000011740	OPALIN	-0.964094	0.00191068	-0.942423	0.00487729	0.944157	0.00459056	0.0202952	0.0178515	0.0213638	Up	Down	Up
ENSBTAG00000048873	bta-miR-1246	ENSBTAG00000022564	AKR1C4	-0.964094	0.00191068	-0.885355	0.0189617	0.910783	0.0115844	0.0202952	0.0345984	0.0337455	Up	Down	Up
ENSBTAG00000048546	bta-miR-1246	ENSBTAG00000016523	DNAH10	-0.988194	0.000208248	-0.963475	0.00197678	0.954516	0.0030561	0.0166683	0.0131504	0.0176612	Up	Down	Up
ENSBTAG00000048546	bta-miR-1246	ENSBTAG00000008004	NCF2	-0.988194	0.000208248	-0.966574	0.00165728	0.968347	0.00148701	0.0166683	0.0124737	0.0128595	Up	Down	Up
ENSBTAG00000048546	bta-miR-1246	ENSBTAG00000013017	GNAT2	-0.988194	0.000208248	-0.920755	0.0091708	0.951899	0.00341495	0.0166683	0.0235751	0.0185908	Up	Down	Up
ENSBTAG00000048546	bta-miR-1246	ENSBTAG00000011740	OPALIN	-0.988194	0.000208248	-0.942423	0.00487729	0.922236	0.00883564	0.0166683	0.0178515	0.0293768	Up	Down	Up
ENSBTAG00000052601	bta-miR-1246	ENSBTAG00000016523	DNAH10	-0.960749	0.0022807	-0.963475	0.00197678	0.997161	1.20793e-05	0.0209461	0.0131504	0.00198273	Up	Down	Up
ENSBTAG00000052601	bta-miR-1246	ENSBTAG00000008004	NCF2	-0.960749	0.0022807	-0.966574	0.00165728	0.985376	0.000319232	0.0209461	0.0124737	0.00682584	Up	Down	Up
ENSBTAG00000052601	bta-miR-1246	ENSBTAG00000018703	OSTN	-0.960749	0.0022807	-0.874085	0.0227836	0.948417	0.00392265	0.0209461	0.0383423	0.0198	Up	Down	Up
ENSBTAG00000052601	bta-miR-1246	ENSBTAG00000013017	GNAT2	-0.960749	0.0022807	-0.920755	0.0091708	0.917205	0.00999868	0.0209461	0.0235751	0.0312975	Up	Down	Up
ENSBTAG00000052601	bta-miR-1246	ENSBTAG00000011740	OPALIN	-0.960749	0.0022807	-0.942423	0.00487729	0.997082	1.27596e-05	0.0209461	0.0178515	0.00202838	Up	Down	Up
ENSBTAG00000052601	bta-miR-1246	ENSBTAG00000022564	AKR1C4	-0.960749	0.0022807	-0.885355	0.0189617	0.949235	0.00380021	0.0209461	0.0345984	0.0195154	Up	Down	Up
ENSBTAG00000052601	bta-miR-1246	ENSBTAG00000004094	SPARCL1	-0.960749	0.0022807	-0.86209	0.0272171	0.913172	0.0109815	0.0209461	0.0427235	0.0328255	Up	Down	Up
ENSBTAG00000050406	bta-miR-1246	ENSBTAG00000016523	DNAH10	-0.887419	0.0182984	-0.963475	0.00197678	0.976283	0.000837089	0.0420353	0.0131504	0.0100954	Up	Down	Up
ENSBTAG00000050406	bta-miR-1246	ENSBTAG00000008004	NCF2	-0.887419	0.0182984	-0.966574	0.00165728	0.95946	0.00243198	0.0420353	0.0124737	0.0159488	Up	Down	Up
ENSBTAG00000050406	bta-miR-1246	ENSBTAG00000018703	OSTN	-0.887419	0.0182984	-0.874085	0.0227836	0.943833	0.00464352	0.0420353	0.0383423	0.0214808	Up	Down	Up
ENSBTAG00000050406	bta-miR-1246	ENSBTAG00000013017	GNAT2	-0.887419	0.0182984	-0.920755	0.0091708	0.888119	0.0180758	0.0420353	0.0235751	0.0426346	Up	Down	Up
ENSBTAG00000050406	bta-miR-1246	ENSBTAG00000011740	OPALIN	-0.887419	0.0182984	-0.942423	0.00487729	0.987609	0.000229368	0.0420353	0.0178515	0.00597191	Up	Down	Up
ENSBTAG00000050406	bta-miR-1246	ENSBTAG00000022564	AKR1C4	-0.887419	0.0182984	-0.885355	0.0189617	0.969175	0.00141063	0.0420353	0.0345984	0.0125836	Up	Down	Up
ENSBTAG00000050406	bta-miR-1246	ENSBTAG00000004094	SPARCL1	-0.887419	0.0182984	-0.86209	0.0272171	0.886191	0.0186915	0.0420353	0.0427235	0.0433931	Up	Down	Up
ENSBTAG00000052737	bta-miR-1246	ENSBTAG00000016523	DNAH10	-0.974898	0.000937226	-0.963475	0.00197678	0.897874	0.0151121	0.0182238	0.0131504	0.0387658	Up	Down	Up
ENSBTAG00000052737	bta-miR-1246	ENSBTAG00000008004	NCF2	-0.974898	0.000937226	-0.966574	0.00165728	0.891521	0.0170133	0.0182238	0.0124737	0.0412736	Up	Down	Up
ENSBTAG00000052737	bta-miR-1246	ENSBTAG00000011740	OPALIN	-0.974898	0.000937226	-0.942423	0.00487729	0.884605	0.0192058	0.0182238	0.0178515	0.0440495	Up	Down	Up
ENSBTAG00000052737	bta-miR-1246	ENSBTAG00000004094	SPARCL1	-0.974898	0.000937226	-0.86209	0.0272171	0.877071	0.0217385	0.0182238	0.0427235	0.047165	Up	Down	Up
ENSBTAG00000053717	bta-miR-1246	ENSBTAG00000016523	DNAH10	-0.925446	0.00813034	-0.963475	0.00197678	0.981683	0.000500221	0.0301758	0.0131504	0.00815897	Up	Down	Up
ENSBTAG00000053717	bta-miR-1246	ENSBTAG00000008004	NCF2	-0.925446	0.00813034	-0.966574	0.00165728	0.959704	0.00240289	0.0301758	0.0124737	0.0158692	Up	Down	Up
ENSBTAG00000053717	bta-miR-1246	ENSBTAG00000018703	OSTN	-0.925446	0.00813034	-0.874085	0.0227836	0.976782	0.000802351	0.0301758	0.0383423	0.0099167	Up	Down	Up
ENSBTAG00000053717	bta-miR-1246	ENSBTAG00000011740	OPALIN	-0.925446	0.00813034	-0.942423	0.00487729	0.997506	9.32064e-06	0.0301758	0.0178515	0.00182215	Up	Down	Up
ENSBTAG00000053717	bta-miR-1246	ENSBTAG00000022564	AKR1C4	-0.925446	0.00813034	-0.885355	0.0189617	0.948736	0.00387459	0.0301758	0.0345984	0.0196839	Up	Down	Up
ENSBTAG00000053717	bta-miR-1246	ENSBTAG00000004094	SPARCL1	-0.925446	0.00813034	-0.86209	0.0272171	0.940697	0.00517097	0.0301758	0.0427235	0.0225787	Up	Down	Up
ENSBTAG00000050487	bta-miR-1246	ENSBTAG00000016523	DNAH10	-0.967976	0.00152184	-0.963475	0.00197678	0.972478	0.00112576	0.0194071	0.0131504	0.0114396	Up	Down	Up
ENSBTAG00000050487	bta-miR-1246	ENSBTAG00000008004	NCF2	-0.967976	0.00152184	-0.966574	0.00165728	0.990259	0.000141874	0.0194071	0.0124737	0.00490982	Up	Down	Up
ENSBTAG00000050487	bta-miR-1246	ENSBTAG00000013017	GNAT2	-0.967976	0.00152184	-0.920755	0.0091708	0.988213	0.000207566	0.0194071	0.0235751	0.00574202	Up	Down	Up
ENSBTAG00000050487	bta-miR-1246	ENSBTAG00000011740	OPALIN	-0.967976	0.00152184	-0.942423	0.00487729	0.939792	0.00532839	0.0194071	0.0178515	0.0229055	Up	Down	Up
ENSBTAG00000050487	bta-miR-1246	ENSBTAG00000022564	AKR1C4	-0.967976	0.00152184	-0.885355	0.0189617	0.900188	0.0144463	0.0194071	0.0345984	0.0378575	Up	Down	Up
ENSBTAG00000050387	bta-miR-1246	ENSBTAG00000016523	DNAH10	-0.940284	0.00524251	-0.963475	0.00197678	0.87951	0.0209022	0.025484	0.0131504	0.04614	Up	Down	Up
ENSBTAG00000050387	bta-miR-1246	ENSBTAG00000008004	NCF2	-0.940284	0.00524251	-0.966574	0.00165728	0.915651	0.0103722	0.025484	0.0124737	0.0318893	Up	Down	Up
ENSBTAG00000050387	bta-miR-1246	ENSBTAG00000013017	GNAT2	-0.940284	0.00524251	-0.920755	0.0091708	0.950854	0.00356364	0.025484	0.0235751	0.0189626	Up	Down	Up
ENSBTAG00000008539	bta-miR-1246	ENSBTAG00000016523	DNAH10	-0.891387	0.0170545	-0.963475	0.00197678	0.948574	0.003899	0.0410697	0.0131504	0.0197478	Up	Down	Up
ENSBTAG00000008539	bta-miR-1246	ENSBTAG00000008004	NCF2	-0.891387	0.0170545	-0.966574	0.00165728	0.917046	0.0100365	0.0410697	0.0124737	0.0313601	Up	Down	Up
ENSBTAG00000008539	bta-miR-1246	ENSBTAG00000018703	OSTN	-0.891387	0.0170545	-0.874085	0.0227836	0.990799	0.000126603	0.0410697	0.0383423	0.0046914	Up	Down	Up
ENSBTAG00000008539	bta-miR-1246	ENSBTAG00000011740	OPALIN	-0.891387	0.0170545	-0.942423	0.00487729	0.978443	0.000692045	0.0410697	0.0178515	0.00933468	Up	Down	Up
ENSBTAG00000008539	bta-miR-1246	ENSBTAG00000022564	AKR1C4	-0.891387	0.0170545	-0.885355	0.0189617	0.930647	0.00704804	0.0410697	0.0345984	0.0262365	Up	Down	Up
ENSBTAG00000008539	bta-miR-1246	ENSBTAG00000004094	SPARCL1	-0.891387	0.0170545	-0.86209	0.0272171	0.96304	0.00202383	0.0410697	0.0427235	0.0147032	Up	Down	Up
ENSBTAG00000052029	bta-miR-1246	ENSBTAG00000016523	DNAH10	-0.972924	0.00108972	-0.963475	0.00197678	0.997644	8.31893e-06	0.0188082	0.0131504	0.00174604	Up	Down	Up
ENSBTAG00000052029	bta-miR-1246	ENSBTAG00000008004	NCF2	-0.972924	0.00108972	-0.966574	0.00165728	0.996599	1.73338e-05	0.0188082	0.0124737	0.00224288	Up	Down	Up
ENSBTAG00000052029	bta-miR-1246	ENSBTAG00000018703	OSTN	-0.972924	0.00108972	-0.874085	0.0227836	0.913417	0.0109203	0.0188082	0.0383423	0.0327345	Up	Down	Up
ENSBTAG00000052029	bta-miR-1246	ENSBTAG00000013017	GNAT2	-0.972924	0.00108972	-0.920755	0.0091708	0.950953	0.00354938	0.0188082	0.0235751	0.0189264	Up	Down	Up
ENSBTAG00000052029	bta-miR-1246	ENSBTAG00000011740	OPALIN	-0.972924	0.00108972	-0.942423	0.00487729	0.987329	0.000239802	0.0188082	0.0178515	0.00607918	Up	Down	Up
ENSBTAG00000052029	bta-miR-1246	ENSBTAG00000022564	AKR1C4	-0.972924	0.00108972	-0.885355	0.0189617	0.9375	0.00573723	0.0188082	0.0345984	0.0237304	Up	Down	Up
ENSBTAG00000052029	bta-miR-1246	ENSBTAG00000004094	SPARCL1	-0.972924	0.00108972	-0.86209	0.0272171	0.872914	0.0232001	0.0188082	0.0427235	0.0488957	Up	Down	Up
ENSBTAG00000049605	bta-miR-1246	ENSBTAG00000016523	DNAH10	-0.988975	0.000181658	-0.963475	0.00197678	0.928852	0.00741293	0.0166683	0.0131504	0.0269008	Up	Down	Up
ENSBTAG00000049605	bta-miR-1246	ENSBTAG00000008004	NCF2	-0.988975	0.000181658	-0.966574	0.00165728	0.944663	0.0045086	0.0166683	0.0124737	0.0211813	Up	Down	Up
ENSBTAG00000049605	bta-miR-1246	ENSBTAG00000013017	GNAT2	-0.988975	0.000181658	-0.920755	0.0091708	0.927649	0.00766258	0.0166683	0.0235751	0.0273531	Up	Down	Up
ENSBTAG00000049605	bta-miR-1246	ENSBTAG00000011740	OPALIN	-0.988975	0.000181658	-0.942423	0.00487729	0.8934	0.0164397	0.0166683	0.0178515	0.0405297	Up	Down	Up
ENSBTAG00000048687	bta-miR-1246	ENSBTAG00000016523	DNAH10	-0.87961	0.0208683	-0.963475	0.00197678	0.90438	0.0132777	0.0445386	0.0131504	0.0362064	Up	Down	Up
ENSBTAG00000048687	bta-miR-1246	ENSBTAG00000018703	OSTN	-0.87961	0.0208683	-0.874085	0.0227836	0.993163	6.99534e-05	0.0445386	0.0383423	0.00371723	Up	Down	Up
ENSBTAG00000048687	bta-miR-1246	ENSBTAG00000011740	OPALIN	-0.87961	0.0208683	-0.942423	0.00487729	0.939988	0.00529401	0.0445386	0.0178515	0.022836	Up	Down	Up
ENSBTAG00000048687	bta-miR-1246	ENSBTAG00000022564	AKR1C4	-0.87961	0.0208683	-0.885355	0.0189617	0.873228	0.023088	0.0445386	0.0345984	0.0487652	Up	Down	Up
ENSBTAG00000048687	bta-miR-1246	ENSBTAG00000004094	SPARCL1	-0.87961	0.0208683	-0.86209	0.0272171	0.998209	4.81115e-06	0.0445386	0.0427235	0.00145629	Up	Down	Up
ENSBTAG00000048489	bta-miR-1246	ENSBTAG00000016523	DNAH10	-0.977616	0.000745966	-0.963475	0.00197678	0.958412	0.00255832	0.0174555	0.0131504	0.0163226	Up	Down	Up
ENSBTAG00000048489	bta-miR-1246	ENSBTAG00000008004	NCF2	-0.977616	0.000745966	-0.966574	0.00165728	0.943189	0.00474964	0.0174555	0.0124737	0.021705	Up	Down	Up
ENSBTAG00000048489	bta-miR-1246	ENSBTAG00000018703	OSTN	-0.977616	0.000745966	-0.874085	0.0227836	0.944188	0.00458549	0.0174555	0.0383423	0.0213536	Up	Down	Up
ENSBTAG00000048489	bta-miR-1246	ENSBTAG00000011740	OPALIN	-0.977616	0.000745966	-0.942423	0.00487729	0.962491	0.00208405	0.0174555	0.0178515	0.0148857	Up	Down	Up
ENSBTAG00000048489	bta-miR-1246	ENSBTAG00000022564	AKR1C4	-0.977616	0.000745966	-0.885355	0.0189617	0.879968	0.0207468	0.0174555	0.0345984	0.0459603	Up	Down	Up
ENSBTAG00000048489	bta-miR-1246	ENSBTAG00000004094	SPARCL1	-0.977616	0.000745966	-0.86209	0.0272171	0.940736	0.00516425	0.0174555	0.0427235	0.0225659	Up	Down	Up
ENSBTAG00000053349	bta-miR-1246	ENSBTAG00000016523	DNAH10	-0.879967	0.0207473	-0.963475	0.00197678	0.902519	0.0137906	0.0444817	0.0131504	0.0369353	Up	Down	Up
ENSBTAG00000053349	bta-miR-1246	ENSBTAG00000008004	NCF2	-0.879967	0.0207473	-0.966574	0.00165728	0.940747	0.00516243	0.0444817	0.0124737	0.0225628	Up	Down	Up
ENSBTAG00000053349	bta-miR-1246	ENSBTAG00000013017	GNAT2	-0.879967	0.0207473	-0.920755	0.0091708	0.994036	5.32508e-05	0.0444817	0.0235751	0.00333632	Up	Down	Up
ENSBTAG00000049153	bta-miR-1246	ENSBTAG00000016523	DNAH10	-0.99026	0.000141845	-0.963475	0.00197678	0.989981	0.000150079	0.0166683	0.0131504	0.00502613	Up	Down	Up
ENSBTAG00000049153	bta-miR-1246	ENSBTAG00000008004	NCF2	-0.99026	0.000141845	-0.966574	0.00165728	0.991155	0.000117002	0.0166683	0.0124737	0.00454144	Up	Down	Up
ENSBTAG00000049153	bta-miR-1246	ENSBTAG00000018703	OSTN	-0.99026	0.000141845	-0.874085	0.0227836	0.901301	0.0141315	0.0166683	0.0383423	0.0374087	Up	Down	Up
ENSBTAG00000049153	bta-miR-1246	ENSBTAG00000013017	GNAT2	-0.99026	0.000141845	-0.920755	0.0091708	0.946417	0.00422977	0.0166683	0.0235751	0.020521	Up	Down	Up
ENSBTAG00000049153	bta-miR-1246	ENSBTAG00000011740	OPALIN	-0.99026	0.000141845	-0.942423	0.00487729	0.974802	0.000944392	0.0166683	0.0178515	0.0106348	Up	Down	Up
ENSBTAG00000049153	bta-miR-1246	ENSBTAG00000022564	AKR1C4	-0.99026	0.000141845	-0.885355	0.0189617	0.920714	0.00918021	0.0166683	0.0345984	0.0299537	Up	Down	Up
ENSBTAG00000049153	bta-miR-1246	ENSBTAG00000004094	SPARCL1	-0.99026	0.000141845	-0.86209	0.0272171	0.871721	0.0236276	0.0166683	0.0427235	0.0493978	Up	Down	Up
ENSBTAG00000052168	bta-miR-1246	ENSBTAG00000016523	DNAH10	-0.991666	0.000103903	-0.963475	0.00197678	0.96724	0.00159223	0.0166683	0.0131504	0.0132485	Up	Down	Up
ENSBTAG00000052168	bta-miR-1246	ENSBTAG00000008004	NCF2	-0.991666	0.000103903	-0.966574	0.00165728	0.960227	0.00234141	0.0166683	0.0124737	0.0156802	Up	Down	Up
ENSBTAG00000052168	bta-miR-1246	ENSBTAG00000018703	OSTN	-0.991666	0.000103903	-0.874085	0.0227836	0.920733	0.00917592	0.0166683	0.0383423	0.0299466	Up	Down	Up
ENSBTAG00000052168	bta-miR-1246	ENSBTAG00000013017	GNAT2	-0.991666	0.000103903	-0.920755	0.0091708	0.890454	0.0173431	0.0166683	0.0235751	0.0417122	Up	Down	Up
ENSBTAG00000052168	bta-miR-1246	ENSBTAG00000011740	OPALIN	-0.991666	0.000103903	-0.942423	0.00487729	0.961491	0.00219591	0.0166683	0.0178515	0.0152441	Up	Down	Up
ENSBTAG00000052168	bta-miR-1246	ENSBTAG00000022564	AKR1C4	-0.991666	0.000103903	-0.885355	0.0189617	0.887024	0.0184244	0.0166683	0.0345984	0.0430636	Up	Down	Up
ENSBTAG00000052168	bta-miR-1246	ENSBTAG00000004094	SPARCL1	-0.991666	0.000103903	-0.86209	0.0272171	0.911609	0.0113742	0.0166683	0.0427235	0.033426	Up	Down	Up
ENSBTAG00000050357	bta-miR-1246	ENSBTAG00000016523	DNAH10	-0.957488	0.00267244	-0.963475	0.00197678	0.985259	0.000324344	0.0224702	0.0131504	0.00686735	Up	Down	Up
ENSBTAG00000050357	bta-miR-1246	ENSBTAG00000008004	NCF2	-0.957488	0.00267244	-0.966574	0.00165728	0.966099	0.00170446	0.0224702	0.0124737	0.0136462	Up	Down	Up
ENSBTAG00000050357	bta-miR-1246	ENSBTAG00000018703	OSTN	-0.957488	0.00267244	-0.874085	0.0227836	0.972108	0.00115607	0.0224702	0.0383423	0.0115666	Up	Down	Up
ENSBTAG00000050357	bta-miR-1246	ENSBTAG00000013017	GNAT2	-0.957488	0.00267244	-0.920755	0.0091708	0.876847	0.0218159	0.0224702	0.0235751	0.047254	Up	Down	Up
ENSBTAG00000050357	bta-miR-1246	ENSBTAG00000011740	OPALIN	-0.957488	0.00267244	-0.942423	0.00487729	0.994567	4.41992e-05	0.0224702	0.0178515	0.00313086	Up	Down	Up
ENSBTAG00000050357	bta-miR-1246	ENSBTAG00000022564	AKR1C4	-0.957488	0.00267244	-0.885355	0.0189617	0.94081	0.0051515	0.0224702	0.0345984	0.0225378	Up	Down	Up
ENSBTAG00000050357	bta-miR-1246	ENSBTAG00000004094	SPARCL1	-0.957488	0.00267244	-0.86209	0.0272171	0.948004	0.00398507	0.0224702	0.0427235	0.0199488	Up	Down	Up
