# Supplementary material for: Coding and Noncoding Uterine Small Extracellular Vesicle Content Differs in the Early Stages of Pregnancies Produced by Artificial Insemination and In Vitro Fertilization in Cattle
Source: Mol Reprod Dev. 2026 Jul 6;93(7):e70132. doi: 10.1002/mrd.70132 (PMC13334345; doi:10.1002/mrd.70132)
Supplement: Supplementary file 13 — Supporting File 13 [file MRD-93-e70132-s002.xlsx]

## Sheet: FTAI32 x FTAI18
Supplemental Table S9 - Enrichment pathways of target from downregulated miRNAs in FTAI32 x FTAI18
ID	Term	Ontology Source	Term PValue	Term PValue Corrected with Benjamini-Hochberg	Group PValue	Group PValue Corrected with Benjamini-Hochberg	GOLevels	GOGroups	% Associated Genes	Nr. Genes	Associated Genes Found
KEGG:05215	Prostate cancer	KEGG_25.05.2022	0.00277362	0.00277362	0.00277362	0.00277362	[-1]	Group0	3.09278	3	[PLAU, RB1, TCF7]

## Sheet: IVF-ET32 x IVF-ET18
Supplemental Table S9 - Enrichment pathways of target from upregulated miRNAs in IVF-ET32 x IVF-ET18
ID	Term	Ontology Source	Term PValue	Term PValue Corrected with Benjamini-Hochberg	Group PValue	Group PValue Corrected with Benjamini-Hochberg	GOLevels	GOGroups	% Associated Genes	Nr. Genes	Associated Genes Found
KEGG:00062	Fatty acid elongation	KEGG_25.05.2022	0.00481664	0.0322113	0.00481664	0.00632184	[-1]	Group00	22.2222	6	[ELOVL5, HACD3, HADHA, HADHB, HSD17B12, THEM4]
KEGG:04070	Phosphatidylinositol signaling system	KEGG_25.05.2022	0.00204204	0.0189998	0.00204204	0.00306306	[-1]	Group01	14.433	14	[CALM1, CALM3, DGKD, INPP5B, IP6K2, IPMK, MTMR4, MTMR6, OCRL, PI4K2B, PIP5K1A, PPIP5K2, SACM1L, SYNJ1]
KEGG:00250	Alanine, aspartate and glutamate metabolism	KEGG_25.05.2022	0.00611152	0.0363296	0.00611152	0.00754952	[-1]	Group02	18.9189	7	[ADSS2, ALDH5A1, DDO, GLUL, GOT1, GOT2, RIMKLB]
KEGG:03013	Nucleocytoplasmic transport	KEGG_25.05.2022	7.77249e-05	0.00415828	7.77249e-05	0.000408056	[-1]	Group03	16.6667	18	[ACIN1, CASC3, DDX19A, IPO11, IPO4, IPO8, KPNA1, KPNA6, NUP35, NUP43, NUP58, SAP18, SEH1L, SENP2, SUMO3, THOC3, XPO1, XPO7]
KEGG:03015	mRNA surveillance pathway	KEGG_25.05.2022	0.00778858	0.0427373	0.00778858	0.00908667	[-1]	Group04	13.4021	13	[ACIN1, CASC3, CSTF1, DDX19A, ETF1, HBS1L, PPP1CC, PPP2CA, PPP2CB, PPP2R2A, PPP2R5C, SAP18, SMG1]
KEGG:03018	RNA degradation	KEGG_25.05.2022	0.0078279	0.0418792	0.0078279	0.00865189	[-1]	Group05	13.9241	11	[CNOT2, CNOT4, CNOT9, DCP1A, DCPS, DDX6, ENO1, LSM2, LSM5, TOB2, ZCCHC7]
KEGG:04120	Ubiquitin mediated proteolysis	KEGG_25.05.2022	0.00359765	0.0285147	0.00359765	0.00503671	[-1]	Group06	12.6761	18	[ANAPC16, CDC34, COP1, ITCH, KLHL13, MGRN1, NEDD4L, RCHY1, TRIM37, UBE2A, UBE2D2, UBE2E2, UBE2J1, UBE2L3, UBE3A, UBE3C, UBR5, WWP2]
KEGG:03040	Spliceosome	KEGG_25.05.2022	0.000292837	0.00895244	0.000292837	0.00102493	[-1]	Group07	14.2857	21	[ACIN1, CDC40, DDX23, HNRNPC, LSM2, LSM5, PPIE, PRPF18, PRPF4, RBM17, RBM22, SF3A1, SNU13, SNW1, SRSF1, SRSF2, SRSF3, SRSF6, THOC3, U2AF2, USP39]
KEGG:04142	Lysosome	KEGG_25.05.2022	0.0012266	0.0154408	0.0012266	0.00257586	[-1]	Group08	13.6364	18	[AP1G1, AP1M2, AP1S3, AP3M1, AP3M2, AP3S2, ATP6V0D2, ATP6V1H, CTSB, GNPTAB, GNS, LAMP1, LITAF, M6PR, MCOLN1, SCARB2, SLC11A2, SLC17A5]
KEGG:04144	Endocytosis	KEGG_25.05.2022	0.000697541	0.0135703	0.000697541	0.00209262	[-1]	Group09	11.5538	29	[ACTR2, AP2M1, ARF1, ARFGEF1, ARPC2, ARPC5L, CAPZA2, CDC42, CHMP7, DAB2, DNM2, EPN1, ITCH, NEDD4L, PIP5K1A, RAB10, RAB11A, RAB35, RAB5C, RAB8A, RABEP1, SNF8, SNX1, SNX12, VPS35, VPS36, VPS45, VPS4A, WASL]
KEGG:04150	mTOR signaling pathway	KEGG_25.05.2022	0.00174585	0.017791	0.00174585	0.00282022	[-1]	Group10	12.8205	20	[ATP6V1B2, ATP6V1E1, ATP6V1F, ATP6V1H, BRAF, CAB39, DDIT4, EIF4E2, FNIP2, KRAS, MAPK3, NRAS, PRKAA1, RICTOR, RPS6, RPS6KA3, RRAGA, RRAGC, SEH1L, STRADB]
KEGG:00100	Steroid biosynthesis	KEGG_25.05.2022	0.000906291	0.0138533	0.000906291	0.00211468	[-1]	Group11	30	6	[CYP51A1, DHCR7, FDFT1, HSD17B7, LSS, NSDHL]
KEGG:04530	Tight junction	KEGG_25.05.2022	0.000817349	0.0145761	0.000817349	0.00214554	[-1]	Group12	13.0178	22	[ACTB, ACTR2, ARPC2, ARPC5L, CDC42, CDK4, CFTR, DLG3, MAPK8, MYL12A, NEDD4L, PPP2CA, PPP2CB, PPP2R2A, PRKAA1, PRKAB1, PRKAG1, RAB8A, RAB8B, RAPGEF2, SLC9A3R1, YBX3]
KEGG:05110	Vibrio cholerae infection	KEGG_25.05.2022	0.00279895	0.023959	0.00135294	0.00236764	[-1]	Group13	18	9	[ACTB, ARF1, ATP6V0D2, ATP6V1B2, ATP6V1E1, ATP6V1F, ATP6V1H, CFTR, KDELR3]
KEGG:05120	Epithelial cell signaling in Helicobacter pylori infection	KEGG_25.05.2022	0.0092045	0.0447673	0.00135294	0.00236764	[-1]	Group13	14.2857	10	[ATP6V0D2, ATP6V1B2, ATP6V1E1, ATP6V1F, ATP6V1H, CDC42, MAPK14, MAPK8, MET, PAK1]
KEGG:00020	Citrate cycle (TCA cycle)	KEGG_25.05.2022	0.00174607	0.0169845	0.00132249	0.00252476	[-1]	Group14	23.3333	7	[ACO1, ACO2, CS, IDH2, OGDH, PDHA1, SDHC]
KEGG:00630	Glyoxylate and dicarboxylate metabolism	KEGG_25.05.2022	0.00827998	0.0432175	0.00132249	0.00252476	[-1]	Group14	20	6	[ACO1, ACO2, ACSS1, CS, GLUL, GRHPR]
KEGG:05160	Hepatitis C	KEGG_25.05.2022	0.000550024	0.0130784	0.0130477	0.0137	[-1]	Group15	13.3758	21	[ARAF, BRAF, CASP8, CDK2, CDK4, CDKN1A, JAK1, KRAS, MAPK3, MAVS, MX1, NRAS, PPP2CA, PPP2CB, PPP2R2A, RSAD2, STAT1, STAT2, TBK1, YWHAB, YWHAE]
KEGG:05165	Human papillomavirus infection	KEGG_25.05.2022	0.00913734	0.0454742	0.0130477	0.0137	[-1]	Group15	9.66767	32	[APC, ATP6V0D2, ATP6V1B2, ATP6V1E1, ATP6V1F, ATP6V1H, CASP8, CDC42, CDK2, CDK4, CDKN1A, CDKN1B, CREB1, DLG3, JAK1, KRAS, MAPK3, MX1, NRAS, PPP2CA, PPP2CB, PPP2R2A, PPP2R5C, RBL2, SLC9A3R1, STAT1, STAT2, TBK1, TBP, TBPL1, TUBG1, UBE3A]
KEGG:05203	Viral carcinogenesis	KEGG_25.05.2022	0.000838908	0.0138097	0.0130477	0.0137	[-1]	Group15	12.2549	25	[ATP6V0D2, CASP8, CDC42, CDK2, CDK4, CDKN1A, CDKN1B, CREB1, DNAJA3, GTF2E1, GTF2E2, GTF2H1, HDAC8, JAK1, KRAS, MAPK3, NRAS, RBL2, SCIN, SNW1, TBP, TBPL1, UBE3A, YWHAB, YWHAE]
KEGG:04136	Autophagy - other	KEGG_25.05.2022	8.31642e-05	0.00355943	2.74389e-09	5.76218e-08	[-1]	Group16	28.125	9	[ATG4C, GABARAP, GABARAPL1, GABARAPL2, IGBP1, PPP2CA, PPP2CB, WIPI1, WIPI2]
KEGG:04137	Mitophagy - animal	KEGG_25.05.2022	4.63736e-06	0.000496198	2.74389e-09	5.76218e-08	[-1]	Group16	22.2222	16	[CALCOCO2, GABARAP, GABARAPL1, GABARAPL2, KRAS, MAP1LC3A, MAP1LC3B, MAPK8, MFN1, NBR1, NRAS, RAB7B, SP1, SQSTM1, TBK1, TFE3]
KEGG:04140	Autophagy - animal	KEGG_25.05.2022	4.26566e-09	9.12851e-07	2.74389e-09	5.76218e-08	[-1]	Group16	20.5674	29	[ATG4C, C9orf72, CTSB, DDIT4, GABARAP, GABARAPL1, GABARAPL2, IGBP1, KRAS, LAMP1, MAP1LC3A, MAP1LC3B, MAPK3, MAPK8, MTMR4, NRAS, PPP2CA, PPP2CB, PRKAA1, RAB33B, RAB7B, RAB8A, RRAGA, RRAGC, SQSTM1, TBK1, VMP1, WIPI1, WIPI2]
KEGG:04722	Neurotrophin signaling pathway	KEGG_25.05.2022	0.0026972	0.02405	8.89587e-05	0.000373626	[-1]	Group17	13.4454	16	[ARHGDIB, BRAF, CALM1, CALM3, CDC42, CRKL, GAB1, IRAK1, IRAK4, KRAS, MAPK14, MAPK3, MAPK8, NRAS, RPS6KA3, YWHAE]
KEGG:05131	Shigellosis	KEGG_25.05.2022	0.00615101	0.0355761	8.89587e-05	0.000373626	[-1]	Group17	10.5263	26	[ACTB, ACTR2, ARF1, ARPC2, ARPC5L, BCL10, CALCOCO2, CDC42, CRKL, MAP1LC3A, MAP1LC3B, MAPK14, MAPK3, MAPK8, MYL12A, RRAGA, RRAGC, SQSTM1, TAB2, TBK1, UBE2D2, UBE2V1, VDAC1, WASL, WIPI1, WIPI2]
KEGG:05132	Salmonella infection	KEGG_25.05.2022	0.000636584	0.0136229	8.89587e-05	0.000373626	[-1]	Group17	11.6466	29	[ACTB, ACTR2, ARF1, ARPC2, ARPC5L, CASP8, CDC42, DCTN2, DCTN4, DCTN5, DNM2, DYNLRB1, FLNC, IRAK1, IRAK4, KPNA1, M6PR, MAPK14, MAPK3, MAPK8, MYL12A, PAK1, RAB5C, RAB7B, RAB9A, TAB2, TXN2, VPS33A, WASL]
KEGG:05135	Yersinia infection	KEGG_25.05.2022	0.00549016	0.0345557	8.89587e-05	0.000373626	[-1]	Group17	12.4088	17	[ACTB, ACTR2, ARPC2, ARPC5L, CDC42, CRKL, IRAK1, IRAK4, MAPK14, MAPK3, MAPK8, PIP5K1A, RAC2, RPS6KA3, TAB2, TBK1, WASL]
KEGG:00190	Oxidative phosphorylation	KEGG_25.05.2022	0.00138919	0.016516	1.35244e-06	1.42006e-05	[-1]	Group18	13.4328	18	[ATP5F1D, ATP5PO, ATP6V0D2, ATP6V1B2, ATP6V1E1, ATP6V1F, ATP6V1H, COX10, NDUFA13, NDUFA2, NDUFA3, NDUFA8, NDUFB7, NDUFS2, NDUFS8, PPA2, SDHC, UQCR10]
KEGG:04714	Thermogenesis	KEGG_25.05.2022	0.00479386	0.0330931	1.35244e-06	1.42006e-05	[-1]	Group18	10.7759	25	[ACTB, ATP5F1D, ATP5PO, COA3, COX10, CREB1, KRAS, MAPK14, NDUFA13, NDUFA2, NDUFA3, NDUFA8, NDUFAF3, NDUFAF6, NDUFB7, NDUFS2, NDUFS8, NRAS, PRKAA1, PRKAB1, PRKAG1, RPS6, RPS6KA3, SDHC, UQCR10]
KEGG:04932	Non-alcoholic fatty liver disease	KEGG_25.05.2022	0.00320322	0.026365	1.35244e-06	1.42006e-05	[-1]	Group18	12.2581	19	[CASP8, CDC42, ITCH, MAPK14, MAPK8, MLX, NDUFA13, NDUFA2, NDUFA3, NDUFA8, NDUFB7, NDUFS2, NDUFS8, PRKAA1, PRKAB1, PRKAG1, SDHC, UQCR10, XBP1]
KEGG:05012	Parkinson disease	KEGG_25.05.2022	0.00382547	0.0292376	1.35244e-06	1.42006e-05	[-1]	Group18	10.5263	28	[ATP5F1D, ATP5PO, CALM1, CALM3, DUSP1, MAPK8, MFN1, NDUFA13, NDUFA2, NDUFA3, NDUFA8, NDUFB7, NDUFS2, NDUFS8, PARK7, PSMA6, PSMB4, PSMC3, PSMD9, SDHC, SLC11A2, SLC39A9, TXN2, UBE2J1, UBE2L3, UQCR10, VDAC1, XBP1]
KEGG:05014	Amyotrophic lateral sclerosis	KEGG_25.05.2022	0.000996365	0.0142148	1.35244e-06	1.42006e-05	[-1]	Group18	10.4396	38	[ACTB, ATP5F1D, ATP5PO, ATXN2L, C9orf72, DCTN2, DCTN4, DCTN5, MAP1LC3A, MAP1LC3B, MAPK14, MATR3, NDUFA13, NDUFA2, NDUFA3, NDUFA8, NDUFB7, NDUFS2, NDUFS8, NUP35, NUP43, NUP58, PPP3CC, PSMA6, PSMB4, PSMC3, PSMD9, RAB8A, SDHC, SEH1L, SQSTM1, SRSF3, TBK1, UQCR10, VDAC1, WIPI1, WIPI2, XBP1]
KEGG:05016	Huntington disease	KEGG_25.05.2022	0.00465024	0.0343155	1.35244e-06	1.42006e-05	[-1]	Group18	10.1307	31	[AP2M1, ATP5F1D, ATP5PO, CASP8, CREB1, DCTN2, DCTN4, DCTN5, MAPK8, NDUFA13, NDUFA2, NDUFA3, NDUFA8, NDUFB7, NDUFS2, NDUFS8, POLR2E, POLR2K, PSMA6, PSMB4, PSMC3, PSMD9, REST, SDHC, SP1, TBP, TBPL1, UQCR10, VDAC1, WIPI1, WIPI2]
KEGG:05022	Pathways of neurodegeneration	KEGG_25.05.2022	0.00145524	0.0163906	1.35244e-06	1.42006e-05	[-1]	Group18	9.66387	46	[APC, ARAF, ATP2A2, ATP5F1D, ATP5PO, ATXN2L, BRAF, C9orf72, CALM1, CALM3, CASP8, DCTN2, DCTN4, DCTN5, KRAS, MAP1LC3A, MAP1LC3B, MAPK14, MAPK3, MAPK8, MFN1, NDUFA13, NDUFA2, NDUFA3, NDUFA8, NDUFB7, NDUFS2, NDUFS8, NRAS, PARK7, PPP3CC, PSMA6, PSMB4, PSMC3, PSMD9, RAB8A, SDHC, SQSTM1, TBK1, UBE2J1, UBE2L3, UQCR10, VDAC1, WIPI1, WIPI2, XBP1]
KEGG:04012	ErbB signaling pathway	KEGG_25.05.2022	0.0049994	0.0324203	2.77512e-06	1.94258e-05	[-1]	Group19	14.1176	12	[ARAF, BRAF, CDKN1A, CDKN1B, CRKL, ERBB3, GAB1, KRAS, MAPK3, MAPK8, NRAS, PAK1]
KEGG:04068	FoxO signaling pathway	KEGG_25.05.2022	0.000112799	0.00402317	2.77512e-06	1.94258e-05	[-1]	Group19	15.2672	20	[ARAF, BRAF, CDK2, CDKN1A, CDKN1B, GABARAP, GABARAPL1, GABARAPL2, KRAS, MAPK14, MAPK3, MAPK8, NLK, NRAS, PRKAA1, PRKAB1, PRKAG1, RBL2, SIRT1, STK4]
KEGG:04720	Long-term potentiation	KEGG_25.05.2022	0.00676604	0.0381035	2.77512e-06	1.94258e-05	[-1]	Group19	14.9254	10	[ARAF, BRAF, CALM1, CALM3, KRAS, MAPK3, NRAS, PPP1CC, PPP3CC, RPS6KA3]
KEGG:04722	Neurotrophin signaling pathway	KEGG_25.05.2022	0.0026972	0.02405	2.77512e-06	1.94258e-05	[-1]	Group19	13.4454	16	[ARHGDIB, BRAF, CALM1, CALM3, CDC42, CRKL, GAB1, IRAK1, IRAK4, KRAS, MAPK14, MAPK3, MAPK8, NRAS, RPS6KA3, YWHAE]
KEGG:04910	Insulin signaling pathway	KEGG_25.05.2022	0.00169798	0.0181684	2.77512e-06	1.94258e-05	[-1]	Group19	13.1387	18	[ARAF, BRAF, CALM1, CALM3, CRKL, EIF4E2, KRAS, MAPK3, MAPK8, MKNK1, NRAS, PHKG2, PPP1CC, PRKAA1, PRKAB1, PRKAG1, RPS6, SOCS2]
KEGG:05135	Yersinia infection	KEGG_25.05.2022	0.00549016	0.0345557	2.77512e-06	1.94258e-05	[-1]	Group19	12.4088	17	[ACTB, ACTR2, ARPC2, ARPC5L, CDC42, CRKL, IRAK1, IRAK4, MAPK14, MAPK3, MAPK8, PIP5K1A, RAC2, RPS6KA3, TAB2, TBK1, WASL]
KEGG:05211	Renal cell carcinoma	KEGG_25.05.2022	1.22299e-05	0.0008724	2.77512e-06	1.94258e-05	[-1]	Group19	21.7391	15	[ARAF, BRAF, CDC42, CDKN1A, CRKL, EPAS1, GAB1, KRAS, MAPK3, MET, NRAS, PAK1, PDGFB, SLC2A1, TFE3]
KEGG:05212	Pancreatic cancer	KEGG_25.05.2022	0.00584108	0.035714	2.77512e-06	1.94258e-05	[-1]	Group19	14.4737	11	[ARAF, BRAF, CDC42, CDK4, CDKN1A, JAK1, KRAS, MAPK3, MAPK8, RAC2, STAT1]
KEGG:04012	ErbB signaling pathway	KEGG_25.05.2022	0.0049994	0.0324203	0.0779141	0.0779141	[-1]	Group20	14.1176	12	[ARAF, BRAF, CDKN1A, CDKN1B, CRKL, ERBB3, GAB1, KRAS, MAPK3, MAPK8, NRAS, PAK1]
KEGG:04621	NOD-like receptor signaling pathway	KEGG_25.05.2022	0.000412629	0.0110378	0.0779141	0.0779141	[-1]	Group20	13.0435	24	[CARD6, CASP8, CTSB, GABARAP, GABARAPL1, GABARAPL2, IRAK4, JAK1, MAP1LC3A, MAP1LC3B, MAPK14, MAPK3, MAPK8, MAVS, MFN1, STAT1, STAT2, TAB2, TBK1, TP53BP1, TXN2, TXNIP, VDAC1, YWHAE]
KEGG:05160	Hepatitis C	KEGG_25.05.2022	0.000550024	0.0130784	0.0779141	0.0779141	[-1]	Group20	13.3758	21	[ARAF, BRAF, CASP8, CDK2, CDK4, CDKN1A, JAK1, KRAS, MAPK3, MAVS, MX1, NRAS, PPP2CA, PPP2CB, PPP2R2A, RSAD2, STAT1, STAT2, TBK1, YWHAB, YWHAE]
KEGG:05161	Hepatitis B	KEGG_25.05.2022	0.00117533	0.01572	0.0779141	0.0779141	[-1]	Group20	12.963	21	[ARAF, BRAF, CASP8, CDK2, CDKN1A, CREB1, IRAK1, IRAK4, JAK1, KRAS, MAPK14, MAPK3, MAPK8, MAVS, NRAS, SLC10A1, STAT1, STAT2, TAB2, TBK1, YWHAB]
KEGG:05164	Influenza A	KEGG_25.05.2022	0.00910199	0.0463768	0.0779141	0.0779141	[-1]	Group20	11.1111	19	[ACTB, CALCOCO2, CASP8, CDK4, HNRNPUL1, IRAK4, JAK1, KPNA1, KPNA6, MAPK3, MAVS, MX1, RAB11A, RSAD2, STAT1, STAT2, TBK1, VDAC1, XPO1]
KEGG:05165	Human papillomavirus infection	KEGG_25.05.2022	0.00913734	0.0454742	0.0779141	0.0779141	[-1]	Group20	9.66767	32	[APC, ATP6V0D2, ATP6V1B2, ATP6V1E1, ATP6V1F, ATP6V1H, CASP8, CDC42, CDK2, CDK4, CDKN1A, CDKN1B, CREB1, DLG3, JAK1, KRAS, MAPK3, MX1, NRAS, PPP2CA, PPP2CB, PPP2R2A, PPP2R5C, RBL2, SLC9A3R1, STAT1, STAT2, TBK1, TBP, TBPL1, TUBG1, UBE3A]
KEGG:05168	Herpes simplex virus 1 infection	KEGG_25.05.2022	0.00465773	0.0332251	0.0779141	0.0779141	[-1]	Group20	3.23232	16	[CASP8, EIF2B5, IRAK1, IRAK4, JAK1, MAVS, PPP1CC, SRSF1, SRSF2, SRSF3, SRSF6, STAT1, STAT2, TAB2, TBK1, ZNF317]
KEGG:05211	Renal cell carcinoma	KEGG_25.05.2022	1.22299e-05	0.0008724	0.0779141	0.0779141	[-1]	Group20	21.7391	15	[ARAF, BRAF, CDC42, CDKN1A, CRKL, EPAS1, GAB1, KRAS, MAPK3, MET, NRAS, PAK1, PDGFB, SLC2A1, TFE3]
KEGG:05212	Pancreatic cancer	KEGG_25.05.2022	0.00584108	0.035714	0.0779141	0.0779141	[-1]	Group20	14.4737	11	[ARAF, BRAF, CDC42, CDK4, CDKN1A, JAK1, KRAS, MAPK3, MAPK8, RAC2, STAT1]
